# Supplementary material for: An integrative multiomic network model links lipid metabolism to glucose regulation in coronary artery disease
Source: Nat Commun. 2021 Jan 22;12:547. doi: 10.1038/s41467-020-20750-8 (PMC7822923; doi:10.1038/s41467-020-20750-8)
Supplement: Supplementary file 4 — Supplementary Data 1 [file 41467_2020_20750_MOESM4_ESM.xlsx]

## Sheet: AOR
	Plasma Cholesterol	LDL	HDL	TG	LDL:HDL Ratio	Hyperlipidemia (Y/N)	Statins (Y/N)	HbA1c	Blood Glucose	Insulin (Y/N)	Diabetes (Y/N)	Anti-Diabetics (Y/N)
ENSG00000237851.1	0.834075	0.71703	0.20021	0.999187	0.484435	0.995968	0.9998	0.973921	0.998102	0.986057	0.954831	0.863374
ENSG00000254681.2	0.984916	0.753003	0.657725	0.999187	0.987935	0.995968	0.9998	0.923256	0.998102	0.999678	0.995621	0.780887
ENSG00000159733.9	0.932518	0.334669	0.792733	0.999187	0.29013	0.992471	0.9998	0.974523	0.998102	0.98109	0.971487	0.61358
ENSG00000220785.3	0.773014	0.802902	0.156106	0.999187	0.841808	0.997426	0.9998	0.818605	0.998102	0.943661	0.985613	0.931512
ENSG00000034063.9	0.881442	0.125306	0.175229	0.999187	0.034279	0.992362	0.9998	0.906069	0.998102	0.98109	0.991303	0.947425
ENSG00000140575.8	0.93368	0.69315	0.677829	0.999187	0.753772	0.992362	0.9998	0.944959	0.998102	0.997958	0.992059	0.799082
ENSG00000106992.13	0.82334	0.0915793	0.0355971	0.999187	0.103031	0.979929	0.9998	0.960103	0.998102	0.98109	0.965547	0.818724
ENSG00000167074.10	0.721317	0.783905	0.0747735	0.999187	0.21721	0.996699	0.9998	0.799702	0.998102	0.398175	0.646553	0.46282
ENSG00000143479.11	0.705236	0.357718	0.938321	0.999187	0.265954	0.99801	0.9998	0.92881	0.998102	0.989023	0.992059	0.968949
ENSG00000225118.1	0.964936	0.629321	0.884575	0.999187	0.734325	0.992362	0.9998	0.973921	0.998102	0.983539	0.992059	0.962266
ENSG00000119514.5	0.803284	0.390714	0.739334	0.999187	0.348261	0.957361	0.9998	0.893293	0.998102	0.98109	0.988273	0.610222
ENSG00000108510.5	0.895334	0.888557	0.95679	0.999187	0.817598	0.977726	0.9998	0.723165	0.998102	0.989525	0.986125	0.920769
ENSG00000206052.6	0.879756	0.477464	0.878334	0.999187	0.908516	0.876056	0.9998	0.897788	0.998102	0.946944	0.992059	0.937475
ENSG00000261118.1	0.884415	0.628232	0.818526	0.999187	0.754313	0.992315	0.9998	0.888948	0.998102	0.94622	0.988273	0.896407
ENSG00000085832.12	0.806789	0.877769	0.675846	0.999187	0.873562	0.996367	0.9998	0.941856	0.999906	0.98109	0.954831	0.631693
ENSG00000225217.1	0.765618	0.203422	0.576097	0.999187	0.0738258	0.992362	0.9998	0.962427	0.998102	0.961735	0.988273	0.838007
ENSG00000236758.1	0.807719	0.708335	0.624312	0.999187	0.422921	0.912304	0.9998	0.915908	0.998102	0.997958	0.988273	0.937699
ENSG00000121690.5	0.784603	0.526093	0.0201255	0.999187	0.190856	0.80868	0.9998	0.944079	0.998102	0.749096	0.954831	0.658848
ENSG00000081842.13	0.975831	0.308904	0.417366	0.999187	0.725838	0.992362	0.9998	0.640473	0.998102	0.960511	0.971487	0.937475
ENSG00000234562.1	0.928222	0.349462	0.334476	0.999187	0.172828	0.992315	0.9998	0.861612	0.998102	0.943661	0.954831	0.966868
ENSG00000149781.8	0.905634	0.179299	0.321512	0.999187	0.0459171	0.992315	0.9998	0.745637	0.998102	0.98109	0.997363	0.941135
ENSG00000039560.9	0.959318	0.867418	0.72929	0.999187	0.9481	0.992315	0.9998	0.960103	0.998102	0.972172	0.958931	0.769103
ENSG00000270711.1	0.562105	0.497704	0.291482	0.999187	0.85893	0.992362	0.9998	0.847694	0.998102	0.995178	0.985613	0.939465
ENSG00000162032.11	0.874368	0.933132	0.869314	0.999187	0.653564	0.992362	0.9998	0.994841	0.998102	0.994552	0.976891	0.615838
ENSG00000111775.2	0.642616	0.855604	0.145111	0.999187	0.742588	0.992695	0.9998	0.99105	0.998102	0.946944	0.971487	0.470994
ENSG00000101745.11	0.784603	0.0183933	0.00140241	0.999187	0.00614508	0.959479	0.9998	0.941856	0.998102	0.989927	0.954831	0.468255
ENSG00000167881.10	0.848713	0.00896316	0.00174835	0.999187	0.00350613	0.80868	0.9998	0.912095	0.998102	0.974917	0.989144	0.793133
ENSG00000169957.8	0.95109	0.310798	0.00843787	0.999187	0.0826488	0.979929	0.9998	0.822252	0.998102	0.996846	0.971487	0.634506
ENSG00000270689.1	0.837048	0.268804	0.344942	0.999187	0.552633	0.992362	0.9998	0.950914	0.998102	0.992166	0.990573	0.918393
ENSG00000248787.1	0.931043	0.657763	0.546313	0.999187	0.825277	0.995968	0.9998	0.922575	0.998102	0.943925	0.954831	0.92941
ENSG00000259318.1	0.814131	0.613254	0.317818	0.999187	0.555147	0.793698	0.9998	0.833723	0.998102	0.946944	0.992059	0.790963
ENSG00000135709.8	0.923436	0.948729	0.851396	0.999187	0.250897	0.996145	0.9998	0.903328	0.998102	0.999678	0.992059	0.927009
ENSG00000244306.5	0.74682	0.542993	0.0643575	0.999187	0.602201	0.992362	0.9998	0.754049	0.998102	0.943661	0.965547	0.868737
ENSG00000260804.2	0.898907	0.956959	0.603056	0.999187	0.721244	0.946816	0.9998	0.956466	0.998102	0.997958	0.992059	0.953142
ENSG00000197372.5	0.814197	0.0333044	0.0414396	0.999187	0.00979124	0.992315	0.9998	0.775397	0.998102	0.989525	0.926428	0.459175
ENSG00000181555.15	0.961894	0.576921	0.0411677	0.999187	0.119092	0.997387	0.9998	0.990239	0.998102	0.992526	0.954831	0.220597
ENSG00000214940.4	0.976442	0.923781	0.906835	0.999187	0.970103	0.836493	0.9998	0.994841	0.998102	0.998946	0.992059	0.963608
ENSG00000137312.10	0.802609	0.879739	0.166252	0.999187	0.848264	0.959479	0.9998	0.980444	0.998102	0.98109	0.991013	0.81313
ENSG00000139579.8	0.956518	0.0132019	0.000130195	0.999187	0.00404501	0.98233	0.9998	0.952659	0.998361	0.98109	0.992059	0.805512
ENSG00000105677.7	0.784603	0.846351	0.0785205	0.999187	0.845721	0.992362	0.9998	0.977524	0.998102	0.958254	0.983139	0.39386
ENSG00000237886.1	0.866438	0.828331	0.834896	0.999187	0.811681	0.992362	0.9998	0.860282	0.998102	0.989525	0.983473	0.813144
ENSG00000172071.7	0.988462	0.658684	0.0543578	0.999187	0.470541	0.920865	0.9998	0.964098	0.998102	0.997958	0.995621	0.785494
ENSG00000238164.2	0.788718	0.440934	0.769889	0.999187	0.313953	0.992362	0.9998	0.941856	0.998102	0.992166	0.983821	0.971124
ENSG00000176148.11	0.820661	0.0475483	0.126485	0.999187	0.0597055	0.973586	0.9998	0.835591	0.998102	0.98653	0.971487	0.866582
ENSG00000187741.10	0.844333	0.0466288	0.0538512	0.999187	0.0266895	0.992362	0.9998	0.775397	0.998102	0.98109	0.868617	0.85792
ENSG00000178096.8	0.922201	0.195992	0.00286552	0.999187	0.0135489	0.549058	0.9998	0.986066	0.998102	0.952808	0.971487	0.732923
ENSG00000138686.5	0.95678	0.56299	0.192369	0.999187	0.255048	0.977726	0.9998	0.981754	0.998102	0.969283	0.965547	0.663005
ENSG00000188636.3	0.96569	0.377338	0.293543	0.999187	0.111936	0.995968	0.9998	0.973639	0.998102	0.997717	0.988273	0.834776
ENSG00000172613.3	0.940892	0.898515	0.829441	0.999187	0.957237	0.974557	0.9998	0.913868	0.998102	0.989927	0.954831	0.779621
ENSG00000233476.2	0.728985	0.893775	0.240934	0.999187	0.737396	0.992362	0.9998	0.941856	0.998102	0.992166	0.998027	0.999663
ENSG00000259205.2	0.920508	0.828963	0.879683	0.999187	0.876727	0.996578	0.9998	0.965982	0.998102	0.992166	0.991009	0.938287
ENSG00000197779.9	0.965987	0.0678596	0.000972407	0.999187	0.0125162	0.992362	0.9998	0.87645	0.998102	0.989525	0.954831	0.906065
ENSG00000115414.14	0.795032	0.792115	0.184722	0.999187	0.299916	0.977726	0.9998	0.775397	0.998102	0.950855	0.983821	0.870885
ENSG00000099991.12	0.757803	0.9191	0.244886	0.999187	0.768822	0.992362	0.9998	0.826908	0.998102	0.997958	0.965547	0.672344
ENSG00000128274.11	0.878258	0.831574	0.932933	0.999187	0.794052	0.985177	0.9998	0.775397	0.998102	0.943661	0.954831	0.921148
ENSG00000255201.1	0.79386	0.765816	0.170035	0.999187	0.591584	0.996145	0.9998	0.872383	0.998102	0.98109	0.997146	0.895091
ENSG00000135686.8	0.814197	0.318218	0.0171767	0.999187	0.0355346	0.955566	0.9998	0.935694	0.998102	0.997958	0.954831	0.607002
ENSG00000240405.1	0.993736	0.787384	0.767958	0.999187	0.86872	0.992315	0.9998	0.919831	0.998102	0.986057	0.962951	0.849824
ENSG00000144867.7	0.814037	0.892851	0.836678	0.999187	0.785816	0.984628	0.9998	0.973921	0.998102	0.98109	0.954831	0.499766
ENSG00000128805.10	0.771079	0.343287	0.781578	0.999187	0.391534	0.992315	0.9998	0.981754	0.998102	0.989525	0.976891	0.631424
ENSG00000053770.7	0.52568	0.124245	0.923225	0.999187	0.351019	0.992315	0.9998	0.903861	0.998102	0.996053	0.901904	0.264087
ENSG00000260139.2	0.89346	0.850665	0.47371	0.999187	0.582521	0.993137	0.9998	0.860908	0.998102	0.635165	0.976891	0.899701
ENSG00000120913.19	0.453801	0.0261497	0.384183	0.999187	0.0117462	0.992471	0.9998	0.973921	0.998102	0.978548	0.971487	0.937475
ENSG00000177324.9	0.661574	0.231474	0.791721	0.999187	0.361937	0.992362	0.9998	0.818605	0.998102	0.943661	0.550786	0.227253
ENSG00000163873.5	0.908172	0.980034	0.461759	0.999187	0.775591	0.996104	0.9998	0.940885	0.998102	0.946944	0.987379	0.984866
ENSG00000213976.3	0.796971	0.144588	0.229112	0.999187	0.127256	0.992362	0.9998	0.931771	0.998102	0.968474	0.97538	0.679805
ENSG00000205212.3	0.833785	0.659536	0.958415	0.999187	0.430933	0.977726	0.9998	0.973921	0.998102	0.989927	0.992059	0.893871
ENSG00000179603.13	0.636865	0.395026	0.834911	0.999187	0.634486	0.946816	0.9998	0.844412	0.998102	0.553496	0.901904	0.780887
ENSG00000129270.11	0.879388	0.99073	0.27355	0.999187	0.520781	0.992315	0.9998	0.826908	0.998102	0.796368	0.954831	0.92358
ENSG00000162747.5	0.928222	0.914531	0.454553	0.999187	0.168652	0.992362	0.9998	0.71815	0.998102	0.943661	0.954831	0.665213
ENSG00000179091.4	0.990456	0.155614	0.0100181	0.999187	0.0502252	0.998861	0.9998	0.998775	0.998361	0.983662	0.995621	0.669617
ENSG00000142546.9	0.999288	0.295289	0.0397671	0.999187	0.19659	0.992362	0.9998	0.998713	0.998102	0.956238	0.983473	0.814377
ENSG00000109171.10	0.909645	0.393872	0.110681	0.999187	0.227583	0.959479	0.9998	0.844412	0.998102	0.992166	0.99811	0.998729
ENSG00000221869.4	0.813244	0.77745	0.82735	0.999187	0.693946	0.994141	0.9998	0.799702	0.998102	0.988149	0.971487	0.86756
ENSG00000255400.1	0.852607	0.96392	0.501419	0.999187	0.908921	0.998925	0.9998	0.99526	1	0.989927	0.996662	0.993611
ENSG00000179988.9	0.93684	0.761448	0.240238	0.999187	0.294626	0.97942	0.9998	0.981167	0.998102	0.989927	0.965547	0.785868
ENSG00000120306.5	0.946624	0.308904	0.204446	0.999187	0.417938	0.979929	0.9998	0.83005	0.998102	0.900454	0.988782	0.686742
ENSG00000117245.8	0.894321	0.928283	0.801253	0.999187	0.821058	0.97942	0.9998	0.984605	0.998102	0.98109	0.992059	0.919054
ENSG00000152022.7	0.988462	0.0238879	0.00208216	0.999187	0.00263391	0.992362	0.9998	0.945	0.998102	0.927525	0.991303	0.915499
ENSG00000254565.1	0.692609	0.988374	0.167939	0.999187	0.904573	0.992362	0.9998	0.973921	0.998102	0.992526	0.991009	0.996558
ENSG00000228779.1	0.938448	0.84548	0.288525	0.999187	0.296543	0.959479	0.9998	0.945672	0.998102	0.997191	0.992059	0.976008
ENSG00000227950.1	0.972854	0.369928	0.210689	0.999187	0.430629	0.985177	0.9998	0.907482	0.998102	0.791031	0.995621	0.777975
ENSG00000143933.12	0.993736	0.197247	0.0550574	0.999187	0.131253	0.956739	0.9998	0.960103	0.998102	0.943661	0.976891	0.981453
ENSG00000138771.10	0.82334	0.14689	0.238587	0.999187	0.034602	0.992362	0.9998	0.912261	0.998102	0.997958	0.983821	0.865926
ENSG00000179163.11	0.428587	0.0771473	0.963099	0.999187	0.0497653	0.955566	0.9998	0.921743	0.998102	0.98109	0.814663	0.225755
ENSG00000259239.1	0.824327	0.77368	0.25368	0.999187	0.973952	0.996104	0.9998	0.856511	0.998102	0.877487	0.977673	0.78477
ENSG00000109189.8	0.901861	0.619903	0.260834	0.999187	0.206554	0.97942	0.9998	0.886516	0.998102	0.98109	0.992059	0.982195
ENSG00000198901.9	0.942812	0.984235	0.699696	0.999187	0.832062	0.855801	0.9998	0.928309	0.998102	0.98109	0.992059	0.802985
ENSG00000025770.14	0.992126	0.253859	0.028366	0.999187	0.0912386	0.992315	0.9998	0.777909	0.998102	0.943661	0.988273	0.896261
ENSG00000040633.8	0.75008	0.133747	0.211294	0.999187	0.186664	0.905679	0.9998	0.973921	0.998102	0.986057	0.954831	0.868008
ENSG00000117222.9	0.874368	0.645213	0.327957	0.999187	0.191637	0.992362	0.9998	0.916593	0.998102	0.992526	0.965547	0.80889
ENSG00000164715.5	0.876453	0.346958	0.706488	0.999187	0.222162	0.974557	0.9998	0.928998	0.998102	0.989927	0.967896	0.706313
ENSG00000260257.1	0.896549	0.90897	0.98261	0.999187	0.879834	0.899926	0.9998	0.936394	0.998102	0.986057	0.981379	0.802866
ENSG00000091490.6	0.623055	0.0270819	0.339483	0.999187	0.00724008	0.992362	0.9998	0.988207	0.998102	0.992166	0.954831	0.541389
ENSG00000165416.10	0.756494	0.964052	0.726499	0.999187	0.658689	0.979929	0.9998	0.959211	0.998102	0.968474	0.994412	0.987807
ENSG00000123636.13	0.916332	0.188443	0.000761684	0.999187	0.0170465	0.98233	0.9998	0.996604	0.999906	0.992519	0.971487	0.344444
ENSG00000196826.7	0.879349	0.779808	0.52324	0.999187	0.713222	0.992315	0.9998	0.960103	0.998102	0.989525	0.927404	0.85293
ENSG00000236274.1	0.818752	0.320171	0.726258	0.999187	0.538761	0.992362	0.9998	0.941856	0.998102	0.943925	0.980032	0.98462
ENSG00000230772.1	0.879215	0.967559	0.916396	0.999187	0.523463	0.995968	0.9998	0.906069	0.998102	0.997958	0.962015	0.655809
ENSG00000273328.1	0.63767	0.513871	0.381227	0.999187	0.875027	0.992362	0.9998	0.726655	0.998102	0.860227	0.954831	0.603769
ENSG00000229990.2	0.914627	0.685328	0.0666829	0.999187	0.576357	0.992315	0.9998	0.968163	0.998102	0.943661	0.978883	0.782513
ENSG00000240288.3	0.517665	0.40374	0.855182	0.999187	0.55965	0.992315	0.9998	0.870063	0.998102	0.98556	0.983821	0.76251
ENSG00000092036.12	0.964329	0.121712	0.0106491	0.999187	0.1648	0.995968	0.9998	0.790066	0.998102	0.914731	0.951575	0.930376
ENSG00000249356.1	0.903167	0.543367	0.0534436	0.999187	0.402623	0.974557	0.9998	0.92881	0.998102	0.943661	0.971487	0.866287
ENSG00000013725.10	0.874368	0.141113	0.68138	0.999187	0.0830707	0.998861	0.9998	0.895218	0.998102	0.982218	0.996662	0.943515
ENSG00000078725.8	0.756494	0.867304	0.140767	0.999187	0.455767	0.994262	0.9998	0.974523	0.999994	0.997958	0.998246	0.936459
ENSG00000127554.12	0.882456	0.871956	0.188399	0.999187	0.572566	0.979929	0.9998	0.973921	0.998102	0.988149	0.979904	0.964479
ENSG00000185630.14	0.953021	0.53289	0.297251	0.999187	0.250587	0.992362	0.9998	0.974523	0.998102	0.997958	0.989144	0.658848
ENSG00000234252.1	0.66428	0.941146	0.13881	0.999187	0.853208	0.992362	0.9998	0.818605	0.998102	0.992362	0.978883	0.835548
ENSG00000205643.6	0.642616	0.133436	0.418608	0.999187	0.0630762	0.992362	0.9998	0.810422	0.999906	0.989927	0.971487	0.80273
ENSG00000254685.2	0.756494	0.269418	0.585192	0.999187	0.446244	0.954359	0.9998	0.945	0.998102	0.981645	0.983821	0.868008
ENSG00000213809.4	0.865848	0.06317	0.190457	0.999187	0.0107514	0.98233	0.9998	0.825762	0.998102	0.98109	0.992059	0.746276
ENSG00000101158.8	0.724235	0.948205	0.250541	0.999187	0.405828	0.992362	0.9998	0.985979	0.998102	0.98109	0.997146	0.833668
ENSG00000133958.9	0.628969	0.218507	0.971169	0.999187	0.438567	0.996699	0.9998	0.854569	0.998102	0.997958	0.988273	0.724909
ENSG00000023697.8	0.433223	0.0783553	0.917454	0.999187	0.119009	0.992362	0.9998	0.936394	0.998102	0.943661	0.868617	0.442551
ENSG00000137841.7	0.854279	0.0790608	0.243256	0.999187	0.0171757	0.996145	0.9998	0.83005	0.998102	0.997958	0.995621	0.908111
ENSG00000133818.8	0.999821	0.768033	0.947949	0.999187	0.592676	0.992362	0.9998	0.876596	0.998102	0.989927	0.988273	0.922138
ENSG00000106976.14	0.963227	0.907117	0.788147	0.999187	0.337584	0.992315	0.9998	0.571359	0.998102	0.920758	0.983821	0.68455
ENSG00000267203.1	0.874368	0.383215	0.273507	0.999187	0.348419	0.993886	0.9998	0.791423	0.998102	0.941568	0.954831	0.813515
ENSG00000213411.2	0.945208	0.754186	0.573129	0.999187	0.796727	0.992362	0.9998	0.928998	0.998102	0.99486	0.994358	0.97319
ENSG00000230797.2	0.896807	0.906342	0.658228	0.999187	0.909995	0.992362	0.9998	0.838362	0.998102	0.999678	0.994172	0.86785
ENSG00000229800.1	0.768722	0.360496	0.010675	0.999187	0.167597	0.95089	0.9998	0.999226	0.998102	0.997958	0.991013	0.612424
ENSG00000118849.5	0.437657	0.017575	0.2763	0.999187	0.00519762	0.992471	0.9998	0.980296	0.998102	0.98109	0.933093	0.459175
ENSG00000117143.9	0.912096	0.97745	0.571588	0.999187	0.62886	0.992362	0.9998	0.745637	0.998102	0.996972	0.954831	0.734025
ENSG00000205534.5	0.881442	0.649485	0.307799	0.999187	0.64337	0.908401	0.9998	0.791423	0.998102	0.772183	0.954831	0.965003
ENSG00000075407.13	0.878099	0.496249	0.00477602	0.999187	0.255735	0.994141	0.9998	0.897788	0.998102	0.996972	0.992059	0.640925
ENSG00000137486.12	0.744205	0.283854	0.779949	0.999187	0.153194	0.988646	0.9998	0.847694	0.998102	0.996053	0.992059	0.803657
ENSG00000100221.6	0.717445	0.444624	0.846092	0.999187	0.360481	0.985177	0.9998	0.939167	0.998102	0.998946	0.971487	0.971604
ENSG00000196275.9	0.943319	0.261189	0.124272	0.999187	0.0202584	0.955566	0.9998	0.814154	0.998102	0.946944	0.995621	0.877371
ENSG00000225726.1	0.984744	0.581138	0.294197	0.999187	0.606252	0.979929	0.9998	0.910258	0.998102	0.991158	0.971487	0.986599
ENSG00000174405.9	0.972854	0.202257	0.0376995	0.999187	0.0465286	0.98233	0.9998	0.906069	0.998102	0.997958	0.988273	0.825523
ENSG00000101150.13	0.942126	0.0215716	8.6813e-05	0.999187	0.0013218	0.959479	0.9998	0.981754	0.998102	0.992166	0.992059	0.840215
ENSG00000213384.2	0.964329	0.165074	0.00121284	0.999187	0.0145214	0.999244	0.9998	0.943312	0.999906	0.989927	0.989144	0.780386
ENSG00000109943.4	0.500118	0.0213088	0.579782	0.999187	0.0123789	0.992362	0.9998	0.915425	0.998102	0.975785	0.887903	0.235527
ENSG00000102401.15	0.932277	0.911836	0.754027	0.999187	0.808711	0.979929	0.9998	0.951063	0.998102	0.943661	0.987682	0.982153
ENSG00000086827.4	0.93269	0.980756	0.897164	0.999187	0.954618	0.992362	0.9998	0.765838	0.998102	0.955606	0.951575	0.631693
ENSG00000146151.8	0.623055	0.458276	0.948487	0.999187	0.592676	0.914743	0.9998	0.974221	0.998102	0.982173	0.996662	0.963878
ENSG00000269430.1	0.719164	0.916261	0.152226	0.999187	0.667796	0.992315	0.9998	0.925527	0.998102	0.989927	0.877619	0.807416
ENSG00000130770.13	0.884728	0.415146	0.00699875	0.999187	0.0399947	0.955566	0.9998	0.963663	0.998102	0.98109	0.965547	0.754035
ENSG00000258448.1	0.988433	0.922703	0.741264	0.999187	0.652757	0.992362	0.9998	0.974523	0.998102	0.946944	0.976891	0.938456
ENSG00000107643.11	0.717445	0.407855	0.923225	0.999187	0.720546	0.986827	0.9998	0.750341	0.998102	0.943661	0.868617	0.457314
ENSG00000112531.12	0.678048	0.0826281	0.41485	0.999187	0.0175631	0.992362	0.9998	0.965224	0.998102	0.98109	0.971487	0.750379
ENSG00000153046.13	0.968896	0.172511	0.00738828	0.999187	0.240539	0.574848	0.9998	0.970024	0.998102	0.998467	0.954831	0.796662
ENSG00000095906.12	0.818752	0.502533	0.0129603	0.999187	0.245089	0.992315	0.9998	0.958744	0.998102	0.976308	0.997376	0.871672
ENSG00000119487.12	0.761054	0.940251	0.206826	0.999187	0.904238	0.992471	0.9998	0.960103	0.998102	0.992526	0.988273	0.813485
ENSG00000083099.6	0.907131	0.71546	0.915147	0.999187	0.888517	0.995968	0.9998	0.996949	0.998102	0.946944	0.991009	0.7406
ENSG00000165650.7	0.660164	0.766626	0.449607	0.999187	0.964529	0.994141	0.9998	0.873314	0.998102	0.997958	0.996923	0.874763
ENSG00000211662.2	0.807719	0.515726	0.959206	0.999187	0.310758	0.992362	0.9998	0.988255	0.998102	0.997958	0.958931	0.762686
ENSG00000260583.1	0.558704	0.434954	0.33973	0.999187	0.66778	0.992362	0.9998	0.981983	0.998102	0.997958	0.984422	0.848601
ENSG00000176834.9	0.963341	0.576874	0.828595	0.999187	0.778236	0.959479	0.9998	0.928998	0.998102	0.999181	0.954831	0.324637
ENSG00000214021.11	0.773373	0.806786	0.172854	0.999187	0.620881	0.979929	0.9998	0.850328	0.998102	0.997958	0.959634	0.6954
ENSG00000248165.1	0.802457	0.91703	0.174768	0.999187	0.674129	0.992315	0.9998	0.906732	0.998102	0.997958	0.983821	0.921629
ENSG00000108641.10	0.77428	0.876108	0.138328	0.999187	0.887085	0.987792	0.9998	0.99526	0.998102	0.973178	0.983821	0.96839
ENSG00000065268.6	0.867645	0.716437	0.632804	0.999187	0.696594	0.992471	0.9998	0.970694	0.998102	0.98109	0.988355	0.999663
ENSG00000237273.1	0.994647	0.467493	0.200793	0.999187	0.50453	0.896799	0.9998	0.790066	0.998102	0.943661	0.971487	0.961784
ENSG00000167258.9	0.864846	0.516927	0.0166889	0.999187	0.0984889	0.95089	0.9998	0.985928	0.998102	0.946944	0.992059	0.584329
ENSG00000174307.5	0.872835	0.0480796	0.0101217	0.999187	0.0385032	0.91901	0.999921	0.974523	0.998102	0.943925	0.988273	0.987807
ENSG00000172339.9	0.53709	0.929424	0.102883	0.999187	0.868041	0.992362	0.9998	0.982205	0.998102	0.98109	0.985244	0.840036
ENSG00000253961.1	0.960212	0.341741	0.249898	0.999187	0.518544	0.896799	0.9998	0.960723	0.998102	0.989927	0.983821	0.944987
ENSG00000219409.2	0.907131	0.0480022	0.0116746	0.999187	0.0272995	0.963475	0.9998	0.865465	0.998102	0.943813	0.991009	0.987807
ENSG00000154429.6	0.679409	0.0126197	0.0149194	0.999187	0.00258329	0.979929	0.9998	0.988022	0.998102	0.997958	0.995621	0.917916
ENSG00000234197.1	0.94184	0.768033	0.529651	0.999187	0.844948	0.992471	0.9998	0.785744	0.998102	0.925763	0.962015	0.812583
ENSG00000204387.8	0.994647	0.645102	0.311332	0.999187	0.396396	0.996145	0.9998	0.9683	0.998102	0.943661	0.998001	0.438299
ENSG00000114859.10	0.700632	0.206708	0.710859	0.999187	0.716645	0.997387	0.9998	0.517979	0.998102	0.968474	0.690795	0.229247
ENSG00000078900.10	0.91352	0.319436	0.350574	0.999187	0.279508	0.896799	0.9998	0.973902	0.998102	0.98109	0.978883	0.425147
ENSG00000244378.1	0.654189	0.97716	0.0405649	0.999187	0.590602	0.992362	0.9998	0.974523	0.998102	0.94622	0.992059	0.758631
ENSG00000180190.7	0.860638	0.702864	0.115225	0.999187	0.302784	0.955566	0.9998	0.897749	0.998102	0.997958	0.954831	0.733487
ENSG00000236383.3	0.902308	0.676594	0.315773	0.999187	0.340131	0.992315	0.9998	0.980444	0.998102	0.996053	0.997376	0.984866
ENSG00000165795.16	0.929096	0.0628787	0.00240264	0.999187	0.0110363	0.977726	0.9998	0.974523	0.998102	0.98109	0.988273	0.700079
ENSG00000103510.15	0.92704	0.242477	0.00521671	0.999187	0.0404373	0.997387	0.9998	0.984782	0.998102	0.966168	0.992059	0.853803
ENSG00000133067.13	0.908172	0.169365	0.122459	0.999187	0.0337711	0.986377	0.9998	0.944201	0.998102	0.921415	0.996846	0.920048
ENSG00000042781.8	0.968337	0.81	0.922538	0.999187	0.80107	0.980699	0.9998	0.796079	0.998102	0.795309	0.887903	0.510167
ENSG00000059691.7	0.705236	0.39382	0.82432	0.999187	0.153665	0.977726	0.9998	0.973921	0.998102	0.983722	0.988273	0.770056
ENSG00000123200.12	0.915589	0.673513	0.938321	0.999187	0.808134	0.974557	0.9998	0.931771	0.998102	0.94622	0.954831	0.336764
ENSG00000176222.7	0.835819	0.0578513	0.0399212	0.999187	0.0466857	0.974557	0.9998	0.799702	0.998102	0.978548	0.992059	0.918393
ENSG00000102081.9	0.901861	0.825741	0.657932	0.999187	0.65642	0.974557	0.9998	0.985928	0.998102	0.999678	0.97538	0.640925
ENSG00000196220.11	0.560682	0.0220505	0.512091	0.999187	0.0366041	0.992471	0.9998	0.846224	0.998102	0.982959	0.971487	0.640925
ENSG00000163513.13	0.871193	0.506901	0.0751258	0.999187	0.174999	0.968277	0.999921	0.941856	0.998102	0.992526	0.967896	0.715614
ENSG00000228716.2	0.500118	0.268017	0.354242	0.999187	0.767638	0.998925	0.9998	0.941856	0.998102	0.98109	0.991009	0.706313
ENSG00000196584.2	0.954798	0.242778	0.223184	0.999187	0.214992	0.992362	0.9998	0.883391	0.998102	0.992166	0.951575	0.569074
ENSG00000065883.10	0.816302	0.291636	0.00455084	0.999187	0.124326	0.98233	0.9998	0.960103	0.998102	0.989927	0.962015	0.39386
ENSG00000143028.7	0.824579	0.428649	0.953689	0.999187	0.911431	0.836493	0.9998	0.864315	0.998102	0.996053	0.992059	0.966599
ENSG00000129472.8	0.823544	0.472613	0.0775266	0.999187	0.390129	0.992362	0.9998	0.857171	0.998102	0.989525	0.988273	0.732923
ENSG00000184584.8	0.909214	0.605797	0.647998	0.999187	0.594114	0.997387	0.9998	0.836473	0.998102	0.934941	0.985613	0.75317
ENSG00000122512.10	0.904821	0.433237	0.262291	0.999187	0.788099	0.992362	0.9998	0.961637	0.998102	0.943661	0.983821	0.958785
ENSG00000196739.10	0.921883	0.975636	0.696687	0.999187	0.406314	0.890723	0.9998	0.85554	0.998102	0.934941	0.991128	0.998876
ENSG00000163655.11	0.964047	0.471932	0.506052	0.999187	0.409207	0.992471	0.9998	0.960103	0.998102	0.999678	0.983821	0.703157
ENSG00000184056.10	0.97594	0.823715	0.370898	0.999187	0.66146	0.977726	0.9998	0.886516	0.998102	0.997958	0.983473	0.69051
ENSG00000235958.1	0.968337	0.162561	0.0361175	0.999187	0.118717	0.91901	0.9998	0.870063	0.998102	0.943661	0.954831	0.918187
ENSG00000087494.11	0.747782	0.625451	0.466368	0.999187	0.926899	0.998636	0.9998	0.931019	0.998102	0.975785	0.985921	0.785188
ENSG00000231500.2	0.715133	0.959534	0.012462	0.999187	0.386273	0.896799	0.9998	0.998961	0.998102	0.989927	0.997376	0.642548
ENSG00000249593.2	0.944872	0.0981325	0.000392423	0.999187	0.0145159	0.996699	0.9998	0.964127	0.998102	0.98943	0.988273	0.406898
ENSG00000136811.12	0.673883	0.174378	0.936047	0.999187	0.459423	0.992315	0.9998	0.818605	0.998102	0.999678	0.962015	0.42998
ENSG00000167264.13	0.6438	0.633481	0.48856	0.999187	0.492249	0.992362	0.9998	0.97628	0.998102	0.989525	0.983821	0.619559
ENSG00000213516.5	0.964936	0.17759	0.244886	0.999187	0.0711666	0.977726	0.9998	0.981754	0.998102	0.977296	0.99598	0.961742
ENSG00000120837.3	0.968337	0.136588	0.0306359	0.999187	0.0656051	0.896799	0.9998	0.959317	0.998102	0.992166	0.978883	0.880908
ENSG00000087995.11	0.9969	0.149376	0.0404907	0.999187	0.0257985	0.992362	0.9998	0.92881	0.998102	0.94622	0.985831	0.64152
ENSG00000172318.4	0.914627	0.749359	0.792699	0.999187	0.928892	0.995968	0.9998	0.844412	0.998102	0.760514	0.892875	0.713418
ENSG00000104332.7	0.906588	0.385573	0.0399082	0.999187	0.0242481	0.979929	0.9998	0.97463	0.998102	0.933436	0.992059	0.956365
ENSG00000088881.16	0.606666	0.0434373	0.201103	0.999187	0.102751	0.992315	0.9998	0.958546	0.998102	0.989927	0.995274	0.874151
ENSG00000236285.1	0.930734	0.375122	0.117732	0.999187	0.701654	0.992315	0.9998	0.835664	0.998102	0.982929	0.992059	0.928272
ENSG00000084112.10	0.874368	0.460659	0.0760201	0.999187	0.268749	0.979929	0.9998	0.960103	0.998102	0.98109	0.995435	0.99996
ENSG00000137628.12	0.692609	0.180561	0.782802	0.999187	0.460759	0.95089	0.9998	0.936394	0.998102	0.997958	0.954831	0.769456
ENSG00000165379.9	0.768722	0.220757	0.74693	0.999187	0.378221	0.989947	0.9998	0.808546	0.998102	0.975785	0.997376	0.944742
ENSG00000163138.14	0.856166	0.63526	0.751973	0.999187	0.753572	0.979929	0.9998	0.818605	0.998102	0.943661	0.983821	0.94214
ENSG00000120262.8	0.999288	0.342669	0.474968	0.999187	0.092987	0.992362	0.9998	0.926403	0.998102	0.988149	0.988273	0.968704
ENSG00000166888.6	0.975059	0.528723	0.203585	0.999187	0.532787	0.97942	0.9998	0.826908	0.998102	0.98109	0.971487	0.751802
ENSG00000151338.14	0.886793	0.888266	0.577925	0.999187	0.746323	0.974557	0.9998	0.856511	0.998102	0.989525	0.989144	0.524876
ENSG00000223496.1	0.975059	0.142523	0.0125805	0.999187	0.0222171	0.996426	0.9998	0.941856	0.998102	0.948836	0.971487	0.625737
ENSG00000153246.7	0.863882	0.660188	0.844222	0.999187	0.377343	0.992362	0.9998	0.818605	0.998102	0.969283	0.992059	0.850993
ENSG00000134996.11	0.73393	0.276914	0.99464	0.999187	0.125979	0.996104	0.9998	0.965224	0.998102	0.992166	0.971487	0.536408
ENSG00000155508.9	0.925804	0.578822	0.910879	0.999187	0.925061	0.974557	0.999921	0.953157	0.998102	0.943661	0.971487	0.802768
ENSG00000129474.11	0.568518	0.0284504	0.256918	0.999187	0.00953273	0.992315	0.9998	0.931771	0.998102	0.949062	0.988273	0.785868
ENSG00000267254.1	0.856687	0.889716	0.27027	0.999187	0.836977	0.955566	0.9998	0.960103	0.998102	0.98109	0.988355	0.707426
ENSG00000229344.1	0.9969	0.544696	0.139572	0.999187	0.775512	0.985177	0.9998	0.777909	0.998102	0.731193	0.901904	0.610222
ENSG00000102158.15	0.912096	0.388652	0.082832	0.999187	0.163877	0.995968	0.999921	0.860784	0.998102	0.996053	0.954831	0.409705
ENSG00000245213.2	0.939448	0.746966	0.978266	0.999187	0.664886	0.992315	0.9998	0.884216	0.998102	0.995477	0.978883	0.707023
ENSG00000160321.10	0.907221	0.65372	0.944428	0.999187	0.878004	0.750494	0.9998	0.829469	0.998102	0.997958	0.978605	0.73822
ENSG00000033030.9	0.870253	0.194437	0.00573274	0.999187	0.112694	0.905679	0.9998	0.981754	0.998102	0.94622	0.987682	0.754035
ENSG00000237489.2	0.836738	0.963746	0.740714	0.999187	0.826988	0.992315	0.9998	0.936835	0.998102	0.997958	0.992059	0.999663
ENSG00000232320.5	0.728761	0.0147016	0.033627	0.999187	0.0156225	0.995968	0.9998	0.852016	0.998102	0.943661	0.98591	0.959104
ENSG00000259475.1	0.973293	0.925474	0.98116	0.999187	0.803992	0.979929	0.9998	0.953791	0.998102	0.994552	0.995621	0.931512
ENSG00000151062.10	0.989839	0.826411	0.781578	0.999187	0.533114	0.995968	0.9998	0.928998	0.998102	0.961735	0.954831	0.657796
ENSG00000134744.9	0.979325	0.181215	0.00909994	0.999187	0.10369	0.995968	0.9998	0.944201	0.998102	0.989927	0.992059	0.608257
ENSG00000156515.17	0.715361	0.117462	0.342509	0.999187	0.131741	0.977726	0.9998	0.985928	0.998102	0.997958	0.990205	0.953537
ENSG00000234136.1	0.830485	0.669992	0.102474	0.999187	0.342993	0.836493	0.9998	0.976594	0.998102	0.906313	0.971487	0.955392
ENSG00000167377.13	0.917511	0.354083	0.189753	0.999187	0.370029	0.888056	0.9998	0.998961	0.998102	0.986794	0.954831	0.938601
ENSG00000143742.8	0.795974	0.79007	0.231042	0.999187	0.377705	0.993934	0.9998	0.939988	0.998102	0.986876	0.985613	0.487195
ENSG00000254226.1	0.93194	0.973661	0.409962	0.999187	0.923832	0.95089	0.9998	0.793547	0.998102	0.998946	0.868617	0.930723
ENSG00000254893.3	0.881442	0.691464	0.969818	0.999187	0.422486	0.992362	0.9998	0.973921	0.998102	0.954072	0.983473	0.89541
ENSG00000270681.1	0.959318	0.393793	0.122616	0.999986	0.736028	0.992315	0.9998	0.775892	0.998102	0.731193	0.954831	0.921532
ENSG00000256050.2	0.63767	0.0770932	0.609759	0.999187	0.105751	0.992362	0.9998	0.922565	0.998102	0.992526	0.995621	0.935823
ENSG00000172403.6	0.984719	0.634178	0.727824	0.999187	0.751387	0.997387	0.9998	0.897099	0.998102	0.943661	0.958931	0.597208
ENSG00000115687.9	0.63767	0.026563	0.243814	0.999187	0.0413259	0.977726	0.9998	0.986394	0.998102	0.99975	0.962951	0.85792
ENSG00000225331.1	0.96579	0.533377	0.717658	0.999187	0.492967	0.979929	0.9998	0.986066	0.998102	0.98109	0.988273	0.997291
ENSG00000198912.6	0.802609	0.747901	0.132232	0.999187	0.515499	0.977726	0.9998	0.892336	0.998102	0.975785	0.988273	0.868911
ENSG00000134627.7	0.834423	0.960312	0.234521	0.999187	0.466046	0.850188	0.9998	0.996254	0.998102	0.982218	0.996234	0.996345
ENSG00000150773.6	0.826804	0.911002	0.710541	0.999187	0.791922	0.992362	0.9998	0.985815	0.998102	0.98109	0.992059	0.914784
ENSG00000272335.1	0.813244	0.545194	0.47658	0.999187	0.508366	0.997426	0.9998	0.87645	0.998102	0.98109	0.971487	0.798175
ENSG00000162642.9	0.905634	0.748636	0.983115	0.999187	0.942591	0.959479	0.9998	0.928998	0.998102	0.971741	0.992059	0.771556
ENSG00000131437.11	0.912096	0.592032	0.0755487	0.999187	0.647181	0.995558	0.9998	0.980444	0.998102	0.996053	0.989144	0.550486
ENSG00000163909.6	0.693785	0.0834475	0.316637	0.999187	0.0327459	0.992315	0.9998	0.995466	0.998102	0.999678	0.978883	0.684155
ENSG00000178764.6	0.961417	0.102043	0.00510315	0.999187	0.0261633	0.977726	0.9998	0.960103	0.998102	0.997191	0.995621	0.963173
ENSG00000164920.5	0.967974	0.994252	0.88321	0.999187	0.908634	0.977726	0.9998	0.775397	0.998102	0.631012	0.995621	0.999663
ENSG00000131002.7	0.351238	0.720512	0.00498941	0.999187	0.151928	0.539515	0.9998	0.791423	0.998102	0.553496	0.992059	0.817706
ENSG00000204228.3	0.761054	0.950151	0.246292	0.999187	0.66146	0.995968	0.9998	0.981754	0.998102	0.992526	0.955954	0.769103
ENSG00000159023.14	0.94504	0.662508	0.486526	0.999187	0.393083	0.992362	0.9998	0.844412	0.998102	0.997958	0.927404	0.297085
ENSG00000163932.9	0.95929	0.783833	0.53165	0.999187	0.900818	0.992362	0.9998	0.844412	0.998102	0.98109	0.987682	0.95004
ENSG00000107821.10	0.768722	0.0855568	0.0516979	0.999187	0.0152119	0.992362	0.9998	0.816852	0.998102	0.943661	0.983898	0.959899
ENSG00000141441.11	0.800829	0.662729	0.892099	0.999187	0.877139	0.971602	0.9998	0.939167	0.998102	0.98109	0.992059	0.965605
ENSG00000137802.9	0.860638	0.559016	0.637313	0.999187	0.253599	0.992315	0.9998	0.961562	0.998102	0.997958	0.983821	0.793133
ENSG00000107175.6	0.975831	0.0746014	0.0157384	0.999187	0.0494655	0.977726	0.9998	0.918142	0.998102	0.989927	0.992059	0.919941
ENSG00000256294.3	0.690391	0.381516	0.785907	0.999187	0.347674	0.992315	0.999921	0.905119	0.998102	0.996053	0.992059	0.786836
ENSG00000198756.6	0.815834	0.804584	0.97628	0.999187	0.596704	0.992362	0.9998	0.750341	0.998102	0.943661	0.976891	0.882054
ENSG00000151838.7	0.927961	0.712595	0.875634	0.999187	0.428671	0.977726	0.9998	0.983455	0.998102	0.98109	0.978883	0.810349
ENSG00000023318.7	0.791575	0.939715	0.963766	0.999187	0.815715	0.992362	0.9998	0.977115	0.998102	0.98109	0.981154	0.954065
ENSG00000156398.8	0.85802	0.548921	0.197633	0.999187	0.889685	0.994505	0.9998	0.985815	0.998102	0.98109	0.992059	0.946264
ENSG00000217128.7	0.992834	0.960794	0.708955	0.999187	0.72502	0.95089	0.9998	0.914035	0.998102	0.996053	0.988273	0.810349
ENSG00000163288.9	0.731236	0.329674	0.835221	0.999187	0.176799	0.91549	0.9998	0.989684	0.998102	0.999678	0.988273	0.902067
ENSG00000254440.2	0.724235	0.707048	0.613543	0.999187	0.651915	0.896799	0.9998	0.986364	0.998102	0.98109	0.992059	0.86253
ENSG00000124243.13	0.819587	0.0590649	0.0368664	0.999187	0.0260888	0.930566	0.9998	0.983683	0.998102	0.996862	0.954831	0.728249
ENSG00000135900.3	0.802609	0.349585	0.011551	0.999187	0.113939	0.974557	0.9998	0.925527	0.998102	0.975785	0.988273	0.549355
ENSG00000197471.7	0.63767	0.0774779	0.606233	0.999187	0.0191493	0.992471	0.9998	0.844412	0.998102	0.996053	0.991703	0.962266
ENSG00000184886.3	0.930646	0.301115	0.315005	0.999187	0.425194	0.992362	0.9998	0.913251	0.998102	0.98109	0.965547	0.562291
ENSG00000254481.1	0.941028	0.57963	0.184355	0.999187	0.339401	0.977726	0.9998	0.977115	0.998102	0.989927	0.991009	0.673993
ENSG00000111727.7	0.756841	0.70607	0.981577	0.999187	0.851723	0.998002	0.9998	0.867482	0.998102	0.983722	0.992059	0.919631
ENSG00000135974.5	0.768722	0.368456	0.0273911	0.999187	0.0591077	0.993934	0.9998	0.912095	0.998102	0.968474	0.992059	0.930671
ENSG00000164306.6	0.933827	0.440678	0.232576	0.999187	0.101139	0.992315	0.9998	0.94255	0.998102	0.99933	0.976891	0.572052
ENSG00000213886.3	0.687276	0.277909	0.68545	0.999187	0.162909	0.977726	0.999921	0.974523	0.998102	0.943661	0.991009	0.393252
ENSG00000143545.4	0.991299	0.500978	0.132173	0.999187	0.816703	0.992362	0.9998	0.973921	0.998102	0.937206	0.976891	0.962266
ENSG00000229023.1	0.86397	0.94147	0.536843	0.999187	0.672438	0.992362	0.9998	0.818605	0.998102	0.876735	0.971487	0.769773
ENSG00000063587.12	0.935545	0.508409	0.273513	0.999187	0.068412	0.992315	0.9998	0.843067	0.998102	0.989525	0.983821	0.963142
ENSG00000244055.1	0.87454	0.65483	0.54963	0.999187	0.74695	0.992315	0.9998	0.87645	0.998102	0.921415	0.954831	0.999663
ENSG00000179818.9	0.780177	0.486694	0.0176744	0.999187	0.34711	0.992362	0.9998	0.921467	0.998102	0.849683	0.992059	0.788922
ENSG00000150048.6	0.836939	0.229646	0.943326	0.999187	0.129267	0.992315	0.9998	0.796079	0.998102	0.989525	0.962951	0.870885
ENSG00000230499.1	0.879756	0.403357	0.00622617	0.999187	0.242292	0.992315	0.9998	0.946905	0.998102	0.94622	0.988273	0.855933
ENSG00000106348.12	0.87901	0.49861	0.594148	0.999986	0.762728	0.992362	0.9998	0.826908	0.998102	0.989927	0.99811	0.931512
ENSG00000145391.9	0.914526	0.378948	0.3271	0.999187	0.333672	0.992362	0.9998	0.818605	0.998102	0.999678	0.987379	0.938601
ENSG00000224733.1	0.52568	0.715273	0.0320019	0.999187	0.809686	0.974557	0.9998	0.926403	0.998102	0.992166	0.988273	0.796662
ENSG00000167969.8	0.969579	0.217841	0.0232933	0.999187	0.0395462	0.992362	0.9998	0.945	0.998102	0.968474	0.992059	0.697107
ENSG00000249855.1	0.756494	0.555855	0.781148	0.999187	0.544928	0.992362	0.9998	0.896433	0.999906	0.975785	0.954831	0.666441
ENSG00000172432.14	0.704023	0.817448	0.0723916	0.999187	0.454645	0.992362	0.9998	0.981167	0.998102	0.943661	0.983821	0.807416
ENSG00000079150.13	0.778636	0.352044	0.0170193	0.999187	0.0683154	0.996104	0.9998	0.958744	0.998102	0.925763	0.987379	0.984866
ENSG00000117114.15	0.660676	0.105533	0.827456	0.999187	0.0519143	0.998861	0.9998	0.957604	0.998102	0.986057	0.995621	0.730688
ENSG00000111254.3	0.74682	0.811582	0.908106	0.999187	0.676001	0.998925	0.9998	0.928998	0.999906	0.989927	0.995621	0.899141
ENSG00000070785.12	0.856166	0.434954	0.895445	0.999187	0.391618	0.994141	0.9998	0.894785	0.998102	0.943661	0.958931	0.984866
ENSG00000197933.8	0.878258	0.732607	0.936933	0.999187	0.981899	0.956367	0.9998	0.982205	0.998102	0.94622	0.960563	0.774269
ENSG00000198406.6	0.719649	0.736351	0.799315	0.999187	0.30206	0.992362	0.9998	0.998961	0.998102	0.98109	0.992059	0.999663
ENSG00000106086.14	0.982775	0.111269	0.0013049	0.999187	0.0256966	0.95089	0.9998	0.891778	0.998377	0.94622	0.983821	0.785494
ENSG00000152377.8	0.907257	0.640696	0.667233	0.999187	0.330684	0.932382	0.9998	0.777909	0.998102	0.943661	0.944053	0.686983
ENSG00000141756.14	0.975973	0.720212	0.312856	0.999187	0.504989	0.974557	0.9998	0.768338	0.998102	0.992166	0.954831	0.421351
ENSG00000261589.1	0.903873	0.138527	0.0331608	0.999187	0.0334513	0.974557	0.9998	0.723165	0.998102	0.914731	0.954831	0.918678
ENSG00000261665.2	0.860638	0.835326	0.0948135	0.999187	0.552908	0.992471	0.9998	0.977276	0.998102	0.989927	0.971487	0.937475
ENSG00000233340.1	0.910215	0.0573168	0.000130195	0.999187	0.0126099	0.992315	0.9998	0.874278	0.998102	0.98109	0.976891	0.871314
ENSG00000246640.1	0.690391	0.377338	0.783467	0.999187	0.8027	0.992315	0.9998	0.978881	0.998102	0.994485	0.953023	0.732993
ENSG00000183117.13	0.874368	0.12514	0.148168	0.999187	0.0909297	0.992362	0.9998	0.977115	0.998102	0.98109	0.997376	0.937699
ENSG00000182667.10	0.932344	0.876108	0.672805	0.999187	0.178447	0.98233	0.9998	0.906069	0.998102	0.989927	0.991009	0.833668
ENSG00000163945.11	0.896807	0.482798	0.21498	0.999187	0.369466	0.992362	0.9998	0.745637	0.998102	0.992526	0.983821	0.799733
ENSG00000230322.1	0.824058	0.0047896	8.77567e-05	0.999187	0.000365877	0.836653	0.9998	0.912603	0.998102	0.999678	0.992059	0.877148
ENSG00000251187.1	0.784603	0.0630886	0.154594	0.999187	0.110639	0.997426	0.9998	0.997497	0.998102	0.997958	0.992059	0.965003
ENSG00000257458.1	0.717445	0.81533	0.0211139	0.999187	0.331024	0.992362	0.9998	0.915576	0.998102	0.996053	0.992059	0.625084
ENSG00000118402.5	0.990596	0.1003	0.0175507	0.999187	0.029522	0.994329	0.9998	0.897099	0.998102	0.943661	0.983821	0.701727
ENSG00000078142.7	0.698882	0.350765	0.671682	0.999187	0.396227	0.992315	0.9998	0.820513	0.998102	0.98109	0.991013	0.923493
ENSG00000138744.10	0.988433	0.837602	0.673528	0.999187	0.853261	0.995968	0.9998	0.903608	0.998102	0.98109	0.985613	0.517364
ENSG00000178115.10	0.773014	0.717714	0.678714	0.999187	0.614195	0.959479	0.9998	0.973921	0.998102	0.878803	0.954831	0.953497
ENSG00000165732.8	0.968337	0.818991	0.443309	0.999187	0.425405	0.992471	0.9998	0.844412	0.998102	0.989927	0.976891	0.826835
ENSG00000250068.1	0.660676	0.571823	0.614619	0.999187	0.470609	0.992362	0.9998	0.941856	0.998102	0.992526	0.986125	0.609606
ENSG00000102103.11	0.989473	0.13409	0.00364187	0.999187	0.0480812	0.995762	0.9998	0.925811	0.998102	0.999678	0.992059	0.840215
ENSG00000185591.5	0.667745	0.971473	0.460595	0.999187	0.964529	0.850188	0.9998	0.946469	0.998102	0.999678	0.983821	0.907898
ENSG00000198382.4	0.991258	0.897332	0.775526	0.999187	0.950909	0.896799	0.9998	0.959911	0.998102	0.995828	0.992059	0.999663
ENSG00000229186.3	0.942126	0.90703	0.67871	0.999187	0.959274	0.992362	0.9998	0.988384	0.998102	0.961735	0.991013	0.965003
ENSG00000188211.4	0.546997	0.389031	0.454761	0.999187	0.436917	0.992315	0.9998	0.994841	0.998102	0.997958	0.988273	0.82199
ENSG00000231999.2	0.800889	0.63803	0.0627631	0.999187	0.254681	0.992362	0.9998	0.836473	0.998102	0.870633	0.983473	0.962266
ENSG00000164163.6	0.895334	0.979991	0.853713	0.999187	0.996429	0.998861	0.9998	0.970993	0.998102	0.991158	0.976891	0.604421
ENSG00000130304.12	0.89394	0.982829	0.880018	0.999187	0.937497	0.992315	0.9998	0.940885	0.998102	0.997958	0.992059	0.999468
ENSG00000213066.7	0.866438	0.441604	0.0173535	0.999187	0.322051	0.994141	0.9998	0.844412	0.998102	0.925763	0.992059	0.776314
ENSG00000227536.1	0.758943	0.537007	0.850579	0.999187	0.498674	0.992471	0.9998	0.982689	0.998102	0.989927	0.992059	0.853803
ENSG00000145740.14	0.893523	0.680104	0.546423	0.999187	0.469692	0.959479	0.9998	0.943212	0.998102	0.997958	0.992059	0.769456
ENSG00000227018.1	0.935545	0.517127	0.585605	0.999187	0.324391	0.977726	0.9998	0.986268	0.998102	0.98109	0.988273	0.984866
ENSG00000110717.6	0.808501	0.0873003	0.0166774	0.999187	0.00880082	0.992362	0.9998	0.945	0.998102	0.993086	0.983473	0.777725
ENSG00000228327.2	0.880497	0.725642	0.797293	0.999187	0.491321	0.992471	0.9998	0.810422	0.998102	0.987963	0.958931	0.810961
ENSG00000147905.13	0.756494	0.888266	0.500869	0.999187	0.684889	0.992315	0.9998	0.912095	0.998102	0.997958	0.985613	0.9526
ENSG00000104881.10	0.767505	0.492259	0.930336	0.999187	0.440638	0.959479	0.9998	0.944273	0.998102	0.996053	0.992059	0.790866
ENSG00000165899.6	0.870338	0.618964	0.0202864	0.999187	0.277431	0.999965	0.9998	0.985815	0.998102	0.992526	0.983473	0.752123
ENSG00000270691.1	0.976442	0.196135	0.112456	0.999187	0.360875	0.992315	0.9998	0.765838	0.998102	0.995477	0.996662	0.833544
ENSG00000162104.5	0.710763	0.0293812	0.1461	0.999187	0.0142017	0.992362	0.9998	0.995395	0.998102	0.992166	0.983821	0.741436
ENSG00000160716.4	0.826874	0.632659	0.0273582	0.999187	0.620881	0.992362	0.9998	0.944273	0.998102	0.986876	0.992059	0.979343
ENSG00000248873.1	0.960641	0.0694966	0.00283438	0.999187	0.0609225	0.992362	0.9998	0.826908	0.998102	0.906928	0.988273	0.964039
ENSG00000003756.12	0.892087	0.169688	0.00129161	0.999986	0.0997363	0.992315	0.9998	0.929487	0.998102	0.992166	0.965547	0.327862
ENSG00000121848.9	0.835819	0.929424	0.503334	0.999187	0.66061	0.985177	0.9998	0.8667	0.998102	0.995047	0.991013	0.941469
ENSG00000180574.3	0.642187	0.343019	0.000730304	0.999187	0.037062	0.959479	0.9998	0.873169	0.998102	0.868897	0.992059	0.952687
ENSG00000118407.10	0.994418	0.994252	0.431267	0.999187	0.673542	0.991654	0.9998	0.866014	0.998102	0.738627	0.940093	0.414776
ENSG00000165283.11	0.87454	0.49644	0.0539815	0.999986	0.22343	0.992362	0.9998	0.961562	0.998102	0.989927	0.997146	0.794712
ENSG00000131475.2	0.985835	0.451396	0.216277	0.999187	0.415019	0.992362	0.9998	0.984614	0.998102	0.989927	0.995621	0.812583
ENSG00000006625.13	0.692436	0.826411	0.732398	0.999187	0.64345	0.988087	0.9998	0.960103	0.998102	0.986057	0.99598	0.607002
ENSG00000175898.4	0.729275	0.195216	0.376269	0.999187	0.344628	0.992362	0.9998	0.640473	0.998102	0.992526	0.998001	0.964039
ENSG00000255326.1	0.773911	0.405229	0.929128	0.999187	0.182946	0.855801	0.9998	0.926984	0.998102	0.989927	0.992059	0.682094
ENSG00000048028.7	0.995897	0.639239	0.155487	0.999187	0.339335	0.9278	0.9998	0.826908	0.998102	0.995477	0.991703	0.817706
ENSG00000089022.9	0.90088	0.242438	0.419356	0.999986	0.223543	0.992362	0.9998	0.960103	0.998102	0.98109	0.995621	0.7485
ENSG00000168779.15	0.989473	0.625451	0.212457	0.999187	0.200231	0.90726	0.9998	0.59758	0.998102	0.577839	0.958931	0.642499
ENSG00000203950.6	0.784603	0.0593037	0.0117738	0.999187	0.0273913	0.91901	0.9998	0.930704	0.998102	0.972314	0.988273	0.963878
ENSG00000126351.8	0.980302	0.0354161	0.00271173	0.999187	0.00917888	0.992315	0.9998	0.87645	0.998102	0.731193	0.887903	0.564172
ENSG00000213830.3	0.901861	0.907117	0.251391	0.999187	0.508644	0.855446	0.9998	0.982224	0.998102	0.989927	0.991013	0.692023
ENSG00000268730.1	0.935545	0.613699	0.634232	0.999187	0.631377	0.992362	0.9998	0.517979	0.998102	0.542997	0.769232	0.684715
ENSG00000231365.1	0.845618	0.566042	0.321124	0.999187	0.746498	0.992362	0.9998	0.989548	0.998102	0.999678	0.992059	0.765413
ENSG00000272667.1	0.937361	0.903296	0.597026	0.999187	0.836302	0.974557	0.9998	0.961562	0.998102	0.984432	0.996597	0.901636
ENSG00000154124.4	0.55566	0.0094291	0.0126115	0.999187	0.0146112	0.80868	0.9998	0.908553	0.998102	0.989525	0.997146	0.921532
ENSG00000203615.2	0.838372	0.571837	0.97481	0.999187	0.807529	0.992362	0.9998	0.945	0.998102	0.98109	0.981156	0.965003
ENSG00000069966.14	0.828752	0.0376232	0.0565126	0.999187	0.00888656	0.995968	0.9998	0.818605	0.998102	0.98109	0.954831	0.639353
ENSG00000171657.5	0.947453	0.0457153	0.00809265	0.999187	0.0192161	0.836493	0.9998	0.941823	0.998102	0.98109	0.868617	0.625084
ENSG00000228118.2	0.964936	0.489013	0.735942	0.999187	0.815887	0.992928	0.9998	0.870063	0.998102	0.900825	0.987682	0.911964
ENSG00000148803.7	0.901267	0.733946	0.644825	0.999187	0.991308	0.98233	0.9998	0.895661	0.998102	0.98109	0.978883	0.777725
ENSG00000219433.2	0.619223	0.888755	0.0379518	0.999187	0.694044	0.979929	0.9998	0.961181	0.998102	0.98109	0.989282	0.875259
ENSG00000273345.1	0.808818	0.66505	0.925373	0.999187	0.680205	0.993886	0.9998	0.931535	0.998102	0.98109	0.992059	0.863722
ENSG00000065150.14	0.999288	0.485613	0.608947	0.999187	0.668873	0.87541	0.9998	0.981754	0.998102	0.945047	0.954831	0.610636
ENSG00000218565.2	0.940845	0.95802	0.961727	0.999187	0.895152	0.992471	0.9998	0.987282	0.998102	0.989525	0.954831	0.26907
ENSG00000177125.5	0.766899	0.470405	0.300726	0.999187	0.377109	0.992362	0.9998	0.911551	0.998102	0.971115	0.954831	0.686742
ENSG00000254459.1	0.881442	0.87029	0.629872	0.999187	0.980341	0.995968	0.9998	0.777909	0.998102	0.969283	0.883131	0.421351
ENSG00000204219.5	0.818501	0.00998284	0.00166304	0.999187	0.00294098	0.992315	0.9998	0.990338	0.998102	0.962733	0.962951	0.744127
ENSG00000105737.5	0.747777	0.0746014	0.125191	0.999187	0.0555923	0.992362	0.9998	0.980833	0.998102	0.996972	0.971487	0.746276
ENSG00000242687.2	0.932344	0.939034	0.451815	0.999187	0.832961	0.973586	0.9998	0.981754	0.998102	0.98109	0.992059	0.880572
ENSG00000198477.3	0.710763	0.804112	0.57859	0.999187	0.670016	0.992362	0.9998	0.799702	0.998102	0.997958	0.983821	0.905327
ENSG00000081803.11	0.720412	0.768207	0.311651	0.999187	0.49229	0.992362	0.9998	0.901648	0.998102	0.997958	0.987379	0.81313
ENSG00000160194.13	0.849897	0.436278	0.00433239	0.999187	0.0731009	0.98233	0.9998	0.98742	0.999906	0.950855	0.988532	0.785494
ENSG00000164107.7	0.642616	0.0316796	0.18165	0.999187	0.0310225	0.972496	0.9998	0.932001	0.998102	0.943925	0.954831	0.771556
ENSG00000259976.1	0.998681	0.60629	0.101516	0.999187	0.377109	0.992362	0.9998	0.925527	0.998102	0.989927	0.988273	0.998516
ENSG00000159761.10	0.968337	0.678386	0.914008	0.999187	0.936026	0.996699	0.9998	0.930704	0.998102	0.818242	0.954831	0.863374
ENSG00000218418.2	0.99016	0.657703	0.347898	0.999187	0.628833	0.992315	0.9998	0.999226	0.998102	0.992166	0.981154	0.744127
ENSG00000232046.2	0.752196	0.863009	0.75188	0.999187	0.62092	0.974557	0.9998	0.793547	0.998102	0.995047	0.987379	0.737169
ENSG00000153815.12	0.928041	0.654368	0.810419	0.999187	0.385505	0.95089	0.9998	0.745637	0.998102	0.998986	0.978883	0.921742
ENSG00000171953.11	0.976963	0.492412	0.289744	0.999187	0.579742	0.977726	0.9998	0.941823	0.998102	0.997139	0.958931	0.593565
ENSG00000028116.12	0.735899	0.596249	0.849719	0.999187	0.718693	0.967956	0.9998	0.999484	0.998102	0.989927	0.992059	0.932712
ENSG00000162928.8	0.848662	0.832125	0.487305	0.999187	0.841837	0.98233	0.9998	0.818605	0.998102	0.98109	0.954831	0.640925
ENSG00000231646.1	0.722182	0.962522	0.166201	0.999187	0.911557	0.748587	0.9998	0.900658	0.998102	0.98109	0.964362	0.943515
ENSG00000171425.5	0.980101	0.538663	0.252458	0.999187	0.811236	0.992362	0.999921	0.99526	0.998102	0.772183	0.992059	0.593565
ENSG00000250345.2	0.394898	0.943257	0.0547851	0.129626	0.968717	0.932382	0.9998	0.966126	0.998102	0.996053	0.989144	0.725471
ENSG00000258490.1	0.763432	0.964088	0.886787	0.999187	0.892855	0.983913	0.9998	0.961028	0.998102	0.898231	0.951575	0.874602
ENSG00000271105.1	0.873173	0.532433	0.0884474	0.999187	0.386852	0.96045	0.9998	0.844412	0.998102	0.943925	0.967896	0.851873
ENSG00000217648.1	0.935348	0.961131	0.69056	0.999187	0.967671	0.887036	0.9998	0.765838	0.998102	0.989927	0.991009	0.940725
ENSG00000168575.5	0.636865	0.110983	0.749811	0.999187	0.153728	0.996145	0.9998	0.973921	0.998102	0.992526	0.958931	0.747475
ENSG00000172732.7	0.679479	0.311701	0.588754	0.999187	0.111873	0.995968	0.9998	0.924185	0.998102	0.997958	0.962951	0.799733
ENSG00000271973.1	0.659683	0.402295	0.573425	0.999187	0.960867	0.957997	0.9998	0.97463	0.998102	0.974917	0.992059	0.926684
ENSG00000154122.8	0.873173	0.965901	0.957056	0.999187	0.903911	0.98233	0.9998	0.860908	0.998102	0.997958	0.996662	0.984866
ENSG00000171574.13	0.928303	0.380772	0.589719	0.999187	0.135187	0.995968	0.9998	0.994319	0.998102	0.996053	0.992059	0.955798
ENSG00000187736.8	0.826874	0.71498	0.0874777	0.999986	0.344155	0.996699	0.9998	0.83005	0.998102	0.986057	0.998748	0.858172
ENSG00000178826.6	0.986893	0.507832	0.185382	0.999187	0.724042	0.992362	0.9998	0.998961	0.998102	0.859939	0.992841	0.859265
ENSG00000263293.1	0.908534	0.572587	0.23401	0.999187	0.334264	0.980898	0.9998	0.751133	0.998102	0.986057	0.978782	0.814847
ENSG00000116604.13	0.749394	0.0253862	0.0103592	0.999187	0.0068024	0.992695	0.9998	0.784597	0.998102	0.989927	0.954831	0.665104
ENSG00000198513.7	0.802457	0.366879	0.0160824	0.999187	0.0386354	0.99304	0.9998	0.996604	0.998102	0.999678	0.993174	0.995667
ENSG00000118705.12	0.921883	0.929424	0.304194	0.999187	0.928892	0.977726	0.9998	0.952347	0.998102	0.98556	0.954831	0.311058
ENSG00000100968.9	0.500118	0.0649225	0.758746	0.999187	0.188902	0.977726	0.9998	0.796601	0.998102	0.997958	0.954831	0.459175
ENSG00000148215.3	0.967112	0.292406	0.115315	0.999187	0.176763	0.959479	0.9998	0.886516	0.998102	0.98109	0.954831	0.625084
ENSG00000146670.5	0.874368	0.496888	0.938472	0.999187	0.217538	0.979929	0.9998	0.960103	0.998102	0.992519	0.983821	0.788562
ENSG00000243284.1	0.988587	0.784471	0.399396	0.999187	0.595117	0.98233	0.9998	0.960103	0.998102	0.961735	0.973931	0.90249
ENSG00000076321.6	0.925804	0.276716	0.28214	0.999187	0.12215	0.998861	0.9998	0.960103	0.998102	0.98109	0.992059	0.921296
ENSG00000065485.13	0.949127	0.292406	0.248783	0.999187	0.711205	0.992362	0.9998	0.835591	0.998102	0.937206	0.985831	0.98462
ENSG00000247774.2	0.928222	0.115016	0.00120992	0.999187	0.016551	0.95089	0.999921	0.899411	0.998511	0.989927	0.988273	0.940454
ENSG00000219392.1	0.845618	0.942203	0.364545	0.999187	0.996805	0.974557	0.9998	0.941856	0.998102	0.989927	0.991009	0.905803
ENSG00000270690.1	0.802609	0.73661	0.0982771	0.999187	0.854893	0.992315	0.9998	0.974523	0.998102	0.98109	0.991009	0.707426
ENSG00000267547.1	0.739394	0.593094	0.801382	0.999187	0.550673	0.99801	0.9998	0.928998	0.998102	0.968474	0.965547	0.844297
ENSG00000175229.6	0.401261	0.395952	0.424292	0.999187	0.335886	0.95089	0.9998	0.903861	0.998102	0.977296	0.992059	0.972514
ENSG00000154743.13	0.809279	0.135075	0.287375	0.999187	0.163967	0.995968	0.9998	0.988255	0.998102	0.98109	0.958931	0.940989
ENSG00000230587.1	0.942812	0.811192	0.342375	0.999187	0.310644	0.992362	0.9998	0.944163	0.998102	0.961735	0.991303	0.983157
ENSG00000130244.8	0.786192	0.248729	0.000667351	0.999187	0.060915	0.997387	0.9998	0.886516	0.998102	0.98109	0.964362	0.994763
ENSG00000197061.3	0.98998	0.151758	0.00941804	0.999187	0.0172153	0.993934	0.9998	0.912095	0.998102	0.873185	0.992059	0.785122
ENSG00000182118.5	0.834423	0.624728	0.973526	0.999187	0.279208	0.996145	0.9998	0.951063	0.998102	0.997958	0.996662	0.75317
ENSG00000029993.10	0.884415	0.706066	0.605059	0.999187	0.640325	0.992362	0.9998	0.977115	0.998102	0.989525	0.954831	0.521183
ENSG00000166033.7	0.867645	0.04482	0.0160286	0.999187	0.00610774	0.955566	0.9998	0.799702	0.998102	0.995526	0.985613	0.684715
ENSG00000106615.5	0.925479	0.0909831	0.0183055	0.999187	0.0194717	0.983061	0.9998	0.920123	0.998102	0.989927	0.992059	0.835122
ENSG00000167840.9	0.971798	0.359249	0.406214	0.999187	0.390986	0.992315	0.9998	0.949366	0.998102	0.978245	0.992059	0.999663
ENSG00000142583.13	0.931893	0.642392	0.299392	0.999187	0.16301	0.999965	0.9998	0.998713	0.998102	0.906751	0.965547	0.806916
ENSG00000132000.7	0.869309	0.549099	0.0164067	0.999187	0.110236	0.992471	0.9998	0.866014	0.998102	0.992526	0.983473	0.680102
ENSG00000105722.5	0.940627	0.618742	0.309842	0.999187	0.271453	0.992315	0.9998	0.891915	0.998102	0.946944	0.964362	0.993611
ENSG00000254417.1	0.631256	0.837669	0.00582268	0.999187	0.571529	0.91549	0.9998	0.940885	0.998102	0.992526	0.983139	0.745954
ENSG00000204839.4	0.847277	0.450748	0.841762	0.999187	0.955329	0.968237	0.9998	0.974523	0.998102	0.992526	0.998079	0.909092
ENSG00000106236.3	0.693785	0.0522085	0.153137	0.999187	0.0460943	0.979929	0.9998	0.95604	0.998102	0.943661	0.988273	0.975986
ENSG00000162434.7	0.910144	0.443255	0.178593	0.999187	0.946367	0.979929	0.9998	0.818605	0.998102	0.958254	0.991688	0.919141
ENSG00000225171.2	0.965987	0.662579	0.199527	0.999187	0.346559	0.992362	0.9998	0.962129	0.998102	0.995047	0.992059	0.940725
ENSG00000231307.1	0.671312	0.178067	9.64357e-05	0.999187	0.0299347	0.97942	0.9998	0.915545	0.998102	0.641985	0.976891	0.984929
ENSG00000231965.4	0.703505	0.797948	0.0776097	0.999187	0.723149	0.992362	0.9998	0.939167	0.998102	0.98109	0.954831	0.805512
ENSG00000185246.13	0.879349	0.0898951	0.000186591	0.999187	0.0335618	0.97942	0.9998	0.826908	0.998102	0.906518	0.992059	0.854568
ENSG00000167699.9	0.848713	0.160512	0.00381511	0.999187	0.0538173	0.992315	0.9998	0.965224	0.998102	0.959284	0.987379	0.965422
ENSG00000141469.12	0.609681	0.360132	0.537903	0.999187	0.648324	0.95997	0.9998	0.798493	0.998102	0.992166	0.992059	0.978007
ENSG00000154813.5	0.623055	0.499885	0.905656	0.999187	0.301634	0.974557	0.9998	0.978881	0.998102	0.98109	0.987379	0.997155
ENSG00000172159.11	0.899316	0.347331	0.00554711	0.999187	0.00815728	0.904069	0.999921	0.818605	0.998102	0.94622	0.976891	0.853963
ENSG00000100147.9	0.962534	0.442016	0.0785152	0.999187	0.740563	0.992315	0.9998	0.973921	0.998102	0.98109	0.988273	0.938601
ENSG00000088543.10	0.710538	0.0117002	0.0108689	0.999187	0.00107481	0.996145	0.9998	0.974334	0.998102	0.989927	0.988273	0.920267
ENSG00000256314.1	0.999306	0.984473	0.85965	0.999187	0.980609	0.992362	0.9998	0.981167	0.998102	0.995908	0.983473	0.965003
ENSG00000167182.11	0.701095	0.0808073	0.141042	0.999187	0.0853046	0.992695	0.9998	0.886516	0.998102	0.98109	0.995621	0.953142
ENSG00000230383.1	0.698679	0.27325	0.520588	0.999187	0.318305	0.995968	0.9998	0.965995	0.998102	0.996053	0.994358	0.965003
ENSG00000231762.1	0.985989	0.73074	0.522706	0.999187	0.468006	0.992362	0.9998	0.98742	0.998102	0.997958	0.992059	0.810349
ENSG00000264364.2	0.761054	0.00725376	0.0046192	0.999187	0.00185368	0.992315	0.9998	0.745637	0.998102	0.732031	0.954831	0.812741
ENSG00000184194.5	0.517665	0.342764	0.731921	0.999986	0.489466	0.992362	0.9998	0.985928	0.998102	0.98109	0.988273	0.630165
ENSG00000167637.12	0.933042	0.867562	0.898254	0.999187	0.725494	0.992362	0.9998	0.894785	0.998102	0.992526	0.981785	0.610636
ENSG00000130396.16	0.999288	0.81533	0.846959	0.999187	0.688584	0.860094	0.9998	0.844412	0.998102	0.968474	0.954831	0.297621
ENSG00000108384.10	0.910216	0.358808	0.0180961	0.999187	0.225633	0.99786	0.9998	0.862978	0.998102	0.98109	0.954831	0.852892
ENSG00000172602.5	0.959035	0.829122	0.560028	0.999187	0.45056	0.992315	0.9998	0.723165	0.998102	0.98109	0.985244	0.951259
ENSG00000126947.7	0.902437	0.13813	0.0119172	0.999187	0.0432698	0.979929	0.9998	0.945345	0.998102	0.876482	0.991703	0.88777
ENSG00000224892.2	0.976442	0.94709	0.608881	0.999187	0.944912	0.992362	0.9998	0.97684	0.998102	0.94622	0.99946	0.827296
ENSG00000092931.7	0.860638	0.737541	0.283569	0.999187	0.317125	0.955566	0.9998	0.825762	0.998102	0.946944	0.955954	0.311058
ENSG00000136457.5	0.916897	0.960206	0.756448	0.999187	0.680595	0.992362	0.9998	0.790275	0.998102	0.98109	0.901904	0.297621
ENSG00000020256.15	0.920701	0.932412	0.721482	0.999187	0.841963	0.992362	0.9998	0.994851	0.998102	0.98109	0.920275	0.406898
ENSG00000174599.4	0.803959	0.746966	0.219489	0.999187	0.524221	0.992362	0.9998	0.930253	0.998102	0.98109	0.991013	0.885901
ENSG00000198399.10	0.852607	0.0258157	0.00105556	0.999187	0.00337908	0.992362	0.9998	0.985928	0.998102	0.989927	0.992059	0.640925
ENSG00000109680.6	0.935545	0.343248	0.13779	0.999187	0.410185	0.992362	0.9998	0.983993	0.998102	0.997958	0.983821	0.980144
ENSG00000144908.9	0.866438	0.188443	0.00230338	0.999187	0.00496503	0.997475	0.9998	0.930378	0.998102	0.98109	0.988273	0.922138
ENSG00000138613.9	0.993736	0.577632	0.139905	0.999187	0.385505	0.992315	0.9998	0.935221	0.998102	0.997958	0.954831	0.51194
ENSG00000272076.1	0.973179	0.685018	0.284735	0.999187	0.809175	0.992362	0.9998	0.979001	0.998102	0.986876	0.954831	0.725399
ENSG00000035928.10	0.914526	0.390074	0.874201	0.999187	0.259142	0.957997	0.9998	0.829196	0.998102	0.989512	0.992059	0.908111
ENSG00000227309.1	0.851365	0.436278	0.60616	0.999187	0.359274	0.95089	0.9998	0.945	0.998102	0.975785	0.992059	0.927009
ENSG00000161970.8	0.819506	0.894839	0.255464	0.999187	0.835466	0.593686	0.9998	0.953811	0.998102	0.989525	0.976891	0.871089
ENSG00000251520.1	0.900894	0.228757	0.267967	0.999187	0.285521	0.974557	0.9998	0.912095	0.998102	0.992166	0.992059	0.958785
ENSG00000167740.5	0.90202	0.204734	0.011799	0.999187	0.0687874	0.992471	0.9998	0.983993	0.998102	0.997958	0.989672	0.950582
ENSG00000109790.12	0.755171	0.229694	0.580042	0.999187	0.282482	0.98233	0.9998	0.927085	0.998102	0.989525	0.954831	0.604421
ENSG00000058091.12	0.964047	0.85296	0.659176	0.999187	0.982908	0.992315	0.9998	0.998713	0.998102	0.992166	0.998027	0.848601
ENSG00000086300.11	0.690391	0.0285919	0.232526	0.999187	0.00513571	0.992928	0.9998	0.932001	0.998102	0.992166	0.998675	0.922569
ENSG00000150760.8	0.982898	0.691054	0.891417	0.999187	0.639687	0.992315	0.9998	0.915425	0.998102	0.989927	0.976891	0.348049
ENSG00000261158.1	0.55566	0.403809	0.416107	0.999187	0.640898	0.959479	0.9998	0.745637	0.998102	0.849683	0.866167	0.517364
ENSG00000158470.5	0.988819	0.344254	0.0852653	0.999187	0.661414	0.974557	0.9998	0.993512	0.998102	0.996053	0.991009	0.848802
ENSG00000226237.1	0.973917	0.895279	0.914838	0.999187	0.969746	0.992315	0.9998	0.955609	0.998102	0.98109	0.977673	0.983417
ENSG00000185130.4	0.934465	0.363548	0.0254493	0.999187	0.153633	0.992362	0.9998	0.892615	0.998102	0.986057	0.971487	0.681045
ENSG00000127743.5	0.77428	0.928684	0.503074	0.999187	0.872883	0.910956	0.9998	0.960103	0.998102	0.989927	0.991138	0.90249
ENSG00000197857.9	0.877631	0.248208	0.00431494	0.999593	0.123303	0.992362	0.9998	0.941856	0.998102	0.989525	0.992059	0.845675
ENSG00000183655.11	0.999288	0.973661	0.917605	0.999187	0.905924	0.896799	0.9998	0.866014	0.998102	0.968474	0.98591	0.794177
ENSG00000136536.10	0.976778	0.677056	0.503076	0.999187	0.848541	0.997426	0.9998	0.922365	0.998102	0.999678	0.995621	0.873211
ENSG00000107518.12	0.939448	0.229554	0.183698	0.999187	0.0600646	0.992362	0.9998	0.796079	0.998102	0.996846	0.988273	0.870094
ENSG00000002330.9	0.827242	0.172509	0.137886	0.999187	0.120787	0.995968	0.9998	0.999709	0.998102	0.94622	0.992059	0.994859
ENSG00000272181.1	0.748051	0.34313	0.918678	0.999187	0.98694	0.985177	0.9998	0.941856	0.998102	0.949062	0.992059	0.961742
ENSG00000243749.1	0.749467	0.538485	0.0802164	0.999187	0.147895	0.992362	0.9998	0.941856	0.999906	0.989525	0.997376	0.914784
ENSG00000082497.7	0.972371	0.292406	0.14119	0.999187	0.143488	0.977726	0.9998	0.973921	0.998102	0.946944	0.992059	0.794307
ENSG00000272630.1	0.968337	0.204723	0.0175599	0.999187	0.171429	0.995968	0.9998	0.94255	0.998102	0.989927	0.998958	0.936993
ENSG00000162493.12	0.878147	0.726642	0.831905	0.999187	0.580062	0.992362	0.9998	0.905119	0.998102	0.822951	0.987379	0.928272
ENSG00000112559.9	0.835272	0.91703	0.155501	0.999187	0.62066	0.992362	0.9998	0.953315	0.998102	0.989525	0.990982	0.779561
ENSG00000105989.4	0.550671	0.415285	0.401921	0.999187	0.61125	0.9981	0.9998	0.884216	0.998102	0.746237	0.998001	0.820509
ENSG00000143207.15	0.687276	0.495873	0.797241	0.999187	0.318184	0.977726	0.9998	0.982929	0.998102	0.98109	0.992059	0.944742
ENSG00000153037.8	0.859329	0.414211	0.815519	0.999187	0.408559	0.991654	0.9998	0.960103	0.998102	0.999678	0.992059	0.852743
ENSG00000164125.11	0.973293	0.391265	0.552049	0.999187	0.522637	0.992362	0.9998	0.998713	0.998102	0.930887	0.971487	0.942731
ENSG00000102349.10	0.901861	0.4517	0.0612969	0.999187	0.632983	0.974557	0.9998	0.826908	0.998102	0.921415	0.954831	0.406898
ENSG00000163347.5	0.833175	0.349891	0.84634	0.999187	0.255682	0.860094	0.9998	0.956466	0.998102	0.98109	0.992059	0.732923
ENSG00000119714.6	0.609681	0.169745	0.952011	0.999187	0.129175	0.992362	0.9998	0.745637	0.998102	0.989525	0.992059	0.874602
ENSG00000212670.1	0.98667	0.479295	0.648834	0.999187	0.657042	0.97203	0.9998	0.836473	0.998102	0.98109	0.976891	0.807631
ENSG00000211648.2	0.907131	0.418224	0.74511	0.999187	0.213545	0.992362	0.9998	0.960103	0.998102	0.989525	0.866167	0.54562
ENSG00000106823.8	0.720412	0.361102	0.867552	0.999187	0.412476	0.977726	0.9998	0.912095	0.998102	0.992166	0.972363	0.873211
ENSG00000186765.7	0.909314	0.678694	0.473095	0.999986	0.66778	0.992315	0.9998	0.910113	0.999994	0.968474	0.992059	0.779561
ENSG00000107021.11	0.840551	0.0821795	0.112928	0.999187	0.0362867	0.992362	0.9998	0.909721	0.998102	0.989293	0.990573	0.921683
ENSG00000082175.10	0.889428	0.442339	0.87572	0.999187	0.327528	0.992362	0.9998	0.963663	0.998102	0.849683	0.976891	0.759257
ENSG00000073670.9	0.831703	0.43944	0.386444	0.999187	0.319491	0.996145	0.9998	0.798885	0.998102	0.997958	0.995435	0.965003
ENSG00000122025.10	0.833175	0.201628	0.542785	0.999187	0.0448703	0.959479	0.9998	0.903861	0.998102	0.946944	0.987379	0.78745
ENSG00000226958.1	0.977851	0.0100679	3.11035e-08	0.999187	0.00068893	0.959479	0.9998	0.941856	0.998102	0.998292	0.964362	0.865723
ENSG00000244300.2	0.912829	0.502545	0.238867	0.999187	0.645387	0.996989	0.9998	0.971789	0.998102	0.962733	0.995621	0.848456
ENSG00000238168.4	0.901406	0.567378	0.983744	0.999187	0.724471	0.992362	0.9998	0.973921	0.998102	0.98109	0.954831	0.85909
ENSG00000122741.11	0.977886	0.555855	0.165487	0.999187	0.459616	0.992362	0.9998	0.835499	0.998102	0.983722	0.983821	0.94037
ENSG00000135976.12	0.870066	0.132935	0.00132486	0.999187	0.0734181	0.965777	0.9998	0.999122	0.998102	0.972705	0.992059	0.50438
ENSG00000105486.9	0.873002	0.953842	0.867128	0.999187	0.966351	0.992362	0.9998	0.945	0.998102	0.989927	0.992059	0.98933
ENSG00000234345.2	0.866438	0.657996	0.11498	0.999187	0.631718	0.992928	0.9998	0.96295	0.998102	0.989927	0.995621	0.996594
ENSG00000170688.3	0.912729	0.614436	0.953608	0.999187	0.412075	0.992362	0.9998	0.775397	0.998102	0.914731	0.987379	0.921683
ENSG00000112624.8	0.994387	0.361153	0.179534	0.999187	0.273773	0.992362	0.9998	0.936394	0.998102	0.946944	0.976891	0.71307
ENSG00000165948.6	0.756494	0.967095	0.213397	0.999187	0.970706	0.992362	0.9998	0.745637	0.998102	0.960511	0.954831	0.843186
ENSG00000243414.4	0.982898	0.763128	0.946778	0.999187	0.806571	0.985177	0.9998	0.866014	0.998102	0.999678	0.971487	0.846781
ENSG00000063601.12	0.778636	0.733561	0.490743	0.999187	0.863016	0.974557	0.9998	0.941856	0.998102	0.943661	0.992059	0.984
ENSG00000165195.9	0.887902	0.256227	0.210809	0.999187	0.150744	0.992315	0.9998	0.652807	0.998102	0.983539	0.991303	0.877148
ENSG00000132676.11	0.878085	0.149005	0.000346005	0.999187	0.0528286	0.955566	0.9998	0.973921	0.998102	0.98109	0.965547	0.984866
ENSG00000160326.9	0.847377	0.581138	0.737186	0.999187	0.976451	0.896799	0.9998	0.915425	0.998102	0.989525	0.958931	0.59454
ENSG00000085274.11	0.558704	0.199229	0.565808	0.999187	0.475201	0.999466	0.9998	0.880355	0.998102	0.991336	0.988273	0.873662
ENSG00000151136.10	0.968337	0.520289	0.45487	0.999187	0.276918	0.998861	0.9998	0.998713	0.998102	0.926645	0.978945	0.797536
ENSG00000077684.11	0.861711	0.396345	0.913511	0.999187	0.507297	0.959479	0.9998	0.960103	0.998102	0.989525	0.959174	0.406898
ENSG00000141580.11	0.679633	0.0270828	0.0922276	0.999187	0.0507521	0.992362	0.9998	0.811258	0.998102	0.943925	0.958931	0.966109
ENSG00000113583.6	0.95109	0.523322	0.114554	0.999187	0.368328	0.992362	0.9998	0.874049	0.998102	0.997958	0.954831	0.317458
ENSG00000066405.8	0.692609	0.983384	0.272889	0.999187	0.742883	0.896799	0.9998	0.775397	0.998102	0.795309	0.88817	0.89541
ENSG00000136830.7	0.927358	0.763879	0.723178	0.999187	0.995365	0.992362	0.9998	0.953811	0.998102	0.989927	0.992059	0.843663
ENSG00000173818.12	0.715133	0.209942	0.563924	0.999187	0.216901	0.992315	0.9998	0.925527	0.998102	0.989525	0.992059	0.933226
ENSG00000057657.10	0.906974	0.123793	0.132604	0.999187	0.0106772	0.989915	0.9998	0.925284	0.998102	0.992166	0.991303	0.94792
ENSG00000113758.9	0.97504	0.135206	0.0332429	0.999187	0.0953912	0.985177	0.9998	0.871012	0.998102	0.840868	0.971487	0.921629
ENSG00000260054.1	0.878558	0.307918	0.205229	0.999187	0.110557	0.896799	0.9998	0.836473	0.998102	0.98109	0.951575	0.598736
ENSG00000171608.11	0.912096	0.800581	0.636833	0.999187	0.518832	0.992362	0.9998	0.998411	0.998102	0.989525	0.968468	0.610636
ENSG00000243508.1	0.778636	0.708503	0.0207375	0.999187	0.541718	0.996104	0.9998	0.945	0.998102	0.996862	0.983821	0.658848
ENSG00000142327.7	0.873173	0.399321	0.306766	0.999187	0.382061	0.996145	0.9998	0.790954	0.998102	0.98109	0.981584	0.982195
ENSG00000169372.8	0.931933	0.763681	0.428391	0.999187	0.926971	0.959479	0.9998	0.805143	0.998102	0.989525	0.987379	0.650938
ENSG00000266767.1	0.874368	0.388857	0.00493438	0.999187	0.21237	0.992362	0.9998	0.960103	0.998102	0.992166	0.983821	0.722977
ENSG00000186832.4	0.961173	0.6397	0.291053	0.999187	0.29912	0.995968	0.9998	0.965707	0.998102	0.99486	0.997376	0.872441
ENSG00000170348.4	0.969579	0.15409	0.0153418	0.999187	0.0395879	0.979929	0.9998	0.912261	0.998102	0.992166	0.971487	0.62206
ENSG00000048392.7	0.831361	0.346328	0.489436	0.999187	0.171793	0.974557	0.9998	0.839491	0.998102	0.98109	0.951575	0.397374
ENSG00000166455.9	0.749823	0.336605	0.945165	0.999187	0.426216	0.977726	0.9998	0.844412	0.998102	0.992166	0.9747	0.773985
ENSG00000229659.1	0.693785	0.958458	0.275378	0.999187	0.905865	0.992362	0.9998	0.745637	0.998102	0.890278	0.98591	0.931598
ENSG00000183779.5	0.842166	0.0383925	0.0183055	0.999187	0.0785308	0.98233	0.9998	0.844412	0.998102	0.943661	0.954831	0.886829
ENSG00000230838.1	0.936532	0.704161	0.673698	0.999187	0.739091	0.992315	0.9998	0.71815	0.998102	0.577482	0.954831	0.961742
ENSG00000218426.5	0.737917	0.913477	0.130515	0.999187	0.980013	0.992362	0.9998	0.963663	0.998102	0.878803	0.995621	0.577912
ENSG00000182022.13	0.899864	0.934438	0.496882	0.999187	0.549087	0.945656	0.9998	0.844412	0.998102	0.925763	0.958931	0.731943
ENSG00000120899.13	0.874368	0.156591	0.402087	0.999187	0.0321257	0.988974	0.9998	0.805143	0.998102	0.997958	0.983821	0.932265
ENSG00000140538.12	0.500322	0.058028	0.675354	0.999187	0.048935	0.992315	0.9998	0.854684	0.998102	0.98109	0.983821	0.722765
ENSG00000272758.1	0.940764	0.548303	0.165654	0.999187	0.576762	0.992362	0.9998	0.914035	0.998102	0.943813	0.991013	0.882776
ENSG00000271529.1	0.551455	0.665385	0.348501	0.999187	0.921767	0.977726	0.9998	0.983993	0.998102	0.98109	0.992059	0.863374
ENSG00000255350.1	0.89856	0.536353	0.0230667	0.999187	0.336065	0.977726	0.9998	0.79959	0.998102	0.978548	0.958931	0.590884
ENSG00000162572.15	0.972231	0.854098	0.864813	0.999187	0.999022	0.992362	0.9998	0.777909	0.998102	0.989927	0.965547	0.610636
ENSG00000090054.9	0.681687	0.528754	0.738957	0.999187	0.645497	0.992362	0.9998	0.953157	0.998102	0.98109	0.991128	0.80834
ENSG00000232629.4	0.875128	0.601163	0.574729	0.999187	0.493897	0.992362	0.9998	0.837025	0.998102	0.943661	0.99598	0.761463
ENSG00000154330.8	0.991258	0.110477	0.0286037	0.999187	0.0477668	0.992362	0.9998	0.979143	0.998102	0.850837	0.98591	0.982585
ENSG00000267383.2	0.877672	0.940283	0.462229	0.999187	0.80107	0.992315	0.9998	0.765838	0.998102	0.959284	0.954831	0.729055
ENSG00000230267.3	0.675181	0.463456	0.528363	0.999187	0.473397	0.896799	0.9998	0.883384	0.998102	0.997958	0.971487	0.945303
ENSG00000198168.4	0.952091	0.976076	0.767694	0.999187	0.761626	0.995968	0.9998	0.94255	0.998102	0.997958	0.991009	0.987807
ENSG00000116205.6	0.791575	0.693922	0.967671	0.999187	0.56661	0.994814	0.9998	0.941856	0.998102	0.996053	0.954831	0.928575
ENSG00000162337.7	0.546997	0.0094291	0.0298471	0.999187	0.00203375	0.992362	0.9998	0.960103	0.998102	0.983539	0.987682	0.955576
ENSG00000072952.14	0.57904	0.057089	0.788851	0.999187	0.0939284	0.998861	0.9998	0.900547	0.998102	0.945047	0.877619	0.319437
ENSG00000152778.7	0.865309	0.821224	0.998034	0.999187	0.787685	0.896799	0.9998	0.962168	0.998102	0.992173	0.981024	0.732923
ENSG00000140263.9	0.940627	0.440934	0.152457	0.999187	0.496545	0.995968	0.9998	0.961562	0.998102	0.992166	0.988273	0.921492
ENSG00000250384.1	0.749823	0.395533	0.011011	0.999187	0.495894	0.977726	0.9998	0.930704	0.998102	0.921415	0.958931	0.748383
ENSG00000197128.7	0.615756	0.223949	0.961452	0.999187	0.662506	0.996145	0.9998	0.897914	0.998102	0.982694	0.962951	0.729411
ENSG00000151726.9	0.833785	0.54933	0.967463	0.999187	0.28378	0.979929	0.9998	0.96677	0.998102	0.989927	0.987379	0.911964
ENSG00000213967.6	0.992929	0.321377	0.408093	0.999187	0.361154	0.992362	0.9998	0.818605	0.998102	0.98109	0.831534	0.264834
ENSG00000172667.6	0.967974	0.87312	0.836678	0.999187	0.991051	0.98233	0.9998	0.932117	0.998102	0.989927	0.99811	0.907178
ENSG00000206418.3	0.89856	0.241322	0.0318943	0.999187	0.0586978	0.992315	0.9998	0.846224	0.998102	0.998	0.992059	0.804677
ENSG00000111897.6	0.766899	0.470405	0.0180884	0.999187	0.0977162	0.959479	0.9998	0.912095	0.998102	0.976308	0.998079	0.877148
ENSG00000104205.8	0.961173	0.510609	0.511911	0.999187	0.965543	0.979929	0.9998	0.982649	0.998102	0.94622	0.866167	0.534161
ENSG00000171428.9	0.517665	0.0682501	0.844327	0.999187	0.0924722	0.992362	0.9998	0.963663	0.998102	0.992173	0.901904	0.261394
ENSG00000229399.1	0.790343	0.479558	0.00758015	0.999187	0.246684	0.992315	0.9998	0.944079	0.998102	0.997958	0.987379	0.780887
ENSG00000127081.9	0.79269	0.179219	0.316605	0.999187	0.2123	0.98233	0.9998	0.925527	0.998102	0.975785	0.971487	0.987493
ENSG00000115866.6	0.820661	0.938301	0.42443	0.999187	0.976451	0.80868	0.9998	0.836473	0.998102	0.98109	0.983821	0.928575
ENSG00000164597.9	0.7949	0.865055	0.68973	0.999187	0.687494	0.80868	0.9998	0.939167	0.998102	0.98283	0.997376	0.963705
ENSG00000196152.6	0.952022	0.87698	0.720342	0.999187	0.976241	0.998861	0.9998	0.95898	0.998102	0.943661	0.990205	0.863374
ENSG00000125844.11	0.82334	0.156793	0.17649	0.999187	0.144245	0.992362	0.9998	0.935694	0.998102	0.989525	0.991013	0.89541
ENSG00000188662.5	0.756713	0.305186	0.239797	0.999187	0.191181	0.955566	0.9998	0.945137	0.998102	0.989927	0.978945	0.913748
ENSG00000244131.2	0.87276	0.935152	0.423222	0.999187	0.820864	0.977726	0.9998	0.961335	0.998102	0.997958	0.992059	0.583358
ENSG00000265912.1	0.728411	0.881365	0.0337461	0.999187	0.641775	0.992928	0.9998	0.945	0.998102	0.98109	0.991438	0.979143
ENSG00000168491.5	0.817	0.749125	0.120417	0.999187	0.773626	0.98233	0.9998	0.982224	0.998102	0.997958	0.992059	0.777002
ENSG00000183549.6	0.961173	0.5329	0.359646	0.999187	0.15817	0.98233	0.9998	0.930168	0.998102	0.986057	0.991009	0.835054
ENSG00000266283.1	0.983686	0.974498	0.815423	0.999187	0.842562	0.992315	0.9998	0.855733	0.998102	0.991032	0.981785	0.518359
ENSG00000257017.4	0.765559	0.53241	0.95006	0.999986	0.413665	0.992315	0.9998	0.977986	0.998102	0.925763	0.983473	0.99012
ENSG00000196355.2	0.551059	0.589844	0.217524	0.999187	0.40535	0.992362	0.9998	0.906069	0.998102	0.998946	0.965547	0.489295
ENSG00000104756.11	0.977599	0.241757	0.151976	0.999187	0.0820286	0.974557	0.9998	0.938039	0.998102	0.999678	0.983473	0.824941
ENSG00000154874.10	0.90088	0.246425	0.00866715	0.999593	0.0887641	0.992362	0.9998	0.838818	0.998102	0.997958	0.988273	0.863382
ENSG00000163694.10	0.768722	0.0304837	0.102242	0.999187	0.00258329	0.992362	0.9998	0.844412	0.998102	0.999678	0.989144	0.813144
ENSG00000138161.8	0.86397	0.789157	0.955453	0.999187	0.693946	0.80868	0.9998	0.897099	0.998102	0.890403	0.992059	0.976008
ENSG00000172819.12	0.598264	0.0177983	0.152226	0.999187	0.0331175	0.992362	0.9998	0.912095	0.998102	0.98109	0.905682	0.613594
ENSG00000111859.12	0.805051	0.310777	0.594266	0.999187	0.530831	0.994814	0.9998	0.977115	0.998102	0.984311	0.995621	0.920267
ENSG00000109667.7	0.795096	0.0658171	0.124951	0.999187	0.00400126	0.972657	0.9998	0.917243	0.998102	0.98109	0.998463	0.933226
ENSG00000223779.4	0.678571	0.816799	0.174711	0.999187	0.891355	0.977726	0.9998	0.853372	0.998102	0.903792	0.887903	0.785494
ENSG00000182712.11	0.973387	0.638102	0.514005	0.999187	0.330572	0.992362	0.9998	0.951063	0.998102	0.983695	0.991357	0.965003
ENSG00000126070.14	0.848713	0.615242	0.0173535	0.999187	0.560172	0.920865	0.9998	0.866014	0.998102	0.898681	0.988273	0.893185
ENSG00000262003.1	0.660271	0.892851	0.342319	0.999187	0.926532	0.959479	0.9998	0.941104	0.998102	0.997958	0.970096	0.785408
ENSG00000146463.7	0.980437	0.892851	0.32911	0.999187	0.542972	0.992362	0.9998	0.884791	0.998102	0.999678	0.954831	0.483757
ENSG00000106780.7	0.983177	0.738989	0.882371	0.999187	0.892452	0.979929	0.9998	0.973902	0.998102	0.999678	0.981024	0.853265
ENSG00000083814.8	0.993452	0.242158	0.145702	0.999187	0.0727747	0.992315	0.9998	0.977429	0.998102	0.997191	0.989808	0.799361
ENSG00000107968.5	0.791985	0.242158	0.851371	0.999187	0.405828	0.997426	0.9998	0.987859	0.998102	0.943661	0.987379	0.89541
ENSG00000179820.11	0.756494	0.138277	0.165094	0.999187	0.233349	0.992362	0.9998	0.775397	0.998102	0.937206	0.868617	0.571937
ENSG00000137331.11	0.914627	0.97798	0.858024	0.999187	0.656669	0.992362	0.9998	0.826908	0.998102	0.989525	0.976891	0.999663
ENSG00000234420.3	0.871193	0.127511	0.00024969	0.999187	0.0333958	0.959479	0.9998	0.903861	0.998102	0.98109	0.992059	0.769103
ENSG00000101138.7	0.682339	0.827584	0.304954	0.999187	0.860839	0.992362	0.9998	0.994341	0.998102	0.997958	0.954831	0.321696
ENSG00000165244.6	0.821622	0.992821	0.321824	0.999187	0.918209	0.995968	0.9998	0.939795	0.998102	0.992526	0.97538	0.876369
ENSG00000208035.1	0.63767	0.881792	0.126232	0.999187	0.879066	0.992362	0.9998	0.996808	0.998102	0.989525	0.988273	0.769103
ENSG00000113916.13	0.928222	0.507588	0.517313	0.999187	0.900159	0.992315	0.9998	0.765838	0.998102	0.989525	0.901904	0.502641
ENSG00000227383.1	0.789601	0.741331	0.505418	0.999187	0.996791	0.955566	0.9998	0.777909	0.998102	0.989525	0.978782	0.816868
ENSG00000162521.14	0.988819	0.0094291	3.60978e-05	0.999187	0.0142613	0.959479	0.999921	0.799702	0.998102	0.887089	0.895979	0.633899
ENSG00000100949.10	0.939203	0.486886	0.503343	0.999187	0.556431	0.992362	0.9998	0.765838	0.998102	0.989525	0.958931	0.820509
ENSG00000213859.3	0.959508	0.177955	0.0242256	0.999187	0.0258884	0.993934	0.9998	0.745637	0.998102	0.986057	0.954831	0.424157
ENSG00000197548.8	0.785471	0.0195608	0.0252089	0.999187	0.00263416	0.95089	0.9998	0.886516	0.998102	0.98109	0.992059	0.999468
ENSG00000157601.9	0.831361	0.996314	0.24839	0.999187	0.867582	0.95089	0.9998	0.914238	0.998102	0.997958	0.976891	0.946396
ENSG00000146373.12	0.910144	0.613965	0.696364	0.999187	0.50088	0.992362	0.9998	0.699627	0.998102	0.741295	0.965547	0.893873
ENSG00000240342.2	0.654189	0.923239	0.027193	0.999187	0.810304	0.992362	0.9998	0.925223	0.998102	0.999678	0.962135	0.406898
ENSG00000172081.9	0.993736	0.672044	0.559955	0.999187	0.652706	0.992362	0.9998	0.892615	0.998102	0.972637	0.997203	0.917451
ENSG00000107625.8	0.897474	0.941728	0.77038	0.999187	0.777736	0.98233	0.9998	0.974547	0.998102	0.943661	0.971487	0.872017
ENSG00000134775.11	0.855845	0.521325	0.896249	0.999187	0.685339	0.876056	0.9998	0.886516	0.998102	0.996168	0.901904	0.39386
ENSG00000128585.13	0.97277	0.432504	0.0490773	0.999986	0.318916	0.996426	0.9998	0.853982	0.998102	0.989927	0.988667	0.976008
ENSG00000106688.7	0.908534	0.933132	0.68127	0.999187	0.767883	0.988646	0.9998	0.944201	0.998102	0.870633	0.991303	0.750379
ENSG00000227825.3	0.82334	0.910776	0.269273	0.999187	0.422591	0.902882	0.9998	0.775397	0.998102	0.98109	0.954831	0.708609
ENSG00000238086.4	0.800865	0.594779	0.326104	0.999187	0.563274	0.998861	0.999921	0.994319	0.998102	0.995047	0.954831	0.657423
ENSG00000089094.12	0.83802	0.674475	0.889561	0.999187	0.718693	0.992362	0.9998	0.765838	0.998102	0.989927	0.992059	0.981842
ENSG00000198856.8	0.663654	0.548227	0.498429	0.999187	0.715851	0.997475	0.9998	0.925811	0.998102	0.997958	0.971487	0.364818
ENSG00000168137.11	0.738258	0.960819	0.0842161	0.999187	0.665045	0.992362	0.9998	0.973921	0.998102	0.997958	0.954831	0.220597
ENSG00000067560.6	0.953048	0.0259666	0.000186591	0.999187	0.017565	0.979929	0.9998	0.951437	0.998102	0.943661	0.989144	0.963362
ENSG00000109756.4	0.882456	0.737591	0.816108	0.999187	0.379436	0.913626	0.9998	0.797062	0.998102	0.999678	0.995517	0.926684
ENSG00000223951.1	0.999821	0.979401	0.941538	0.999187	0.693989	0.997387	0.9998	0.925527	0.998393	0.989927	0.992059	0.977809
ENSG00000075624.9	0.958011	0.0369782	0.0014577	0.999187	0.0396188	0.992362	0.9998	0.884037	0.998102	0.943661	0.971487	0.872806
ENSG00000077092.14	0.986893	0.737632	0.904213	0.999187	0.996845	0.992362	0.9998	0.808546	0.998102	0.795309	0.877619	0.754035
ENSG00000227544.4	0.611404	0.682594	0.449484	0.999187	0.902599	0.974557	0.9998	0.844412	0.998102	0.992526	0.992059	0.8602
ENSG00000180998.7	0.929867	0.220496	0.121199	0.999187	0.0359793	0.992362	0.9998	0.873314	0.998102	0.94622	0.951575	0.483757
ENSG00000109927.5	0.679409	0.399698	0.000907279	0.999187	0.404209	0.985971	0.9998	0.956466	0.998102	0.943661	0.991303	0.754903
ENSG00000139116.13	0.914526	0.335367	0.106816	0.999187	0.150222	0.860094	0.9998	0.897099	0.998102	0.952808	0.983473	0.749391
ENSG00000228801.5	0.886589	0.62728	0.833714	0.999187	0.945	0.992362	0.9998	0.810422	0.998102	0.94622	0.901904	0.686742
ENSG00000186517.9	0.860531	0.142486	0.364435	0.999187	0.0122575	0.992471	0.9998	0.810422	0.998102	0.996053	0.992059	0.959899
ENSG00000151917.13	0.907131	0.179566	0.185941	0.999187	0.0778306	0.992315	0.9998	0.922365	0.998102	0.975785	0.964362	0.882349
ENSG00000256973.1	0.972854	0.125306	0.00217126	0.999187	0.0450801	0.977726	0.9998	0.867276	0.998102	0.772183	0.927404	0.999663
ENSG00000155792.5	0.719164	0.230639	0.929355	0.999187	0.189697	0.974557	0.9998	0.844412	0.998102	0.989927	0.999389	0.906307
ENSG00000204650.9	0.82334	0.866777	0.564439	0.999187	0.992154	0.977726	0.9998	0.922365	0.998102	0.950855	0.992059	0.875899
ENSG00000162496.4	0.980101	0.705196	0.24045	0.999187	0.424362	0.549058	0.9998	0.816649	0.998102	0.849683	0.951575	0.768213
ENSG00000105426.10	0.993736	0.529458	0.172775	0.999983	0.23635	0.992471	0.9998	0.745637	0.998102	0.94704	0.997146	0.999663
ENSG00000118976.5	0.874368	0.775455	0.664222	0.999187	0.99472	0.992315	0.9998	0.978689	0.998102	0.989525	0.983473	0.916936
ENSG00000181616.7	0.749823	0.0695262	0.200273	0.999187	0.0691783	0.98233	0.9998	0.932212	0.998102	0.982929	0.983139	0.970989
ENSG00000229833.5	0.813122	0.145438	0.0446988	0.999187	0.0370203	0.996145	0.9998	0.982224	0.998102	0.98556	0.991303	0.785868
ENSG00000106105.9	0.997896	0.442339	0.144836	0.999187	0.425073	0.994814	0.9998	0.861962	0.998102	0.989927	0.954831	0.590884
ENSG00000197746.9	0.63767	0.0680416	0.534693	0.999187	0.0337699	0.987843	0.9998	0.971928	0.998102	0.989927	0.954831	0.45108
ENSG00000155657.19	0.985011	0.461309	0.0609077	0.999187	0.342052	0.961129	0.9998	0.924185	0.998102	0.997958	0.965547	0.965003
ENSG00000092978.6	0.892134	0.188492	0.0132696	0.999187	0.165962	0.95089	0.9998	0.775397	0.998102	0.925763	0.954831	0.898936
ENSG00000204344.10	0.863467	0.269076	0.0930717	0.999187	0.0485887	0.996104	0.9998	0.962427	0.998102	0.943661	0.991009	0.950937
ENSG00000162639.11	0.868464	0.693969	0.885341	0.999187	0.450724	0.979929	0.9998	0.9683	0.998102	0.988149	0.988355	0.961046
ENSG00000254783.1	0.783639	0.980059	0.485166	0.999187	0.911664	0.997523	0.9998	0.988255	0.998102	0.992173	0.995621	0.938456
ENSG00000147789.11	0.881442	0.709323	0.851553	0.999187	0.173306	0.992362	0.9998	0.966495	0.998102	0.992526	0.988273	0.952812
ENSG00000154760.9	0.692609	0.84383	0.0168132	0.999187	0.0793997	0.905679	0.9998	0.892336	0.998102	0.98109	0.987682	0.982153
ENSG00000186280.5	0.852607	0.670416	0.807102	0.999187	0.808845	0.992315	0.9998	0.870686	0.998102	0.943661	0.887903	0.411753
ENSG00000123836.10	0.866438	0.177827	0.536182	0.999187	0.288072	0.992315	0.9998	0.934668	0.998102	0.98109	0.954831	0.586474
ENSG00000008988.5	0.821622	0.357515	0.00716076	0.999187	0.101838	0.977726	0.9998	0.974334	0.998102	0.98109	0.988273	0.919941
ENSG00000009844.11	0.351238	0.83497	0.00763126	0.999187	0.859519	0.992315	0.9998	0.844717	0.998102	0.997958	0.954831	0.60812
ENSG00000182742.5	0.882456	0.900858	0.886787	0.999187	0.659437	0.992362	0.9998	0.882509	0.998102	0.98109	0.988273	0.914082
ENSG00000264146.1	0.831361	0.687182	0.214136	0.999187	0.512172	0.992362	0.9998	0.777909	0.998102	0.749096	0.970355	0.95087
ENSG00000138073.9	0.961119	0.449724	0.236069	0.999986	0.521511	0.960066	0.9998	0.998713	0.998102	0.98109	0.983821	0.917597
ENSG00000104883.3	0.95109	0.861224	0.574558	0.999187	0.722914	0.994141	0.9998	0.78081	0.998102	0.890278	0.995274	0.927572
ENSG00000260880.2	0.902026	0.922647	0.550061	0.999187	0.969383	0.992362	0.9998	0.998713	0.998102	0.989927	0.987682	0.577606
ENSG00000134686.12	0.655138	0.0143508	0.0399212	0.999187	0.00622329	0.99336	0.9998	0.976012	0.998102	0.98109	0.991009	0.9526
ENSG00000174917.4	0.981111	0.352256	0.121757	0.999187	0.179059	0.992362	0.9998	0.847694	0.998102	0.98109	0.983821	0.665498
ENSG00000121211.3	0.833785	0.445045	0.533747	0.999187	0.262917	0.9278	0.9998	0.825002	0.998102	0.98109	0.954831	0.893303
ENSG00000095777.10	0.868091	0.826741	0.524574	0.999187	0.712347	0.98233	0.9998	0.986268	0.999906	0.746237	0.992059	0.949518
ENSG00000196781.9	0.968337	0.300756	0.15984	0.999187	0.181829	0.992315	0.9998	0.838362	0.998102	0.968297	0.965547	0.668102
ENSG00000160145.11	0.615756	0.342669	0.691347	0.999187	0.349123	0.98233	0.9998	0.935642	0.998102	0.989927	0.954831	0.297621
ENSG00000221990.2	0.999288	0.905839	0.432569	0.999187	0.883919	0.995968	0.9998	0.978797	0.998102	0.98109	0.868617	0.227253
ENSG00000237522.1	0.803935	0.0208007	0.00248946	0.999187	0.0156225	0.959479	0.9998	0.912095	0.998102	0.989927	0.997146	0.848456
ENSG00000233224.1	0.503386	0.252388	0.310047	0.999986	0.182797	0.992362	0.9998	0.928309	0.998102	0.997958	0.997203	0.93955
ENSG00000163468.10	0.784603	0.505215	0.0350152	0.999187	0.420888	0.97942	0.9998	0.973921	0.998102	0.996972	0.997376	0.935725
ENSG00000257365.3	0.981114	0.868564	0.772457	0.999187	0.946588	0.992362	0.9998	0.941856	0.998102	0.999678	0.971487	0.852743
ENSG00000164270.13	0.869309	0.592004	0.970193	0.999187	0.645379	0.992362	0.9998	0.811049	0.998102	0.98109	0.987379	0.813144
ENSG00000233008.1	0.77428	0.96057	0.246865	0.999187	0.942221	0.992315	0.9998	0.793547	0.998102	0.989525	0.983473	0.839364
ENSG00000198515.9	0.837728	0.851999	0.992414	0.999187	0.695186	0.985851	0.9998	0.998713	0.998102	0.966168	0.993636	0.882776
ENSG00000152409.8	0.964936	0.812886	0.995342	0.999187	0.558732	0.992928	0.9998	0.843067	0.998102	0.997958	0.988273	0.972123
ENSG00000234445.1	0.825589	0.340097	0.161183	0.999187	0.171333	0.569697	0.9998	0.971928	0.998102	0.989927	0.992059	0.976008
ENSG00000109072.9	0.864927	0.607181	0.759881	0.999187	0.656766	0.992315	0.9998	0.977276	0.998102	0.989927	0.965547	0.95085
ENSG00000149483.7	0.948224	0.271253	0.392863	0.999187	0.152654	0.995968	0.9998	0.897749	0.998102	0.867159	0.983473	0.953619
ENSG00000115947.9	0.681687	0.982625	0.329679	0.999187	0.592018	0.994141	0.9998	0.897099	0.998102	0.992173	0.995435	0.944606
ENSG00000085563.10	0.790303	0.130722	0.393543	0.999187	0.0397158	0.912304	0.9998	0.978689	0.998102	0.992066	0.997376	0.803576
ENSG00000083290.15	0.896807	0.751658	0.389996	0.999187	0.402024	0.996104	0.9998	0.818605	0.998102	0.975785	0.971487	0.920267
ENSG00000121898.8	0.871193	0.112495	0.151207	0.999187	0.0430727	0.9981	0.9998	0.875527	0.998102	0.997958	0.997146	0.933071
ENSG00000175564.8	0.642616	0.855945	0.0798324	0.999187	0.595196	0.992362	0.9998	0.930253	0.998102	0.989525	0.988273	0.7406
ENSG00000246985.3	0.431564	0.9608	0.0121781	3.10562e-06	0.545406	0.460579	0.9998	0.907415	0.998102	0.989023	0.988273	0.619559
ENSG00000226017.2	0.921293	0.209942	0.0387981	0.999187	0.0500866	0.992362	0.9998	0.805143	0.999994	0.629175	0.98591	0.679805
ENSG00000172586.7	0.948057	0.705066	0.796494	0.999187	0.76048	0.977054	0.9998	0.96969	0.998102	0.989927	0.976891	0.684304
ENSG00000248275.1	0.956518	0.0393515	0.00840649	0.999187	0.0106538	0.974557	0.9998	0.910981	0.998102	0.989525	0.983821	0.707023
ENSG00000171495.12	0.966133	0.67751	0.708897	0.999187	0.989486	0.996145	0.9998	0.981167	0.998102	0.996053	0.992059	0.962266
ENSG00000158234.8	0.925342	0.363563	0.027449	0.999187	0.183575	0.992315	0.9998	0.962629	0.998102	0.998946	0.995621	0.999663
ENSG00000205356.5	0.943113	0.901901	0.596623	0.999187	0.883638	0.992315	0.9998	0.996604	0.998102	0.989927	0.992059	0.749359
ENSG00000047849.17	0.838973	0.0749714	0.17332	0.999187	0.100021	0.992362	0.9998	0.882901	0.998102	0.895585	0.866167	0.35441
ENSG00000225542.1	0.63767	0.904841	0.115145	0.999187	0.969993	0.992362	0.9998	0.888948	0.998102	0.989927	0.993174	0.868008
ENSG00000165895.13	0.914783	0.32528	0.360869	0.999187	0.256144	0.995968	0.9998	0.939988	0.998102	0.94622	0.964362	0.847228
ENSG00000244313.2	0.836738	0.478871	0.0217892	0.999187	0.256762	0.977726	0.9998	0.977115	0.998102	0.943661	0.992059	0.655809
ENSG00000066923.13	0.939146	0.684881	0.247663	0.999187	0.479793	0.992315	0.9998	0.971928	0.998102	0.943661	0.971487	0.880989
ENSG00000165752.12	0.698679	0.783983	0.776207	0.999187	0.75398	0.955566	0.9998	0.973921	0.998102	0.98109	0.999389	0.923498
ENSG00000198060.5	0.977816	0.906931	0.970812	0.999187	0.552908	0.98233	0.9998	0.922365	0.998102	0.992166	0.992059	0.813511
ENSG00000178562.13	0.925479	0.268351	0.377906	0.999187	0.060116	0.974557	0.9998	0.811258	0.998102	0.997958	0.997376	0.836942
ENSG00000130988.8	0.85487	0.285918	0.503304	0.999187	0.10318	0.963475	0.9998	0.94255	0.998102	0.997958	0.992059	0.962808
ENSG00000163563.7	0.873002	0.322428	0.422968	0.999187	0.018351	0.992362	0.9998	0.818605	0.998102	0.986057	0.958931	0.842772
ENSG00000258424.1	0.943113	0.218155	0.104971	0.999187	0.388612	0.860094	0.9998	0.976216	0.998102	0.987112	0.983821	0.879881
ENSG00000267322.1	0.70293	0.338192	0.665433	0.999187	0.557606	0.992362	0.9998	0.990722	0.998102	0.968474	0.993636	0.933071
ENSG00000170638.5	0.881442	0.732731	0.835861	0.999187	0.87695	0.95089	0.9998	0.89172	0.998102	0.98109	0.988273	0.961033
ENSG00000179743.2	0.999561	0.58653	0.183306	0.999187	0.284282	0.992362	0.999921	0.973921	0.998102	0.98109	0.954831	0.705102
ENSG00000170004.12	0.757673	0.23474	0.744204	0.999187	0.96213	0.974557	0.9998	0.777909	0.998102	0.989927	0.769232	0.227253
ENSG00000180458.2	0.693785	0.958542	0.199869	0.999187	0.901415	0.985177	0.9998	0.924185	0.998102	0.997037	0.995447	0.767599
ENSG00000135776.4	0.912096	0.658242	0.469008	0.999187	0.41792	0.963475	0.9998	0.990338	0.998102	0.878676	0.971487	0.813144
ENSG00000101940.13	0.963642	0.223178	0.00800781	0.999187	0.0169503	0.997426	0.9998	0.973921	0.998811	0.887089	0.997146	0.754928
ENSG00000183287.9	0.451807	0.852121	0.0910913	0.999187	0.387811	0.955566	0.9998	0.886516	0.998102	0.849683	0.976891	0.824941
ENSG00000236936.1	0.665553	0.854443	0.00479924	0.999187	0.547536	0.992362	0.9998	0.870063	0.998102	0.978548	0.951575	0.571339
ENSG00000160917.10	0.818752	0.557028	0.908569	0.999187	0.51455	0.996145	0.9998	0.974523	0.998102	0.989927	0.987379	0.979197
ENSG00000159339.9	0.87882	0.673607	0.877983	0.999187	0.183151	0.9981	0.9998	0.71815	0.998102	0.989927	0.868617	0.439935
ENSG00000175899.10	0.885759	0.980501	0.262588	0.999187	0.876575	0.992928	0.9998	0.9683	0.998102	0.989316	0.976891	0.608257
ENSG00000156860.11	0.698679	0.0774448	0.0900454	0.999187	0.0333841	0.974557	0.9998	0.930378	0.998102	0.999678	0.997146	0.964519
ENSG00000125351.6	0.692609	0.320171	0.00036121	0.999187	0.0411148	0.996104	0.9998	0.941856	0.998102	0.989927	0.954831	0.459175
ENSG00000175137.9	0.845618	0.875383	0.573302	0.999187	0.968717	0.995968	0.9998	0.818605	0.998102	0.943661	0.954831	0.755264
ENSG00000157388.9	0.74682	0.246205	0.323755	0.999187	0.143991	0.955566	0.9998	0.974523	0.998102	0.998946	0.978883	0.785868
ENSG00000261573.1	0.962478	0.0782403	0.0620738	0.999187	0.00364683	0.992362	0.9998	0.931679	0.998102	0.991158	0.983821	0.840215
ENSG00000163013.7	0.615756	0.491066	0.433004	0.999187	0.997485	0.985177	0.9998	0.944079	0.998102	0.989936	0.954831	0.625084
ENSG00000155330.5	0.901861	0.977855	0.753529	0.999187	0.900159	0.896799	0.9998	0.796079	0.998102	0.98109	0.988273	0.732768
ENSG00000233509.2	0.896321	0.552983	0.347857	0.999187	0.828714	0.98233	0.9998	0.927085	0.998102	0.992519	0.985831	0.765467
ENSG00000267457.1	0.743118	0.776637	0.0243999	0.999187	0.45952	0.992471	0.9998	0.826222	0.998102	0.847241	0.976891	0.969171
ENSG00000143622.6	0.968337	0.933299	0.762106	0.999187	0.782669	0.992315	0.9998	0.963663	0.998102	0.988149	0.991303	0.90626
ENSG00000090316.11	0.920238	0.126213	0.026795	0.999187	0.0821408	0.995558	0.9998	0.873314	0.998811	0.943661	0.992841	0.996345
ENSG00000179841.8	0.878258	0.742132	0.280349	0.999187	0.18467	0.992315	0.9998	0.810422	0.998102	0.999678	0.954831	0.693817
ENSG00000260641.1	0.975831	0.816691	0.347872	0.999187	0.640092	0.905679	0.9998	0.941856	0.998102	0.989927	0.992059	0.922971
ENSG00000178234.8	0.940627	0.0829824	0.0271587	0.999187	0.0142017	0.992362	0.9998	0.971725	0.998102	0.732316	0.986397	0.928575
ENSG00000174175.12	0.909214	0.405422	0.929128	0.999187	0.266239	0.992315	0.9998	0.777909	0.998102	0.98109	0.970355	0.933811
ENSG00000163110.10	0.88568	0.200745	0.332734	0.999187	0.0714359	0.992362	0.9998	0.98434	0.998102	0.986057	0.954831	0.761397
ENSG00000181481.9	0.749394	0.17355	0.915147	0.999187	0.157458	0.986887	0.9998	0.997837	0.998102	0.943661	0.954831	0.50378
ENSG00000128594.3	0.813244	0.762336	0.992617	0.999187	0.73696	0.977726	0.9998	0.904452	0.998102	0.989525	0.877619	0.648509
ENSG00000120942.9	0.962962	0.342077	0.0243072	0.999187	0.168788	0.992362	0.9998	0.941856	0.998102	0.925763	0.988273	0.779561
ENSG00000113296.10	0.997483	0.979991	0.999871	0.999187	0.794389	0.992362	0.9998	0.914035	0.998102	0.986057	0.983821	0.848456
ENSG00000177352.9	0.765902	0.230985	0.121199	0.999187	0.049429	0.996699	0.9998	0.987597	0.998102	0.989927	0.954831	0.483757
ENSG00000241101.1	0.98329	0.488923	0.318196	0.999187	0.597628	0.977726	0.9998	0.860908	0.998102	0.98109	0.981156	0.992788
ENSG00000261079.1	0.812981	0.870541	0.472013	0.999187	0.563175	0.967956	0.9998	0.886516	0.998102	0.986057	0.962015	0.78745
ENSG00000070018.4	0.932277	0.313472	0.456538	0.999187	0.0985122	0.97942	0.9998	0.896433	0.998102	0.997958	0.998001	0.871385
ENSG00000144668.7	0.77428	0.0933581	0.594148	0.999187	0.114163	0.762422	0.9998	0.945	0.998102	0.943661	0.992059	0.799143
ENSG00000048740.13	0.761054	0.289659	0.393216	0.999187	0.0559709	0.992362	0.9998	0.973921	0.998102	0.996053	0.992059	0.758631
ENSG00000233821.1	0.954798	0.399293	0.377324	0.999187	0.402253	0.843687	0.9998	0.926017	0.998102	0.903792	0.954831	0.794177
ENSG00000226419.2	0.64097	0.95802	0.170035	0.999986	0.625412	0.98233	0.9998	0.884267	0.998102	0.992166	0.951575	0.39386
ENSG00000135912.6	0.65386	0.0812957	0.557387	0.999187	0.092198	0.917988	0.9998	0.906442	0.998102	0.989927	0.992841	0.610636
ENSG00000111642.10	0.517665	0.0903684	0.932566	0.999187	0.272463	0.992362	0.9998	0.946349	0.998102	0.989927	0.954831	0.513485
ENSG00000223460.1	0.871193	0.591696	0.841762	0.999187	0.464088	0.992362	0.9998	0.745637	0.998102	0.94622	0.954831	0.917002
ENSG00000138385.11	0.999288	0.587543	0.588175	0.999187	0.336556	0.593478	0.9998	0.866357	0.998102	0.989525	0.998966	0.874763
ENSG00000236494.1	0.980489	0.201919	0.00321804	0.999187	0.163068	0.992362	0.9998	0.949567	0.998102	0.999678	0.992059	0.966595
ENSG00000169230.5	0.928694	0.951466	0.946493	0.999187	0.765963	0.955566	0.9998	0.978689	0.998102	0.986057	0.958931	0.786836
ENSG00000130783.9	0.985409	0.800365	0.843859	0.999187	0.749578	0.992362	0.9998	0.726655	0.998102	0.937206	0.988273	0.73363
ENSG00000101335.5	0.845618	0.0217675	0.00283341	0.999187	0.00923823	0.95089	0.9998	0.924185	0.998102	0.968474	0.973147	0.899318
ENSG00000227124.4	0.935348	0.761936	0.997428	0.999187	0.828811	0.98233	0.9998	0.896433	0.998102	0.997958	0.99811	0.99205
ENSG00000110218.4	0.856017	0.871088	0.495826	0.999187	0.872288	0.98233	0.9998	0.936394	0.998102	0.996053	0.991303	0.781574
ENSG00000229246.1	0.784603	0.399099	0.973013	0.999187	0.512381	0.955566	0.9998	0.886516	0.998102	0.996053	0.992059	0.916541
ENSG00000183735.5	0.826874	0.109843	0.0824182	0.999187	0.0610277	0.748587	0.9998	0.856758	0.998102	0.992166	0.997146	0.960319
ENSG00000226982.4	0.997896	0.685856	0.686807	0.999187	0.637676	0.977726	0.9998	0.850328	0.998102	0.94622	0.997376	0.790239
ENSG00000250144.1	0.999288	0.297195	0.212137	0.999187	0.19653	0.992315	0.9998	0.963663	0.998102	0.94622	0.992059	0.93955
ENSG00000112667.8	0.721957	0.990768	0.0166774	0.999187	0.782268	0.992362	0.9998	0.932212	0.998102	0.943925	0.988273	0.658848
ENSG00000238039.1	0.878085	0.965348	0.565288	0.999187	0.624075	0.951317	0.9998	0.999226	0.998102	0.989927	0.992059	0.758631
ENSG00000128815.13	0.766899	0.0215829	0.0860045	0.999187	0.00258329	0.992315	0.9998	0.844717	0.998102	0.995477	0.987682	0.8157
ENSG00000170482.12	0.98354	0.881365	0.407455	0.999187	0.613375	0.977726	0.9998	0.818605	0.998102	0.88327	0.964362	0.963173
ENSG00000171658.4	0.567041	0.217282	0.948383	0.999187	0.041067	0.97942	0.9998	0.953811	0.998102	0.992166	0.958931	0.746276
ENSG00000145216.11	0.873002	0.0903684	0.0775211	0.999187	0.0451253	0.905679	0.9998	0.958699	0.998102	0.976308	0.971487	0.90403
ENSG00000241553.8	0.771079	0.687015	0.0785205	0.999187	0.21706	0.996145	0.9998	0.994851	0.998102	0.989927	0.991303	0.51194
ENSG00000131778.13	0.913572	0.622554	0.904728	0.999187	0.861897	0.992362	0.9998	0.966241	0.998102	0.993353	0.991013	0.97766
ENSG00000145242.9	0.969579	0.912662	0.726479	0.999187	0.863016	0.996145	0.9998	0.870686	0.998102	0.900825	0.954831	0.955392
ENSG00000235740.1	0.503109	0.013829	0.138927	0.999187	0.00291304	0.999819	0.9998	0.986268	0.998102	0.98109	0.954831	0.937168
ENSG00000221955.6	0.962037	0.761077	0.775526	0.999187	0.380604	0.992362	0.9998	0.944464	0.998102	0.98109	0.991009	0.993477
ENSG00000119185.8	0.74682	0.949867	0.084567	0.999187	0.927334	0.995968	0.9998	0.930704	0.998102	0.989525	0.988355	0.761736
ENSG00000171723.11	0.964329	0.860831	0.399457	0.999187	0.964389	0.979498	0.9998	0.826222	0.998102	0.978566	0.987682	0.63051
ENSG00000109536.7	0.895334	0.659503	0.0905134	0.999187	0.497504	0.550544	0.9998	0.982224	0.998102	0.997958	0.995435	0.994763
ENSG00000224631.3	0.964329	0.391795	0.192498	0.999187	0.246185	0.992462	0.9998	0.961562	0.998102	0.995047	0.99819	0.946204
ENSG00000001497.12	0.803959	0.115016	0.152226	0.999187	0.0653987	0.992362	0.9998	0.912095	0.998667	0.997958	0.984358	0.63051
ENSG00000117036.7	0.909214	0.442533	0.236626	0.999187	0.435559	0.996145	0.9998	0.794771	0.998102	0.94622	0.951575	0.463775
ENSG00000273240.1	0.962114	0.519233	0.602868	0.999187	0.668916	0.995968	0.9998	0.777909	0.998102	0.952808	0.954831	0.803657
ENSG00000165916.4	0.968337	0.204991	0.00701115	0.999187	0.077868	0.992315	0.9998	0.985815	0.998102	0.999678	0.988273	0.848456
ENSG00000237065.2	0.896807	0.112754	0.254281	0.999187	0.0229679	0.992362	0.9998	0.928998	0.998102	0.992526	0.992059	0.852843
ENSG00000177628.11	0.845618	0.599714	0.609769	0.999187	0.558179	0.980898	0.9998	0.944812	0.998102	0.999678	0.991303	0.658848
ENSG00000177830.13	0.82334	0.551419	0.0113	0.999187	0.222964	0.988087	0.9998	0.777909	0.998102	0.89091	0.998792	0.820509
ENSG00000100647.7	0.886303	0.457698	0.649439	0.999187	0.253552	0.98233	0.9998	0.933104	0.998102	0.946944	0.983821	0.879881
ENSG00000134057.10	0.604762	0.126327	0.85037	0.999187	0.232482	0.979929	0.9998	0.982224	0.998102	0.998946	0.954831	0.630653
ENSG00000184840.7	0.950152	0.166106	0.0223609	0.999187	0.082729	0.995968	0.9998	0.956466	0.999906	0.992526	0.998748	0.862669
ENSG00000259096.1	0.761054	0.218821	0.597026	0.999187	0.275291	0.992471	0.9998	0.957548	0.998102	0.986057	0.951575	0.510167
ENSG00000179144.4	0.735899	0.117262	0.796494	0.999187	0.0482991	0.988646	0.9998	0.844412	0.998102	0.943661	0.988273	0.90249
ENSG00000121904.13	0.900894	0.663194	0.785785	0.999187	0.373141	0.977726	0.9998	0.826908	0.998102	0.98109	0.992059	0.942731
ENSG00000225643.1	0.673883	0.199229	0.859194	0.999187	0.491371	0.992362	0.999921	0.941856	0.998102	0.992166	0.954831	0.483757
ENSG00000257243.1	0.694819	0.661133	0.52584	0.999187	0.737396	0.977726	0.9998	0.818691	0.998102	0.976308	0.992059	0.976008
ENSG00000115977.14	0.906737	0.0480796	0.000186591	0.999187	0.00433688	0.993886	0.9998	0.959211	0.998102	0.943661	0.976891	0.925044
ENSG00000082153.13	0.971564	0.762331	0.942607	0.999187	0.96476	0.992362	0.9998	0.916111	0.998102	0.989927	0.992059	0.942337
ENSG00000229931.1	0.729275	0.727058	0.0458	0.999187	0.277571	0.979929	0.9998	0.912095	0.998102	0.976308	0.987379	0.920769
ENSG00000065970.4	0.888916	0.0259666	0.00217697	0.999986	0.00349484	0.992315	0.9998	0.818605	0.998102	0.949062	0.951575	0.459175
ENSG00000226202.2	0.872783	0.169655	0.22315	0.999187	0.0790512	0.977726	0.9998	0.959211	0.998102	0.996053	0.983821	0.790866
ENSG00000237021.2	0.784603	0.391715	0.806851	0.999187	0.609006	0.955566	0.9998	0.826222	0.998102	0.983539	0.977673	0.898058
ENSG00000163331.6	0.735899	0.0387727	0.0355723	0.999187	0.00514394	0.995968	0.9998	0.864469	0.998102	0.989936	0.988273	0.888443
ENSG00000107960.6	0.655566	0.0127744	0.0994628	0.999187	0.00433474	0.992315	0.9998	0.941856	0.998102	0.997206	0.965547	0.608257
ENSG00000119392.10	0.761054	0.681229	0.244536	0.999187	0.559737	0.992362	0.9998	0.945	0.998102	0.989927	0.958931	0.532472
ENSG00000115239.17	0.766899	0.979999	0.298292	0.999187	0.776378	0.711736	0.9998	0.973921	0.998102	0.943661	0.988273	0.999663
ENSG00000118514.9	0.925192	0.911146	0.256032	0.999187	0.955697	0.992362	0.9998	0.928998	0.998102	0.98109	0.987379	0.479089
ENSG00000124275.10	0.978892	0.537538	0.369094	0.999187	0.5243	0.992362	0.9998	0.844412	0.998102	0.969283	0.988273	0.990798
ENSG00000103035.6	0.761054	0.0798309	0.0944491	0.999187	0.148565	0.924833	0.9998	0.990338	0.998102	0.997958	0.9747	0.998676
ENSG00000185238.8	0.968337	0.599262	0.326008	0.999187	0.427652	0.992315	0.9998	0.790275	0.998102	0.961735	0.983821	0.937699
ENSG00000141506.9	0.767505	0.0515728	0.332572	0.999187	0.0145402	0.99548	0.9998	0.85554	0.998667	0.989927	0.995274	0.907178
ENSG00000090470.10	0.829442	0.979999	0.187211	0.999187	0.469237	0.999108	0.9998	0.973902	0.998102	0.957046	0.985831	0.658848
ENSG00000147251.11	0.719164	0.0725089	0.106816	0.999187	0.00712548	0.977726	0.9998	0.886516	0.998102	0.989525	0.988273	0.920267
ENSG00000128617.2	0.809279	0.519698	0.441693	0.999187	0.348549	0.992362	0.9998	0.92881	1	0.996972	0.995638	0.937699
ENSG00000083454.17	0.883483	0.786214	0.821925	0.999187	0.462512	0.979929	0.9998	0.941856	0.998361	0.988149	0.991703	0.894588
ENSG00000258768.2	0.959318	0.956198	0.608718	0.999187	0.672202	0.992362	0.999921	0.777909	0.998102	0.975293	0.964362	0.686742
ENSG00000188895.7	0.500118	0.596978	0.057427	0.999187	0.755911	0.992362	0.9998	0.825404	0.998102	0.981337	0.550786	0.227253
ENSG00000267270.1	0.779839	0.975827	0.447662	0.999187	0.888408	0.925242	0.9998	0.945	0.998102	0.989936	0.951575	0.272505
ENSG00000123453.12	0.720412	0.228734	0.558303	0.999187	0.21721	0.955566	0.9998	0.974523	0.998102	0.959284	0.962015	0.775001
ENSG00000164828.13	0.937656	0.410294	0.635191	0.999187	0.168646	0.786528	0.9998	0.981167	0.998102	0.961735	0.987682	0.9526
ENSG00000183495.9	0.756494	0.849751	0.391301	0.999187	0.987935	0.992362	0.9998	0.914035	0.998102	0.996053	0.988273	0.625737
ENSG00000174776.6	0.768722	0.317786	0.663625	0.999187	0.306183	0.955566	0.9998	0.79959	0.998102	0.631012	0.954831	0.978398
ENSG00000242318.1	0.984719	0.440678	0.0920453	0.999187	0.393083	0.992362	0.9998	0.818605	0.998102	0.997958	0.978883	0.966945
ENSG00000128266.7	0.886789	0.101295	0.12207	0.999187	0.0346136	0.955566	0.9998	0.897099	0.998102	0.94622	0.954831	0.703157
ENSG00000269946.1	0.98998	0.942959	0.94711	0.999187	0.7134	0.992315	0.9998	0.991305	0.998102	0.995862	0.988273	0.562291
ENSG00000101400.5	0.956657	0.0177983	6.65129e-05	0.999187	0.00121512	0.992362	0.9998	0.96098	0.998102	0.97059	0.997146	0.802768
ENSG00000117280.8	0.98329	0.307089	0.155826	0.999187	0.211782	0.992362	0.9998	0.790954	0.998102	0.989525	0.997146	0.887441
ENSG00000165572.6	0.908172	0.39408	0.159271	0.999187	0.281375	0.992315	0.9998	0.990722	0.998102	0.989927	0.985613	0.787438
ENSG00000115762.12	0.687276	0.195372	0.741964	0.999187	0.0721553	0.977726	0.9998	0.847694	0.998102	0.999947	0.988273	0.70022
ENSG00000132182.7	0.604762	0.00998284	0.115145	0.999187	0.00355616	0.974557	0.9998	0.836473	0.998102	0.989525	0.991303	0.799173
ENSG00000139263.7	0.759728	0.854443	0.723502	0.999187	0.875702	0.992362	0.999921	0.921467	0.998102	0.943661	0.991013	0.919054
ENSG00000266566.1	0.959318	0.495636	0.0820075	0.999187	0.274905	0.992362	0.9998	0.961335	0.998102	0.992526	0.988273	0.626587
ENSG00000023191.12	0.721317	0.805862	0.0426022	0.999187	0.48587	0.992362	0.9998	0.936394	0.998102	0.946944	0.988273	0.583723
ENSG00000158769.13	0.724235	0.184617	0.900129	0.999187	0.134501	0.992471	0.9998	0.71815	0.998102	0.98109	0.997376	0.893045
ENSG00000169413.2	0.99142	0.355803	0.401326	0.999187	0.0748022	0.996145	0.9998	0.960103	0.998102	0.996972	0.987379	0.626522
ENSG00000122203.10	0.884415	0.0747111	0.000758462	0.999187	0.0348949	0.992315	0.9998	0.99526	0.998102	0.961735	0.996325	0.785494
ENSG00000170954.7	0.949281	0.756205	0.817477	0.999187	0.517415	0.992315	0.9998	0.83005	0.998102	0.989927	0.997376	0.994593
ENSG00000185274.7	0.814197	0.388365	0.779904	0.999187	0.33971	0.992362	0.9998	0.912095	0.998102	0.997191	0.997376	0.999663
ENSG00000196378.7	0.743331	0.178067	0.46182	0.999187	0.141343	0.995968	0.9998	0.941856	0.998102	0.926645	0.992059	0.938456
ENSG00000253368.3	0.784603	0.467226	0.00912414	0.999187	0.0821408	0.992362	0.9998	0.967897	0.998102	0.977296	0.983821	0.848456
ENSG00000233044.1	0.642616	0.537673	0.0109821	0.999187	0.593367	0.988043	0.9998	0.810422	0.998102	0.98109	0.967896	0.928957
ENSG00000180878.2	0.908172	0.861224	0.459417	0.999187	0.671255	0.992362	0.9998	0.977137	0.998102	0.849683	0.964362	0.620464
ENSG00000137955.11	0.784603	0.776233	0.807549	0.999187	0.955583	0.97942	0.9998	0.90116	0.998102	0.992526	0.991009	0.69262
ENSG00000137944.12	0.863819	0.115399	0.0738412	0.999187	0.0407613	0.860094	0.9998	0.960103	0.998102	0.986057	0.992059	0.852843
ENSG00000229127.1	0.879756	0.465633	0.0709496	0.999187	0.276968	0.992315	0.9998	0.886516	0.998102	0.989525	0.983473	0.984929
ENSG00000104343.15	0.735899	0.787649	0.489151	0.999187	0.871191	0.992362	0.9998	0.866014	0.998102	0.992166	0.964606	0.521177
ENSG00000257818.1	0.74682	0.662855	0.127499	0.999187	0.77361	0.98233	0.9998	0.852016	0.998102	0.954351	0.973462	0.965235
ENSG00000260029.2	0.544374	0.479693	0.394942	0.999187	0.775268	0.574848	0.9998	0.844412	0.998102	0.98109	0.951575	0.51194
ENSG00000151923.13	0.94277	0.422209	0.810206	0.999187	0.448556	0.896799	0.9998	0.891562	0.998102	0.989525	0.983821	0.817595
ENSG00000211663.2	0.715116	0.231368	0.843487	0.999187	0.149356	0.992362	0.999921	0.993072	0.998102	0.997958	0.954831	0.619038
ENSG00000173334.3	0.975831	0.577323	0.524574	0.999187	0.310088	0.992362	0.9998	0.818605	0.998102	0.992519	0.983821	0.98933
ENSG00000107331.12	0.989473	0.559782	0.19106	0.999187	0.291296	0.979929	0.9998	0.960103	0.998102	0.946944	0.992059	0.881658
ENSG00000109814.7	0.925479	0.552955	0.267787	0.999187	0.727032	0.955566	0.9998	0.87645	0.998102	0.989525	0.983821	0.939885
ENSG00000101825.7	0.829204	0.817796	0.878334	0.999187	0.546602	0.569697	0.9998	0.961562	0.998102	0.98109	0.983821	0.949443
ENSG00000230074.1	0.918828	0.423663	0.970096	0.999187	0.917709	0.977726	0.9998	0.950974	0.998102	0.989525	0.954831	0.955403
ENSG00000011258.11	0.735899	0.0360934	0.0136912	0.999187	0.0130966	0.957997	0.9998	0.818605	0.998102	0.919562	0.965547	0.974661
ENSG00000170522.5	0.790804	0.895115	0.116601	0.999187	0.49798	0.992315	0.9998	0.974523	0.998102	0.989906	0.971487	0.954825
ENSG00000121064.8	0.933827	0.389614	0.120993	0.999187	0.140636	0.959479	0.9998	0.999226	0.998102	0.968474	0.985831	0.540094
ENSG00000256651.1	0.908172	0.729626	0.084156	0.999187	0.685941	0.98233	0.9998	0.826222	0.998102	0.996053	0.971487	0.927082
ENSG00000249437.3	0.876121	0.185436	0.150343	0.999187	0.0110853	0.992362	0.9998	0.986406	0.998102	0.850837	0.954831	0.650282
ENSG00000110700.2	0.823236	0.962133	0.11208	0.999187	0.631377	0.992315	0.9998	0.796079	0.998102	0.989927	0.985613	0.389202
ENSG00000198963.6	0.993736	0.507898	0.377352	0.999986	0.426039	0.989947	0.9998	0.982224	0.999906	0.98109	0.988273	0.869718
ENSG00000173171.10	0.866438	0.794795	0.796474	0.999187	0.327528	0.959479	0.9998	0.973921	0.998102	0.956124	0.984358	0.868737
ENSG00000214022.7	0.759728	0.0221118	0.00616158	0.999187	0.00928072	0.992362	0.9998	0.959211	0.998102	0.943661	0.991009	0.802768
ENSG00000063177.8	0.831361	0.331736	0.00129161	0.999187	0.0539913	0.996145	0.9998	0.994105	0.998102	0.945047	0.991013	0.497592
ENSG00000144048.6	0.898664	0.823193	0.941832	0.999187	0.483151	0.992315	0.9998	0.622001	0.998102	0.958254	0.968	0.752123
ENSG00000198286.5	0.761054	0.126021	0.319603	0.999187	0.0342954	0.992315	0.9998	0.796079	0.998102	0.997958	0.988273	0.868737
ENSG00000165186.9	0.923436	0.721097	0.433179	0.999187	0.301004	0.959479	0.9998	0.775397	0.998102	0.898722	0.661206	0.242725
ENSG00000185448.9	0.977851	0.970951	0.983288	0.999187	0.659144	0.95089	0.9998	0.930704	0.998102	0.997958	0.992059	0.63914
ENSG00000254509.1	0.917817	0.505441	0.505732	0.999986	0.558546	0.992362	0.9998	0.826908	0.998102	0.98109	0.964362	0.895818
ENSG00000203930.6	0.855845	0.579693	0.834663	0.999187	0.545174	0.990318	0.9998	0.945	0.998102	0.989525	0.977673	0.658848
ENSG00000231652.2	0.63767	0.188831	0.750641	0.999187	0.168503	0.992362	0.9998	0.897099	0.998102	0.996972	0.992059	0.977087
ENSG00000234031.1	0.976442	0.627649	0.744711	0.999187	0.575725	0.992471	0.9998	0.911405	0.998102	0.992526	0.992059	0.876996
ENSG00000140853.11	0.968337	0.135624	0.15086	0.999187	0.0273009	0.992362	0.9998	0.745637	0.998102	0.94622	0.989144	0.905049
ENSG00000153201.11	0.928757	0.950236	0.430247	0.999187	0.732729	0.992362	0.9998	0.855452	0.998102	0.989927	0.971487	0.438299
ENSG00000198799.7	0.990821	0.570911	0.105009	0.999187	0.293385	0.966884	0.9998	0.939167	0.998102	0.996862	0.988273	0.996049
ENSG00000182180.9	0.861711	0.555842	0.017125	0.999187	0.140612	0.992362	0.9998	0.990239	0.998102	0.992166	0.958931	0.684715
ENSG00000116691.6	0.925058	0.870945	0.48387	0.999187	0.853806	0.992362	0.9998	0.985928	0.998102	0.98109	0.958931	0.779561
ENSG00000271410.1	0.94504	0.599262	0.217739	0.999187	0.827061	0.977726	0.9998	0.796079	0.998102	0.94622	0.991357	0.779865
ENSG00000183486.8	0.829442	0.347756	0.92007	0.999187	0.133971	0.974557	0.9998	0.745637	0.998102	0.989927	0.991303	0.840215
ENSG00000132002.3	0.798602	0.802806	0.10492	0.999187	0.317956	0.992362	0.9998	0.945	0.998102	0.98109	0.971487	0.95316
ENSG00000236035.2	0.797257	0.336664	0.00453121	0.999187	0.120274	0.968277	0.9998	0.818605	0.998102	0.98109	0.97538	0.779073
ENSG00000184845.3	0.962252	0.958458	0.754036	0.999187	0.788179	0.896799	0.9998	0.980004	0.998102	0.975785	0.954831	0.624145
ENSG00000269964.2	0.64097	0.69603	0.571737	0.999187	0.757496	0.896799	0.9998	0.982281	0.998102	0.693548	0.954831	0.928575
ENSG00000079134.7	0.948013	0.0381337	0.000166559	0.999187	0.0188724	0.955566	0.9998	0.966241	0.998102	0.943661	0.992059	0.683105
ENSG00000213762.6	0.761054	0.933786	0.325039	0.999187	0.459504	0.960841	0.9998	0.999226	0.998102	0.98109	0.991009	0.922971
ENSG00000228060.1	0.837563	0.0239612	0.0552035	0.999187	0.0805407	0.95089	0.9998	0.922365	0.998102	0.94622	0.991009	0.777002
ENSG00000105997.18	0.865848	0.10681	0.0148153	0.999187	0.0338334	0.549058	0.9998	0.97885	0.998102	0.989525	0.983821	0.963851
ENSG00000250961.1	0.814065	0.325871	0.537264	0.999187	0.289716	0.992362	0.9998	0.777909	0.998102	0.943925	0.990741	0.919054
ENSG00000177640.11	0.778636	0.992492	0.490139	0.999187	0.768086	0.951317	0.9998	0.851498	0.998102	0.989927	0.992059	0.972123
ENSG00000075790.6	0.998952	0.218507	0.0571728	0.999986	0.0140514	0.997523	0.9998	0.906069	0.998102	0.98109	0.991009	0.980144
ENSG00000110446.5	0.715133	0.156639	0.938029	0.999187	0.0993746	0.992362	0.9998	0.941856	0.998102	0.989927	0.954831	0.348224
ENSG00000151090.13	0.980337	0.119161	0.0208887	0.999187	0.0068024	0.992362	0.9998	0.929487	0.998102	0.997958	0.988273	0.980144
ENSG00000243609.1	0.883749	0.1253	0.00437156	0.999187	0.024723	0.992362	0.9998	0.985928	0.998102	0.925763	0.988273	0.727045
ENSG00000102174.7	0.997896	0.335389	0.52885	0.967975	0.519597	0.999092	0.9998	0.914238	0.998102	0.989906	0.988273	0.974001
ENSG00000162636.11	0.771079	0.881667	0.625263	0.999187	0.914707	0.98233	0.9998	0.777909	0.998102	0.892275	0.913415	0.610636
ENSG00000180104.11	0.908534	0.190837	0.13841	0.999187	0.256792	0.977726	0.9998	0.9683	0.998102	0.987263	0.991013	0.922138
ENSG00000170085.13	0.896807	0.967778	0.505425	0.999187	0.911057	0.955566	0.9998	0.925527	0.998102	0.943661	0.991303	0.796662
ENSG00000196792.7	0.993105	0.618016	0.532047	0.999187	0.517415	0.992471	0.9998	0.796079	0.998102	0.996053	0.987379	0.823218
ENSG00000273373.1	0.546997	0.903261	0.00755663	0.999187	0.496233	0.977726	0.9998	0.798885	0.998102	0.749096	0.962951	0.996049
ENSG00000181938.9	0.876453	0.524445	0.916157	0.999187	0.314351	0.959479	0.9998	0.974523	0.998102	0.966168	0.991009	0.894908
ENSG00000233406.4	0.808174	0.593129	0.916611	0.999986	0.691677	0.992362	0.9998	0.985206	0.998102	0.943661	0.985613	0.912052
ENSG00000114416.13	0.756494	0.849911	0.876207	0.999187	0.583612	0.896799	0.9998	0.964164	0.998102	0.997995	0.954831	0.487872
ENSG00000156709.9	0.929837	0.870284	0.80109	0.999187	0.568586	0.965777	0.9998	0.915576	0.998102	0.998946	0.951575	0.796662
ENSG00000268656.1	0.865848	0.11812	0.0555689	0.999187	0.26335	0.95367	0.9998	0.974523	0.998102	0.999678	0.991009	0.95316
ENSG00000140873.11	0.585078	0.597369	0.657286	0.999187	0.847494	0.992315	0.9998	0.94255	0.998102	0.887089	0.962015	0.843186
ENSG00000196591.7	0.761054	0.319316	0.0154661	0.999187	0.106944	0.994141	0.9998	0.961562	0.998393	0.968474	0.971487	0.731943
ENSG00000073150.9	0.960936	0.694173	0.235547	0.999187	0.349382	0.992315	0.9998	0.810422	0.998102	0.943661	0.988273	0.935213
ENSG00000213123.6	0.756289	0.833419	0.441654	0.999187	0.785816	0.977726	0.9998	0.914035	0.998102	0.945047	0.983473	0.785827
ENSG00000100413.12	0.991299	0.396807	0.101301	0.999187	0.330886	0.995968	0.9998	0.926403	0.998102	0.98109	0.971487	0.909541
ENSG00000231849.1	0.758237	0.982625	0.200315	0.999187	0.955237	0.997523	0.9998	0.928998	0.998102	0.997958	0.991009	0.99996
ENSG00000180992.5	0.96931	0.418224	0.28887	0.999187	0.287841	0.988721	0.9998	0.940885	0.998102	0.989927	0.992059	0.804371
ENSG00000149196.11	0.874368	0.615081	0.112114	0.999187	0.508644	0.992362	0.9998	0.945	0.998102	0.994552	0.998027	0.895908
ENSG00000272048.1	0.898907	0.726111	0.972303	0.999187	0.701133	0.996104	0.9998	0.915425	0.998102	0.968474	0.992059	0.80549
ENSG00000136859.5	0.999288	0.737809	0.27131	0.999187	0.161976	0.992315	0.9998	0.973921	0.998102	0.997958	0.992059	0.672344
ENSG00000196233.7	0.895722	0.396865	0.21174	0.999187	0.286889	0.959479	0.9998	0.811258	0.998102	0.995047	0.983602	0.962266
ENSG00000165300.6	0.884415	0.537922	0.909547	0.999187	0.628319	0.974557	0.9998	0.868383	0.998102	0.941048	0.887903	0.640925
ENSG00000169429.6	0.949852	0.502829	0.512091	0.999187	0.209312	0.996145	0.9998	0.836473	0.998102	0.997958	0.978883	0.833544
ENSG00000121361.3	0.959318	0.113688	0.0295906	0.999187	0.0355138	0.977726	0.9998	0.808546	0.998102	0.982929	0.983898	0.795047
ENSG00000224769.1	0.893435	0.906931	0.833193	0.999187	0.823718	0.82586	0.9998	0.99526	0.998102	0.968474	0.954831	0.761463
ENSG00000178053.13	0.948224	0.798772	0.842855	0.999187	0.630275	0.979929	0.9998	0.993296	0.998102	0.992526	0.988273	0.991159
ENSG00000254122.1	0.817	0.925997	0.476089	0.999187	0.972484	0.976045	0.9998	0.870063	0.998102	0.925763	0.983473	0.952812
ENSG00000165392.5	0.82334	0.133097	0.103357	0.999187	0.224001	0.974557	0.9998	0.987859	0.998102	0.992166	0.988273	0.540505
ENSG00000100612.9	0.849851	0.22936	0.00145432	0.999187	0.0315982	0.992471	0.9998	0.974299	0.998102	0.996053	0.983821	0.655809
ENSG00000102921.3	0.759728	0.13769	0.0345158	0.996234	0.0114027	0.99304	0.9998	0.99037	0.998102	0.98109	0.954831	0.659618
ENSG00000225302.1	0.698679	0.285788	0.931938	0.999187	0.504148	0.997387	0.9998	0.976835	0.998102	0.98109	0.99529	0.581584
ENSG00000168461.8	0.884415	0.365944	0.786378	0.999187	0.860839	0.977726	0.9998	0.938039	0.998102	0.989927	0.985324	0.810999
ENSG00000120457.7	0.623055	0.0269545	0.431176	0.999187	0.0108221	0.963475	0.9998	0.922365	0.998102	0.997958	0.983821	0.562291
ENSG00000259299.1	0.975831	0.663429	0.528275	0.999187	0.470582	0.993934	0.9998	0.990239	0.998102	0.98109	0.998246	0.839968
ENSG00000139173.5	0.874368	0.361444	0.573713	0.999187	0.29971	0.95089	0.9998	0.844412	0.998102	0.98109	0.971487	0.797536
ENSG00000177951.13	0.912729	0.0445089	0.00313712	0.999187	0.00656145	0.992362	0.9998	0.944812	0.998102	0.989936	0.988273	0.955392
ENSG00000259158.1	0.937748	0.424968	0.0585601	0.999986	0.332738	0.992362	0.999921	0.99105	0.998102	0.997958	0.991703	0.880773
ENSG00000227709.4	0.65386	0.870541	0.218146	0.999187	0.818823	0.974557	0.9998	0.976063	0.998102	0.989927	0.985613	0.753625
ENSG00000097033.10	0.693785	0.90393	0.445247	0.999187	0.687539	0.992315	0.9998	0.974523	0.998102	0.989525	0.992059	0.801736
ENSG00000270170.1	0.701095	0.578977	0.0139985	0.999187	0.212202	0.935225	0.9998	0.896433	0.998102	0.98109	0.958931	0.39386
ENSG00000105447.8	0.932344	0.916643	0.861134	0.999187	0.780602	0.992362	0.9998	0.988022	0.998102	0.999678	0.991119	0.896261
ENSG00000173862.3	0.907517	0.354046	0.113589	0.999187	0.377632	0.915792	0.9998	0.933398	0.998102	0.849683	0.995638	0.797304
ENSG00000182575.7	0.69021	0.00998284	0.0281533	0.999187	0.0126967	0.98233	0.9998	0.982224	0.998102	0.986057	0.995621	0.999663
ENSG00000074855.6	0.991533	0.70607	0.916611	0.999187	0.971051	0.992315	0.9998	0.945345	0.998102	0.983468	0.997146	0.99012
ENSG00000061987.10	0.994387	0.377053	0.0864927	0.999187	0.557891	0.860094	0.9998	0.844412	0.998102	0.98109	0.971487	0.992953
ENSG00000235997.2	0.90088	0.953561	0.995294	0.999187	0.524443	0.963475	0.9998	0.996604	0.998102	0.989525	0.983473	0.97319
ENSG00000230022.1	0.796971	0.447051	0.909596	0.999187	0.556064	0.979929	0.9998	0.981167	0.998879	0.994552	0.995621	0.769347
ENSG00000236200.1	0.809359	0.200745	0.377352	0.999187	0.187929	0.959479	0.9998	0.805143	0.998102	0.943661	0.973841	0.873447
ENSG00000124749.12	0.9941	0.513815	0.285315	0.999986	0.0581528	0.939942	0.9998	0.839491	0.998102	0.999678	0.991009	0.987101
ENSG00000171227.6	0.95929	0.969177	0.68127	0.999187	0.794499	0.965593	0.9998	0.960103	0.998102	0.989525	0.958931	0.631877
ENSG00000205871.4	0.898573	0.989085	0.92551	0.999187	0.961612	0.974557	0.9998	0.777909	0.998102	0.992526	0.965547	0.854161
ENSG00000159251.6	0.78084	0.170002	0.408093	0.999187	0.240983	0.995968	0.9998	0.956183	0.998102	0.98109	0.992059	0.965003
ENSG00000143457.6	0.609681	0.480428	0.0118591	0.999187	0.607274	0.974557	0.9998	0.943212	0.998102	0.98109	0.983821	0.713288
ENSG00000254112.1	0.753079	0.375009	0.675269	0.999187	0.531808	0.98233	0.9998	0.964098	0.998102	0.849683	0.992059	0.937475
ENSG00000269293.2	0.989473	0.600995	0.40373	0.999187	0.338228	0.995968	0.9998	0.956466	0.998102	0.968474	0.998079	0.954381
ENSG00000181826.5	0.93054	0.613302	0.752618	0.999187	0.393132	0.992362	0.9998	0.886516	0.998102	0.949062	0.988273	0.938456
ENSG00000139546.6	0.802609	0.407177	0.672783	0.999187	0.475912	0.992362	0.9998	0.998713	0.998102	0.98109	0.976891	0.785494
ENSG00000053524.7	0.942126	0.961911	0.597227	0.999187	0.72463	0.647409	0.9998	0.985783	0.998102	0.996053	0.978605	0.984588
ENSG00000137100.11	0.824329	0.0466965	0.0078806	0.999187	0.01714	0.992362	0.9998	0.974523	0.998102	0.962733	0.992059	0.791789
ENSG00000169306.5	0.893771	0.527437	0.657932	0.999187	0.199556	0.992315	0.9998	0.995395	0.998102	0.997958	0.971487	0.853679
ENSG00000235888.1	0.968638	0.941933	0.924522	0.999187	0.990833	0.891178	0.9998	0.959911	0.998102	0.961735	0.988273	0.986046
ENSG00000164347.13	0.884563	0.760317	0.793327	0.999187	0.986437	0.97942	0.9998	0.830845	0.998102	0.986057	0.981156	0.929709
ENSG00000225447.1	0.885084	0.0335845	0.00073097	0.999187	0.00617244	0.992362	0.9998	0.816852	0.998102	0.943661	0.991009	0.647027
ENSG00000163806.11	0.756494	0.849911	0.286289	0.999187	0.797371	0.922653	0.9998	0.905493	0.998102	0.992166	0.954831	0.595931
ENSG00000173933.15	0.470807	0.642532	0.000172756	0.999187	0.350532	0.99336	0.9998	0.986406	0.998102	0.98109	0.992059	0.802768
ENSG00000091640.3	0.916732	0.286933	0.0147434	0.999187	0.187125	0.992362	0.9998	0.957457	0.998102	0.923609	0.964362	0.964927
ENSG00000229463.2	0.95932	0.375483	0.435994	0.999187	0.278615	0.95089	0.9998	0.963275	0.998102	0.943661	0.995621	0.789772
ENSG00000110713.11	0.935153	0.708376	0.987957	0.999187	0.777873	0.992362	0.9998	0.982224	0.998102	0.996053	0.992059	0.910468
ENSG00000078814.11	0.405601	0.138817	0.860108	0.999187	0.22581	0.95997	0.9998	0.844412	0.998102	0.989927	0.970355	0.60812
ENSG00000270558.1	0.820926	0.228686	0.760088	0.999187	0.716448	0.992315	0.9998	0.974299	0.998102	0.986057	0.954831	0.759886
ENSG00000167522.10	0.759728	0.624268	0.906511	0.999187	0.830075	0.992362	0.9998	0.930704	0.998102	0.989927	0.971487	0.610636
ENSG00000182481.4	0.879388	0.563654	0.971436	0.999187	0.143784	0.977726	0.9998	0.818605	0.998102	0.989927	0.987379	0.768255
ENSG00000131724.6	0.838165	0.424394	0.515114	0.999187	0.424299	0.992362	0.9998	0.808546	0.998102	0.943661	0.954831	0.559881
ENSG00000248863.2	0.834075	0.0646065	0.00584493	0.999187	0.0205474	0.979929	0.9998	0.945	0.998102	0.941048	0.992059	0.895908
ENSG00000187049.5	0.585078	0.701464	0.00175514	0.999187	0.128065	0.997523	0.9998	0.888692	0.998102	0.997191	0.988273	0.612424
ENSG00000172315.5	0.927027	0.160411	0.00830198	0.999187	0.0327116	0.992362	0.9998	0.940885	0.998102	0.989906	0.971487	0.620539
ENSG00000112769.14	0.978441	0.294689	0.0906561	0.999187	0.0586978	0.995968	0.9998	0.87645	0.998102	0.997958	0.991009	0.877876
ENSG00000224429.3	0.756494	0.966123	0.457529	0.999187	0.947314	0.992362	0.9998	0.944959	0.998102	0.98109	0.978485	0.921629
ENSG00000146826.10	0.94184	0.78539	0.773756	0.999187	0.497568	0.992315	0.999921	0.983565	0.999906	0.98109	0.997146	0.811971
ENSG00000234040.3	0.992126	0.524246	0.552923	0.999187	0.570879	0.997387	0.9998	0.982281	0.998102	0.992166	0.990741	0.939522
ENSG00000255436.2	0.973293	0.479558	0.585605	0.999986	0.708095	0.996104	0.9998	0.960103	0.998102	0.997958	0.992841	0.961742
ENSG00000155827.7	0.959754	0.207118	0.0850709	0.999187	0.19226	0.98233	0.9998	0.963663	0.998102	0.98109	0.99878	0.810999
ENSG00000154359.8	0.926013	0.96739	0.523512	0.999187	0.750795	0.977726	0.9998	0.944812	0.998102	0.975785	0.901904	0.454295
ENSG00000144635.4	0.759728	0.55348	0.0499713	0.999187	0.306621	0.992315	0.9998	0.902608	0.998102	0.98109	0.992059	0.95087
ENSG00000230894.1	0.884149	0.266784	0.00338677	0.999187	0.07291	0.992362	0.9998	0.977115	0.998102	0.999678	0.971487	0.891166
ENSG00000082196.16	0.526441	0.211304	0.999264	0.999187	0.150744	0.992471	0.9998	0.517979	0.998102	0.215274	0.971487	0.979289
ENSG00000233585.1	0.979697	0.388169	0.458148	0.999187	0.415158	0.992315	0.999921	0.928998	0.998102	0.925763	0.992059	0.955392
ENSG00000271043.1	0.96643	0.0070545	3.63263e-09	0.999187	0.000353299	0.891934	0.9998	0.949567	0.998102	0.98109	0.992059	0.964519
ENSG00000125991.14	0.908356	0.167764	0.000741486	0.999187	0.0408551	0.98233	0.9998	0.892336	0.998102	0.992526	0.971487	0.439802
ENSG00000196636.7	0.609681	0.600995	0.494628	0.999187	0.378174	0.992362	0.9998	0.90252	0.998102	0.98109	0.971487	0.893045
ENSG00000164010.9	0.57746	0.315212	0.575021	0.999986	0.603134	0.992362	0.9998	0.790066	0.998102	0.94622	0.550786	0.439802
ENSG00000152558.10	0.867929	0.501864	0.596255	0.999187	0.217538	0.996578	0.9998	0.928309	0.998102	0.999678	0.971487	0.497592
ENSG00000101596.10	0.798602	0.0330498	0.00268078	0.999187	0.00384381	0.979929	0.9998	0.960103	0.998102	0.999678	0.997146	0.879187
ENSG00000176406.16	0.802609	0.879103	0.801253	0.999187	0.757162	0.992362	0.9998	0.976798	0.998102	0.98109	0.992059	0.785868
ENSG00000160050.10	0.642616	0.405438	0.874716	0.999187	0.424614	0.992362	0.9998	0.897099	0.999906	0.997958	0.986397	0.779561
ENSG00000159917.10	0.972371	0.204314	0.00212331	0.999187	0.0377393	0.992315	0.9998	0.888647	0.998102	0.968474	0.983821	0.992788
ENSG00000089234.11	0.958719	0.30035	0.164464	0.999187	0.183063	0.992315	0.9998	0.813613	0.998102	0.996053	0.991119	0.943515
ENSG00000196284.9	0.950211	0.81533	0.858381	0.999187	0.944837	0.836493	0.9998	0.985928	0.998102	0.989525	0.990702	0.771977
ENSG00000160791.12	0.476461	0.0370185	0.953282	0.999187	0.0106885	0.992362	0.9998	0.911551	0.998102	0.98109	0.983473	0.594823
ENSG00000231508.1	0.879349	0.395533	0.0157957	0.999187	0.110387	0.992315	0.9998	0.973921	0.998102	0.989525	0.988273	0.998729
ENSG00000007202.10	0.992116	0.95802	0.740411	0.999187	0.511692	0.977726	0.9998	0.930704	0.998102	0.993111	0.997146	0.983551
ENSG00000223705.5	0.913671	0.928563	0.838794	0.999986	0.757774	0.80868	0.9998	0.960103	0.998102	0.997958	0.958931	0.928575
ENSG00000164983.6	0.351238	0.350765	0.250868	0.999187	0.760487	0.904672	0.9998	0.912095	0.998102	0.984189	0.958931	0.406898
ENSG00000257022.1	0.956518	0.844354	0.677694	0.999187	0.415158	0.994329	0.9998	0.986306	0.998102	0.992166	0.995621	0.999663
ENSG00000036672.11	0.952091	0.943859	0.571588	0.999187	0.361617	0.992315	0.9998	0.810422	0.998102	0.996053	0.962951	0.894391
ENSG00000179918.15	0.605672	0.91703	0.0102493	0.999187	0.906606	0.992315	0.9998	0.844412	0.998102	0.952808	0.995621	0.758631
ENSG00000236698.1	0.351238	0.790339	0.000309439	0.999187	0.0834315	0.860094	0.9998	0.811258	0.998102	0.752464	0.977673	0.581434
ENSG00000085224.16	0.994316	0.197223	0.00838043	0.999187	0.0824594	0.992362	0.9998	0.906069	0.998102	0.997958	0.993174	0.61358
ENSG00000135124.10	0.901861	0.667154	0.968717	0.999187	0.470269	0.992362	0.9998	0.928998	0.998102	0.992173	0.971487	0.406898
ENSG00000163605.10	0.801705	0.952768	0.74852	0.999187	0.914794	0.992362	0.9998	0.928998	0.998102	0.997958	0.992059	0.894018
ENSG00000230042.1	0.973898	0.350958	0.263165	0.999187	0.303451	0.992362	0.9998	0.873314	0.998102	0.989525	0.976891	0.998163
ENSG00000107593.15	0.784007	0.0745959	0.309366	0.999187	0.0159946	0.992362	0.9998	0.996604	0.998102	0.997958	0.958931	0.436081
ENSG00000181404.13	0.868091	0.121001	0.11813	0.999187	0.0364433	0.991272	0.9998	0.810422	0.998102	0.983539	0.988273	0.747593
ENSG00000026103.15	0.865698	0.256775	0.589051	0.999187	0.23785	0.984628	0.9998	0.884216	0.998102	0.922651	0.997203	0.925117
ENSG00000086189.5	0.651448	0.702009	0.822357	0.999187	0.869024	0.992362	0.9998	0.866014	0.998102	0.986057	0.988273	0.842772
ENSG00000182004.8	0.753002	0.927575	0.496536	0.999187	0.863106	0.995968	0.9998	0.983689	0.998102	0.997206	0.964362	0.557964
ENSG00000241058.1	0.98354	0.382209	0.159285	0.999187	0.321022	0.992928	0.9998	0.973921	0.998102	0.996053	0.959174	0.667707
ENSG00000234149.1	0.79386	0.525293	0.633893	0.999187	0.654973	0.985851	0.9998	0.915425	0.998102	0.989927	0.997376	0.893185
ENSG00000225166.1	0.975831	0.881365	0.340134	0.999187	0.750277	0.896799	0.9998	0.89605	0.999906	0.943661	0.997376	0.819042
ENSG00000184857.7	0.932344	0.505413	0.124906	0.999187	0.239003	0.992362	0.9998	0.970694	0.998102	0.98109	0.988273	0.993492
ENSG00000213659.4	0.896662	0.396269	0.022467	0.999187	0.458269	0.91549	0.9998	0.775397	0.998102	0.921415	0.971487	0.953142
ENSG00000168813.12	0.87439	0.992469	0.779518	0.999187	0.614779	0.992471	0.9998	0.89605	0.998102	0.98109	0.992059	0.637167
ENSG00000168852.8	0.884415	0.119821	0.03014	0.999187	0.101409	0.977726	0.9998	0.886516	0.998102	0.989525	0.988883	0.85293
ENSG00000211456.6	0.679409	0.553516	0.869043	0.999187	0.331193	0.996145	0.9998	0.945	0.998102	0.952808	0.992059	0.963878
ENSG00000198728.6	0.546624	0.0293812	0.109864	0.999187	0.00995667	0.988646	0.9998	0.966241	0.999994	0.997958	0.967896	0.705102
ENSG00000182208.8	0.928303	0.167764	0.00413352	0.999187	0.0454811	0.995968	0.9998	0.856511	0.998102	0.945047	0.954831	0.625637
ENSG00000119669.3	0.756494	0.13285	0.286695	0.999187	0.297041	0.992471	0.9998	0.977115	0.998102	0.997958	0.992059	0.960797
ENSG00000140092.10	0.948723	0.0584952	0.00860877	0.999187	0.0285105	0.992471	0.9998	0.916111	0.99831	0.998946	0.992059	0.969787
ENSG00000211818.1	0.848989	0.528402	0.68089	0.999187	0.39368	0.0513926	0.9998	0.990239	0.998102	0.989525	0.995621	0.938456
ENSG00000178502.5	0.96579	0.588852	0.803759	0.999187	0.376272	0.912304	0.9998	0.939583	0.998102	0.98109	0.9747	0.770234
ENSG00000244073.1	0.819506	0.403528	0.998318	0.999187	0.77108	0.62483	0.9998	0.886516	0.998102	0.975785	0.954831	0.715614
ENSG00000118939.13	0.872289	0.946418	0.325378	0.999187	0.667839	0.920865	0.9998	0.86491	0.998102	0.989927	0.99201	0.753169
ENSG00000114251.9	0.920409	0.231733	0.173769	0.999187	0.0447076	0.992362	0.9998	0.99526	0.998102	0.997958	0.988273	0.804371
ENSG00000185504.12	0.967974	0.783833	0.338768	0.999187	0.372566	0.992362	0.9998	0.930253	0.998102	0.98109	0.998246	0.937699
ENSG00000196559.3	0.933469	0.223949	0.0921261	0.999187	0.372566	0.979929	0.9998	0.987722	0.998102	0.992519	0.992059	0.888443
ENSG00000138741.6	0.289929	0.0555535	0.806076	0.999187	0.30215	0.992362	0.9998	0.775397	0.998102	0.840868	0.979026	0.818724
ENSG00000163818.12	0.802609	0.802381	0.469304	0.999187	0.778768	0.992362	0.9998	0.640473	0.998102	0.98109	0.951575	0.779561
ENSG00000224315.2	0.768722	0.017575	0.0156067	0.999187	0.00704343	0.992362	0.9998	0.844412	0.998102	0.641985	0.877619	0.758677
ENSG00000144857.10	0.926184	0.997498	0.811484	0.999187	0.914707	0.978372	0.9998	0.745637	0.998102	0.943661	0.992059	0.984866
ENSG00000144182.12	0.705066	0.493826	0.986158	0.999187	0.508631	0.992315	0.9998	0.945	0.998102	0.98109	0.996027	0.908004
ENSG00000233806.3	0.759728	0.541067	0.960692	0.999187	0.812792	0.960066	0.9998	0.961562	0.998102	0.98109	0.983473	0.965003
ENSG00000027869.7	0.937542	0.807714	0.575021	0.999187	0.508025	0.988646	0.9998	0.974523	0.998102	0.989525	0.992221	0.901661
ENSG00000160294.6	0.856017	0.968563	0.551809	0.999187	0.985665	0.977726	0.9998	0.873211	0.998102	0.992526	0.983821	0.746276
ENSG00000182185.14	0.719649	0.00996581	0.00283341	0.999187	0.00384381	0.979929	0.9998	0.960103	0.998102	0.977296	0.971487	0.972284
ENSG00000086200.12	0.698679	0.867562	0.590248	0.999187	0.847102	0.992362	0.9998	0.966488	0.998102	0.968474	0.996027	0.95087
ENSG00000258640.3	0.866438	0.787342	0.0470685	0.999187	0.246567	0.992362	0.9998	0.946905	0.998102	0.982929	0.991009	0.917597
ENSG00000050130.13	0.811489	0.811903	0.784737	0.999187	0.902212	0.992471	0.9998	0.886516	0.998102	0.992519	0.972363	0.510046
ENSG00000183066.10	0.940627	0.56299	0.212297	0.999187	0.395875	0.995968	0.9998	0.878523	0.998102	0.997958	0.991013	0.999663
ENSG00000257859.1	0.82334	0.31996	0.297251	0.999187	0.420751	0.99801	0.9998	0.78983	0.998102	0.943661	0.883131	0.274786
ENSG00000149761.4	0.95112	0.446778	0.0523935	0.999187	0.519508	0.992362	0.9998	0.808546	0.998102	0.975785	0.971487	0.472431
ENSG00000144524.13	0.831361	0.823727	0.711326	0.999187	0.971623	0.992315	0.9998	0.790066	0.998102	0.996053	0.971487	0.796662
ENSG00000272645.1	0.967843	0.991415	0.874847	0.999187	0.709487	0.992471	0.9998	0.91679	0.998102	0.952808	0.988273	0.749391
ENSG00000117152.9	0.784603	0.655516	0.994322	0.999187	0.811954	0.98233	0.9998	0.98434	0.998102	0.986057	0.991009	0.853963
ENSG00000224546.2	0.698679	0.62879	0.0543864	0.999187	0.429611	0.992471	0.9998	0.777909	0.998102	0.946944	0.985613	0.769103
ENSG00000241288.3	0.813244	0.662508	0.0291409	0.999187	0.465746	0.896799	0.9998	0.945	0.998102	0.8248	0.991013	0.550486
ENSG00000250329.1	0.814197	0.244971	0.0610094	0.999986	0.0334006	0.992315	0.9998	0.99462	0.998102	0.999678	0.992059	0.973553
ENSG00000143924.14	0.842417	0.124793	0.123794	0.999187	0.0535287	0.721602	0.9998	0.971573	0.998102	0.94622	0.971487	0.843186
ENSG00000169439.7	0.933411	0.148648	0.0823869	0.999187	0.0951957	0.995968	0.9998	0.788836	0.998102	0.996846	0.992059	0.951259
ENSG00000107611.10	0.74682	0.587499	0.0548033	0.999187	0.760016	0.992362	0.9998	0.979258	0.998102	0.989927	0.991009	0.761397
ENSG00000271095.1	0.753811	0.51491	0.734363	0.999187	0.494812	0.860235	0.9998	0.983993	0.998102	0.982282	0.998001	0.911964
ENSG00000249192.1	0.921883	0.931035	0.267191	0.999187	0.87013	0.992362	0.9998	0.790275	0.998102	0.586166	0.965547	0.961046
ENSG00000090382.2	0.662465	0.0486106	0.381044	0.999187	0.00704343	0.979929	0.9998	0.920685	0.998102	0.989525	0.985613	0.746684
ENSG00000203652.3	0.928222	0.101718	0.0185945	0.999187	0.128838	0.960066	0.9998	0.876596	0.998102	0.943661	0.988273	0.976008
ENSG00000223770.1	0.912729	0.434881	0.117179	0.999187	0.444117	0.955566	0.9998	0.844412	0.998102	0.738627	0.954831	0.950582
ENSG00000138085.12	0.788067	0.761306	0.118996	0.999187	0.536995	0.992362	0.9998	0.891915	0.998102	0.94622	0.992221	0.534707
ENSG00000120733.9	0.836738	0.104358	0.37035	0.999187	0.0812508	0.996145	0.9998	0.922365	0.998102	0.989525	0.971487	0.398265
ENSG00000270421.1	0.887861	0.881365	0.447868	0.999187	0.667903	0.995968	0.9998	0.915908	0.998102	0.859939	0.912782	0.805822
ENSG00000254429.1	0.764968	0.408168	0.576253	0.999187	0.600618	0.992362	0.9998	0.936835	0.998102	0.994552	0.99811	0.7406
ENSG00000251314.2	0.761054	0.886961	0.131239	0.999187	0.975635	0.977726	0.9998	0.951063	0.998102	0.989525	0.995621	0.869862
ENSG00000005486.12	0.975228	0.952998	0.867128	0.999187	0.914148	0.977726	0.9998	0.926926	0.998102	0.992166	0.99969	0.992957
ENSG00000057608.12	0.642616	0.984352	0.122068	0.999187	0.82695	0.98233	0.9998	0.896106	0.998102	0.99975	0.971487	0.62975
ENSG00000185633.6	0.862035	0.900402	0.930026	0.999187	0.790405	0.992315	0.999921	0.982649	0.998102	0.816081	0.991009	0.975336
ENSG00000183775.6	0.700259	0.591785	0.223137	0.999187	0.800499	0.992362	0.9998	0.708381	0.998102	0.961735	0.973147	0.843663
ENSG00000188315.3	0.862007	0.210124	0.00170247	0.999187	0.0223352	0.896799	0.9998	0.993118	0.998102	0.985541	0.991009	0.999663
ENSG00000271948.1	0.998681	0.678748	0.591386	0.999187	0.259816	0.992362	0.9998	0.986268	0.998102	0.975785	0.981154	0.85293
ENSG00000169508.6	0.886789	0.0740166	0.0828669	0.999187	0.00850772	0.992471	0.9998	0.925527	0.998102	0.98109	0.988273	0.893871
ENSG00000131375.5	0.963652	0.276974	0.037324	0.999187	0.1996	0.896799	0.9998	0.775397	0.998102	0.98109	0.971487	0.964628
ENSG00000160256.8	0.988433	0.723269	0.298216	0.999187	0.425073	0.992362	0.9998	0.985928	0.998102	0.991158	0.995621	0.743922
ENSG00000130222.6	0.569109	0.166877	0.472263	0.999187	0.945548	0.915792	0.9998	0.90116	0.998102	0.943661	0.926428	0.554447
ENSG00000166986.8	0.803163	0.690769	0.74249	0.999187	0.91257	0.992315	0.9998	0.974334	0.998102	0.975785	0.992059	0.968998
ENSG00000186529.10	0.847277	0.91184	0.400898	0.999187	0.297865	0.995968	0.9998	0.941856	0.998102	0.997958	0.954831	0.610636
ENSG00000197121.10	0.810241	0.642119	0.850324	0.999187	0.783402	0.95089	0.9998	0.986306	0.998102	0.999678	0.954831	0.681045
ENSG00000245526.4	0.835819	0.558519	0.803759	0.999187	0.41792	0.896799	0.9998	0.982224	0.998102	0.946944	0.995621	0.968338
ENSG00000179912.15	0.895334	0.461377	0.710593	0.999187	0.852913	0.992362	0.9998	0.810422	0.998102	0.98109	0.868617	0.467458
ENSG00000120705.8	0.928399	0.18071	0.200793	0.999187	0.130177	0.992362	0.9998	0.960103	0.998102	0.989525	0.958931	0.802866
ENSG00000189180.11	0.913123	0.103624	0.00633311	0.999187	0.0594431	0.992315	0.9998	0.928309	0.998102	0.992519	0.992059	0.673687
ENSG00000128915.7	0.724235	0.0698031	0.0849935	0.999187	0.0957541	0.98233	0.9998	0.945	0.998102	0.992519	0.991009	0.944742
ENSG00000080986.8	0.874368	0.038129	0.0379661	0.999187	0.00130333	0.955306	0.9998	0.97251	0.998102	0.98109	0.995621	0.956502
ENSG00000253910.1	0.655138	0.563512	0.457797	0.999187	0.526633	0.997426	0.9998	0.949567	0.998102	0.925763	0.988273	0.946264
ENSG00000189149.7	0.835566	0.623834	0.765709	0.999187	0.831578	0.992471	0.9998	0.990338	0.998102	0.98109	0.993636	0.984866
ENSG00000228686.2	0.907131	0.325851	0.374665	0.999187	0.612097	0.835368	0.9998	0.981167	0.998102	0.975785	0.971487	0.99996
ENSG00000234616.4	0.866438	0.736466	0.773451	0.999187	0.543947	0.974557	0.9998	0.98131	0.998102	0.986057	0.997376	0.90626
ENSG00000163739.4	0.996136	0.789804	0.60641	0.999187	0.199244	0.965593	0.9998	0.723165	0.998102	0.996862	0.971487	0.776046
ENSG00000162576.12	0.999496	0.304037	0.0524858	0.999187	0.0543363	0.951317	0.9998	0.826222	0.998102	0.992166	0.954831	0.472731
ENSG00000170577.7	0.926902	0.771097	0.383799	0.999187	0.732476	0.905679	0.9998	0.888692	0.998102	0.996053	0.992059	0.950582
ENSG00000146005.3	0.52568	0.386513	0.489869	0.999187	0.293251	0.997581	0.9998	0.971705	0.998102	0.989525	0.978883	0.853803
ENSG00000236197.2	0.921883	0.469649	0.476835	0.999187	0.66848	0.992315	0.9998	0.946905	0.998102	0.98109	0.970355	0.690246
ENSG00000065308.4	0.708391	0.689487	0.264403	0.999187	0.748122	0.974557	0.9998	0.982224	0.998102	0.98109	0.992059	0.962266
ENSG00000093183.9	0.705066	0.0397052	0.215324	0.999187	0.00826441	0.974557	0.9998	0.990239	0.998102	0.997958	0.987379	0.90593
ENSG00000255893.1	0.97504	0.544696	0.0829567	0.999187	0.560503	0.992471	0.9998	0.981786	0.998102	0.989927	0.992059	0.975673
ENSG00000124279.7	0.735899	0.460526	0.96025	0.999187	0.864085	0.99336	0.9998	0.983993	0.998102	0.999678	0.954831	0.51194
ENSG00000143674.6	0.653338	0.958686	0.136936	0.999187	0.554046	0.836493	0.9998	0.928998	0.998102	0.943661	0.997203	0.943202
ENSG00000188766.8	0.835309	0.795746	0.937987	0.999187	0.945802	0.98233	0.9998	0.93903	0.998102	0.943661	0.992059	0.99205
ENSG00000152402.6	0.503355	0.790486	0.0102519	0.999187	0.0465112	0.977726	0.9998	0.939167	0.998102	0.994552	0.988273	0.877876
ENSG00000076513.12	0.975831	0.690411	0.977958	0.999187	0.722067	0.992362	0.9998	0.928998	0.998102	0.997958	0.993174	0.95316
ENSG00000217643.1	0.961119	0.427577	0.166577	0.999187	0.246546	0.988646	0.999921	0.891778	0.998102	0.997191	0.989672	0.999663
ENSG00000165006.9	0.934465	0.401059	0.114368	0.999187	0.397555	0.855801	0.9998	0.996254	0.998102	0.997958	0.983821	0.732923
ENSG00000267287.1	0.899316	0.575958	0.545761	0.999187	0.335504	0.972675	0.9998	0.871041	0.998102	0.997958	0.971487	0.470994
ENSG00000100994.7	0.887154	0.0489578	0.049322	0.999187	0.0389338	0.974557	0.9998	0.745637	0.998102	0.69413	0.954831	0.944742
ENSG00000130052.9	0.988819	0.496418	0.662842	0.999187	0.173375	0.995968	0.9998	0.745637	0.998102	0.943661	0.995435	0.840215
ENSG00000228016.1	0.642616	0.974568	0.0801485	0.999187	0.356353	0.992362	0.9998	0.745637	0.998361	0.756681	0.951575	0.984866
ENSG00000165716.5	0.721317	0.179127	0.801466	0.999187	0.218716	0.992362	0.9998	0.828969	0.998102	0.956124	0.972363	0.861991
ENSG00000159197.3	0.379849	0.33823	0.320584	0.999187	0.426551	0.992362	0.9998	0.765838	0.998102	0.972729	0.951575	0.253379
ENSG00000242299.1	0.921883	0.613699	0.790972	0.999187	0.620881	0.896799	0.9998	0.777909	0.998102	0.98109	0.979026	0.595931
ENSG00000127720.3	0.962972	0.907117	0.654156	0.999187	0.746119	0.992362	0.9998	0.962129	0.998102	0.989936	0.978883	0.975067
ENSG00000259556.2	0.948224	0.0832037	0.0483218	0.999187	0.0749134	0.955566	0.9998	0.892336	0.998102	0.890278	0.971487	0.939687
ENSG00000141086.13	0.68338	0.214824	0.941538	0.999187	0.462929	0.992315	0.9998	0.909918	0.998102	0.995526	0.995517	0.952687
ENSG00000068697.6	0.73393	0.854323	0.122088	0.999187	0.662506	0.992315	0.9998	0.964127	0.998674	0.943661	0.958931	0.227253
ENSG00000111581.5	0.756494	0.476793	0.525384	0.999187	0.606166	0.997426	0.9998	0.963663	0.998102	0.997958	0.992059	0.89541
ENSG00000241839.5	0.945885	0.479095	0.365079	0.999187	0.121313	0.992471	0.9998	0.775397	0.998102	0.98109	0.995621	0.940603
ENSG00000240463.1	0.962419	0.955241	0.870741	0.999187	0.859964	0.999108	0.9998	0.909721	0.998361	0.996053	0.995621	0.999663
ENSG00000145725.15	0.922986	0.815267	0.192085	0.999187	0.924124	0.992315	0.9998	0.941823	0.998102	0.989927	0.992088	0.743684
ENSG00000107159.8	0.502893	0.530259	0.202582	0.999986	0.635139	0.992362	0.9998	0.808546	0.998102	0.943661	0.98591	0.984588
ENSG00000263203.1	0.921883	0.340199	0.0883094	0.999187	0.551823	0.992315	0.9998	0.864322	0.998102	0.992166	0.954831	0.912959
ENSG00000068745.10	0.730784	0.592032	0.890439	0.999187	0.771979	0.776535	0.9998	0.884889	0.998102	0.943661	0.98245	0.798509
ENSG00000218739.5	0.968337	0.458865	0.050487	0.999187	0.115392	0.992471	0.9998	0.840296	0.998102	0.87428	0.954831	0.68455
ENSG00000022556.11	0.879756	0.236298	0.930491	0.999187	0.230886	0.977726	0.9998	0.953811	0.998102	0.943813	0.971487	0.965422
ENSG00000177030.12	0.934465	0.117944	0.0204608	0.999187	0.0724329	0.992315	0.9998	0.900658	0.998102	0.989927	0.997146	0.965003
ENSG00000243658.1	0.860638	0.21007	0.228497	0.999187	0.211597	0.99801	0.9998	0.963663	0.998102	0.98109	0.992059	0.965003
ENSG00000240891.2	0.65386	0.05591	0.166792	0.999187	0.0321199	0.954359	0.9998	0.988022	0.998102	0.943661	0.986125	0.82007
ENSG00000247934.3	0.874368	0.651225	0.983507	0.999187	0.640024	0.992362	0.9998	0.897749	0.998102	0.989927	0.988273	0.98966
ENSG00000235672.1	0.802609	0.742927	0.129477	0.999187	0.556153	0.994141	0.9998	0.949567	0.998102	0.997958	0.992059	0.833544
ENSG00000099256.14	0.93997	0.810089	0.857	0.999187	0.670712	0.896799	0.9998	0.977115	0.998102	0.989525	0.99811	0.935511
ENSG00000118507.11	0.533733	0.396743	0.272535	0.999187	0.983913	0.98233	0.9998	0.818605	0.998102	0.859939	0.954831	0.823218
ENSG00000243175.1	0.840254	0.195216	0.00189958	0.999187	0.0671861	0.977726	0.9998	0.790275	0.998102	0.752464	0.958931	0.933226
ENSG00000150527.12	0.979325	0.471019	0.448577	0.999187	0.969779	0.992362	0.9998	0.992929	0.998102	0.992173	0.983821	0.975737
ENSG00000168724.10	0.833785	0.551853	0.925373	0.999187	0.711017	0.904069	0.9998	0.977115	0.998102	0.989927	0.977673	0.533943
ENSG00000187147.13	0.983686	0.150448	0.0815458	0.999187	0.0459171	0.987945	0.9998	0.937901	0.998102	0.989927	0.987379	0.933071
ENSG00000131381.8	0.981114	0.0230137	0.00749787	0.999187	0.00329749	0.992362	0.9998	0.980833	0.998102	0.98109	0.988273	0.811345
ENSG00000111664.6	0.757803	0.548269	0.766648	0.999187	0.670049	0.977726	0.9998	0.978353	0.998102	0.999678	0.978883	0.937475
ENSG00000263878.1	0.985094	0.362526	0.264219	0.999187	0.612097	0.985851	0.9998	0.808546	0.998102	0.986057	0.933093	0.796505
ENSG00000175061.13	0.944872	0.532723	0.100554	0.999187	0.23341	0.992362	0.9998	0.945	0.998102	0.946944	0.987379	0.753903
ENSG00000160113.5	0.852607	0.119161	0.0849581	0.999187	0.0414745	0.992362	0.9998	0.998961	0.998102	0.989927	0.962951	0.761736
ENSG00000116132.7	0.813244	0.560425	0.740714	0.999187	0.157224	0.992315	0.9998	0.963663	0.998102	0.943661	0.960588	0.799143
ENSG00000170802.11	0.940627	0.805098	0.753212	0.999187	0.860572	0.932382	0.9998	0.936394	0.999906	0.995047	0.995621	0.879655
ENSG00000254197.1	0.993147	0.982829	0.957643	0.999187	0.836107	0.988721	0.9998	0.981167	0.998102	0.98109	0.997146	0.999663
ENSG00000198822.6	0.865848	0.984168	0.608962	0.996234	0.772345	0.992315	0.9998	0.94255	0.998102	0.943661	0.983139	0.965003
ENSG00000184867.9	0.677741	0.0106621	0.0476609	0.999187	0.00493258	0.995968	0.9998	0.906069	0.998102	0.975785	0.954831	0.77147
ENSG00000176920.10	0.749394	0.576079	0.617608	0.999187	0.60738	0.992471	0.9998	0.896433	0.998102	0.641985	0.954831	0.999663
ENSG00000156140.4	0.693785	0.696088	0.417573	0.999187	0.961612	0.95089	0.9998	0.928998	0.998102	0.943661	0.951575	0.730908
ENSG00000111237.14	0.776383	0.866734	0.357998	0.999187	0.842016	0.992362	0.9998	0.906069	0.998102	0.999678	0.983473	0.656221
ENSG00000244676.1	0.642616	0.187946	0.934275	0.999187	0.267309	0.960066	0.9998	0.907707	0.998102	0.992526	0.965547	0.761463
ENSG00000165152.4	0.990452	0.0746014	0.00715568	0.999187	0.00757022	0.98233	0.9998	0.946905	0.998102	0.943661	0.983821	0.937699
ENSG00000127526.9	0.944872	0.071359	0.00953255	0.999187	0.040064	0.992362	0.9998	0.844412	0.998102	0.989927	0.978883	0.640925
ENSG00000188807.8	0.802457	0.365972	0.856885	0.999187	0.446392	0.912304	0.9998	0.939167	0.998102	0.989927	0.983821	0.962266
ENSG00000061794.8	0.743331	0.374319	0.012433	0.999187	0.147959	0.977054	0.9998	0.967411	0.999949	0.975785	0.988273	0.92358
ENSG00000258086.1	0.746821	0.321224	0.0016521	0.999986	0.0561675	0.955566	0.9998	0.897099	0.998102	0.723144	0.992059	0.642548
ENSG00000118004.13	0.814037	0.822444	0.572198	0.999187	0.48035	0.984385	0.9998	0.944163	0.998102	0.943661	0.983821	0.700079
ENSG00000103852.8	0.886789	0.889628	0.490067	0.999187	0.991708	0.992362	0.9998	0.986268	0.998102	0.997191	0.991703	0.975085
ENSG00000267049.1	0.964329	0.534008	0.187679	0.999187	0.70712	0.949567	0.9998	0.925527	0.998102	0.988627	0.991009	0.749579
ENSG00000196208.9	0.968675	0.165122	0.00597321	0.999187	0.00710829	0.992362	0.9998	0.796079	0.998102	0.992526	0.996597	0.993877
ENSG00000188394.6	0.761054	0.849757	0.48199	0.999187	0.379039	0.992362	0.9998	0.963663	0.998102	0.998946	0.954831	0.777002
ENSG00000159363.13	0.939148	0.989139	0.527051	0.999187	0.935709	0.902882	0.9998	0.893611	0.998102	0.828128	0.988273	0.732923
ENSG00000109944.6	0.906843	0.63526	0.776	0.999187	0.724189	0.981134	0.9998	0.745637	0.998102	0.997958	0.99811	0.977852
ENSG00000205542.6	0.877981	0.915975	0.229172	0.999187	0.941061	0.980699	0.9998	0.912095	0.998102	0.98109	0.991303	0.754928
ENSG00000132356.7	0.915589	0.922376	0.791476	0.999187	0.883112	0.96932	0.9998	0.873169	0.998102	0.988149	0.995621	0.962266
ENSG00000129103.13	0.852433	0.554743	0.0215878	0.999187	0.128535	0.985177	0.9998	0.90252	0.998102	0.989927	0.965547	0.600067
ENSG00000105855.5	0.826177	0.433417	0.911852	0.999187	0.323607	0.99336	0.9998	0.979001	0.998102	0.992519	0.986125	0.935818
ENSG00000144736.9	0.476461	0.306512	0.309366	0.999187	0.845721	0.959479	0.9998	0.745637	0.998102	0.641985	0.965547	0.667707
ENSG00000067704.8	0.82246	0.271236	0.0227655	0.999187	0.111352	0.992315	0.9998	0.973921	0.998102	0.98109	0.991303	0.86756
ENSG00000126215.9	0.52568	0.707673	0.212215	0.999187	0.80696	0.992362	0.9998	0.928584	0.998102	0.992526	0.992059	0.902201
ENSG00000106804.6	0.82334	0.979068	0.345377	0.999187	0.813538	0.896799	0.9998	0.99526	0.998102	0.98109	0.991303	0.814367
ENSG00000204611.2	0.699561	0.28325	0.272535	0.999187	0.218307	0.992362	0.9998	0.980833	0.998102	0.98109	0.971487	0.966578
ENSG00000239642.1	0.921883	0.190669	0.218469	0.999187	0.122426	0.967956	0.9998	0.810422	0.998102	0.906313	0.978883	0.761463
ENSG00000167281.14	0.719164	0.643529	0.859194	0.999187	0.592018	0.977726	0.9998	0.816852	0.998102	0.982218	0.971487	0.937699
ENSG00000136011.10	0.694564	0.528804	0.696721	0.999187	0.497466	0.974557	0.9998	0.997837	0.998102	0.98109	0.978883	0.761736
ENSG00000184545.6	0.873173	0.688336	0.195622	0.999187	0.349649	0.992362	0.9998	0.814154	0.998102	0.892275	0.868617	0.642756
ENSG00000149150.4	0.907131	0.318218	0.155432	0.999187	0.156402	0.992362	0.9998	0.818605	0.998102	0.995047	0.997376	0.968146
ENSG00000140332.11	0.854145	0.69321	0.998121	0.999187	0.84374	0.998861	0.9998	0.844412	0.998102	0.992166	0.987682	0.87005
ENSG00000075945.8	0.975831	0.577571	0.787305	0.999187	0.388594	0.896799	0.9998	0.967404	0.998102	0.98109	0.988883	0.990531
ENSG00000162976.8	0.72758	0.941652	0.194195	0.999187	0.73981	0.992315	0.9998	0.896433	0.998102	0.991486	0.958931	0.406898
ENSG00000183044.7	0.993147	0.268314	0.0055364	0.999187	0.0119598	0.977726	0.9998	0.765838	0.998102	0.723144	0.951575	0.697201
ENSG00000155008.9	0.874536	0.924456	0.995277	0.999187	0.829376	0.905679	0.999921	0.810422	0.998102	0.999678	0.992059	0.909208
ENSG00000165240.13	0.972854	0.871587	0.532769	0.999187	0.918342	0.992315	0.9998	0.912095	0.998102	0.992166	0.988355	0.96397
ENSG00000101000.4	0.951715	0.441094	0.857367	0.999187	0.138462	0.97942	0.9998	0.918142	0.998102	0.98109	0.988273	0.706951
ENSG00000261734.1	0.82334	0.812807	0.0428931	0.999187	0.449556	0.95089	0.9998	0.90116	0.998102	0.975785	0.992059	0.803798
ENSG00000213513.3	0.979006	0.777785	0.962084	0.999187	0.971902	0.966005	0.9998	0.966241	0.998102	0.995477	0.954831	0.72907
ENSG00000198431.11	0.740899	0.0418719	0.112928	0.999187	0.00297457	0.95089	0.9998	0.960103	0.998102	0.98109	0.983821	0.777002
ENSG00000104415.9	0.926013	0.584762	0.325908	0.999187	0.130419	0.692213	0.9998	0.960103	0.998102	0.98109	0.992059	0.960797
ENSG00000230910.2	0.97766	0.757574	0.44773	0.999187	0.506659	0.998861	0.9998	0.988255	0.998102	0.98109	0.985613	0.779561
ENSG00000271664.1	0.898664	0.370503	0.02782	0.999187	0.352793	0.95089	0.9998	0.972122	0.998102	0.997958	0.954831	0.937168
ENSG00000119681.7	0.984744	0.593093	0.445385	0.999187	0.128781	0.98233	0.9998	0.640473	0.998102	0.992526	0.954831	0.719494
ENSG00000139835.9	0.883223	0.486184	0.846959	0.999187	0.852197	0.977726	0.9998	0.973902	0.998102	0.995047	0.954831	0.88879
ENSG00000104671.3	0.759728	0.581138	0.0273296	0.999187	0.229852	0.977726	0.9998	0.933104	0.998102	0.98109	0.989144	0.999663
ENSG00000168077.9	0.964329	0.35436	0.08358	0.999187	0.0885652	0.98233	0.9998	0.793547	0.998102	0.997958	0.988273	0.993477
ENSG00000081721.7	0.899362	0.122775	0.0248206	0.999187	0.0318123	0.974557	0.9998	0.998961	0.998102	0.975785	0.988273	0.397374
ENSG00000260228.1	0.98329	0.68026	0.713938	0.999187	0.872494	0.98233	0.9998	0.945	0.998102	0.949062	0.983275	0.893185
ENSG00000103353.11	0.84164	0.41228	0.0832927	0.999187	0.186429	0.967956	0.9998	0.983993	0.998102	0.992166	0.988273	0.769103
ENSG00000240230.1	0.944672	0.929926	0.792124	0.999187	0.740563	0.993934	0.9998	0.928998	0.998102	0.999176	0.991009	0.99996
ENSG00000172456.12	0.922474	0.327153	0.0468902	0.999187	0.163144	0.992362	0.9998	0.775397	0.998102	0.860227	0.989144	0.993781
ENSG00000103199.9	0.933827	0.566042	0.558486	0.999187	0.496142	0.992362	0.999921	0.931019	0.998102	0.989525	0.992059	0.960918
ENSG00000230487.3	0.869032	0.556334	0.20359	0.999187	0.188194	0.992362	0.9998	0.928998	0.998102	0.873185	0.983473	0.970989
ENSG00000255329.1	0.988944	0.812807	0.730828	0.999187	0.700705	0.992362	0.9998	0.897099	0.998102	0.992526	0.988355	0.971987
ENSG00000130997.12	0.886789	0.202463	0.211753	0.999187	0.156146	0.992362	0.9998	0.926403	0.998102	0.998467	0.99811	0.956365
ENSG00000163810.7	0.95619	0.369714	0.0626071	0.999187	0.427729	0.912304	0.9998	0.939167	0.998102	0.991866	0.985831	0.937618
ENSG00000159377.6	0.952022	0.191545	0.011033	0.999187	0.0611397	0.995968	0.9998	0.92881	0.998102	0.986794	0.983473	0.502641
ENSG00000064102.10	0.63767	0.199229	0.784647	0.999187	0.178764	0.992362	0.9998	0.982224	0.998102	0.98109	0.988273	0.928575
ENSG00000170340.10	0.835819	0.190837	0.464396	0.999187	0.093884	0.992362	0.9998	0.998787	0.998102	0.992166	0.975349	0.545374
ENSG00000165124.13	0.802457	0.883404	0.364314	0.999187	0.645379	0.992362	0.9998	0.788836	0.998102	0.98109	0.995621	0.934598
ENSG00000174226.4	0.819506	0.619495	0.638336	0.999187	0.972201	0.956739	0.9998	0.946905	0.998102	0.948752	0.954831	0.591318
ENSG00000130695.9	0.784007	0.159688	0.194453	0.999187	0.034279	0.980593	0.9998	0.775892	0.998102	0.997958	0.991303	0.90375
ENSG00000185800.7	0.615756	0.0527462	0.071544	0.999187	0.0395462	0.992471	0.9998	0.964098	0.998102	0.943661	0.99811	0.729017
ENSG00000225216.2	0.855848	0.0410533	0.0719035	0.999187	0.0249865	0.979929	0.9998	0.844412	0.998102	0.989927	0.995621	0.972835
ENSG00000100209.5	0.749823	0.852121	0.159285	0.999187	0.727843	0.979929	0.9998	0.897099	0.998102	0.98109	0.951575	0.459175
ENSG00000163145.8	0.761346	0.0472031	0.116601	0.999187	0.00826305	0.992362	0.9998	0.98432	0.998102	0.954535	0.978883	0.743824
ENSG00000272779.1	0.898907	0.429149	0.567834	0.999187	0.386636	0.995968	0.9998	0.995938	0.998102	0.996053	0.976891	0.965003
ENSG00000238273.3	0.852433	0.319824	0.0180884	0.999187	0.0455328	0.992315	0.9998	0.99526	0.998102	0.943661	0.988273	0.949518
ENSG00000158079.10	0.829442	0.635582	0.040641	0.999187	0.398466	0.997426	0.9998	0.571359	0.998102	0.877487	0.971487	0.979343
ENSG00000234459.1	0.992834	0.273858	0.0888117	0.999187	0.224001	0.977726	0.9998	0.996254	0.998102	0.98109	0.965547	0.750379
ENSG00000138028.10	0.814062	0.50277	0.989422	0.999187	0.790663	0.992315	0.9998	0.745637	0.998102	0.772183	0.954831	0.796662
ENSG00000205413.3	0.802457	0.0159948	0.0084155	0.999187	0.00227953	0.959479	0.9998	0.977115	0.998102	0.989525	0.954831	0.686742
ENSG00000180357.5	0.963642	0.984441	0.867769	0.999187	0.989595	0.967956	0.9998	0.983993	0.998102	0.98109	0.988273	0.950497
ENSG00000119778.10	0.784603	0.204553	0.00159195	0.999187	0.0468412	0.961129	0.9998	0.925811	0.998102	0.943661	0.985831	0.914784
ENSG00000238098.4	0.957728	0.536817	0.328163	0.999187	0.214049	0.986827	0.9998	0.953811	0.998102	0.992166	0.992059	0.71815
ENSG00000008256.11	0.903167	0.017575	0.00567242	0.999187	0.00291304	0.992471	0.9998	0.96295	0.998102	0.989525	0.976891	0.813144
ENSG00000205334.2	0.982548	0.61099	0.707276	0.999187	0.471505	0.992362	0.9998	0.931019	0.998102	0.94622	0.954831	0.454172
ENSG00000198879.7	0.791575	0.0215269	0.0399175	0.999187	0.00158707	0.996104	0.9998	0.928998	0.998102	0.997958	0.991009	0.727398
ENSG00000214465.3	0.861711	0.331895	0.657401	0.999187	0.612756	0.992362	0.9998	0.844412	0.998102	0.870633	0.954831	0.957373
ENSG00000235944.3	0.952541	0.510252	0.930491	0.999187	0.740565	0.985971	0.9998	0.980444	0.998102	0.997958	0.989144	0.975067
ENSG00000160408.10	0.835819	0.00964829	0.000110334	0.999187	0.00175362	0.956739	0.9998	0.966241	0.998102	0.992526	0.983821	0.956077
ENSG00000106034.13	0.869309	0.552533	0.779033	0.999187	0.685339	0.963475	0.9998	0.954774	0.998102	0.986057	0.986747	0.810999
ENSG00000205670.6	0.74682	0.0274863	0.0436202	0.999187	0.0134352	0.962964	0.9998	0.982649	0.998102	0.949354	0.991009	0.921148
ENSG00000184922.9	0.938324	0.428832	0.538069	0.999187	0.131928	0.992362	0.9998	0.745637	0.998102	0.99888	0.991009	0.95175
ENSG00000260618.1	0.880497	0.154451	0.0231558	0.999187	0.0275342	0.998925	0.9998	0.844412	0.998102	0.943661	0.991009	0.902193
ENSG00000260774.1	0.931632	0.657465	0.904728	0.999187	0.785702	0.992362	0.9998	0.86491	0.998102	0.949062	0.9747	0.625084
ENSG00000247077.2	0.967974	0.860337	0.48187	0.999187	0.848356	0.992362	0.9998	0.921742	0.998102	0.992526	0.992059	0.931843
ENSG00000139547.6	0.743331	0.179566	0.503745	0.999187	0.201099	0.992362	0.9998	0.970694	0.998102	0.989927	0.958931	0.594823
ENSG00000258212.1	0.940627	0.506864	0.0443404	0.999187	0.353062	0.972356	0.9998	0.941502	0.998102	0.98109	0.951575	0.658848
ENSG00000176716.3	0.975831	0.761482	0.805025	0.999187	0.739289	0.992315	0.9998	0.9683	0.998102	0.954699	0.977673	0.686983
ENSG00000147459.13	0.833065	0.593277	0.966998	0.999187	0.362506	0.876056	0.9998	0.777909	0.998102	0.928954	0.991303	0.61337
ENSG00000214711.5	0.987065	0.965029	0.921624	0.999187	0.497643	0.977054	0.9998	0.973902	0.998102	0.989525	0.954831	0.58368
ENSG00000186868.11	0.66428	0.459947	0.654279	0.999187	0.490953	0.995968	0.9998	0.934029	0.998102	0.992166	0.988355	0.787026
ENSG00000115966.12	0.721957	0.597611	0.998784	0.999187	0.803054	0.992362	0.9998	0.865814	0.998102	0.997958	0.991688	0.772415
ENSG00000134590.9	0.960416	0.0961988	0.0147479	0.999986	0.128535	0.996145	0.9998	0.92881	0.998102	0.914916	0.983898	0.991159
ENSG00000186310.9	0.925479	0.345992	0.139711	0.999187	0.0860642	0.992362	0.9998	0.977137	0.998102	0.94622	0.99598	0.999663
ENSG00000100842.8	0.609292	0.0395912	0.13006	0.999187	0.0206121	0.992471	0.9998	0.988022	0.998102	0.997958	0.977673	0.925117
ENSG00000255320.1	0.585078	0.0215269	0.0353134	0.999187	0.00821997	0.992362	0.9998	0.906547	0.998102	0.994552	0.989672	0.706313
ENSG00000163877.9	0.992834	0.282818	0.212075	0.999187	0.163434	0.992362	0.9998	0.775397	0.998102	0.989525	0.974784	0.56653
ENSG00000170445.8	0.961119	0.443701	0.289623	0.999986	0.568484	0.992362	0.9998	0.892336	0.998102	0.989525	0.992059	0.886845
ENSG00000166025.13	0.802609	0.21705	0.849375	0.999187	0.4722	0.992315	0.9998	0.944812	0.999994	0.960511	0.992059	0.938456
ENSG00000173614.9	0.902236	0.422657	0.0171821	0.999187	0.0912386	0.992362	0.9998	0.945137	0.998102	0.996283	0.954831	0.556761
ENSG00000093134.9	0.927358	0.808079	0.289013	0.999187	0.172828	0.992362	0.9998	0.745637	0.998102	0.982959	0.901904	0.510571
ENSG00000112763.11	0.935348	0.529066	0.151032	0.999187	0.421634	0.9278	0.9998	0.996118	0.998102	0.996077	0.992059	0.789064
ENSG00000235631.1	0.985575	0.269715	0.165532	0.999187	0.526862	0.979929	0.9998	0.896433	0.998102	0.943925	0.987379	0.767168
ENSG00000173327.3	0.879756	0.805098	0.829441	0.999187	0.610395	0.992362	0.9998	0.805143	0.998102	0.975785	0.959174	0.877148
ENSG00000100418.7	0.963244	0.229694	0.0940851	0.999187	0.274483	0.992362	0.9998	0.930704	0.998102	0.968474	0.992059	0.868008
ENSG00000196557.6	0.824579	0.441454	0.710593	0.999187	0.467645	0.98233	0.9998	0.928998	0.998102	0.983695	0.986125	0.962266
ENSG00000165507.8	0.882456	0.909168	0.579982	0.999187	0.319859	0.998861	0.9998	0.982224	0.998102	0.98109	0.99811	0.835054
ENSG00000261777.1	0.992059	0.632512	0.469313	0.999187	0.950909	0.995968	0.9998	0.852122	0.998102	0.943661	0.998001	0.973989
ENSG00000145246.9	0.929867	0.83582	0.867265	0.999187	0.55821	0.992362	0.9998	0.71815	0.998102	0.943661	0.958931	0.925117
ENSG00000143297.14	0.802609	0.074394	0.0897487	0.999187	0.00771168	0.999244	0.9998	0.93775	0.998102	0.986057	0.954831	0.707023
ENSG00000196963.2	0.975831	0.77327	0.938029	0.999187	0.349902	0.995968	0.9998	0.973921	0.998102	0.997958	0.991013	0.946264
ENSG00000183963.14	0.689772	0.0952691	0.544344	0.999187	0.14785	0.992362	0.9998	0.765838	0.998102	0.921415	0.906868	0.4988
ENSG00000187838.12	0.802457	0.70566	0.00716967	0.999187	0.2973	0.995968	0.9998	0.798493	0.998102	0.961735	0.983821	0.996616
ENSG00000269439.1	0.990262	0.859242	0.798391	0.999187	0.398339	0.992362	0.9998	0.977115	0.998102	0.989927	0.992059	0.797761
ENSG00000181027.6	0.935283	0.699412	0.714385	0.999187	0.75468	0.992471	0.9998	0.997837	0.998102	0.997958	0.997146	0.894669
ENSG00000235299.2	0.979406	0.210463	0.0224898	0.999187	0.0887543	0.95089	0.9998	0.924398	0.998102	0.989927	0.992059	0.746276
ENSG00000174197.12	0.984744	0.879685	0.708042	0.999187	0.756127	0.977726	0.9998	0.870063	0.998102	0.997958	0.992059	0.610636
ENSG00000165168.6	0.704023	0.0329079	0.234334	0.999187	0.00515457	0.996699	0.9998	0.996604	0.998102	0.98109	0.954831	0.51276
ENSG00000177409.7	0.607347	0.00956337	0.0359798	0.999986	0.00252947	0.992315	0.9998	0.996964	0.998102	0.997958	0.954831	0.810999
ENSG00000236255.1	0.676382	0.851038	0.0246527	0.999187	0.4204	0.992362	0.9998	0.865613	0.998102	0.997206	0.992059	0.950582
ENSG00000236558.2	0.924799	0.728046	0.729942	0.999187	0.679506	0.99548	0.9998	0.944201	0.998102	0.928954	0.991009	0.956365
ENSG00000171798.13	0.784603	0.202549	0.41565	0.999187	0.14264	0.977054	0.9998	0.985928	0.998102	0.997958	0.997376	0.99216
ENSG00000159713.6	0.74682	0.786465	0.395263	0.999187	0.20457	0.992362	0.9998	0.818605	0.998102	0.94622	0.992059	0.798175
ENSG00000270237.1	0.951543	0.90897	0.952011	0.999187	0.997485	0.761887	0.9998	0.941856	0.998102	0.943661	0.992059	0.610636
ENSG00000249028.2	0.968337	0.415676	0.144615	0.999187	0.301344	0.977726	0.9998	0.987053	0.998102	0.997958	0.995621	0.904409
ENSG00000212126.3	0.980337	0.988368	0.987126	0.999187	0.880483	0.95089	0.9998	0.945	0.998102	0.989927	0.954831	0.62206
ENSG00000117461.10	0.825303	0.195754	0.408093	0.999187	0.0259512	0.992315	0.9998	0.775397	0.998211	0.94622	0.970355	0.796487
ENSG00000255974.2	0.922344	0.907117	0.640678	0.999187	0.815576	0.992362	0.9998	0.945	0.998102	0.994552	0.991703	0.911576
ENSG00000143882.5	0.878258	0.374776	0.731159	0.999187	0.463517	0.98233	0.9998	0.973902	0.998102	0.997958	0.992059	0.999663
ENSG00000115274.10	0.57904	0.103026	0.300816	0.999187	0.0888525	0.977726	0.9998	0.941856	0.998102	0.989525	0.97538	0.873447
ENSG00000162231.9	0.803935	0.760232	0.258284	0.999187	0.763786	0.985971	0.9998	0.844412	0.998102	0.98109	0.992059	0.905049
ENSG00000155313.11	0.975831	0.707245	0.503789	0.999187	0.512008	0.979929	0.9998	0.994961	0.998102	0.997958	0.985613	0.642756
ENSG00000131634.9	0.438578	0.0236137	0.245707	0.999187	0.0350689	0.979718	0.9998	0.977115	0.998102	0.996972	0.971487	0.893045
ENSG00000141759.10	0.981028	0.458634	0.235655	0.999187	0.443392	0.992362	0.9998	0.953811	0.998102	0.996283	0.998079	0.843186
ENSG00000086289.7	0.883483	0.097733	0.0499713	0.999187	0.019384	0.959479	0.9998	0.980444	0.998102	0.996053	0.983473	0.920048
ENSG00000238287.1	0.717445	0.478843	0.92551	0.999187	0.63353	0.95997	0.9998	0.928998	0.998102	0.98109	0.988273	0.854161
ENSG00000133317.10	0.997896	0.981336	0.869492	0.999187	0.885127	0.992362	0.9998	0.886516	0.998102	0.98109	0.988273	0.951259
ENSG00000232284.3	0.791575	0.879198	0.0466205	0.999187	0.821727	0.992362	0.9998	0.982209	0.998102	0.873185	0.990573	0.953142
ENSG00000197324.4	0.831361	0.0266859	0.00396425	0.999187	0.0111092	0.992362	0.9998	0.974523	0.998102	0.992526	0.992059	0.845534
ENSG00000188522.10	0.770754	0.292423	0.847571	0.999187	0.406935	0.995968	0.9998	0.875983	0.998102	0.98109	0.988273	0.999491
ENSG00000083635.7	0.885084	0.637442	0.268884	0.999187	0.285798	0.651196	0.9998	0.999074	0.998102	0.98109	0.992059	0.920769
ENSG00000256546.1	0.74682	0.870808	0.810542	0.999187	0.993887	0.979929	0.9998	0.986394	0.998102	0.943661	0.951575	0.715227
ENSG00000100027.10	0.968337	0.129319	0.0407142	0.999187	0.0225718	0.997074	0.9998	0.933627	0.998102	0.992526	0.964678	0.941602
ENSG00000246705.3	0.932518	0.0867174	0.01333	0.999187	0.0253928	0.992315	0.9998	0.973902	0.998102	0.989525	0.988273	0.761463
ENSG00000219547.1	0.953478	0.894693	0.967671	0.999187	0.809188	0.9278	0.9998	0.790275	0.998102	0.950855	0.901904	0.704194
ENSG00000076641.4	0.735899	0.0274766	0.0637332	0.999187	0.00251656	0.955566	0.9998	0.870686	0.998102	0.999678	0.989144	0.804371
ENSG00000109881.12	0.978749	0.770095	0.721595	0.999187	0.742363	0.896799	0.9998	0.988145	0.998102	0.98109	0.958931	0.794177
ENSG00000143127.8	0.866438	0.493826	0.685695	0.999187	0.0596923	0.998861	0.9998	0.796079	0.998102	0.98109	0.985613	0.961033
ENSG00000142798.12	0.908534	0.614297	0.644825	0.999187	0.501986	0.955566	0.9998	0.889349	0.998102	0.996053	0.971487	0.775001
ENSG00000260579.1	0.829114	0.174678	0.0698329	0.999187	0.104396	0.974557	0.9998	0.860908	0.998102	0.999678	0.954831	0.78477
ENSG00000231728.2	0.968337	0.999974	0.98371	0.999187	0.775934	0.992362	0.9998	0.870686	0.998102	0.577482	0.988273	0.939318
ENSG00000123360.7	0.991533	0.120905	0.0266467	0.999187	0.0416877	0.959479	0.9998	0.844412	0.998102	0.992526	0.992059	0.823822
ENSG00000143970.12	0.957433	0.26095	0.0399212	0.999187	0.0260888	0.997732	0.9998	0.892336	0.998102	0.989927	0.991009	0.723978
ENSG00000005156.7	0.74682	0.602796	0.612187	0.999187	0.612472	0.992362	0.9998	0.847666	0.998102	0.975785	0.962951	0.483757
ENSG00000120327.4	0.977816	0.961163	0.670158	0.999187	0.889031	0.974557	0.9998	0.995938	0.998102	0.992519	0.992059	0.907868
ENSG00000115839.13	0.961173	0.556404	0.573402	0.999187	0.670049	0.992362	0.9998	0.808546	0.998102	0.978548	0.992059	0.893887
ENSG00000203871.4	0.822779	0.945863	0.268616	0.999187	0.766602	0.992362	0.9998	0.978198	0.998102	0.98109	0.997146	0.937699
ENSG00000156968.8	0.940627	0.133747	0.0556466	0.999187	0.0244502	0.989043	0.9998	0.987608	0.998102	0.900454	0.997376	0.977852
ENSG00000242602.1	0.989473	0.853114	0.981102	0.999187	0.826281	0.955566	0.9998	0.93257	0.998102	0.992526	0.992059	0.961478
ENSG00000173110.6	0.948527	0.968225	0.898618	0.999187	0.579021	0.959479	0.9998	0.726655	0.998102	0.975785	0.927404	0.510379
ENSG00000167113.6	0.992834	0.448365	0.286611	0.999187	0.402479	0.996426	0.9998	0.826908	0.998102	0.949761	0.987379	0.974864
ENSG00000227954.2	0.957433	0.405472	0.497794	0.999187	0.595117	0.817049	0.9998	0.974523	0.998102	0.992166	0.992059	0.997683
ENSG00000164330.12	0.98998	0.416484	0.208812	0.999187	0.206981	0.955566	0.9998	0.765838	0.998102	0.943661	0.954831	0.594609
ENSG00000162650.11	0.874766	0.734822	0.993818	0.999187	0.818911	0.99801	0.9998	0.894785	0.998102	0.995148	0.985613	0.886829
ENSG00000132383.7	0.598264	0.577571	0.00253481	0.999187	0.418073	0.902882	0.9998	0.982224	0.998102	0.989525	0.992059	0.946264
ENSG00000066933.11	0.934465	0.867418	0.597846	0.999187	0.96282	0.992315	0.9998	0.963663	0.998102	0.989525	0.987379	0.472731
ENSG00000110013.8	0.79386	0.861451	0.454131	0.999187	0.762392	0.974557	0.9998	0.960103	0.998102	0.949062	0.965547	0.595141
ENSG00000143450.10	0.766217	0.862852	0.456462	0.999187	0.872246	0.980898	0.9998	0.933185	0.998102	0.992173	0.971487	0.963851
ENSG00000225616.2	0.941028	0.81	0.310036	0.999187	0.84625	0.992315	0.9998	0.960103	0.998102	0.956124	0.996597	0.883855
ENSG00000047662.4	0.886789	0.834367	0.765508	0.999187	0.66191	0.985851	0.9998	0.906134	0.998102	0.976308	0.983821	0.833544
ENSG00000121060.10	0.78084	0.328762	0.697538	0.999187	0.173092	0.974557	0.9998	0.844412	0.998102	0.98109	0.977673	0.761463
ENSG00000153898.8	0.879388	0.311701	0.112114	0.999187	0.12547	0.99801	0.9998	0.945	0.998102	0.943925	0.958931	0.807631
ENSG00000166401.9	0.948527	0.706376	0.921808	0.999187	0.566213	0.80868	0.9998	0.83005	0.998102	0.840868	0.976891	0.901636
ENSG00000155961.4	0.928399	0.660925	0.259032	0.999187	0.591784	0.979929	0.9998	0.826908	0.998102	0.905498	0.988273	0.772685
ENSG00000154096.9	0.951088	0.957441	0.865043	0.999187	0.827057	0.977726	0.9998	0.82078	0.998102	0.889023	0.944053	0.455425
ENSG00000135679.17	0.848662	0.142523	0.0790501	0.999983	0.150836	0.992315	0.9998	0.961562	0.998102	0.975785	0.992059	0.990985
ENSG00000144118.9	0.813244	0.87943	0.174612	0.999187	0.993673	0.957747	0.9998	0.959076	0.998102	0.94622	0.99811	0.767371
ENSG00000271597.1	0.606666	0.94739	0.101302	0.999187	0.944966	0.983913	0.9998	0.985928	0.998102	0.943661	0.991009	0.99996
ENSG00000273173.1	0.817	0.852585	0.49821	0.999187	0.851462	0.992315	0.9998	0.995395	0.998102	0.989927	0.954831	0.454295
ENSG00000143889.11	0.921883	0.877769	0.794259	0.999187	0.790457	0.992315	0.9998	0.796079	0.998102	0.991628	0.992059	0.963851
ENSG00000174227.11	0.940199	0.0717183	0.00104021	0.999187	0.0423764	0.974557	0.9998	0.903671	0.998102	0.968474	0.981024	0.873222
ENSG00000211491.2	0.585078	0.396571	0.884708	0.999187	0.376272	0.992362	0.9998	0.971376	0.998102	0.943661	0.954831	0.829247
ENSG00000136059.10	0.908814	0.916149	0.321512	0.999187	0.889031	0.992362	0.9998	0.990338	0.998102	0.943661	0.992059	0.922138
ENSG00000258608.1	0.908172	0.95802	0.540743	0.999187	0.902168	0.992315	0.9998	0.99526	0.998102	0.98109	0.9747	0.983157
ENSG00000130176.3	0.908718	0.236837	0.403703	0.999187	0.436917	0.992471	0.9998	0.977115	0.998102	0.948836	0.971487	0.880288
ENSG00000151304.5	0.849851	0.057089	0.0156067	0.999187	0.0272466	0.992315	0.9998	0.912095	0.998102	0.989525	0.988273	0.777975
ENSG00000186187.7	0.852607	0.659114	0.93327	0.999187	0.902571	0.992471	0.9998	0.799702	0.998102	0.998467	0.668328	0.406898
ENSG00000188981.6	0.861711	0.956433	0.351228	0.999187	0.94035	0.998395	0.9998	0.988183	0.998102	0.999678	0.976891	0.983924
ENSG00000101187.11	0.642616	0.92479	0.256665	0.999187	0.460253	0.992362	0.9998	0.692071	0.998102	0.98109	0.954831	0.899443
ENSG00000176533.8	0.908534	0.524574	0.0266467	0.999187	0.310292	0.977726	0.9998	0.826222	0.998102	0.975785	0.927404	0.58368
ENSG00000225733.1	0.865848	0.366567	0.0748696	0.999187	0.213563	0.979929	0.9998	0.882328	0.998102	0.989525	0.992059	0.873447
ENSG00000203630.3	0.964047	0.542011	0.709733	0.999187	0.650843	0.997426	0.9998	0.961562	0.998102	0.945047	0.991013	0.990985
ENSG00000225222.2	0.932344	0.114346	0.0296444	0.999187	0.0945981	0.992471	0.9998	0.981786	0.998102	0.995047	0.97538	0.986631
ENSG00000246695.3	0.961173	0.231744	0.063184	0.999187	0.281553	0.981134	0.9998	0.986306	0.998102	0.98109	0.959174	0.857237
ENSG00000122970.11	0.838165	0.787384	0.0537906	0.999187	0.542365	0.992315	0.9998	0.945	0.998102	0.992526	0.988273	0.556203
ENSG00000150712.6	0.826804	0.30443	0.106957	0.999187	0.0806427	0.977054	0.9998	0.818605	0.998102	0.847241	0.978782	0.859733
ENSG00000125741.4	0.814197	0.190837	0.228011	0.999187	0.11622	0.992362	0.9998	0.945	0.998102	0.98109	0.983821	0.983157
ENSG00000267882.1	0.886789	0.839678	0.341252	0.999187	0.500413	0.992233	0.9998	0.826222	0.998102	0.98109	0.942928	0.492573
ENSG00000148303.12	0.997896	0.0788759	0.000789945	0.999187	0.0159205	0.992315	0.9998	0.993512	0.998102	0.949761	0.992059	0.7699
ENSG00000102309.8	0.975831	0.498919	0.190365	0.999986	0.364826	0.977726	0.9998	0.981754	0.998102	0.997958	0.992059	0.917451
ENSG00000126870.11	0.879349	0.263603	0.00326718	0.999187	0.0448028	0.992362	0.9998	0.988022	0.998102	0.98109	0.954831	0.510379
ENSG00000170632.9	0.963507	0.0480796	0.00295337	0.999187	0.00481452	0.977726	0.9998	0.818605	0.998102	0.992166	0.99811	0.791777
ENSG00000267796.3	0.72451	0.0788759	0.192472	0.999187	0.0407613	0.992315	0.9998	0.950914	0.998102	0.989525	0.987379	0.877148
ENSG00000229391.3	0.925479	0.872536	0.75986	0.999187	0.473464	0.995968	0.9998	0.745637	0.998102	0.898681	0.988273	0.818605
ENSG00000151665.8	0.94504	0.151604	0.0711137	0.999187	0.125017	0.887592	0.9998	0.745637	0.998102	0.989927	0.954831	0.762242
ENSG00000100151.11	0.896807	0.12968	0.027961	0.999187	0.00291304	0.998861	0.9998	0.973921	0.998102	0.997958	0.971487	0.787115
ENSG00000266397.1	0.814025	0.593436	0.746711	0.999187	0.439527	0.992362	0.9998	0.927085	0.998102	0.98109	0.997146	0.909895
ENSG00000259065.1	0.717339	0.763128	0.507953	0.999187	0.74395	0.979929	0.9998	0.896433	0.998102	0.989927	0.978883	0.848456
ENSG00000250033.1	0.743118	0.550998	0.799335	0.999187	0.590044	0.974557	0.9998	0.99526	0.998102	0.997958	0.951575	0.406898
ENSG00000183691.4	0.809648	0.202547	0.912404	0.999187	0.518338	0.977054	0.9998	0.93903	0.999586	0.996053	0.992059	0.922067
ENSG00000078804.8	0.651523	0.305939	0.896262	0.999187	0.589369	0.992362	0.9998	0.826908	0.998102	0.975785	0.978883	0.9526
ENSG00000260123.1	0.526441	0.375773	0.581234	0.999187	0.832773	0.995968	0.9998	0.886516	0.998102	0.977936	0.988273	0.949518
ENSG00000166770.6	0.874766	0.852528	0.404054	0.999187	0.533252	0.955566	0.9998	0.937901	0.998102	0.986057	0.988273	0.954197
ENSG00000271049.1	0.394898	0.400594	0.176485	0.999187	0.616698	0.996578	0.9998	0.953235	0.998102	0.999678	0.983821	0.626058
ENSG00000231721.2	0.761054	0.176913	0.000375132	0.999187	0.0175631	0.992362	0.9998	0.946905	0.998102	0.949062	0.977326	0.562291
ENSG00000099364.12	0.651448	0.0809027	0.23904	0.999187	0.147767	0.991272	0.9998	0.775397	0.998102	0.989927	0.954831	0.868008
ENSG00000182255.6	0.791575	0.853787	0.329407	0.999187	0.426203	0.992362	0.9998	0.9683	0.998102	0.989927	0.976891	0.77147
ENSG00000137124.6	0.921883	0.644511	0.266175	0.999187	0.4722	0.992315	0.9998	0.95135	0.998102	0.989525	0.992059	0.785494
ENSG00000178694.5	0.938448	0.307586	0.0471972	0.999187	0.233262	0.994505	0.9998	0.974523	0.998102	0.989525	0.954831	0.941469
ENSG00000086065.9	0.838468	0.614939	0.0743797	0.999187	0.46731	0.80868	0.9998	0.883384	0.998102	0.997958	0.996597	0.951259
ENSG00000101413.7	0.987191	0.75583	0.474361	0.999187	0.265202	0.992362	0.9998	0.962427	0.998102	0.992166	0.954831	0.749713
ENSG00000218996.1	0.935545	0.0496435	0.00595496	0.999986	0.00757022	0.992695	0.9998	0.860784	0.998102	0.989682	0.978883	0.488669
ENSG00000106025.4	0.91252	0.812807	0.475194	0.999187	0.874738	0.992471	0.9998	0.841693	0.998102	0.906518	0.954831	0.920267
ENSG00000196549.6	0.948723	0.553875	0.413273	0.999187	0.244615	0.996104	0.9998	0.990417	0.998102	0.989525	0.996662	0.922067
ENSG00000129696.8	0.927027	0.202256	0.00582084	0.999187	0.125672	0.992315	0.9998	0.945	0.998102	0.98109	0.997146	0.940989
ENSG00000196218.7	0.692609	0.574631	0.962084	0.999187	0.659768	0.992362	0.9998	0.979001	0.998102	0.992166	0.988273	0.950582
ENSG00000119929.8	0.912729	0.971594	0.539212	0.999187	0.740708	0.992315	0.9998	0.887038	0.998102	0.989927	0.971487	0.593565
ENSG00000164904.11	0.937943	0.0387727	0.00385033	0.999187	0.00832148	0.996699	0.9998	0.930704	0.998102	0.998946	0.992059	0.681045
ENSG00000266385.1	0.898568	0.904657	0.227263	0.999187	0.836288	0.971602	0.9998	0.963663	0.998102	0.989525	0.965547	0.834748
ENSG00000151116.12	0.746821	0.355973	0.611887	0.999187	0.115705	0.974557	0.9998	0.914238	0.998102	0.989927	0.954831	0.742092
ENSG00000091181.15	0.976642	0.700489	0.84175	0.999187	0.215851	0.989915	0.9998	0.96768	0.998102	0.98109	0.999871	0.769773
ENSG00000095066.7	0.925479	0.52104	0.456527	0.999187	0.288978	0.887592	0.9998	0.818605	0.998102	0.937206	0.988273	0.791911
ENSG00000166501.8	0.967112	0.0709813	0.0130271	0.999187	0.00196417	0.992362	0.9998	0.835591	0.998102	0.989927	0.987682	0.963851
ENSG00000184903.5	0.987864	0.553875	0.429423	0.999187	0.0653099	0.996104	0.9998	0.939233	0.998102	0.989927	0.992059	0.678192
ENSG00000136999.4	0.766217	0.0636923	0.219356	0.999187	0.0480207	0.979929	0.9998	0.98742	0.998102	0.962907	0.982343	0.949508
ENSG00000120756.8	0.587176	0.188278	0.518553	0.999187	0.188392	0.992471	0.9998	0.910753	0.998102	0.989927	0.995621	0.839027
ENSG00000104613.7	0.599128	0.347331	0.83714	0.999187	0.164443	0.960066	0.9998	0.950671	0.998102	0.958254	0.978605	0.777975
ENSG00000087263.12	0.941013	0.13734	0.0517708	0.999187	0.0388875	0.994316	0.9998	0.945	0.998102	0.943661	0.993668	0.939002
ENSG00000255154.3	0.989473	0.748504	0.993088	0.999187	0.882462	0.998861	0.9998	0.844412	0.998102	0.992166	0.973931	0.951259
ENSG00000254510.1	0.930734	0.753183	0.587044	0.999187	0.803583	0.992315	0.9998	0.826908	0.998102	0.948836	0.971487	0.888443
ENSG00000163993.6	0.97702	0.623781	0.593147	0.999187	0.941685	0.99801	0.9998	0.932117	0.998102	0.992526	0.964362	0.88879
ENSG00000111199.6	0.743331	0.0778048	0.69917	0.999187	0.10401	0.992362	0.9998	0.844412	0.998102	0.992526	0.971487	0.919054
ENSG00000240328.1	0.796971	0.481411	0.0137338	0.999187	0.208258	0.996145	0.9998	0.928998	0.998102	0.98109	0.992059	0.88879
ENSG00000225078.2	0.951787	0.82592	0.445806	0.999187	0.635631	0.992362	0.9998	0.808546	0.998102	0.98109	0.954831	0.863374
ENSG00000157637.8	0.756841	0.44859	0.641316	0.999187	0.277756	0.995968	0.9998	0.914035	0.998102	0.997958	0.995621	0.962657
ENSG00000228538.1	0.728985	0.706494	0.0195211	0.999187	0.693221	0.992928	0.9998	0.745637	0.998102	0.791031	0.971487	0.946264
ENSG00000082014.12	0.618942	0.00795874	0.00583096	0.999187	0.000779118	0.994141	0.9998	0.970694	0.998102	0.997958	0.987682	0.797536
ENSG00000204084.8	0.409762	0.447051	0.243197	0.999187	0.953502	0.996145	0.9998	0.853982	0.998102	0.992526	0.796625	0.220597
ENSG00000235669.1	0.934703	0.350958	0.209317	0.999187	0.107977	0.992362	0.9998	0.912095	0.998102	0.989525	0.954831	0.598736
ENSG00000104381.8	0.432636	0.28153	0.926093	0.999187	0.159931	0.896799	0.9998	0.912095	0.998102	0.98109	0.995621	0.965003
ENSG00000104903.4	0.630584	0.829295	0.182066	0.999187	0.77005	0.977726	0.9998	0.986306	0.998102	0.988627	0.988273	0.916541
ENSG00000245849.2	0.837048	0.872223	0.274656	0.999187	0.757911	0.992362	0.9998	0.963663	0.998102	0.992166	0.992059	0.872441
ENSG00000060237.12	0.956657	0.700489	0.230232	0.999187	0.163967	0.99304	0.9998	0.791423	0.998102	0.98109	0.951575	0.233764
ENSG00000175911.4	0.908585	0.56384	0.309366	0.999187	0.230941	0.992362	0.9998	0.944201	0.998102	0.943661	0.992059	0.421351
ENSG00000162959.9	0.886789	0.897816	0.860054	0.999187	0.993662	0.979929	0.9998	0.928998	0.998102	0.924493	0.992059	0.937699
ENSG00000235448.1	0.893435	0.895201	0.642474	0.999187	0.716281	0.959479	0.9998	0.959076	0.998102	0.999678	0.958931	0.848456
ENSG00000130703.11	0.681687	0.0198751	0.117029	0.999187	0.0182088	0.979929	0.9998	0.94255	0.998102	0.986057	0.965547	0.640925
ENSG00000204308.6	0.910921	0.527957	0.127631	0.999187	0.438866	0.994164	0.9998	0.943212	0.998102	0.992519	0.983821	0.608257
ENSG00000234724.1	0.935283	0.435357	0.183943	0.999187	0.193898	0.974557	0.9998	0.996899	0.998102	0.976308	0.988273	0.769103
ENSG00000230701.1	0.731263	0.493143	0.809416	0.999187	0.614375	0.979929	0.9998	0.980444	0.998102	0.878676	0.992059	0.692023
ENSG00000225649.1	0.877134	0.211689	0.00868754	0.999187	0.0480385	0.992928	0.9998	0.926403	0.998102	0.98109	0.992059	0.995245
ENSG00000112167.5	0.901861	0.173676	0.0109799	0.999187	0.0255928	0.995968	0.9998	0.928998	0.998102	0.98109	0.987682	0.982321
ENSG00000254042.1	0.810193	0.537816	0.0974317	0.999187	0.353104	0.959479	0.9998	0.893903	0.999994	0.999678	0.983821	0.866068
ENSG00000135924.11	0.977816	0.149586	0.0679492	0.999187	0.0289653	0.992471	0.9998	0.962168	0.998102	0.98109	0.97358	0.868737
ENSG00000042493.11	0.551455	0.0486466	0.706171	0.999187	0.0139229	0.959479	0.9998	0.855733	0.998102	0.992526	0.997146	0.907868
ENSG00000118260.10	0.693785	0.508007	0.72586	0.999187	0.431894	0.995968	0.9998	0.839491	0.998102	0.999678	0.98591	0.931843
ENSG00000176155.14	0.74742	0.653397	0.0900586	0.999187	0.628319	0.992362	0.9998	0.999226	0.998102	0.989525	0.990573	0.919941
ENSG00000249476.1	0.896396	0.146892	0.181951	0.999187	0.304076	0.992362	0.9998	0.826908	0.998102	0.98109	0.992059	0.869862
ENSG00000234982.1	0.845258	0.68681	0.721394	0.999187	0.874383	0.955566	0.9998	0.974547	0.998102	0.946944	0.992059	0.920357
ENSG00000171456.12	0.809279	0.514529	0.0727648	0.999187	0.317998	0.974557	0.9998	0.844412	0.998102	0.992166	0.954831	0.465732
ENSG00000232621.1	0.662465	0.643529	0.00858719	0.999187	0.393498	0.960066	0.9998	0.777909	0.998102	0.974624	0.981156	0.963173
ENSG00000235724.4	0.988462	0.209483	0.125117	0.999187	0.0909156	0.993934	0.9998	0.830704	0.998102	0.868897	0.954831	0.690212
ENSG00000267731.1	0.925479	0.109915	0.0176509	0.999187	0.0337711	0.995968	0.999921	0.944273	0.998102	0.995047	0.971487	0.919054
ENSG00000270317.1	0.65386	0.678386	0.0212997	0.999187	0.778721	0.98233	0.9998	0.950671	0.998102	0.997958	0.995621	0.979289
ENSG00000257576.1	0.956518	0.647545	0.285877	0.999187	0.530418	0.979929	0.9998	0.936394	0.998102	0.966923	0.992059	0.808958
ENSG00000212719.6	0.464487	0.166106	0.175418	0.999187	0.25802	0.986377	0.9998	0.973921	0.998102	0.998946	0.958931	0.497592
ENSG00000231428.2	0.802609	0.622539	0.971328	0.999187	0.459063	0.992362	0.9998	0.775397	0.998102	0.98109	0.988883	0.775555
ENSG00000109184.10	0.881668	0.691429	0.340012	0.999187	0.36715	0.992362	0.9998	0.999623	0.998102	0.962417	0.971487	0.867809
ENSG00000214827.5	0.866438	0.811582	0.24839	0.999187	0.744517	0.997387	0.9998	0.946905	0.998102	0.989525	0.983473	0.584996
ENSG00000182993.3	0.910216	0.570695	0.0817317	0.999187	0.25725	0.97942	0.9998	0.990417	0.998102	0.997958	0.995621	0.956177
ENSG00000158480.6	0.874368	0.43517	0.0217347	0.999187	0.0554371	0.992315	0.9998	0.960103	0.998102	0.992526	0.988273	0.991004
ENSG00000270427.1	0.977816	0.0717087	0.0197988	0.999187	0.185555	0.98233	0.9998	0.790066	0.998102	0.995047	0.915802	0.470994
ENSG00000205571.8	0.994647	0.823891	0.799335	0.999187	0.634767	0.995968	0.9998	0.918415	0.998102	0.989927	0.997376	0.85029
ENSG00000162385.6	0.940627	0.215723	0.125697	0.999187	0.108762	0.996104	0.9998	0.811258	0.998102	0.946944	0.989144	0.996641
ENSG00000092871.12	0.969579	0.990254	0.487038	0.999187	0.413848	0.992362	0.9998	0.998713	0.998102	0.956124	0.965547	0.608928
ENSG00000230629.2	0.585078	0.664465	0.357453	0.999187	0.979899	0.992315	0.9998	0.855733	0.998102	0.774155	0.995621	0.732923
ENSG00000169291.5	0.77428	0.0911057	0.305239	0.999187	0.0238802	0.898716	0.9998	0.818605	0.998102	0.946944	0.988273	0.998966
ENSG00000137831.10	0.615756	0.805785	0.0129783	0.999187	0.64337	0.979929	0.9998	0.818605	0.998102	0.946944	0.992059	0.628725
ENSG00000168556.5	0.98329	0.4762	0.536527	0.999187	0.94303	0.995968	0.9998	0.978689	0.998102	0.98109	0.954831	0.910468
ENSG00000123933.10	0.921883	0.0889132	0.0177165	0.999187	0.0196728	0.994141	0.9998	0.997898	0.998102	0.946944	0.983473	0.961046
ENSG00000162441.7	0.999496	0.102107	0.03925	0.999187	0.0235864	0.9278	0.9998	0.961562	0.998102	0.98109	0.972863	0.784818
ENSG00000177993.3	0.991258	0.805098	0.22929	0.999187	0.33198	0.876056	0.9998	0.910258	0.998102	0.997958	0.954831	0.666441
ENSG00000100503.19	0.802609	0.120783	0.0160658	0.999187	0.00400073	0.974557	0.9998	0.985928	0.998102	0.992166	0.996597	0.789102
ENSG00000272983.1	0.925479	0.332655	0.0157384	0.999187	0.161991	0.979498	0.9998	0.928998	0.998102	0.98109	0.976891	0.965003
ENSG00000188994.8	0.98998	0.405018	0.0315959	0.999187	0.262453	0.998861	0.9998	0.893293	0.998102	0.999678	0.992221	0.783219
ENSG00000005206.12	0.609681	0.773445	0.598097	0.999187	0.881975	0.99786	0.9998	0.965995	0.998102	0.98109	0.992059	0.877131
ENSG00000267505.1	0.962534	0.895279	0.972633	0.999986	0.891104	0.995968	0.9998	0.982224	0.998102	0.986057	0.988273	0.819042
ENSG00000107669.13	0.692323	0.760317	0.448584	0.999187	0.954195	0.992362	0.9998	0.905119	0.998102	0.975785	0.991013	0.732923
ENSG00000122042.9	0.334413	0.133747	0.857	0.999187	0.138139	0.996426	0.9998	0.818605	0.998102	0.986057	0.958931	0.539438
ENSG00000132879.9	0.902865	0.182578	0.0203005	0.999187	0.0460943	0.992362	0.9998	0.980296	0.998102	0.998946	0.992059	0.890741
ENSG00000054277.8	0.759728	0.638021	0.664603	0.999187	0.742692	0.995968	0.9998	0.982689	0.998102	0.982959	0.978883	0.998729
ENSG00000169379.11	0.98787	0.968187	0.912794	0.999187	0.78288	0.955566	0.9998	0.981754	0.998102	0.976308	0.965547	0.607146
ENSG00000232259.1	0.591555	0.774819	0.00776246	0.999187	0.253158	0.992315	0.9998	0.981754	0.998102	0.961735	0.995621	0.991349
ENSG00000146918.15	0.585078	0.100923	0.538683	0.999187	0.205943	0.992315	0.9998	0.945	0.998102	0.943661	0.959159	0.904443
ENSG00000255176.1	0.642616	0.760317	0.00560375	0.999187	0.447659	0.924833	0.9998	0.982224	0.998102	0.989927	0.991009	0.827326
ENSG00000159140.13	0.942334	0.10514	0.010004	0.999187	0.0226181	0.992315	0.9998	0.966241	0.998102	0.997958	0.978883	0.543632
ENSG00000128590.4	0.881442	0.651879	0.119372	0.999187	0.37115	0.998861	0.9998	0.973639	0.998102	0.998946	0.983473	0.610636
ENSG00000101871.10	0.943113	0.797423	0.603056	0.999986	0.690043	0.995968	0.9998	0.910258	0.998102	0.978245	0.992059	0.928575
ENSG00000205318.3	0.881442	0.593857	0.207368	0.999187	0.388233	0.896799	0.999921	0.777909	0.998102	0.850837	0.996662	0.730045
ENSG00000108588.9	0.82334	0.99235	0.663937	0.999187	0.75284	0.959479	0.9998	0.936394	0.998102	0.943661	0.976891	0.670278
ENSG00000130653.11	0.928041	0.687285	0.265946	0.999187	0.571319	0.996578	0.9998	0.775397	0.998102	0.954379	0.954831	0.707023
ENSG00000114391.8	0.867407	0.718134	0.179273	0.999986	0.457024	0.896799	0.9998	0.983993	0.998102	0.989525	0.992059	0.938287
ENSG00000196176.7	0.988819	0.160448	0.00673263	0.999187	0.0258592	0.992315	0.9998	0.918142	0.998102	0.98109	0.992059	0.943515
ENSG00000108395.9	0.929096	0.685328	0.787384	0.999187	0.279208	0.992362	0.9998	0.886516	0.998102	0.98109	0.981785	0.933226
ENSG00000161544.5	0.861711	0.70574	0.805312	0.999187	0.731834	0.992362	0.9998	0.692071	0.998102	0.98109	0.997376	0.998676
ENSG00000101938.10	0.971798	0.965771	0.864198	0.999187	0.96806	0.992362	0.9998	0.796079	0.998102	0.943661	0.998748	0.996049
ENSG00000106565.13	0.83802	0.300371	0.995342	0.999187	0.116486	0.992362	0.9998	0.834469	0.998102	0.996972	0.988273	0.686742
ENSG00000237172.3	0.78084	0.741401	0.501861	0.999187	0.999648	0.996145	0.9998	0.886516	0.998102	0.98109	0.99811	0.953537
ENSG00000162889.6	0.969579	0.311701	0.0420729	0.999187	0.341949	0.980593	0.9998	0.940885	0.998102	0.989927	0.971487	0.907538
ENSG00000102575.6	0.758557	0.0824181	0.328329	0.999187	0.0277525	0.955566	0.9998	0.856392	0.998102	0.999678	0.971487	0.51194
ENSG00000102934.5	0.929096	0.988629	0.64801	0.999187	0.96476	0.992315	0.9998	0.960103	0.998102	0.943661	0.991009	0.907898
ENSG00000066455.8	0.93368	0.961425	0.984841	0.999187	0.990406	0.960066	0.9998	0.855733	0.998102	0.996972	0.992059	0.95305
ENSG00000172653.7	0.717445	0.564428	0.804885	0.999187	0.602201	0.977726	0.9998	0.931535	0.998102	0.943661	0.992059	0.949508
ENSG00000147065.12	0.927648	0.754074	0.69618	0.999983	0.996845	0.992315	0.9998	0.844717	0.998102	0.98109	0.958931	0.658062
ENSG00000135480.10	0.908534	0.806406	0.710541	0.999187	0.89797	0.550122	0.9998	0.799702	0.998102	0.976308	0.983473	0.690246
ENSG00000143815.10	0.852486	0.157891	0.213947	0.999187	0.0262679	0.992362	0.9998	0.89147	0.999599	0.989525	0.992059	0.777975
ENSG00000070423.13	0.956453	0.163294	0.0856363	0.999187	0.0807319	0.979929	0.9998	0.913868	0.998102	0.974917	0.998079	0.819403
ENSG00000170417.10	0.803935	0.849586	0.603365	0.999187	0.890735	0.996145	0.9998	0.980833	0.998102	0.98109	0.992059	0.85293
ENSG00000074803.13	0.99947	0.811582	0.628016	0.999187	0.942435	0.992362	0.9998	0.868579	0.998102	0.937545	0.983821	0.776314
ENSG00000149328.10	0.73393	0.104294	0.160218	0.999187	0.0476792	0.992362	0.9998	0.96568	0.998102	0.989927	0.988273	0.803035
ENSG00000106636.3	0.890985	0.263376	0.0040543	0.999187	0.124598	0.992362	0.9998	0.963663	0.998102	0.999678	0.988273	0.873851
ENSG00000034152.14	0.761054	0.574309	0.896249	0.999187	0.555444	0.992362	0.9998	0.844412	0.998102	0.989927	0.887903	0.647027
ENSG00000122035.6	0.874368	0.456205	0.383799	0.999986	0.446265	0.992362	0.9998	0.999709	0.998102	0.989927	0.997146	0.804371
ENSG00000198851.5	0.689978	0.293925	0.764719	0.999593	0.176907	0.959479	0.9998	0.765838	0.998102	0.997958	0.988273	0.999468
ENSG00000164385.5	0.861711	0.985433	0.453361	0.999187	0.831464	0.998636	0.9998	0.926017	0.998102	0.98109	0.992221	0.811344
ENSG00000243725.2	0.985071	0.511023	0.335774	0.999187	0.205253	0.992362	0.9998	0.796505	0.998102	0.943813	0.954831	0.879719
ENSG00000139055.2	0.846835	0.580344	0.308606	0.109688	0.53356	0.899926	0.9998	0.990239	0.998102	0.996053	0.971487	0.598736
ENSG00000094963.9	0.993736	0.383215	0.107296	0.999187	0.0370689	0.81717	0.9998	0.882901	0.998102	0.989525	0.983473	0.949013
ENSG00000114503.6	0.928222	0.917976	0.587021	0.999187	0.882462	0.992362	0.9998	0.912095	0.998102	0.986057	0.992059	0.765282
ENSG00000166347.14	0.98354	0.507525	0.0983229	0.999187	0.372848	0.956739	0.9998	0.906442	0.998102	0.996053	0.992059	0.860461
ENSG00000214706.6	0.904821	0.702009	0.17845	0.999187	0.427699	0.992315	0.9998	0.517979	0.998102	0.542997	0.661206	0.662622
ENSG00000126778.7	0.978518	0.994429	0.921551	0.999187	0.9532	0.992471	0.9998	0.808546	0.998102	0.98109	0.988273	0.9526
ENSG00000076924.7	0.927278	0.260937	0.115145	0.999187	0.0600155	0.992362	0.9998	0.913051	0.998102	0.98109	0.988273	0.928575
ENSG00000177082.8	0.855845	0.678748	0.236532	0.999187	0.967745	0.992315	0.9998	0.80414	0.998102	0.943661	0.983821	0.938456
ENSG00000122707.7	0.890219	0.2789	0.441665	0.999187	0.173519	0.992362	0.9998	0.902608	0.998102	0.968474	0.992059	0.961033
ENSG00000095539.11	0.879388	0.246336	0.406872	0.999187	0.24071	0.979929	0.9998	0.826908	0.998102	0.993305	0.997146	0.905327
ENSG00000114841.13	0.975831	0.115399	0.0946956	0.999187	0.115327	0.992315	0.9998	0.863601	0.998102	0.998946	0.996662	0.95087
ENSG00000271771.1	0.901267	0.666774	0.259638	0.999986	0.598081	0.98859	0.9998	0.818845	0.998102	0.992526	0.991013	0.866068
ENSG00000005175.5	0.77519	0.157044	0.121757	0.999187	0.0847895	0.977726	0.9998	0.999677	0.998102	0.986057	0.997376	0.956365
ENSG00000163029.11	0.965998	0.027937	3.60978e-05	0.999187	0.00115419	0.974557	0.9998	0.963275	0.998102	0.988149	0.986125	0.949943
ENSG00000161643.8	0.954798	0.969001	0.430737	0.999187	0.785137	0.985177	0.9998	0.83005	0.998102	0.994552	0.989144	0.969171
ENSG00000088854.11	0.759728	0.833746	0.131549	0.999187	0.558485	0.974557	0.9998	0.790066	0.998102	0.989927	0.954831	0.425147
ENSG00000227225.1	0.783281	0.933299	0.143342	0.999986	0.802614	0.912304	0.9998	0.928998	0.998102	0.913503	0.992059	0.944589
ENSG00000110057.3	0.720412	0.149318	0.782895	0.999187	0.117307	0.992362	0.9998	0.959384	0.998102	0.98109	0.901904	0.406198
ENSG00000170561.8	0.993105	0.985273	0.93327	0.999187	0.980819	0.96571	0.9998	0.775397	0.998102	0.968297	0.954831	0.62975
ENSG00000237329.2	0.789601	0.367722	0.438606	0.999187	0.411483	0.992315	0.9998	0.974523	0.998102	0.948365	0.996923	0.972514
ENSG00000229017.2	0.587594	0.887717	0.217738	0.999187	0.913954	0.992471	0.9998	0.99926	0.998102	0.989927	0.958931	0.556761
ENSG00000253516.1	0.860324	0.504744	0.0164067	0.999187	0.267887	0.992315	0.999921	0.791423	0.998102	0.94622	0.995621	0.758631
ENSG00000168303.6	0.968337	0.696088	0.607524	0.999187	0.979671	0.992315	0.9998	0.930704	0.998102	0.739838	0.98591	0.925117
ENSG00000234841.3	0.958565	0.910417	0.464793	0.999187	0.938182	0.95089	0.9998	0.982224	0.998102	0.992519	0.992059	0.864734
ENSG00000225484.2	0.888542	0.538485	0.86616	0.999187	0.967055	0.992362	0.9998	0.996604	0.998102	0.999678	0.98591	0.684575
ENSG00000183255.7	0.892644	0.0821444	0.0184674	0.999187	0.0747527	0.992362	0.9998	0.990239	0.998102	0.98109	0.997146	0.982763
ENSG00000136560.9	0.98998	0.202906	0.0640091	0.999187	0.0628756	0.992471	0.9998	0.870063	0.998102	0.943661	0.971487	0.684575
ENSG00000234428.2	0.843561	0.0149951	0.00313497	0.999187	0.00349484	0.957997	0.9998	0.946905	0.998102	0.887089	0.958931	0.99276
ENSG00000130528.7	0.800865	0.184144	0.599693	0.999187	0.292087	0.992362	0.9998	0.828735	0.998102	0.898231	0.954831	0.553032
ENSG00000169302.10	0.963059	0.334549	0.501617	0.999187	0.0996659	0.992362	0.999921	0.856184	0.998102	0.98109	0.971487	0.953619
ENSG00000185670.7	0.953145	0.246497	0.040884	0.999187	0.0917626	0.992362	0.9998	0.961562	0.998102	0.98109	0.944053	0.512532
ENSG00000120833.9	0.642616	0.928283	0.200829	0.996234	0.656648	0.560275	0.9998	0.985928	0.998102	0.989927	0.964362	0.619559
ENSG00000102890.10	0.699561	0.869727	0.297008	0.999187	0.82582	0.992315	0.9998	0.994341	0.998102	0.989935	0.97538	0.838014
ENSG00000110711.5	0.930817	0.0989688	0.00709917	0.999187	0.0125448	0.992362	0.9998	0.953811	0.998102	0.992526	0.998001	0.85792
ENSG00000267575.2	0.926013	0.427357	0.264547	0.999187	0.334812	0.959479	0.9998	0.888948	0.998102	0.989927	0.971487	0.681045
ENSG00000173011.11	0.915589	0.155071	0.267751	0.999187	0.0830889	0.761763	0.9998	0.844412	0.998102	0.927525	0.954831	0.732923
ENSG00000100448.3	0.98329	0.593857	0.505418	0.999187	0.0850839	0.992471	0.9998	0.90252	0.998102	0.992526	0.866167	0.374325
ENSG00000262879.1	0.831361	0.877571	0.48165	0.999187	0.862494	0.974557	0.9998	0.777909	0.998102	0.982694	0.988273	0.989984
ENSG00000204681.6	0.55566	0.197882	0.819546	0.999187	0.295861	0.992315	0.9998	0.777909	0.998102	0.986057	0.954831	0.621366
ENSG00000120662.11	0.993736	0.0410533	0.000100077	0.999187	0.00444562	0.707534	0.9998	0.961335	0.998102	0.997958	0.976287	0.835192
ENSG00000145022.4	0.968337	0.166877	0.0374507	0.999593	0.0785157	0.992315	0.9998	0.928998	0.998102	0.925763	0.991703	0.938287
ENSG00000198231.8	0.880231	0.0791101	0.103149	0.999187	0.0804381	0.97942	0.9998	0.945	0.998102	0.999678	0.976891	0.593395
ENSG00000127481.10	0.88658	0.163386	0.000720786	0.999187	0.0219127	0.931129	0.9998	0.963663	0.998102	0.98109	0.983821	0.503556
ENSG00000134851.8	0.835819	0.554437	0.841762	0.999187	0.52819	0.992362	0.9998	0.840425	0.998102	0.974751	0.985613	0.978075
ENSG00000264705.1	0.795096	0.611154	0.0787391	0.999187	0.180139	0.992362	0.999921	0.945	0.998102	0.961808	0.971487	0.916999
ENSG00000126457.16	0.874368	0.227243	0.0049599	0.999187	0.0765901	0.995968	0.9998	0.986306	0.998102	0.945047	0.995823	0.700079
ENSG00000123080.6	0.724235	0.115016	0.129533	0.999187	0.0182054	0.95089	0.9998	0.791423	0.998102	0.98109	0.985831	0.907178
ENSG00000228412.2	0.92418	0.815738	0.766856	0.999187	0.86509	0.992362	0.9998	0.974131	0.998102	0.98109	0.992059	0.904518
ENSG00000187134.8	0.756494	0.613699	0.863356	0.999187	0.525506	0.896799	0.9998	0.839491	0.998102	0.960511	0.954831	0.688028
ENSG00000137185.7	0.651448	0.805287	0.0516295	0.999187	0.583723	0.898716	0.9998	0.796079	0.998102	0.929402	0.883131	0.686983
ENSG00000049883.10	0.642616	0.429843	0.933872	0.999187	0.642822	0.974557	0.9998	0.810422	0.998102	0.641985	0.995823	0.9526
ENSG00000136531.9	0.9941	0.493989	0.637565	0.999187	0.386527	0.992362	0.9998	0.944079	0.998102	0.871807	0.971487	0.700079
ENSG00000251969.2	0.962534	0.520289	0.232894	0.999187	0.343784	0.996145	0.9998	0.973921	0.998102	0.98109	0.992059	0.879187
ENSG00000173114.8	0.92333	0.869763	0.351608	0.999593	0.767487	0.992362	0.9998	0.936394	0.998102	0.925763	0.901904	0.688028
ENSG00000267473.1	0.969579	0.975953	0.960031	0.999187	0.959871	0.908401	0.9998	0.745637	0.998102	0.898681	0.971487	0.769103
ENSG00000166592.7	0.550671	0.0854887	0.753475	0.999187	0.134423	0.992362	0.9998	0.839491	0.998102	0.98109	0.951575	0.639124
ENSG00000171163.11	0.731079	0.405968	0.790331	0.999187	0.479225	0.993793	0.9998	0.818605	0.998102	0.997958	0.973931	0.962266
ENSG00000257489.2	0.898664	0.713009	0.967671	0.999187	0.98658	0.898613	0.9998	0.965707	0.998102	0.997958	0.992059	0.875259
ENSG00000102010.10	0.924799	0.945832	0.826518	0.999187	0.831464	0.896799	0.9998	0.887038	0.998102	0.976308	0.971487	0.872806
ENSG00000225087.1	0.928222	0.953322	0.75475	0.999187	0.679506	0.80868	0.9998	0.838756	0.998102	0.955482	0.962015	0.822157
ENSG00000066629.12	0.925479	0.826411	0.608471	0.999187	0.854893	0.726314	0.9998	0.981167	0.998102	0.98109	0.988273	0.909895
ENSG00000167904.10	0.954798	0.662579	0.866221	0.999187	0.920023	0.992362	0.9998	0.895441	0.998102	0.946944	0.971487	0.659618
ENSG00000174748.14	0.784603	0.121838	0.000527147	0.999187	0.0148184	0.955566	0.9998	0.988335	0.998102	0.943661	0.988273	0.926684
ENSG00000124813.16	0.856166	0.730767	0.134483	0.999187	0.518938	0.932382	0.9998	0.893903	0.998102	0.937545	0.990487	0.919326
ENSG00000114388.8	0.810193	0.612172	0.035142	0.999187	0.254681	0.955566	0.9998	0.986406	0.998102	0.989377	0.992059	0.944742
ENSG00000249089.1	0.847437	0.205543	0.193017	0.999187	0.130513	0.95089	0.9998	0.745637	0.998102	0.263504	0.887903	0.871308
ENSG00000213699.4	0.874467	0.600325	0.86186	0.999187	0.426203	0.992315	0.9998	0.985928	0.998102	0.997958	0.954831	0.583723
ENSG00000266935.1	0.861711	0.917335	0.470998	0.999187	0.797237	0.983753	0.9998	0.912095	0.998102	0.996972	0.976891	0.928575
ENSG00000151849.10	0.955218	0.282614	0.0289323	0.999187	0.211566	0.992471	0.9998	0.981167	0.998102	0.997958	0.992059	0.576879
ENSG00000259799.1	0.585078	0.762331	0.47438	0.999187	0.902571	0.992315	0.9998	0.831584	0.998102	0.98109	0.965547	0.874602
ENSG00000272752.1	0.709935	0.671384	0.026337	0.999187	0.350791	0.98233	0.9998	0.937262	0.998102	0.991628	0.994412	0.987101
ENSG00000064763.6	0.723248	0.0440346	0.0607323	0.999187	0.0189662	0.996104	0.9998	0.857171	0.998102	0.989927	0.954831	0.485331
ENSG00000261455.1	0.919499	0.263376	0.769832	0.999187	0.483646	0.992315	0.999921	0.926403	0.998102	0.997958	0.992059	0.933071
ENSG00000130881.9	0.872835	0.0955862	0.0298267	0.999187	0.0366267	0.992362	0.9998	0.953811	0.998102	0.98109	0.989144	0.876996
ENSG00000173401.5	0.749823	0.923475	0.100584	0.999187	0.967745	0.992362	0.9998	0.826908	0.998102	0.943661	0.988273	0.918393
ENSG00000266964.1	0.871758	0.0241723	0.00140463	0.999187	0.0063698	0.992315	0.9998	0.963072	0.998102	0.94622	0.958931	0.913148
ENSG00000112984.7	0.754956	0.10769	0.383912	0.999187	0.108162	0.977411	0.9998	0.98302	0.998102	0.989525	0.958931	0.769103
ENSG00000146469.8	0.978749	0.201747	0.175589	0.999187	0.156402	0.992315	0.9998	0.912095	0.998102	0.958254	0.987379	0.765552
ENSG00000227558.4	0.874368	0.632892	0.228594	0.999187	0.594673	0.992315	0.9998	0.982649	0.998102	0.772183	0.970355	0.988668
ENSG00000103326.6	0.983686	0.696613	0.240644	0.999187	0.600695	0.992362	0.9998	0.980296	0.998102	0.989525	0.991703	0.960797
ENSG00000213901.6	0.694524	0.849751	0.387397	0.999187	0.971067	0.95089	0.9998	0.935675	0.998102	0.995047	0.9713	0.864734
ENSG00000032389.8	0.767534	0.612565	0.718542	0.999187	0.622476	0.996145	0.9998	0.996808	0.998102	0.98109	0.99811	0.979779
ENSG00000102554.9	0.96643	0.204905	0.127141	0.999187	0.120921	0.977726	0.9998	0.977429	0.998102	0.98109	0.958931	0.766897
ENSG00000095139.9	0.91982	0.0957607	0.0950026	0.999187	0.10005	0.992471	0.9998	0.960103	0.998102	0.943661	0.961727	0.839364
ENSG00000122477.8	0.914526	0.0754987	0.0919359	0.999187	0.0248625	0.992471	0.9998	0.886516	0.998102	0.847241	0.953023	0.838649
ENSG00000182890.3	0.719737	0.195754	0.492487	0.999187	0.343309	0.98233	0.9998	0.960103	0.998102	0.992166	0.992059	0.967299
ENSG00000136279.14	0.833785	0.543879	0.592774	0.999187	0.357677	0.992315	0.9998	0.961951	0.998102	0.995047	0.99118	0.977939
ENSG00000035687.9	0.728761	0.767496	0.764549	0.999187	0.814322	0.997387	0.9998	0.857168	0.998102	0.999678	0.989144	0.966234
ENSG00000263345.1	0.717445	0.488787	0.658108	0.999187	0.856539	0.996699	0.9998	0.897749	0.998102	0.989927	0.997376	0.912959
ENSG00000187801.10	0.977886	0.923753	0.391816	0.999187	0.347216	0.991881	0.9998	0.9597	0.998102	0.997191	0.997376	0.993877
ENSG00000174444.10	0.884149	0.116667	0.000875491	0.999187	0.0352755	0.876056	0.9998	0.934017	0.998102	0.989906	0.971487	0.918678
ENSG00000232098.2	0.988637	0.849226	0.119985	0.999187	0.23064	0.992315	0.9998	0.93903	0.998102	0.98109	0.958931	0.719869
ENSG00000040487.8	0.964329	0.693661	0.758141	0.999187	0.803583	0.977726	0.9998	0.818605	0.998102	0.995047	0.99811	0.777002
ENSG00000138166.5	0.941399	0.336758	0.334476	0.999187	0.125893	0.999819	0.9998	0.640473	0.998102	0.896385	0.954831	0.758088
ENSG00000126581.8	0.955048	0.129406	0.00316692	0.999187	0.0868285	0.91549	0.9998	0.932262	0.998102	0.997958	0.992059	0.87519
ENSG00000167523.9	0.636865	0.32456	0.654156	0.999187	0.560886	0.992315	0.9998	0.932117	0.998102	0.98109	0.951575	0.607146
ENSG00000136274.8	0.981979	0.236016	0.0382194	0.999187	0.0971761	0.979929	0.9998	0.805143	0.998102	0.94622	0.971487	0.719104
ENSG00000224895.1	0.933196	0.256541	0.0113229	0.999187	0.117328	0.992315	0.9998	0.930378	0.998102	0.98109	0.985831	0.789064
ENSG00000034693.10	0.836885	0.795647	0.648542	0.999187	0.281683	0.992315	0.9998	0.918867	0.998102	0.98109	0.983821	0.838695
ENSG00000107140.11	0.804376	0.102537	0.0856423	0.999187	0.102729	0.977726	0.9998	0.866014	0.998102	0.993086	0.954831	0.777975
ENSG00000185298.8	0.912729	0.479558	0.659865	0.999187	0.881945	0.992362	0.9998	0.83005	0.998102	0.914916	0.668328	0.863363
ENSG00000204130.8	0.988819	0.206708	0.0128386	0.999187	0.152953	0.988974	0.9998	0.888692	0.998102	0.960511	0.991009	0.535803
ENSG00000123983.9	0.933411	0.543259	0.499907	0.999187	0.538814	0.992362	0.9998	0.939988	0.998102	0.94622	0.989144	0.937475
ENSG00000154265.11	0.852607	0.382235	0.301476	0.999187	0.295311	0.959479	0.9998	0.961562	0.998102	0.998946	0.996117	0.955532
ENSG00000065357.15	0.999288	0.723165	0.808998	0.999187	0.510149	0.996145	0.999921	0.765838	0.998102	0.989927	0.977673	0.928575
ENSG00000167397.10	0.907131	0.520633	0.0387981	0.999187	0.306232	0.996699	0.9998	0.990239	0.998102	0.943661	0.991703	0.4108
ENSG00000213694.3	0.289929	0.10437	0.257801	0.999187	0.498624	0.549058	0.9998	0.925464	0.998102	0.997958	0.954831	0.594427
ENSG00000156026.10	0.863178	0.92379	0.475549	0.999187	0.622697	0.977726	0.9998	0.787006	0.998102	0.997324	0.991009	0.761736
ENSG00000268355.1	0.801193	0.3487	0.795969	0.999187	0.246861	0.994164	0.9998	0.994961	0.998102	0.989525	0.992059	0.916936
ENSG00000157191.15	0.976442	0.342422	0.0205937	0.999187	0.169047	0.992362	0.9998	0.940885	0.998102	0.986405	0.992059	0.941469
ENSG00000267855.1	0.906974	0.587653	0.066883	0.999187	0.405608	0.995968	0.9998	0.998961	0.998102	0.997958	0.954831	0.477402
ENSG00000260853.1	0.961173	0.997397	0.827855	0.999187	0.861837	0.955566	0.9998	0.844412	0.998102	0.949354	0.992059	0.953142
ENSG00000269624.1	0.9713	0.859566	0.685257	0.999187	0.851716	0.560275	0.9998	0.875317	0.998102	0.989927	0.993298	0.960037
ENSG00000178852.11	0.956518	0.328608	0.220877	0.999187	0.308431	0.96986	0.9998	0.793547	0.998102	0.946944	0.995621	0.941469
ENSG00000166387.7	0.887581	0.402175	0.437987	0.999187	0.19156	0.897738	0.9998	0.978198	0.998102	0.997958	0.944053	0.295689
ENSG00000099904.11	0.865848	0.233558	0.0765958	0.999187	0.0362867	0.967956	0.9998	0.980444	0.998102	0.999678	0.971225	0.928957
ENSG00000111674.4	0.451807	0.0213088	0.495808	0.999187	0.03648	0.992315	0.9998	0.886516	0.998102	0.98109	0.958931	0.785827
ENSG00000117500.8	0.701095	0.0903684	0.173651	0.999187	0.0272219	0.992471	0.9998	0.808546	0.998102	0.943661	0.868617	0.375507
ENSG00000204463.8	0.97913	0.558966	0.141534	0.999187	0.18467	0.992315	0.9998	0.9799	0.998102	0.989525	0.992059	0.826239
ENSG00000158169.7	0.52568	0.871423	0.0160286	0.999187	0.818407	0.974557	0.9998	0.818605	0.998102	0.870633	0.988273	0.798175
ENSG00000164124.6	0.865848	0.599935	0.095532	0.999187	0.447685	0.996367	0.9998	0.818605	0.998102	0.772183	0.965547	0.952687
ENSG00000151135.5	0.977763	0.363591	0.414343	0.999187	0.175459	0.992928	0.9998	0.847666	0.998102	0.996972	0.994011	0.927615
ENSG00000136146.10	0.426792	0.309709	0.429678	0.999187	0.970415	0.977726	0.9998	0.989622	0.998102	0.98109	0.997376	0.787113
ENSG00000157890.13	0.940627	0.201628	0.017299	0.999187	0.192862	0.996145	0.9998	0.844412	0.998102	0.905498	0.967896	0.942731
ENSG00000034533.7	0.954798	0.972601	0.957643	0.999187	0.762729	0.91549	0.9998	0.942464	0.999949	0.997958	0.951575	0.438299
ENSG00000179295.11	0.993105	0.448365	0.526761	0.999187	0.512234	0.995968	0.9998	0.931019	0.998102	0.98109	0.981156	0.802772
ENSG00000250015.1	0.778636	0.451618	0.839728	0.999187	0.831578	0.991654	0.9998	0.963663	0.998102	0.999678	0.954831	0.666441
ENSG00000087253.7	0.79386	0.530259	0.93929	0.999187	0.555171	0.979929	0.9998	0.775397	0.998102	0.943661	0.891423	0.39386
ENSG00000268802.1	0.696155	0.103614	0.527861	0.999187	0.0433975	0.955566	0.9998	0.944812	0.998102	0.986057	0.964362	0.777725
ENSG00000100731.11	0.825008	0.238062	0.181001	0.999187	0.0903484	0.593686	0.9998	0.939167	0.998102	0.999678	0.992059	0.987453
ENSG00000169129.10	0.881442	0.542346	0.020069	0.999187	0.138508	0.963475	0.9998	0.864322	0.998102	0.617943	0.958931	0.999663
ENSG00000178460.13	0.898865	0.377053	0.208077	0.999187	0.0624273	0.896799	0.9998	0.945345	0.998102	0.98109	0.954831	0.79638
ENSG00000197980.7	0.72238	0.207496	0.785296	0.999187	0.504451	0.995968	0.9998	0.977115	0.998102	0.992519	0.954831	0.572052
ENSG00000171051.4	0.932344	0.636276	0.449506	0.999187	0.137503	0.9981	0.9998	0.844412	0.999906	0.989525	0.987682	0.963705
ENSG00000102053.11	0.768722	0.458054	0.841591	0.999187	0.304917	0.992362	0.9998	0.826908	1	0.975785	0.97538	0.724909
ENSG00000251215.1	0.759728	0.0809027	0.191983	0.999986	0.0152223	0.992315	0.9998	0.929083	0.998102	0.999678	0.992059	0.968497
ENSG00000025293.11	0.948012	0.849341	0.992182	0.999187	0.740666	0.996104	0.9998	0.927085	0.998102	0.98283	0.983821	0.993403
ENSG00000151748.10	0.921947	0.313161	0.0125443	0.999187	0.027081	0.979929	0.9998	0.996461	0.998102	0.997958	0.992059	0.986599
ENSG00000206053.8	0.898573	0.0126197	0.00847723	0.999187	0.00692306	0.992362	0.9998	0.946905	0.998102	0.989927	0.971487	0.907178
ENSG00000019144.12	0.878085	0.466096	0.468805	0.999187	0.444472	0.977726	0.9998	0.971302	0.998102	0.98109	0.988273	0.899648
ENSG00000243147.3	0.999288	0.246306	0.0691529	0.999187	0.197584	0.992362	0.9998	0.973921	0.998102	0.968474	0.998246	0.863374
ENSG00000123562.12	0.920508	0.360853	0.317639	0.999187	0.28815	0.898028	0.9998	0.930704	0.998102	0.996053	0.983821	0.920267
ENSG00000179981.9	0.981693	0.249024	0.271774	0.999187	0.373473	0.992315	0.9998	0.844412	0.998102	0.98109	0.954831	0.833668
ENSG00000227896.2	0.682339	0.335367	0.624329	0.999187	0.589636	0.992315	0.9998	0.973921	0.998102	0.999181	0.992059	0.963851
ENSG00000120509.6	0.887581	0.271969	0.172238	0.999187	0.321388	0.983862	0.9998	0.980833	0.998102	0.870633	0.992059	0.625737
ENSG00000224189.2	0.948123	0.948729	0.924032	0.999187	0.801165	0.876056	0.9998	0.870063	0.998102	0.98109	0.992059	0.999663
ENSG00000234925.2	0.94147	0.0562935	0.00670007	0.999187	0.00858121	0.560275	0.9998	0.931771	0.998102	0.943661	0.997146	0.721917
ENSG00000225808.1	0.727167	0.911002	0.199685	0.999187	0.695186	0.9278	0.9998	0.925527	0.998102	0.943661	0.999389	0.852743
ENSG00000166002.2	0.93232	0.430066	0.22315	0.999187	0.23165	0.992362	0.9998	0.934017	0.998102	0.989525	0.988273	0.997835
ENSG00000179889.14	0.966133	0.311013	0.49773	0.999187	0.177286	0.992362	0.9998	0.912095	0.998102	0.989525	0.987379	0.930636
ENSG00000164830.13	0.975831	0.558639	0.390549	0.999187	0.133697	0.977726	0.9998	0.775397	0.998102	0.98109	0.988273	0.955392
ENSG00000199165.2	0.950744	0.704221	0.150324	0.999187	0.63609	0.997426	0.999921	0.884216	0.998102	0.98109	0.988273	0.919941
ENSG00000235579.1	0.920409	0.75955	0.257795	0.999187	0.308833	0.992362	0.9998	0.955796	0.998102	0.986057	0.983275	0.78745
ENSG00000143416.16	0.852607	0.928446	0.17337	0.999187	0.94469	0.992362	0.9998	0.931869	0.998102	0.997958	0.992059	0.971055
ENSG00000105401.2	0.79386	0.613596	0.874852	0.999187	0.815715	0.97942	0.9998	0.912095	0.998102	0.98109	0.954831	0.682508
ENSG00000206530.4	0.893457	0.102466	0.00107841	0.999187	0.0428772	0.992362	0.9998	0.844412	0.998102	0.925763	0.971487	0.961046
ENSG00000135063.13	0.910284	0.748239	0.155656	0.999187	0.107485	0.977726	0.9998	0.973921	0.998102	0.934941	0.991703	0.978007
ENSG00000213690.3	0.867943	0.681583	0.859557	0.999187	0.719585	0.992362	0.9998	0.930704	0.998102	0.94622	0.877619	0.406898
ENSG00000101213.5	0.814197	0.481349	0.652027	0.999187	0.407414	0.974557	0.9998	0.799702	0.998102	0.989927	0.911063	0.594823
ENSG00000224557.3	0.999288	0.753941	0.901675	0.999187	0.435208	0.992471	0.9998	0.998713	0.998102	0.989525	0.954831	0.610636
ENSG00000128606.8	0.915589	0.804112	0.923961	0.999187	0.745666	0.992315	0.9998	0.888692	0.999949	0.98109	0.958931	0.472731
ENSG00000105327.11	0.937025	0.573443	0.273896	0.999187	0.561764	0.860094	0.9998	0.872753	0.998102	0.640941	0.901904	0.921148
ENSG00000163600.8	0.940199	0.709441	0.522449	0.999187	0.433809	0.955566	0.9998	0.945	0.998102	0.98109	0.964362	0.673687
ENSG00000136636.8	0.868091	0.83772	0.884668	0.999187	0.852913	0.992362	0.9998	0.998713	0.998102	0.943661	0.983821	0.953729
ENSG00000065923.5	0.99947	0.929424	0.944428	0.999187	0.703978	0.977726	0.9998	0.953235	0.998102	0.989927	0.955839	0.640925
ENSG00000013364.14	0.923824	0.686084	0.98005	0.999187	0.482582	0.992362	0.9998	0.888692	0.998102	0.997958	0.992059	0.836942
ENSG00000173674.6	0.437657	0.995806	0.00865497	0.999187	0.196022	0.890474	0.9998	0.897137	0.998102	0.63018	0.99598	0.86756
ENSG00000205208.4	0.351238	0.607181	0.220369	0.999187	0.86209	0.992315	0.9998	0.96327	0.998102	0.989927	0.988273	0.684715
ENSG00000176273.10	0.719164	0.383071	0.861134	0.999187	0.422835	0.977726	0.9998	0.944163	0.998102	0.983662	0.965547	0.877148
ENSG00000035681.3	0.946624	0.657564	0.744983	0.999187	0.26618	0.979929	0.9998	0.99526	0.998102	0.989525	0.988273	0.796662
ENSG00000131845.10	0.874536	0.914194	0.875747	0.99978	0.751963	0.986887	0.9998	0.896433	0.998102	0.989525	0.954831	0.758677
ENSG00000099282.5	0.935545	0.279571	0.452097	0.999187	0.080905	0.995558	0.9998	0.928998	0.998102	0.997958	0.991703	0.640925
ENSG00000117472.5	0.979406	0.99073	0.572759	0.999187	0.872345	0.985971	0.9998	0.906442	0.998102	0.992526	0.988273	0.886947
ENSG00000100142.10	0.928222	0.108617	0.019202	0.999187	0.0719693	0.707534	0.9998	0.98742	0.998102	0.98109	0.98591	0.875259
ENSG00000223559.1	0.839516	0.50233	0.695456	0.999187	0.283484	0.992362	0.9998	0.928617	0.998102	0.956124	0.971487	0.971078
ENSG00000111678.6	0.999288	0.0368463	0.000313208	0.999187	0.00257386	0.996145	0.9998	0.844412	0.998102	0.925763	0.978883	0.940725
ENSG00000272656.1	0.821167	0.914531	0.273728	0.999187	0.945393	0.95089	0.9998	0.961562	0.998102	0.992526	0.965547	0.799173
ENSG00000204348.5	0.52568	0.163386	0.817306	0.999187	0.1274	0.977726	0.9998	0.938808	0.998102	0.997958	0.979026	0.819042
ENSG00000171984.10	0.811952	0.521401	0.968193	0.999187	0.411774	0.992362	0.9998	0.818605	0.998102	0.995526	0.987379	0.979289
ENSG00000253854.1	0.756494	0.843394	0.499125	0.999187	0.939656	0.992362	0.9998	0.726655	0.998102	0.784378	0.987682	0.902193
ENSG00000179331.2	0.803935	0.114556	0.4588	0.999187	0.0215629	0.992315	0.9998	0.982649	0.998102	0.989927	0.990205	0.640925
ENSG00000058056.4	0.968337	0.517586	0.349443	0.999187	0.276138	0.955566	0.9998	0.765838	0.998102	0.98109	0.875987	0.777002
ENSG00000099810.14	0.956518	0.985658	0.833428	0.999187	0.762728	0.959479	0.9998	0.862266	0.998102	0.961735	0.877619	0.755264
ENSG00000267316.1	0.761054	0.980621	0.238375	0.999187	0.864113	0.95997	0.9998	0.818605	0.998102	0.943661	0.992059	0.982585
ENSG00000164615.3	0.735899	0.37642	0.00755581	0.999187	0.0892527	0.939989	0.999921	0.977115	0.998102	0.943661	0.983023	0.983393
ENSG00000108582.7	0.362871	0.297829	0.554112	0.999187	0.421634	0.974557	0.9998	0.893903	0.998102	0.999678	0.954831	0.698033
ENSG00000151746.9	0.764547	0.60504	0.0228576	0.999187	0.268773	0.996104	0.9998	0.985296	0.998102	0.98109	0.988273	0.682079
ENSG00000154035.6	0.845618	0.105215	0.107668	0.999187	0.119214	0.992315	0.9998	0.894785	0.998102	0.989927	0.992059	0.999663
ENSG00000267185.1	0.969363	0.643529	0.68506	0.999187	0.704379	0.904069	0.9998	0.835499	0.998361	0.997191	0.995621	0.88879
ENSG00000129351.13	0.715361	0.130063	0.305891	0.999187	0.148159	0.992362	0.9998	0.888692	0.998102	0.98109	0.964362	0.648145
ENSG00000126814.6	0.921297	0.391135	0.178433	0.999187	0.156696	0.992362	0.9998	0.953811	0.998102	0.989927	0.978883	0.769103
ENSG00000139668.7	0.683124	0.58395	0.00800157	0.999187	0.198414	0.977726	0.9998	0.990239	0.998102	0.989927	0.99246	0.965003
ENSG00000100324.9	0.852433	0.206695	0.157439	0.999986	0.39148	0.992315	0.9998	0.800617	0.998102	0.946944	0.954831	0.722446
ENSG00000127463.9	0.940627	0.402184	0.932815	0.999187	0.412425	0.881262	0.9998	0.974523	0.998102	0.989525	0.976891	0.963849
ENSG00000002933.3	0.842071	0.394971	0.62291	0.999187	0.301429	0.998861	0.9998	0.941856	0.998102	0.989525	0.97538	0.4988
ENSG00000166535.15	0.743331	0.999925	0.272889	0.996234	0.909445	0.977726	0.9998	0.975013	0.998102	0.991158	0.971487	0.649263
ENSG00000152128.13	0.935283	0.659709	0.39878	0.999187	0.416317	0.977726	0.9998	0.912095	0.998102	0.925763	0.976891	0.769456
ENSG00000204435.9	0.993736	0.194537	0.0147351	0.999187	0.0507624	0.998636	0.9998	0.930704	0.998102	0.989927	0.987682	0.875899
ENSG00000172292.10	0.654189	0.449706	0.572301	0.999187	0.657627	0.95089	0.9998	0.887038	0.998102	0.999678	0.958931	0.800284
ENSG00000163634.7	0.823236	0.827584	0.1634	0.999187	0.593534	0.951317	0.9998	0.941856	0.998102	0.97059	0.971487	0.979295
ENSG00000120314.14	0.724235	0.630392	0.888476	0.999187	0.650843	0.574848	0.9998	0.745637	0.998102	0.992166	0.987682	0.907868
ENSG00000146477.4	0.756289	0.310935	0.831572	0.999187	0.612097	0.977726	0.9998	0.941856	0.998102	0.943661	0.978883	0.840215
ENSG00000187676.7	0.99947	0.688786	0.402625	0.999187	0.391179	0.992315	0.9998	0.765838	0.998102	0.968474	0.965547	0.68455
ENSG00000165194.10	0.954798	0.799355	0.968717	0.999187	0.819207	0.95089	0.9998	0.777909	0.998102	0.984311	0.954831	0.686983
ENSG00000138029.9	0.561559	0.77196	0.090682	0.999187	0.999438	0.98859	0.9998	0.980833	0.998102	0.98109	0.983473	0.457713
ENSG00000002746.10	0.961954	0.566472	0.199946	0.999187	0.11622	0.95089	0.9998	0.890037	0.998102	0.989927	0.976891	0.989984
ENSG00000100100.8	0.756494	0.981111	0.231441	0.999187	0.957162	0.995968	0.9998	0.928998	0.998102	0.961634	0.987379	0.982177
ENSG00000162413.12	0.65386	0.0330886	0.127692	0.999187	0.0115792	0.992362	0.9998	0.875527	0.998102	0.989525	0.958931	0.69981
ENSG00000138039.10	0.977816	0.653219	0.424656	0.999187	0.548515	0.992362	0.9998	0.991686	0.998102	0.975785	0.998246	0.902178
ENSG00000239521.3	0.615756	0.540362	0.49615	0.999187	0.834856	0.95089	0.9998	0.949916	0.998102	0.946944	0.988273	0.961564
ENSG00000176619.6	0.994475	0.311348	0.1437	0.999187	0.451484	0.992652	0.9998	0.909721	0.998102	0.98109	0.989144	0.811476
ENSG00000180537.8	0.921221	0.898264	0.744324	0.999187	0.964529	0.992471	0.9998	0.996604	0.998102	0.992526	0.978945	0.968673
ENSG00000108010.7	0.988433	0.93967	0.973013	0.999187	0.911431	0.992362	0.9998	0.963663	0.998102	0.98109	0.988273	0.914784
ENSG00000198680.3	0.958855	0.108654	0.0202904	0.999187	0.0274146	0.992362	0.9998	0.955796	0.998102	0.973552	0.978883	0.829679
ENSG00000149532.11	0.52958	0.0869064	0.869492	0.999187	0.158031	0.992362	0.9998	0.868579	0.998102	0.989927	0.991009	0.891166
ENSG00000113811.6	0.969579	0.330333	0.134826	0.999187	0.350791	0.959479	0.9998	0.969179	0.998102	0.994552	0.983821	0.99205
ENSG00000244490.1	0.965165	0.635492	0.834663	0.999187	0.916907	0.992362	0.9998	0.953609	0.998102	0.98109	0.970355	0.663172
ENSG00000233889.1	0.788463	0.757787	0.0676312	0.999187	0.439732	0.95089	0.9998	0.818605	0.998102	0.98109	0.971487	0.75087
ENSG00000164530.9	0.809279	0.554241	0.767594	0.999187	0.660669	0.992471	0.9998	0.571359	0.998102	0.567104	0.983821	0.982763
ENSG00000170860.3	0.692609	0.977909	0.0846238	0.999187	0.820864	0.707534	0.9998	0.888692	0.998102	0.98109	0.988273	0.673687
ENSG00000271270.1	0.92704	0.450452	0.220369	0.999187	0.203412	0.992315	0.9998	0.967955	0.998102	0.968474	0.991009	0.981877
ENSG00000176871.4	0.914526	0.619392	0.0890925	0.999187	0.45681	0.992362	0.9998	0.949567	0.998102	0.981621	0.995621	0.595931
ENSG00000167186.6	0.831387	0.18477	0.328879	0.999187	0.0450082	0.955566	0.9998	0.959317	0.998102	0.98109	0.991009	0.60888
ENSG00000156414.14	0.861711	0.153144	0.0998384	0.999187	0.172828	0.977726	0.9998	0.826222	0.998102	0.98109	0.988782	0.976903
ENSG00000229222.1	0.807719	0.896592	0.563981	0.999187	0.915604	0.996104	0.9998	0.974334	0.998102	0.989525	0.988273	0.911763
ENSG00000225084.1	0.938448	0.216988	0.0220002	0.999187	0.31745	0.992315	0.9998	0.945345	0.998102	0.870633	0.991009	0.960669
ENSG00000162702.7	0.727779	0.121001	0.0900454	0.999187	0.0699448	0.979929	0.9998	0.871041	0.998102	0.989525	0.958931	0.744846
ENSG00000271480.1	0.912096	0.51102	0.0409023	0.999187	0.595588	0.967956	0.9998	0.745637	0.998102	0.877084	0.954831	0.786836
ENSG00000182771.13	0.72238	0.898597	0.226714	0.999187	0.521329	0.905679	0.9998	0.855733	0.998102	0.992166	0.991013	0.885199
ENSG00000007255.6	0.939185	0.929424	0.664603	0.999187	0.885526	0.996578	0.9998	0.815652	0.998102	0.98556	0.983139	0.625084
ENSG00000196335.8	0.886789	0.664244	0.955453	0.999187	0.764336	0.992362	0.9998	0.980469	0.998102	0.98109	0.988273	0.883814
ENSG00000253250.2	0.926013	0.510815	0.103339	0.999187	0.222073	0.997387	0.9998	0.844412	0.998102	0.989927	0.978883	0.769773
ENSG00000146282.13	0.958554	0.419108	0.184009	0.999187	0.46837	0.860094	0.9998	0.517979	0.998102	0.943661	0.955954	0.833544
ENSG00000179057.9	0.972231	0.958089	0.849647	0.999986	0.806984	0.992928	0.9998	0.97628	0.998102	0.943661	0.995621	0.999663
ENSG00000162704.11	0.72451	0.607235	0.328329	0.999187	0.956989	0.992315	0.9998	0.936394	0.998102	0.992526	0.954831	0.264834
ENSG00000145604.11	0.761054	0.211471	0.226023	0.999187	0.119464	0.978372	0.9998	0.985928	0.998102	0.94622	0.971487	0.751443
ENSG00000119431.5	0.768722	0.872045	0.280887	0.999187	0.77866	0.810628	0.9998	0.765838	0.998102	0.972314	0.971487	0.81451
ENSG00000037241.3	0.981111	0.98371	0.770258	0.999187	0.956508	0.95089	0.9998	0.977115	0.998102	0.983866	0.965547	0.983924
ENSG00000185483.7	0.936532	0.226287	0.03925	0.999187	0.0473852	0.896799	0.9998	0.961562	0.998102	0.977446	0.99811	0.905049
ENSG00000105298.9	0.928303	0.545636	0.124369	0.999187	0.139996	0.992315	0.9998	0.942507	0.998102	0.98109	0.998027	0.911964
ENSG00000215440.7	0.698679	0.587648	0.77389	0.999187	0.819412	0.992928	0.9998	0.925527	0.998102	0.994552	0.983473	0.744846
ENSG00000159202.13	0.950744	0.0324356	0.00162969	0.999986	0.0225266	0.977726	0.9998	0.961562	0.998102	0.943661	0.991703	0.54562
ENSG00000143110.7	0.609292	0.0952251	0.925994	0.999187	0.0498556	0.999965	0.9998	0.964098	0.998102	0.98109	0.988273	0.890875
ENSG00000137364.4	0.814197	0.564539	0.836707	0.999187	0.385449	0.98233	0.999921	0.990239	0.998102	0.992166	0.954831	0.657423
ENSG00000215915.5	0.967175	0.644511	0.544488	0.999187	0.572303	0.992362	0.9998	0.966241	0.998102	0.977887	0.996027	0.922138
ENSG00000119574.8	0.941028	0.287843	0.158448	0.999187	0.309022	0.959479	0.9998	0.893611	0.998102	0.997191	0.964678	0.833668
ENSG00000197136.4	0.886114	0.769235	0.962084	0.999187	0.782556	0.992315	0.9998	0.844412	0.998102	0.997958	0.988273	0.96761
ENSG00000078795.12	0.801705	0.376775	0.0254928	0.999187	0.375857	0.977726	0.9998	0.986394	0.998102	0.952808	0.954831	0.874763
ENSG00000204138.8	0.940627	0.984838	0.302674	0.999187	0.995973	0.959479	0.9998	0.973921	0.998102	0.989927	0.954831	0.698903
ENSG00000164172.14	0.973258	0.0909412	0.0144491	0.999187	0.02475	0.959479	0.9998	0.951063	0.998102	0.962759	0.995621	0.935818
ENSG00000162777.12	0.615756	0.0257954	0.290664	0.999187	0.00507787	0.979929	0.9998	0.906547	0.998102	0.997958	0.978782	0.619038
ENSG00000226479.3	0.915156	0.771512	0.806076	0.999187	0.54796	0.977726	0.9998	0.818605	0.998102	0.840868	0.983821	0.935213
ENSG00000245146.2	0.909214	0.812825	0.841335	0.999187	0.810273	0.979929	0.9998	0.927085	0.998102	0.997958	0.997146	0.907868
ENSG00000221170.1	0.654189	0.0828997	0.962667	0.999187	0.25064	0.920865	0.9998	0.874278	0.998102	0.905498	0.951575	0.454172
ENSG00000169567.7	0.932344	0.511402	0.111953	0.999187	0.242643	0.992462	0.9998	0.973902	0.998102	0.943661	0.991009	0.40784
ENSG00000114166.7	0.882456	0.335367	0.167616	0.999187	0.255058	0.998861	0.9998	0.980444	0.998102	0.997717	0.985613	0.853963
ENSG00000129562.6	0.768722	0.0393924	0.0168066	0.999187	0.00929255	0.974557	0.9998	0.924185	0.998102	0.997958	0.989672	0.577606
ENSG00000205930.4	0.801705	0.532372	0.663376	0.999187	0.504068	0.992362	0.9998	0.949207	0.998102	0.98109	0.999675	0.908348
ENSG00000153086.9	0.642616	0.616488	0.655956	0.999187	0.534296	0.992315	0.9998	0.982224	0.998102	0.98109	0.989144	0.567015
ENSG00000183688.4	0.876518	0.101798	0.0834178	0.999187	0.118717	0.992315	0.999921	0.763887	0.998102	0.98109	0.987379	0.876154
ENSG00000050030.9	0.919499	0.229448	0.204	0.999187	0.0974391	0.977726	0.9998	0.977115	0.998102	0.999678	0.998001	0.787703
ENSG00000108465.10	0.756494	0.859566	0.250108	0.999187	0.96864	0.977726	0.9998	0.816649	0.998102	0.996053	0.988273	0.937475
ENSG00000254109.1	0.763432	0.943956	0.100529	0.999983	0.407872	0.95089	0.9998	0.953811	0.998102	0.898681	0.995621	0.678672
ENSG00000170296.5	0.896807	0.110678	0.000627573	0.999187	0.0624273	0.974557	0.9998	0.973921	0.998102	0.98109	0.992059	0.593565
ENSG00000154898.11	0.770754	0.214909	0.00073097	0.999187	0.0379299	0.98233	0.9998	0.765838	0.998102	0.98109	0.988273	0.984866
ENSG00000198252.7	0.659683	0.811371	0.38874	0.999187	0.974627	0.992362	0.9998	0.945	0.998102	0.925763	0.988273	0.939591
ENSG00000128342.4	0.74682	0.940076	0.29905	0.999187	0.500465	0.992315	0.9998	0.85554	0.998102	0.960961	0.987379	0.937699
ENSG00000102471.9	0.797313	0.964813	0.456462	0.999187	0.567733	0.992362	0.9998	0.818605	0.998102	0.986057	0.954831	0.438299
ENSG00000090263.11	0.9941	0.837985	0.38507	0.999187	0.957237	0.80981	0.9998	0.990239	0.998102	0.989927	0.976891	0.999663
ENSG00000187796.9	0.876526	0.248866	0.59396	0.999187	0.21237	0.992362	0.9998	0.945	0.998102	0.943661	0.954831	0.80273
ENSG00000182551.9	0.824329	0.00966776	0.00112831	0.999187	0.00121512	0.973045	0.9998	0.977115	0.998102	0.999678	0.989144	0.974864
ENSG00000089063.10	0.886789	0.313472	0.00548593	0.999187	0.169646	0.86463	0.9998	0.960103	0.998102	0.946944	0.992059	0.610636
ENSG00000236510.1	0.717445	0.453086	0.507573	0.999187	0.992696	0.939731	0.9998	0.996461	0.998102	0.992166	0.977673	0.678539
ENSG00000179958.4	0.743331	0.640165	0.00980714	0.999187	0.245216	0.992695	0.9998	0.873169	0.998102	0.943661	0.978782	0.851876
ENSG00000131941.3	0.756494	0.315902	0.983507	0.999187	0.92404	0.9278	0.9998	0.946469	0.998102	0.992526	0.992059	0.931843
ENSG00000100395.10	0.651448	0.135435	0.250799	0.999187	0.0731899	0.979929	0.9998	0.844412	0.998102	0.991628	0.988273	0.911964
ENSG00000223549.1	0.978169	0.399734	0.199365	0.999187	0.22419	0.992315	0.9998	0.972987	0.998102	0.925763	0.962015	0.949443
ENSG00000198551.5	0.959318	0.881365	0.392794	0.999187	0.506588	0.99304	0.9998	0.87645	0.998102	0.989525	0.965547	0.78745
ENSG00000104447.7	0.743331	0.178067	0.118523	0.999187	0.0498952	0.836493	0.9998	0.803005	0.998102	0.989525	0.962951	0.951259
ENSG00000269888.1	0.768722	0.365944	0.996715	0.999187	0.591933	0.992362	0.9998	0.945345	0.998102	0.997958	0.992059	0.502641
ENSG00000188690.8	0.994278	0.307801	0.0948709	0.999187	0.477505	0.992362	0.9998	0.99926	0.998102	0.992166	0.988273	0.876366
ENSG00000074755.10	0.808962	0.337619	0.00628279	0.999187	0.224001	0.891934	0.9998	0.850241	0.998102	0.997958	0.992059	0.703157
ENSG00000256609.1	0.899413	0.760317	0.17966	0.999187	0.518519	0.992362	0.9998	0.973921	0.998102	0.98109	0.983821	0.745954
ENSG00000260276.1	0.948527	0.910378	0.95241	0.999187	0.989562	0.992362	0.9998	0.912095	0.998102	0.986419	0.993292	0.999663
ENSG00000171970.8	0.710763	0.612959	0.311551	0.999187	0.961156	0.980898	0.9998	0.989684	0.998102	0.989525	0.972363	0.692868
ENSG00000111058.3	0.9941	0.452308	0.103877	0.999187	0.0414745	0.995968	0.9998	0.891778	0.998102	0.997958	0.988532	0.97319
ENSG00000113448.12	0.959318	0.680104	0.291494	0.999187	0.273406	0.977726	0.9998	0.790066	0.998102	0.937545	0.991013	0.996345
ENSG00000260025.1	0.778636	0.0587211	0.0663832	0.999187	0.0155064	0.977726	0.9998	0.984614	0.998102	0.999678	0.992059	0.993877
ENSG00000254489.1	0.993736	0.463164	0.572191	0.999187	0.202991	0.992362	0.9998	0.983689	0.998102	0.98131	0.997146	0.993877
ENSG00000273271.1	0.882456	0.61902	0.15639	0.999187	0.831716	0.997523	0.9998	0.892336	0.998102	0.960511	0.954831	0.523461
ENSG00000097007.13	0.735899	0.205499	0.789111	0.999187	0.429146	0.974557	0.9998	0.872273	0.998102	0.99063	0.958931	0.593565
ENSG00000136014.7	0.823337	0.475453	0.531755	0.999986	0.299784	0.995968	0.9998	0.871252	0.998102	0.996053	0.988273	0.962485
ENSG00000150967.13	0.642616	0.148596	0.716008	0.999187	0.22737	0.992362	0.9998	0.844412	0.998102	0.989927	0.901904	0.467458
ENSG00000046604.8	0.719164	0.843349	0.366411	0.999187	0.838411	0.977726	0.9998	0.966241	0.998102	0.943661	0.978782	0.813144
ENSG00000261390.1	0.958244	0.790486	0.409234	0.999187	0.910297	0.994814	0.9998	0.977115	0.998102	0.989927	0.971487	0.873662
ENSG00000130309.6	0.825303	0.499125	0.910879	0.999187	0.266463	0.992362	0.9998	0.997222	0.998102	0.989927	0.954831	0.549355
ENSG00000241404.2	0.687195	0.737969	0.499907	0.999187	0.726347	0.992471	0.9998	0.944205	0.998102	0.989525	0.981785	0.733303
ENSG00000183648.5	0.796971	0.9644	0.442808	0.999187	0.923527	0.992362	0.9998	0.958699	0.998102	0.973795	0.992059	0.713418
ENSG00000272377.1	0.682999	0.702539	0.0188438	0.999187	0.567733	0.995968	0.9998	0.945	0.998102	0.906518	0.995621	0.936576
ENSG00000129038.11	0.901861	0.253685	0.0871365	0.999187	0.0848809	0.99815	0.9998	0.777909	0.998102	0.98109	0.983473	0.721793
ENSG00000115904.8	0.912729	0.285788	0.0294805	0.999187	0.0331336	0.992315	0.9998	0.95953	0.998102	0.998597	0.965547	0.472731
ENSG00000169057.15	0.788559	0.0829588	0.186964	0.999187	0.0220428	0.992362	0.9998	0.974547	0.998102	0.989927	0.978883	0.669617
ENSG00000187667.6	0.973409	0.906931	0.652987	0.999187	0.779242	0.992362	0.9998	0.844412	0.998102	0.864173	0.983821	0.784818
ENSG00000213250.5	0.895722	0.773623	0.599693	0.999187	0.421594	0.992362	0.9998	0.828735	0.998102	0.923609	0.976891	0.937933
ENSG00000196150.9	0.863321	0.230639	0.622102	0.999187	0.132068	0.955566	0.9998	0.890198	0.998102	0.94622	0.971487	0.610636
ENSG00000261087.1	0.975831	0.699412	0.106957	0.999187	0.210787	0.860094	0.9998	0.982224	0.998102	0.992166	0.983473	0.804731
ENSG00000082482.9	0.78084	0.710519	0.46186	0.999187	0.896491	0.460579	0.9998	0.854569	0.998102	0.961735	0.971487	0.746023
ENSG00000234518.1	0.823337	0.535655	0.280349	0.999187	0.517415	0.988974	0.9998	0.928998	0.998102	0.975785	0.992059	0.960319
ENSG00000186625.9	0.72225	0.996314	0.183242	0.999187	0.504419	0.99763	0.9998	0.82078	0.998102	0.997958	0.988273	0.956502
ENSG00000135387.15	0.868091	0.489113	0.172063	0.999187	0.836188	0.932382	0.9998	0.970024	0.998102	0.98109	0.988273	0.951259
ENSG00000196081.5	0.79853	0.057089	0.106556	0.999187	0.0151568	0.992362	0.9998	0.961335	0.998102	0.992166	0.951575	0.421351
ENSG00000162654.8	0.693785	0.223949	0.919815	0.999187	0.20839	0.98233	0.9998	0.844412	0.998102	0.98109	0.991703	0.813144
ENSG00000037280.11	0.869599	0.90843	0.65471	0.999187	0.742883	0.979929	0.9998	0.986268	0.998102	0.989525	0.997146	0.964628
ENSG00000115137.7	0.96579	0.696002	0.122265	0.999187	0.47189	0.992362	0.9998	0.799702	0.998102	0.989927	0.954831	0.51524
ENSG00000101445.5	0.896807	0.528804	0.963777	0.999187	0.38562	0.97942	0.9998	0.807732	0.998102	0.946944	0.987379	0.987089
ENSG00000197653.10	0.759728	0.85689	0.273763	0.999187	0.791782	0.974557	0.9998	0.925527	0.998102	0.997206	0.991009	0.646194
ENSG00000127125.7	0.874368	0.202339	0.0108085	0.999187	0.0781662	0.876841	0.9998	0.933627	0.998102	0.943661	0.991303	0.854161
ENSG00000159055.3	0.898907	0.512415	0.896859	0.999187	0.67924	0.977726	0.9998	0.793547	0.998102	0.989927	0.954831	0.241892
ENSG00000151715.3	0.956657	0.756494	0.716272	0.999187	0.969383	0.959479	0.9998	0.976798	0.998102	0.98224	0.976523	0.713067
ENSG00000177971.7	0.969579	0.0782403	0.0116161	0.999187	0.0243096	0.992315	0.9998	0.970024	0.998102	0.988149	0.994758	0.653026
ENSG00000058085.10	0.828019	0.699876	0.208049	0.999187	0.836288	0.963475	0.9998	0.723165	0.998102	0.94622	0.954831	0.6954
ENSG00000138942.11	0.759728	0.0200604	0.106306	0.999187	0.0226902	0.989915	0.9998	0.894785	0.998102	0.975785	0.954831	0.684715
ENSG00000198740.4	0.840388	0.460463	0.432761	0.999187	0.256634	0.987843	0.9998	0.978881	0.998102	0.992166	0.992059	0.797761
ENSG00000148926.5	0.928222	0.636627	0.69618	0.999187	0.804402	0.95089	0.9998	0.992735	0.998102	0.94622	0.990205	0.9526
ENSG00000130313.2	0.703505	0.904657	0.0347704	0.999986	0.825681	0.992362	0.9998	0.983993	0.998102	0.992173	0.971487	0.919715
ENSG00000136935.9	0.711585	0.795788	0.00847894	0.999187	0.330368	0.974557	0.9998	0.944079	0.998102	0.98109	0.998079	0.559881
ENSG00000106683.10	0.927358	0.577267	0.644825	0.999986	0.72	0.995968	0.9998	0.981167	0.998102	0.997958	0.996117	0.885901
ENSG00000268225.1	0.960292	0.892851	0.910738	0.999187	0.847737	0.996145	0.999921	0.927085	0.998102	0.992526	0.958931	0.524876
ENSG00000231615.2	0.803367	0.417984	0.0193892	0.999187	0.138886	0.992315	0.9998	0.941856	0.998102	0.968474	0.988782	0.863374
ENSG00000147364.12	0.970708	0.475334	0.196423	0.999187	0.116603	0.977726	0.9998	0.745637	0.998102	0.992166	0.998748	0.934001
ENSG00000112983.13	0.856687	0.636192	0.702349	0.999187	0.670712	0.995968	0.9998	0.914437	0.998102	0.997958	0.976287	0.609606
ENSG00000101220.13	0.693785	0.891024	0.0489759	0.999187	0.549921	0.992362	0.9998	0.71815	0.998102	0.906518	0.987379	0.823995
ENSG00000224354.2	0.980437	0.92253	0.592122	0.999187	0.841837	0.992471	0.9998	0.941856	0.998102	0.943661	0.992059	0.937699
ENSG00000143753.8	0.961417	0.439893	0.628124	0.999187	0.704635	0.959479	0.9998	0.925527	0.998102	0.989927	0.983473	0.559881
ENSG00000134597.9	0.956612	0.387494	0.360893	0.999187	0.278421	0.69257	0.9998	0.839575	0.998102	0.992166	0.995823	0.986476
ENSG00000101310.10	0.874208	0.827988	0.927455	0.999187	0.966389	0.955078	0.9998	0.924185	0.998102	0.999678	0.992059	0.685
ENSG00000259236.1	0.749394	0.826741	0.788147	0.999187	0.440662	0.93879	0.9998	0.963663	0.998102	0.943661	0.991703	0.925117
ENSG00000126861.4	0.856217	0.810641	0.396269	0.999187	0.922798	0.959479	0.9998	0.850328	0.998102	0.946944	0.889463	0.805424
ENSG00000185716.7	0.816074	0.984382	0.668229	0.999187	0.842302	0.992315	0.9998	0.874278	0.998102	0.98109	0.995621	0.990719
ENSG00000188039.9	0.752196	0.530285	0.360869	0.999187	0.793091	0.95089	0.9998	0.924185	0.998102	0.991628	0.987379	0.961742
ENSG00000136754.12	0.926826	0.342933	0.29276	0.999187	0.079577	0.992315	0.9998	0.811258	0.998102	0.873185	0.951575	0.624145
ENSG00000100092.16	0.848662	0.396807	0.906511	0.999187	0.328476	0.98233	0.9998	0.790275	0.998102	0.997958	0.971487	0.939318
ENSG00000178385.9	0.92518	0.154804	0.0397159	0.999187	0.250897	0.992362	0.9998	0.974523	0.998102	0.997191	0.989144	0.984866
ENSG00000259726.1	0.721317	0.699412	0.456106	0.999187	0.556645	0.972657	0.9998	0.980599	0.998102	0.997958	0.992841	0.99268
ENSG00000189350.8	0.828597	0.0619225	0.0888117	0.999187	0.0433819	0.992362	0.9998	0.996461	0.998102	0.989525	0.991303	0.935114
ENSG00000109861.11	0.748051	0.0943641	0.389071	0.999187	0.0165912	0.992362	0.9998	0.96568	0.998102	0.987431	0.954831	0.467458
ENSG00000185864.12	0.87652	0.420549	0.0877057	0.999187	0.229465	0.992315	0.9998	0.888692	0.998102	0.996053	0.958931	0.566314
ENSG00000105967.11	0.609292	0.0094291	0.106104	0.999187	0.00121385	0.995968	0.9998	0.946905	0.998102	0.997958	0.962015	0.594469
ENSG00000176783.10	0.809279	0.953374	0.214237	0.999187	0.377109	0.992362	0.9998	0.896433	0.998102	0.989927	0.954831	0.571618
ENSG00000180182.6	0.991299	0.38782	0.180093	0.999187	0.472534	0.654834	0.9998	0.853413	0.998102	0.989927	0.998079	0.999663
ENSG00000112232.8	0.756494	0.278402	0.936047	0.999187	0.831516	0.992362	0.9998	0.982224	0.998102	0.967891	0.996117	0.981081
ENSG00000189369.7	0.827242	0.0108236	0.00564642	0.999187	0.00255773	0.992315	0.9998	0.941856	0.998102	0.983662	0.992059	0.824941
ENSG00000149657.15	0.933477	0.486694	0.234409	0.999187	0.164633	0.995968	0.9998	0.860908	0.998102	0.989525	0.971487	0.780584
ENSG00000134245.13	0.756289	0.0899283	0.000737707	0.999187	0.028463	0.985177	0.9998	0.961522	0.998102	0.996053	0.988273	0.919054
ENSG00000265739.1	0.942812	0.474035	0.136896	0.999187	0.181749	0.996168	0.9998	0.945	0.998102	0.969922	0.992059	0.945013
ENSG00000134265.8	0.915841	0.554576	0.328007	0.999187	0.168026	0.998861	0.9998	0.912095	0.998102	0.985541	0.992059	0.877665
ENSG00000182492.11	0.984329	0.171074	0.0101593	0.999187	0.0687918	0.995968	0.9998	0.957604	0.998102	0.999678	0.99914	0.919054
ENSG00000056277.11	0.915156	0.99235	0.847609	0.999187	0.842562	0.992362	0.9998	0.943312	0.998102	0.97059	0.995621	0.893336
ENSG00000070087.9	0.962534	0.0446955	0.00385033	0.999187	0.00656828	0.992362	0.9998	0.973921	0.998102	0.982218	0.983821	0.999468
ENSG00000138119.12	0.806759	0.474814	0.968977	0.999187	0.667485	0.905679	0.9998	0.911551	0.998102	0.996283	0.992059	0.769522
ENSG00000231084.2	0.854371	0.799329	0.341768	0.999187	0.661665	0.992362	0.9998	0.99526	0.998102	0.987431	0.992059	0.881616
ENSG00000171812.6	0.886789	0.183339	0.129547	0.999187	0.050024	0.977726	0.9998	0.874979	0.998102	0.992166	0.992059	0.830623
ENSG00000115590.9	0.886789	0.507525	0.749626	0.999187	0.890735	0.998925	0.9998	0.844412	0.998102	0.999678	0.877619	0.466126
ENSG00000272699.1	0.844416	0.433589	0.370232	0.999187	0.673127	0.992362	0.9998	0.976594	0.998102	0.98109	0.992059	0.742092
ENSG00000211974.2	0.802609	0.264321	0.557765	0.999187	0.130513	0.992315	0.9998	0.963663	0.998102	0.989525	0.927404	0.649263
ENSG00000272512.1	0.880509	0.939632	0.973013	0.999187	0.881881	0.95089	0.9998	0.851498	0.998102	0.98109	0.991009	0.78745
ENSG00000158158.7	0.874368	0.980756	0.952241	0.999187	0.917709	0.988646	0.9998	0.893895	0.998102	0.94622	0.971487	0.997683
ENSG00000079785.10	0.898573	0.197039	0.011512	0.999187	0.079148	0.998869	0.9998	0.996461	0.998102	0.992166	0.998001	0.928575
ENSG00000147257.9	0.814197	0.23526	0.00213818	0.999187	0.0070719	0.80868	0.9998	0.835591	0.998102	0.946944	0.997376	0.935213
ENSG00000241120.1	0.848662	0.220485	0.0483218	0.999187	0.160951	0.992362	0.9998	0.888692	0.998102	0.989927	0.988273	0.703157
ENSG00000144597.9	0.912096	0.940076	0.625688	0.999187	0.756756	0.992362	0.9998	0.928309	0.998102	0.996846	0.983473	0.880989
ENSG00000119760.11	0.934465	0.147773	0.00763514	0.999187	0.108178	0.992362	0.9998	0.977429	0.998102	0.98109	0.995621	0.816533
ENSG00000232015.2	0.902516	0.330333	0.279062	0.999187	0.214902	0.992362	0.9998	0.941856	0.998102	0.992166	0.997376	0.974001
ENSG00000267452.1	0.551059	0.0297892	0.327329	0.999187	0.00967167	0.912304	0.9998	0.973921	0.998102	0.98109	0.958931	0.55915
ENSG00000110060.4	0.963223	0.592977	0.482059	0.999187	0.563437	0.862445	0.9998	0.991927	0.998102	0.997958	0.988273	0.979143
ENSG00000231246.1	0.846697	0.828873	0.215862	0.999187	0.353224	0.805229	0.9998	0.745637	0.998102	0.997958	0.887903	0.27151
ENSG00000152804.6	0.802609	0.314033	0.666484	0.999187	0.244815	0.985177	0.9998	0.870063	0.998102	0.98109	0.978883	0.779561
ENSG00000164976.8	0.703262	0.785829	0.0807527	0.999187	0.301172	0.992362	0.9998	0.966241	0.998102	0.997958	0.991703	0.976008
ENSG00000167106.7	0.933772	0.468554	0.233033	0.999187	0.518771	0.997523	0.9998	0.745637	0.998102	0.943925	0.976891	0.995848
ENSG00000133740.6	0.909214	0.967812	0.413978	0.999187	0.534702	0.974557	0.9998	0.873169	0.998102	0.986057	0.995621	0.886201
ENSG00000244607.1	0.766217	0.799667	0.45673	0.999187	0.964892	0.992362	0.9998	0.777909	0.998102	0.977654	0.954831	0.786836
ENSG00000153814.7	0.912729	0.683721	0.363981	0.999187	0.883638	0.99801	0.9998	0.985928	0.998102	0.996053	0.988273	0.932265
ENSG00000213305.3	0.887861	0.885608	0.613896	0.999187	0.810498	0.955566	0.9998	0.820513	0.998102	0.937206	0.951575	0.939425
ENSG00000241278.1	0.811489	0.97937	0.27941	0.999187	0.742412	0.550122	0.9998	0.938039	0.998102	0.958254	0.99914	0.726071
ENSG00000228568.1	0.739727	0.484658	0.874456	0.999187	0.821469	0.977054	0.9998	0.980833	0.998102	0.975785	0.978883	0.77147
ENSG00000105671.7	0.989473	0.0763743	0.00208216	0.999187	0.0462729	0.98233	0.9998	0.939167	0.998102	0.968474	0.971487	0.968741
ENSG00000255476.1	0.802457	0.529458	0.0828518	0.999187	0.633862	0.977726	0.9998	0.826908	0.998102	0.943661	0.962596	0.921532
ENSG00000232504.4	0.63767	0.802902	0.527812	0.999187	0.86944	0.992315	0.9998	0.907415	0.998102	0.629175	0.901904	0.965003
ENSG00000140259.6	0.912829	0.29751	0.458161	0.999187	0.503358	0.976429	0.9998	0.977276	0.998102	0.986419	0.976891	0.644434
ENSG00000049246.10	0.784603	0.920517	0.584201	0.999187	0.707733	0.992362	0.9998	0.765838	0.998102	0.376538	0.550786	0.227253
ENSG00000170525.14	0.796971	0.732726	0.466368	0.999187	0.773279	0.95089	0.9998	0.975952	0.998102	0.98283	0.985613	0.906451
ENSG00000245205.3	0.761054	0.709323	0.0321757	0.999187	0.667484	0.860094	0.9998	0.979001	0.998102	0.997958	0.978883	0.956502
ENSG00000236682.1	0.993388	0.617531	0.344828	0.999187	0.340993	0.836743	0.9998	0.999226	0.998102	0.994552	0.995435	0.933071
ENSG00000078061.8	0.943113	0.764924	0.0123555	0.999187	0.136152	0.99336	0.9998	0.959373	0.998102	0.925307	0.954831	0.722446
ENSG00000243410.1	0.874368	0.794795	0.126987	0.999187	0.641306	0.974557	0.9998	0.982224	0.998102	0.98109	0.962015	0.964778
ENSG00000112561.13	0.868959	0.988629	0.421622	0.999187	0.672702	0.992362	0.9998	0.905493	0.998102	0.989525	0.965547	0.867661
ENSG00000143067.4	0.784603	0.0746014	0.238867	0.999187	0.014687	0.685151	0.9998	0.970024	0.998102	0.995477	0.971487	0.769103
ENSG00000065621.10	0.989473	0.709772	0.720823	0.999187	0.997964	0.992471	0.9998	0.985928	0.998102	0.989927	0.997376	0.824941
ENSG00000196405.8	0.973799	0.668749	0.912637	0.999187	0.308528	0.996699	0.9998	0.803919	0.998102	0.997958	0.971487	0.813144
ENSG00000133106.10	0.735899	0.182089	0.819436	0.999187	0.111183	0.949567	0.9998	0.954971	0.998102	0.989525	0.954831	0.755264
ENSG00000182979.13	0.829442	0.0322215	0.0015649	0.999187	0.00704343	0.992315	0.9998	0.934668	0.998102	0.993305	0.979812	0.869862
ENSG00000122122.9	0.642616	0.0527048	0.561084	0.999187	0.0117462	0.998458	0.9998	0.928998	0.998102	0.986057	0.967896	0.576879
ENSG00000148344.10	0.60402	0.266763	0.331905	0.999187	0.523728	0.998861	0.9998	0.745637	0.998102	0.975785	0.992059	0.786836
ENSG00000100614.13	0.821167	0.630528	0.234276	0.999187	0.318423	0.992362	0.9998	0.896433	0.998102	0.999678	0.992059	0.988213
ENSG00000179456.9	0.979325	0.753183	0.680006	0.999187	0.686356	0.992315	0.9998	0.916111	0.998102	0.98109	0.958931	0.761736
ENSG00000136848.12	0.791575	0.137813	0.184685	0.999187	0.161323	0.979929	0.9998	0.924233	0.998102	0.992526	0.988273	0.901636
ENSG00000034053.10	0.928303	0.490233	0.865733	0.999187	0.31661	0.992471	0.9998	0.866014	0.998102	0.997958	0.992059	0.979143
ENSG00000188958.5	0.793777	0.966845	0.396269	0.339703	0.913953	0.95089	0.9998	0.936394	0.998102	0.937206	0.954831	0.709909
ENSG00000253276.1	0.964329	0.880655	0.740714	0.999187	0.894077	0.80868	0.9998	0.931771	0.998102	0.989927	0.992059	0.916936
ENSG00000121743.3	0.949674	0.982625	0.720858	0.999187	0.941858	0.974557	0.9998	0.980833	0.998102	0.946944	0.995517	0.922067
ENSG00000215045.4	0.82334	0.707279	0.635747	0.999187	0.645379	0.995968	0.9998	0.989192	0.999526	0.98109	0.985613	0.886829
ENSG00000180354.11	0.974899	0.116905	0.0369784	0.999187	0.0281733	0.979929	0.9998	0.922575	0.998102	0.997191	0.971487	0.73822
ENSG00000145293.10	0.943113	0.49644	0.284798	0.999187	0.310927	0.959479	0.9998	0.990239	0.998102	0.98109	0.999036	0.895012
ENSG00000137265.10	0.89856	0.223554	0.348818	0.999187	0.0393545	0.992471	0.9998	0.918142	0.998102	0.997958	0.992059	0.922138
ENSG00000225783.2	0.784603	0.212367	0.300816	0.999187	0.124824	0.992928	0.9998	0.808546	0.998102	0.997958	0.995621	0.868008
ENSG00000142632.12	0.784007	0.968609	0.0102182	0.999187	0.138587	0.992928	0.9998	0.969179	0.998102	0.989927	0.988355	0.9754
ENSG00000143546.5	0.962534	0.740472	0.439491	0.999187	0.0786629	0.994141	0.9998	0.723165	0.998102	0.943661	0.668328	0.39386
ENSG00000165912.11	0.681687	0.0222125	0.161579	0.999187	0.0155236	0.996145	0.9998	0.861913	0.998102	0.925763	0.661206	0.447199
ENSG00000255219.1	0.957126	0.812807	0.716061	0.999187	0.997548	0.959479	0.9998	0.998713	0.998102	0.98109	0.988273	0.894391
ENSG00000170775.2	0.79386	0.522362	0.867128	0.999187	0.791922	0.974557	0.9998	0.905493	0.998102	0.943661	0.988273	0.964039
ENSG00000198793.8	0.743331	0.708464	0.457041	0.999187	0.903841	0.977726	0.9998	0.977276	0.998102	0.98109	0.997203	0.873447
ENSG00000164902.9	0.866438	0.625451	0.164468	0.999187	0.418281	0.956739	0.9998	0.893293	0.998102	0.982694	0.995621	0.964628
ENSG00000260578.1	0.896549	0.935746	0.457225	0.999187	0.424306	0.992315	0.9998	0.723165	0.998102	0.997206	0.954831	0.790866
ENSG00000067066.12	0.986064	0.348301	0.127541	0.999187	0.112398	0.669231	0.9998	0.960103	0.998102	0.975785	0.995621	0.891166
ENSG00000001629.5	0.743118	0.760855	0.0545742	0.999187	0.227563	0.992362	0.9998	0.854569	0.998102	0.943925	0.976891	0.956556
ENSG00000131115.11	0.879349	0.467624	0.809416	0.999187	0.429893	0.992362	0.9998	0.826908	0.998102	0.98109	0.965547	0.918678
ENSG00000254858.5	0.896396	0.853559	0.816499	0.999187	0.975595	0.995968	0.9998	0.986268	0.998102	0.999678	0.978883	0.9677
ENSG00000256025.1	0.834423	0.130823	0.000409318	0.999187	0.0458114	0.957997	0.9998	0.927085	0.999949	0.849683	0.991009	0.769103
ENSG00000140398.9	0.766217	0.508864	0.961857	0.999187	0.81415	0.974557	0.9998	0.985815	0.998102	0.943661	0.971487	0.879187
ENSG00000117226.7	0.882885	0.983384	0.795413	0.999187	0.90343	0.960066	0.9998	0.944812	0.998102	0.943661	0.99811	0.911114
ENSG00000228791.3	0.99142	0.626102	0.307732	0.999187	0.333451	0.992362	0.9998	0.942079	0.998102	0.98109	0.988273	0.96397
ENSG00000257803.2	0.739727	0.0125347	0.0286037	0.999187	0.00255773	0.997387	0.9998	0.933627	0.998102	0.94622	0.995621	0.983157
ENSG00000140939.10	0.642187	0.30035	0.979279	0.999187	0.382489	0.955566	0.9998	0.905119	0.998102	0.997958	0.958931	0.785494
ENSG00000121900.14	0.939097	0.893206	0.445161	0.999187	0.934073	0.955566	0.9998	0.886516	0.998102	0.98109	0.962015	0.684575
ENSG00000261652.2	0.973293	0.516406	0.508674	0.999187	0.576612	0.959479	0.9998	0.939167	0.998102	0.98283	0.954831	0.789064
ENSG00000187695.6	0.961173	0.979999	0.389607	0.999187	0.665169	0.992362	0.9998	0.961335	0.998102	0.989525	0.991303	0.902675
ENSG00000116786.7	0.874368	0.239236	0.0553527	0.999187	0.182946	0.992362	0.9998	0.92881	0.998102	0.98109	0.988273	0.995607
ENSG00000272040.1	0.645153	0.0991179	0.0895202	0.999187	0.0435121	0.95997	0.9998	0.95604	0.998102	0.997958	0.965547	0.79413
ENSG00000245812.2	0.807719	0.889716	0.544495	0.999187	0.780695	0.856322	0.9998	0.828735	0.998102	0.98109	0.996662	0.996345
ENSG00000235869.1	0.962616	0.566947	0.250672	0.999187	0.601103	0.992315	0.9998	0.810422	0.998102	0.989525	0.962951	0.879881
ENSG00000178163.3	0.756713	0.370538	0.801382	0.999187	0.180115	0.992362	0.9998	0.990239	0.998102	0.989927	0.958931	0.710305
ENSG00000234709.2	0.74682	0.653502	0.0748264	0.999187	0.444335	0.998861	0.9998	0.999677	0.998102	0.943661	0.991303	0.773779
ENSG00000253719.2	0.766899	0.110329	0.000299455	0.999187	0.00728424	0.959479	0.9998	0.986268	0.998102	0.98109	0.987379	0.804731
ENSG00000198692.5	0.351238	0.532372	0.0156584	0.999187	0.327278	0.539515	0.9998	0.775397	0.998102	0.577482	0.992059	0.858134
ENSG00000162813.13	0.989988	0.110291	0.00908916	0.999187	0.0473852	0.992362	0.9998	0.974334	0.998102	0.943661	0.987379	0.964519
ENSG00000203797.5	0.976778	0.796112	0.821672	0.999187	0.800499	0.992362	0.9998	0.801532	0.998102	0.989525	0.983821	0.729717
ENSG00000206549.8	0.849851	0.587543	0.820437	0.999187	0.547806	0.992315	0.9998	0.796382	0.998102	0.98556	0.992059	0.980522
ENSG00000113851.9	0.703262	0.457416	0.797272	0.999187	0.427742	0.992315	0.9998	0.946905	0.998102	0.98556	0.988273	0.939329
ENSG00000075884.8	0.63767	0.0269545	0.200836	0.999986	0.0013559	0.992928	0.9998	0.903328	0.998102	0.997958	0.987682	0.737601
ENSG00000166707.6	0.874368	0.368344	0.264403	0.999187	0.0411861	0.999244	0.9998	0.979001	0.998102	0.98109	0.988883	0.976732
ENSG00000091157.9	0.807719	0.10769	0.0269842	0.999187	0.0231708	0.63921	0.9998	0.91759	0.998102	0.98109	0.958931	0.970635
ENSG00000113088.5	0.763432	0.159401	0.65626	0.999187	0.0857317	0.985177	0.9998	0.961335	0.998102	0.996053	0.954831	0.452364
ENSG00000008394.8	0.874368	0.94506	0.439802	0.999187	0.96066	0.730348	0.9998	0.903414	0.998102	0.98109	0.988273	0.848456
ENSG00000253704.1	0.721598	0.459465	0.694297	0.999187	0.658804	0.992362	0.9998	0.936394	0.998102	0.98109	0.992059	0.96764
ENSG00000145569.5	0.761054	0.115382	0.50832	0.999187	0.0284704	0.995968	0.9998	0.892336	0.998102	0.997958	0.987379	0.911763
ENSG00000083097.10	0.919217	0.211488	0.110281	0.999986	0.184797	0.98233	0.9998	0.858843	0.998102	0.98109	0.926428	0.786085
ENSG00000173662.15	0.743331	0.741054	0.768877	0.999187	0.312143	0.955566	0.9998	0.745637	0.998102	0.975785	0.954831	0.964039
ENSG00000233578.1	0.976896	0.0887658	0.00103684	0.999187	0.00759452	0.996699	0.9998	0.826908	0.998102	0.992526	0.987379	0.983054
ENSG00000084636.13	0.933042	0.374864	0.122907	0.999187	0.0228455	0.983913	0.9998	0.914035	0.998102	0.997958	0.983821	0.983157
ENSG00000172057.5	0.968896	0.154205	0.0080357	0.999187	0.0949287	0.992362	0.9998	0.888692	0.998102	0.999678	0.978883	0.750379
ENSG00000113643.4	0.756494	0.443887	0.883398	0.999187	0.713681	0.992315	0.9998	0.835591	0.998102	0.999678	0.992059	0.852775
ENSG00000237118.2	0.826804	0.543152	0.408687	0.999187	0.404168	0.992362	0.9998	0.973921	0.998102	0.98109	0.988273	0.703698
ENSG00000270599.1	0.948224	0.179127	0.183457	0.999187	0.135446	0.992362	0.9998	0.977524	0.998102	0.952808	0.992059	0.982153
ENSG00000169826.6	0.821387	0.48288	0.915147	0.999187	0.538056	0.992362	0.9998	0.915425	0.998102	0.987431	0.988273	0.997291
ENSG00000141098.8	0.751366	0.960206	0.0595444	0.999187	0.272716	0.992362	0.9998	0.966241	1	0.995047	0.987682	0.961742
ENSG00000140564.6	0.863321	0.4326	0.688216	0.999187	0.842696	0.977726	0.9998	0.941856	0.998102	0.986057	0.998001	0.952687
ENSG00000134901.8	0.759728	0.462496	0.708151	0.999187	0.401395	0.955566	0.9998	0.996461	0.998102	0.989525	0.964362	0.721917
ENSG00000106633.11	0.831361	0.355101	0.243121	0.999187	0.303502	0.977726	0.9998	0.93191	0.998102	0.989525	0.971487	0.707426
ENSG00000271424.1	0.813244	0.434954	0.977514	0.999187	0.538797	0.992362	0.9998	0.943212	0.998102	0.98109	0.995621	0.963657
ENSG00000162543.5	0.961173	0.478931	0.348148	0.999187	0.41792	0.999244	0.9998	0.981754	0.998102	0.989525	0.992059	0.963851
ENSG00000181541.4	0.739727	0.124216	0.172854	0.999187	0.0417043	0.913686	0.9998	0.897415	0.998102	0.986057	0.997376	0.961742
ENSG00000272933.1	0.813244	0.455221	0.540218	0.999187	0.524443	0.992315	0.9998	0.927234	0.998102	0.989927	0.992059	0.951259
ENSG00000123415.10	0.907131	0.494395	0.718411	0.999187	0.523392	0.992362	0.9998	0.983993	0.998102	0.989927	0.958931	0.987807
ENSG00000133302.8	0.609681	0.00666643	0.0229989	0.999187	0.00145393	0.929934	0.9998	0.941856	0.998102	0.989525	0.988273	0.769103
ENSG00000005187.7	0.946071	0.929424	0.906949	0.999187	0.827057	0.992362	0.9998	0.928998	0.998102	0.943661	0.987379	0.8688
ENSG00000069849.6	0.896807	0.916361	0.826898	0.999187	0.713919	0.959479	0.9998	0.745637	0.998102	0.989927	0.962951	0.750999
ENSG00000102543.10	0.959035	0.265242	0.00930045	0.999187	0.0569182	0.994814	0.9998	0.808546	0.998102	0.989525	0.965547	0.886288
ENSG00000116127.13	0.834374	0.916455	0.178573	0.999187	0.978147	0.992362	0.9998	0.981754	0.998102	0.997958	0.983821	0.406898
ENSG00000253320.1	0.98329	0.628442	0.427739	0.999187	0.564022	0.992362	0.9998	0.93551	0.998102	0.90814	0.998027	0.925117
ENSG00000171109.14	0.952742	0.662579	0.505419	0.999187	0.979692	0.992362	0.9998	0.818605	0.998102	0.98109	0.998079	0.926186
ENSG00000116574.4	0.971494	0.130974	0.100668	0.999187	0.296543	0.992315	0.9998	0.913251	0.998102	0.946944	0.954831	0.658848
ENSG00000013375.11	0.915589	0.79811	0.298089	0.999187	0.935427	0.949567	0.9998	0.844412	0.998102	0.999678	0.99811	0.834274
ENSG00000173264.9	0.834423	0.360115	0.37273	0.999187	0.360889	0.955566	0.9998	0.930168	0.998102	0.98109	0.991013	0.840215
ENSG00000183401.7	0.882456	0.647114	0.955453	0.999187	0.557272	0.998861	0.9998	0.810422	0.998102	0.98109	0.954831	0.797536
ENSG00000269836.1	0.96643	0.458054	0.423529	0.999187	0.294716	0.992362	0.9998	0.896433	0.998102	0.996053	0.964362	0.816868
ENSG00000007237.14	0.727167	0.171736	0.6186	0.999187	0.0261034	0.985177	0.9998	0.692071	0.998102	0.943661	0.978883	0.992128
ENSG00000163946.9	0.767534	0.0814563	0.0461071	0.999187	0.0364723	0.992471	0.9998	0.963663	0.998102	0.997717	0.995621	0.873447
ENSG00000254772.5	0.63767	0.52617	0.000129615	0.999187	0.0977714	0.957997	0.9998	0.962129	0.998102	0.94622	0.992059	0.786836
ENSG00000105889.10	0.959371	0.779249	0.763478	0.999187	0.943363	0.98233	0.9998	0.941944	0.998102	0.94622	0.954831	0.848601
ENSG00000214745.2	0.961738	0.678386	0.268914	0.999187	0.755792	0.993934	0.9998	0.93191	0.998102	0.943661	0.958931	0.963705
ENSG00000160844.6	0.908172	0.307372	0.364085	0.999187	0.485376	0.992315	0.9998	0.987736	0.998102	0.997206	0.992059	0.960918
ENSG00000066379.10	0.988819	0.872536	0.817477	0.999187	0.686606	0.977726	0.9998	0.92881	0.998102	0.978548	0.987379	0.727398
ENSG00000102393.5	0.768722	0.261798	0.863998	0.999187	0.117413	0.992315	0.9998	0.864315	0.998102	0.98109	0.992059	0.896285
ENSG00000104643.5	0.928222	0.909532	0.851689	0.999187	0.813811	0.996367	0.9998	0.810422	0.998102	0.989927	0.954831	0.686983
ENSG00000162714.8	0.971872	0.976114	0.930487	0.999187	0.543452	0.992362	0.9998	0.977115	0.998102	0.989525	0.991009	0.961046
ENSG00000166509.6	0.999288	0.776985	0.941397	0.999187	0.846806	0.992362	0.9998	0.941856	0.998102	0.960511	0.964362	0.744851
ENSG00000090857.9	0.874368	0.911002	0.279866	0.999187	0.844599	0.995968	0.9998	0.993512	0.998102	0.982694	0.992059	0.972933
ENSG00000047932.9	0.927358	0.60115	0.487587	0.999187	0.155088	0.992471	0.9998	0.944035	0.998102	0.98109	0.991688	0.976008
ENSG00000149503.8	0.970831	0.763863	0.505419	0.999187	0.658691	0.959479	0.9998	0.775397	0.998102	0.989927	0.987682	0.980144
ENSG00000229944.2	0.884415	0.0994022	0.112114	0.999187	0.311492	0.978372	0.9998	0.897788	0.998102	0.772183	0.859367	0.678997
ENSG00000168078.5	0.939825	0.523223	0.997841	0.999187	0.447297	0.985177	0.9998	0.934779	0.998102	0.997958	0.951575	0.640925
ENSG00000135723.9	0.603835	0.506125	0.504417	0.999187	0.750721	0.992362	0.9998	0.844412	0.998102	0.98109	0.987682	0.907627
ENSG00000137198.5	0.757673	0.0215269	0.0124902	0.999187	0.00371025	0.992362	0.9998	0.965224	0.998102	0.98109	0.964606	0.769456
ENSG00000248124.3	0.842759	0.289908	0.533161	0.999187	0.273773	0.995968	0.999921	0.973921	0.998102	0.873185	0.962951	0.847024
ENSG00000179627.9	0.850232	0.848107	0.328392	0.999187	0.926532	0.890474	0.9998	0.977115	0.998102	0.98109	0.978883	0.953619
ENSG00000173120.10	0.820163	0.927083	0.406643	0.999187	0.641234	0.997387	0.9998	0.866126	0.998102	0.997958	0.954831	0.593069
ENSG00000228808.1	0.9969	0.3167	0.169287	0.999187	0.248878	0.95539	0.9998	0.99526	0.998102	0.989927	0.992059	0.86123
ENSG00000068028.13	0.756516	0.494439	0.62524	0.999187	0.700322	0.992362	0.9998	0.723165	0.998102	0.961634	0.824041	0.56863
ENSG00000103653.12	0.87505	0.739761	0.596515	0.999187	0.760968	0.977726	0.9998	0.926403	0.998102	0.996862	0.992059	0.8157
ENSG00000102781.9	0.72225	0.798772	0.840172	0.999187	0.982811	0.979929	0.9998	0.928998	0.998102	0.943661	0.965547	0.777377
ENSG00000196209.8	0.807719	0.0209854	0.0109523	0.999187	0.000529664	0.995968	0.9998	0.941856	0.998102	0.98109	0.992059	0.857237
ENSG00000258545.1	0.941335	0.779808	0.598121	0.999187	0.930232	0.992362	0.9998	0.836473	0.998102	0.992526	0.992059	0.911473
ENSG00000237978.1	0.99429	0.37096	0.258241	0.999187	0.328979	0.959479	0.9998	0.944812	0.998102	0.98109	0.997376	0.934652
ENSG00000169679.10	0.692609	0.117944	0.841264	0.999187	0.107944	0.959479	0.9998	0.805143	0.998102	0.934941	0.733403	0.39386
ENSG00000101412.9	0.921351	0.693801	0.675614	0.999187	0.926056	0.992362	0.9998	0.971928	0.998102	0.989927	0.988273	0.968392
ENSG00000149489.4	0.912729	0.430066	0.0189931	0.999187	0.0526578	0.992362	0.9998	0.981754	0.998102	0.989525	0.988273	0.984
ENSG00000271758.1	0.943078	0.86145	0.890936	0.999187	0.695074	0.995968	0.9998	0.930704	0.998102	0.98109	0.995621	0.92358
ENSG00000228065.6	0.817774	0.973661	0.347066	0.999187	0.661296	0.996145	0.9998	0.875654	0.998102	0.997958	0.991119	0.983551
ENSG00000196976.5	0.993736	0.895279	0.948487	0.999187	0.980341	0.992362	0.9998	0.941856	0.998102	0.989927	0.983473	0.918678
ENSG00000248779.1	0.704023	0.518097	0.586833	0.999187	0.999755	0.955566	0.9998	0.886516	0.998102	0.98109	0.992059	0.950694
ENSG00000135968.15	0.975973	0.0832147	0.000118344	0.999187	0.00953436	0.972657	0.9998	0.903848	0.998102	0.978548	0.988273	0.761463
ENSG00000087502.13	0.84594	0.55844	0.621985	0.999187	0.597628	0.98233	0.9998	0.925527	0.998102	0.997958	0.983473	0.882346
ENSG00000009830.7	0.770754	0.946367	0.419567	0.999187	0.725262	0.955566	0.9998	0.971376	0.998102	0.999678	0.992059	0.944742
ENSG00000111670.10	0.726332	0.00713625	0.00117696	0.999187	0.000372837	0.959479	0.9998	0.996604	0.998102	0.98109	0.954831	0.802768
ENSG00000162444.11	0.925479	0.236771	0.00670007	0.999187	0.146678	0.992362	0.9998	0.973921	0.998102	0.873185	0.997146	0.789873
ENSG00000132341.7	0.841554	0.402239	0.0755536	0.999187	0.231575	0.992471	0.9998	0.94462	0.999994	0.919562	0.992059	0.78894
ENSG00000119917.9	0.86461	0.698077	0.655058	0.999187	0.779451	0.890474	0.9998	0.97251	0.998102	0.997958	0.962015	0.866638
ENSG00000164694.12	0.631943	0.558992	0.344231	0.999187	0.76341	0.340699	0.9998	0.723165	0.998102	0.98109	0.903283	0.39386
ENSG00000010072.11	0.886789	0.54826	0.627672	0.999187	0.590514	0.967956	0.9998	0.974523	0.998102	0.989525	0.954831	0.581434
ENSG00000145833.11	0.730621	0.284274	0.000962951	0.999187	0.0233952	0.992315	0.9998	0.951063	0.998102	0.98109	0.954831	0.233764
ENSG00000254340.1	0.931043	0.823727	0.97628	0.999187	0.972621	0.954666	0.9998	0.860908	0.998102	0.997958	0.977673	0.82893
ENSG00000164532.10	0.78526	0.139118	0.390907	0.999187	0.139896	0.998925	0.9998	0.984614	0.998102	0.999678	0.981156	0.80548
ENSG00000149930.13	0.770754	0.320318	0.672984	0.999187	0.398612	0.974557	0.9998	0.935642	0.998102	0.986291	0.987682	0.819403
ENSG00000240207.2	0.821387	0.0127744	0.00361364	0.999187	0.00511992	0.992362	0.9998	0.950914	0.998102	0.732316	0.954831	0.876011
ENSG00000225031.1	0.791541	0.883519	0.52801	0.999187	0.993236	0.860094	0.9998	0.963663	0.998102	0.946944	0.954831	0.833099
ENSG00000115392.7	0.719164	0.787801	0.334573	0.999187	0.735658	0.992315	0.9998	0.99105	0.998102	0.98109	0.995621	0.73503
ENSG00000188130.9	0.667931	0.99625	0.938334	0.753926	0.924619	0.977726	0.9998	0.960103	0.998102	0.997958	0.998001	0.877148
ENSG00000225973.3	0.756329	0.298004	0.608962	0.999187	0.242242	0.992362	0.9998	0.938039	0.998102	0.989927	0.997376	0.604421
ENSG00000237971.1	0.994387	0.142486	0.0113221	0.999187	0.189027	0.959479	0.9998	0.83277	0.998102	0.909199	0.954831	0.794791
ENSG00000162616.8	0.679409	0.469997	0.784678	0.999187	0.943628	0.992315	0.9998	0.936394	0.998102	0.992166	0.991009	0.935605
ENSG00000182224.7	0.968337	0.377288	0.389094	0.999187	0.132699	0.974557	0.9998	0.974334	0.998102	0.989525	0.988273	0.949518
ENSG00000272005.1	0.710763	0.923781	0.187996	0.999187	0.940274	0.992315	0.9998	0.941856	0.998102	0.989927	0.991703	0.978562
[truncated: 17,610 more rows]

## Sheet: MAM
	Plasma Cholesterol	LDL	HDL	TG	LDL:HDL Ratio	Hyperlipidemia (Y/N)	Statins (Y/N)	HbA1c	Blood Glucose	Insulin (Y/N)	Diabetes (Y/N)	Anti-Diabetics (Y/N)
ENSG00000237851.1	0.944106	0.494447	0.563946	0.883589	0.675504	0.999582	0.999899	0.969663	0.659369	0.990772	0.785441	0.473918
ENSG00000254681.2	0.933485	0.353001	0.311944	0.998875	0.264037	0.992072	0.999899	0.969663	0.905684	0.984409	0.966375	0.581756
ENSG00000159733.9	0.760325	0.584821	0.687252	0.930689	0.890521	0.999582	0.999899	0.985319	0.348008	0.98686	0.313772	0.577571
ENSG00000220785.3	0.89925	0.339488	0.783363	0.904821	0.426078	0.994387	0.999899	0.997653	0.755579	0.998502	0.573992	0.81895
ENSG00000140575.8	0.756098	0.453809	0.74088	0.893039	0.91432	0.992072	0.999899	0.997755	0.359784	0.990772	0.627024	0.396747
ENSG00000106992.13	0.923669	0.0551936	0.124458	0.882987	0.125912	0.992072	0.999899	0.997755	0.687798	0.986646	0.932653	0.668151
ENSG00000167074.10	0.992045	0.741405	0.532182	0.921065	0.840342	0.992072	0.999899	0.467499	0.621531	0.198973	0.108327	0.195648
ENSG00000143479.11	0.862772	0.482156	0.727254	0.966255	0.850323	0.992072	0.999899	0.840579	0.602441	0.313183	0.943874	0.469994
ENSG00000225118.1	0.832258	0.93151	0.473859	0.998875	0.836969	0.999582	0.999899	0.985319	0.962206	0.986646	0.873482	0.83976
ENSG00000119514.5	0.550047	0.546283	0.362296	0.985528	0.853425	0.99343	0.999899	0.969663	0.566615	0.986646	0.301185	0.132012
ENSG00000108510.5	0.829611	0.867552	0.638196	0.99431	0.998339	0.992072	0.999899	0.985319	0.364142	0.998359	0.806457	0.929441
ENSG00000206052.6	0.479795	0.315278	0.271601	0.939492	0.639172	0.99343	0.999899	0.985319	0.591123	0.998502	0.794788	0.565217
ENSG00000261118.1	0.69079	0.085075	0.652257	0.968721	0.411347	0.992072	0.999899	0.986388	0.961499	0.986646	0.905978	0.412429
ENSG00000085832.12	0.996731	0.561414	0.455903	0.997666	0.736974	0.998481	0.999899	0.914535	0.207522	0.990772	0.202043	0.0720478
ENSG00000225217.1	0.993751	0.611949	0.623428	0.86273	0.728936	0.99343	0.999899	0.974101	0.322994	0.998502	0.673775	0.623046
ENSG00000236758.1	0.918651	0.876942	0.636122	0.958574	0.755095	0.992072	0.999899	0.892502	0.827136	0.992674	0.404554	0.105689
ENSG00000121690.5	0.549683	0.209247	0.985368	0.810168	0.673153	0.992072	0.999899	0.985319	0.984631	0.994857	0.819661	0.874333
ENSG00000081842.13	0.655875	0.191154	0.255466	0.648184	0.0448555	0.992072	0.999899	0.990772	0.732583	0.953956	0.842229	0.882597
ENSG00000234562.1	0.554363	0.0330207	0.397892	0.900154	0.136255	0.99343	0.999899	0.985319	0.977337	0.986646	0.722572	0.509238
ENSG00000149781.8	0.980918	0.795615	0.418541	0.841452	0.699619	0.992072	0.999899	0.969663	0.420031	0.986646	0.530719	0.669651
ENSG00000039560.9	0.888481	0.39964	0.654729	0.986716	0.263825	0.998481	0.999899	0.985319	0.322105	0.986646	0.620973	0.657572
ENSG00000270711.1	0.84014	0.19553	0.405811	0.998875	0.469859	0.999582	0.999899	0.969663	0.419394	0.990772	0.543405	0.395505
ENSG00000162032.11	0.650985	0.590396	0.0128144	0.985001	0.242931	0.992072	0.999899	0.974101	0.27202	0.998502	0.791666	0.666269
ENSG00000111775.2	0.993799	0.24059	0.291492	0.843859	0.518096	0.992072	0.999899	0.997755	0.727278	0.98686	0.996812	0.602945
ENSG00000101745.11	0.9881	0.98865	0.825167	0.983005	0.813612	0.99343	0.999899	0.869469	0.290259	0.98686	0.18238	0.0546232
ENSG00000167881.10	0.967588	0.624397	0.360485	0.969733	0.523821	0.992072	0.999899	0.994983	0.981476	0.998805	0.316625	0.310819
ENSG00000169957.8	0.944994	0.432154	0.812186	0.957155	0.944535	0.999582	0.999899	0.997755	0.96996	0.99855	0.307808	0.310498
ENSG00000270689.1	0.935609	0.36862	0.322425	0.921065	0.424209	0.992072	0.999899	0.840579	0.619616	0.992674	0.123943	0.0125606
ENSG00000248787.1	0.89205	0.854979	0.629012	0.882987	0.692939	0.996043	0.999899	0.978817	0.917302	0.990772	0.932653	0.940958
ENSG00000259318.1	0.624792	0.0215686	0.0906433	0.951208	0.0528501	0.992072	0.999899	0.997755	0.884935	0.98686	0.93253	0.955278
ENSG00000135709.8	0.892082	0.251307	0.453261	0.973764	0.233534	0.99343	0.999899	0.806927	0.421671	0.986646	0.430563	0.327337
ENSG00000260804.2	0.924512	0.73181	0.718168	0.894698	0.879239	0.992072	0.999899	0.985319	0.796116	0.986646	0.74111	0.35314
ENSG00000197372.5	0.878399	0.873568	0.506121	0.953887	0.517263	0.996379	0.999899	0.986692	0.903473	0.990772	0.93253	0.733093
ENSG00000181555.15	0.928452	0.177973	0.486876	0.843859	0.774759	0.99343	0.999899	0.990429	0.313451	0.986646	0.520265	0.0774421
ENSG00000271774.1	0.551814	0.70021	0.43767	0.885031	0.923262	0.999582	0.999899	0.969663	0.988623	0.99958	0.73071	0.510723
ENSG00000214940.4	0.801612	0.763496	0.150873	0.958574	0.630861	0.99343	0.999899	0.995125	0.730721	0.991309	0.972441	0.781308
ENSG00000137312.10	0.424967	0.00661236	0.394607	0.930689	0.0378483	0.992072	0.999899	0.997755	0.895151	0.998502	0.719336	0.504441
ENSG00000139579.8	0.928558	0.177784	0.148425	0.958574	0.237467	0.996379	0.999899	0.967459	0.430968	0.990772	0.326282	0.225527
ENSG00000105677.7	0.991912	0.354101	0.47246	0.844517	0.760291	0.992072	0.999899	0.969663	0.597904	0.990772	0.7684	0.315929
ENSG00000237886.1	0.70515	0.846326	0.288415	0.937031	0.907077	0.992072	0.999899	0.954115	0.616011	0.995821	0.878721	0.862669
ENSG00000172071.7	0.548215	0.664702	0.261656	0.965699	0.94106	0.99343	0.999899	0.965512	0.39293	0.986646	0.794788	0.748243
ENSG00000176148.11	0.766907	0.310288	0.613405	0.92151	0.246202	0.99343	0.999899	0.985795	0.950723	0.986646	0.627843	0.654405
ENSG00000187741.10	0.494858	0.109268	0.78781	0.935346	0.439583	0.992072	0.999899	0.985319	0.498811	0.984409	0.591289	0.435386
ENSG00000178096.8	0.890533	0.827711	0.280764	0.927117	0.851597	0.99343	0.999899	0.985319	0.518109	0.986646	0.935646	0.868853
ENSG00000138686.5	0.852249	0.858519	0.365739	0.954314	0.881315	0.995099	0.999899	0.985319	0.347036	0.994857	0.480879	0.272041
ENSG00000188636.3	0.790179	0.0573118	0.152133	0.991891	0.0284774	0.992072	0.999899	0.974101	0.775801	0.986646	0.205542	0.212843
ENSG00000172613.3	0.956588	0.69714	0.450475	0.900229	0.619863	0.99343	0.999899	0.985319	0.449534	0.98686	0.819746	0.753664
ENSG00000233476.2	0.882596	0.707229	0.8025	0.875797	0.929703	0.99934	0.999899	0.985319	0.750051	0.82861	0.491105	0.462098
ENSG00000259205.2	0.614862	0.104259	0.392851	0.960476	0.178285	0.99343	0.999899	0.962756	0.998499	0.984261	0.564646	0.458225
ENSG00000197779.9	0.749452	0.112648	0.280764	0.854636	0.12203	0.999582	0.999899	0.985319	0.951809	0.990772	0.884467	0.98341
ENSG00000115414.14	0.750927	0.0965256	0.634849	0.817953	0.203626	0.981395	0.885125	0.679028	0.977926	0.984409	0.347476	0.20548
ENSG00000099991.12	0.841572	0.871799	0.284891	0.972656	0.676713	0.99343	0.999899	0.962937	0.390544	0.986646	0.397396	0.651419
ENSG00000128274.11	0.944159	0.139546	0.290565	0.997666	0.179889	0.992072	0.999899	0.997755	0.550117	0.998434	0.796054	0.461321
ENSG00000135686.8	0.884072	0.147728	0.00184424	0.941524	0.0271674	0.99343	0.999899	0.985319	0.299644	0.98686	0.906076	0.908229
ENSG00000240405.1	0.861284	0.80348	0.232629	0.743167	0.378456	0.999582	0.999899	0.840579	0.390553	0.953956	0.416728	0.914976
ENSG00000144867.7	0.687724	0.112748	0.698802	0.862219	0.357618	0.99343	0.999899	0.954882	0.706393	0.984409	0.316625	0.159653
ENSG00000128805.10	0.594621	0.226354	0.797553	0.991721	0.481784	0.999582	0.999899	0.969663	0.340614	0.98686	0.181101	0.0108114
ENSG00000053770.7	0.937225	0.810663	0.948224	0.937305	0.958725	0.99343	0.999899	0.985319	0.396596	0.986646	0.639749	0.731147
ENSG00000260139.2	0.875017	0.927241	0.831173	0.909711	0.985929	0.99343	0.999899	0.969663	0.415114	0.987547	0.938711	0.807442
ENSG00000120913.19	0.875668	0.678946	0.213134	0.836928	0.49112	0.99343	0.999899	0.985319	0.591188	0.998502	0.379274	0.372646
ENSG00000177324.9	0.759334	0.336594	0.94846	0.999303	0.363691	0.99934	0.999899	0.976011	0.979976	0.986646	0.379274	0.122501
ENSG00000163873.5	0.948067	0.968151	0.844115	0.946679	0.953512	0.992072	0.999899	0.974101	0.979247	0.998502	0.916943	0.798402
ENSG00000213976.3	0.58492	0.108137	0.774215	0.843859	0.762237	0.992072	0.999899	0.679028	0.973195	0.997169	0.715968	0.344482
ENSG00000205212.3	0.993777	0.857285	0.82142	0.992233	0.91432	0.992072	0.999899	0.96957	0.406704	0.996277	0.584703	0.181716
ENSG00000129270.11	0.853697	0.861376	0.776072	0.774998	0.972218	0.992072	0.999899	0.997755	0.781911	0.990772	0.912222	0.936707
ENSG00000162747.5	0.998034	0.667413	0.83637	0.894606	0.738369	0.992072	0.999899	0.985319	0.675384	0.998502	0.670301	0.140799
ENSG00000179091.4	0.913341	0.323287	0.144369	0.894606	0.476716	0.992072	0.999899	0.990772	0.405224	0.998502	0.794763	0.308825
ENSG00000142546.9	0.991743	0.0179788	0.00272594	0.829735	0.0314017	0.992072	0.999899	0.994178	0.302644	0.98686	0.680728	0.306478
ENSG00000109171.10	0.845352	0.107958	0.185012	0.951208	0.0943246	0.999339	0.999899	0.980117	0.33996	0.990772	0.714972	0.412289
ENSG00000221869.4	0.962459	0.235937	0.0129441	0.412157	0.0500538	0.992072	0.999899	0.986018	0.929104	0.98686	0.840919	0.997039
ENSG00000255400.1	0.974067	0.566871	0.87607	0.848988	0.97532	0.992072	0.999899	0.974101	0.559941	0.883255	0.875871	0.913032
ENSG00000187461.5	0.817443	0.0982194	0.356586	0.823824	0.447764	0.992072	0.999899	0.979372	0.805576	0.986646	0.957792	0.921727
ENSG00000179988.9	0.573299	0.839595	0.0551965	0.837967	0.8064	0.992072	0.999899	0.985319	0.632549	0.991309	0.997846	0.913032
ENSG00000120306.5	0.965241	0.171381	0.3084	0.774998	0.673765	0.992072	0.999899	0.985319	0.790049	0.986646	0.814364	0.827139
ENSG00000117245.8	0.827925	0.871799	0.893179	0.940239	0.972598	0.99343	0.999899	0.913177	0.673186	0.953956	0.915808	0.387188
ENSG00000152022.7	0.713725	0.039041	0.544161	0.757167	0.347091	0.998481	0.999899	0.997755	0.944802	0.986646	0.876831	0.676285
ENSG00000254565.1	0.928558	0.263051	0.488414	0.888607	0.489968	0.99934	0.999899	0.998544	0.920949	0.990772	0.670348	0.954105
ENSG00000228779.1	0.772281	0.0504955	0.564614	0.849555	0.258949	0.992072	0.999899	0.969663	0.838025	0.998359	0.774782	0.434523
ENSG00000227950.1	0.96762	0.43119	0.145893	0.91374	0.233822	0.998481	0.999899	0.985319	0.941118	0.990772	0.599216	0.256204
ENSG00000143933.12	0.98995	0.947882	0.926558	0.921065	0.908903	0.999582	0.999899	0.985795	0.560705	0.990772	0.818318	0.991326
ENSG00000138771.10	0.95388	0.0494787	0.18003	0.527872	0.118869	0.992072	0.999899	0.862301	0.87433	0.990772	0.54915	0.127229
ENSG00000179163.11	0.913982	0.160219	0.310953	0.814721	0.468623	0.994511	0.999899	0.956563	0.623001	0.988927	0.416555	0.606823
ENSG00000109189.8	0.942547	0.549459	0.187791	0.526001	0.112544	0.992072	0.999899	0.962217	0.864869	0.990772	0.742075	0.517087
ENSG00000224982.2	0.84545	0.477183	0.0994128	0.966493	0.25564	0.992072	0.885125	0.985319	0.866569	0.986646	0.770984	0.709829
ENSG00000198901.9	0.940754	0.4747	0.384043	0.826067	0.945361	0.992072	0.999899	0.997755	0.93193	0.997756	0.758176	0.987247
ENSG00000025770.14	0.637375	0.477183	0.00972191	0.904715	0.224705	0.992072	0.999899	0.969663	0.294533	0.990772	0.646993	0.3682
ENSG00000040633.8	0.962947	0.23193	0.123133	0.836928	0.145286	0.992072	0.999899	0.997755	0.95817	0.990729	0.817432	0.6524
ENSG00000117222.9	0.845352	0.329637	0.715666	0.930522	0.551329	0.992072	0.999899	0.892502	0.626127	0.986646	0.889879	0.929748
ENSG00000164715.5	0.9455	0.286746	0.0381702	0.991891	0.0316282	0.992072	0.999899	0.997755	0.998982	0.990772	0.905977	0.815223
ENSG00000260257.1	0.731897	0.207566	0.961364	0.941183	0.434849	0.992072	0.999899	0.998619	0.623402	0.990772	0.675827	0.958212
ENSG00000091490.6	0.485186	0.70021	0.23978	0.941524	0.796742	0.992072	0.999899	0.78775	0.616011	0.897106	0.514547	0.908547
ENSG00000165416.10	0.932068	0.78964	0.479237	0.968895	0.908612	0.992072	0.999899	0.985319	0.235912	0.999085	0.352309	0.342896
ENSG00000123636.13	0.957361	0.258728	0.613651	0.841452	0.810605	0.992072	0.999899	0.997755	0.452131	0.986646	0.784579	0.158092
ENSG00000196826.7	0.856012	0.195943	0.410382	0.900181	0.27726	0.992072	0.999899	0.999506	0.999098	0.98686	0.968634	0.690463
ENSG00000236274.1	0.996856	0.112876	0.0746834	0.944059	0.16331	0.992072	0.999899	0.977942	0.610019	0.767782	0.963229	0.877455
ENSG00000230772.1	0.662899	0.980829	0.158552	0.965365	0.347094	0.998481	0.999899	0.98408	0.793576	0.990772	0.821068	0.384111
ENSG00000273328.1	0.69079	0.217389	0.6642	0.992364	0.301005	0.998481	0.999899	0.953772	0.95583	0.996277	0.866607	0.582902
ENSG00000229990.2	0.90894	0.161448	0.211138	0.978549	0.223086	0.992072	0.999899	0.985319	0.99614	0.990772	0.729989	0.705975
ENSG00000240288.3	0.964417	0.490339	0.213072	0.861258	0.37447	0.992072	0.999899	0.971798	0.999815	0.985773	0.972411	0.971262
ENSG00000092036.12	0.82471	0.468972	0.672075	0.837967	0.610754	0.99343	0.999899	0.985319	0.565985	0.984261	0.875871	0.894942
ENSG00000249356.1	0.99883	0.056353	0.0216639	0.757167	0.142699	0.992072	0.999899	0.986018	0.904039	0.998502	0.836381	0.892733
ENSG00000013725.10	0.913982	0.585931	0.938582	0.886397	0.787671	0.999582	0.999899	0.997755	0.98137	0.998359	0.871213	0.85024
ENSG00000078725.8	0.801612	0.715714	0.427115	0.848988	0.655753	0.995018	0.999899	0.985319	0.946868	0.998502	0.6276	0.626815
ENSG00000127554.12	0.806866	0.100679	0.25395	0.936295	0.268977	0.992072	0.999899	0.988756	0.803253	0.984261	0.690414	0.963387
ENSG00000185630.14	0.838006	0.764363	0.562254	0.86273	0.645085	0.992072	0.999899	0.979372	0.759461	0.986646	0.753318	0.209092
ENSG00000234252.1	0.606065	0.18452	0.62009	0.905529	0.269409	0.99343	0.999899	0.997755	0.933972	0.994857	0.745448	0.798623
ENSG00000205643.6	0.956963	0.401447	0.129158	0.941524	0.357618	0.992072	0.999899	0.840579	0.364142	0.986646	0.343677	0.247142
ENSG00000254685.2	0.756128	0.278602	0.931088	0.969993	0.322585	0.99343	0.999899	0.985319	0.881447	0.986646	0.704516	0.646315
ENSG00000213809.4	0.776441	0.217938	0.915924	0.922092	0.451473	0.99343	0.999899	0.962217	0.99614	0.98686	0.420501	0.141411
ENSG00000101158.8	0.577046	0.208364	0.503236	0.785366	0.255602	0.99343	0.999899	0.997755	0.95161	0.985411	0.919613	0.475732
ENSG00000133958.9	0.6965	0.109469	0.41885	0.94488	0.0491301	0.999582	0.999899	0.985096	0.823988	0.82861	0.818682	0.960585
ENSG00000023697.8	0.33399	0.0948978	0.396126	0.757167	0.91385	0.992072	0.999899	0.969663	0.927215	0.998502	0.738166	0.3682
ENSG00000137841.7	0.988055	0.944071	0.864712	0.927117	0.982104	0.999582	0.999899	0.962217	0.518109	0.986646	0.365696	0.674402
ENSG00000133818.8	0.738162	0.441102	0.404647	0.883589	0.864017	0.99343	0.999899	0.997755	0.592134	0.984261	0.767051	0.656471
ENSG00000106976.14	0.716311	0.908651	0.285227	0.883589	0.854326	0.992072	0.999899	0.990926	0.665866	0.986646	0.902088	0.957793
ENSG00000267203.1	0.479984	0.0160969	0.285459	0.858361	0.126142	0.992072	0.999899	0.997755	0.85805	0.944397	0.340339	0.0772094
ENSG00000213411.2	0.958435	0.0782202	0.0562806	0.890859	0.148701	0.995018	0.999899	0.990772	0.945462	0.998502	0.949778	0.736024
ENSG00000230797.2	0.99883	0.077022	0.0227455	0.932767	0.182162	0.992072	0.999899	0.997755	0.597115	0.984261	0.90438	0.685158
ENSG00000229800.1	0.662222	0.00558266	0.0135415	0.88271	0.0144228	0.992072	0.999899	0.962217	0.683628	0.990772	0.362229	0.445469
ENSG00000118849.5	0.717262	0.216023	0.394192	0.833178	0.181588	0.998481	0.999899	0.969663	0.783538	0.45062	0.209579	0.166378
ENSG00000117143.9	0.439162	0.331044	0.608471	0.993478	0.656179	0.992072	0.999899	0.883821	0.95992	0.832067	0.64554	0.527035
ENSG00000205534.5	0.723136	0.883821	0.348142	0.952488	0.746424	0.999582	0.999899	0.993465	0.946019	0.98686	0.924292	0.765031
ENSG00000075407.13	0.856012	0.0612828	0.566947	0.757167	0.756536	0.99343	0.999899	0.985319	0.31034	0.98686	0.684107	0.136824
ENSG00000137486.12	0.893524	0.783811	0.934396	0.911528	0.870867	0.992072	0.999899	0.963052	0.239969	0.953956	0.439953	0.862669
ENSG00000100221.6	0.767703	0.194567	0.447493	0.757167	0.119947	0.992072	0.999899	0.969663	0.965155	0.986646	0.843612	0.880413
ENSG00000196275.9	0.774361	0.6331	0.914444	0.836928	0.624747	0.992072	0.999899	0.977942	0.649849	0.986646	0.873095	0.77224
ENSG00000225726.1	0.804414	0.0903521	0.437777	0.810168	0.239403	0.992072	0.999899	0.969663	0.780219	0.984261	0.77979	0.177406
ENSG00000174405.9	0.835937	0.644549	0.969044	0.953887	0.450808	0.99343	0.999899	0.977942	0.270696	0.998359	0.551133	0.363576
ENSG00000101150.13	0.874407	0.0558776	0.153779	0.861258	0.163037	0.998481	0.999899	0.971754	0.590427	0.990772	0.495425	0.22153
ENSG00000109943.4	0.623541	0.11016	0.568218	0.96043	0.273284	0.998368	0.999899	0.962217	0.589112	0.986646	0.868704	0.812009
ENSG00000228672.2	0.776441	0.789226	0.0720257	0.86273	0.421063	0.992072	0.999899	0.997755	0.902501	0.998502	0.977777	0.975225
ENSG00000102401.15	0.792887	0.392168	0.968671	0.950397	0.441586	0.999582	0.999899	0.981023	0.383992	0.990772	0.738166	0.33651
ENSG00000086827.4	0.787867	0.875789	0.784931	0.967145	0.891219	0.992072	0.999899	0.985319	0.762416	0.986646	0.947039	0.871629
ENSG00000146151.8	0.823219	0.758621	0.895844	0.93772	0.93368	0.992072	0.999899	0.998149	0.85544	0.883934	0.868654	0.173451
ENSG00000269430.1	0.633108	0.0606682	0.779727	0.937596	0.342908	0.992072	0.999899	0.98967	0.476156	0.990772	0.692506	0.830661
ENSG00000130770.13	0.940523	0.451745	0.790614	0.883589	0.9631	0.992072	0.999899	0.97101	0.665815	0.931024	0.853772	0.995412
ENSG00000107643.11	0.485186	0.408985	0.188616	0.978391	0.757783	0.992072	0.999899	0.971008	0.993341	0.993921	0.96199	0.443266
ENSG00000112531.12	0.922742	0.857153	0.715237	0.941524	0.844957	0.99343	0.999899	0.962217	0.95583	0.82861	0.784457	0.856807
ENSG00000153046.13	0.982273	0.798836	0.941323	0.935487	0.960195	0.996724	0.999899	0.942764	0.3739	0.994857	0.514157	0.322638
ENSG00000095906.12	0.618867	0.384138	0.00394908	0.926625	0.214021	0.992072	0.999899	0.985319	0.27202	0.986646	0.790172	0.331816
ENSG00000119487.12	0.882834	0.0384866	0.0464083	0.93886	0.0412702	0.992072	0.999899	0.969663	0.990127	0.984409	0.978787	0.820713
ENSG00000083099.6	0.982846	0.930317	0.918188	0.902695	0.857654	0.992072	0.999899	0.969663	0.66639	0.98686	0.617469	0.249738
ENSG00000165650.7	0.404055	0.481779	0.125974	0.971465	0.847202	0.994527	0.999899	0.969663	0.369412	0.986646	0.85083	0.963387
ENSG00000260583.1	0.637777	0.0629204	0.366553	0.9701	0.197404	0.999582	0.999899	0.985319	0.761081	0.98686	0.454251	0.190758
ENSG00000176834.9	0.851918	0.879122	0.307196	0.941524	0.953903	0.992072	0.999899	0.969663	0.871834	0.986646	0.888315	0.96957
ENSG00000214021.11	0.665869	0.325745	0.896132	0.894606	0.435208	0.99343	0.999899	0.985319	0.643621	0.990772	0.950325	0.91634
ENSG00000248165.1	0.913727	0.0659231	0.0128144	0.718735	0.0314017	0.992072	0.999899	0.974101	0.909686	0.951998	0.861164	0.582358
ENSG00000108641.10	0.861521	0.332029	0.397109	0.998875	0.428054	0.994387	0.999899	0.986018	0.732794	0.984261	0.992889	0.832739
ENSG00000065268.6	0.720618	0.6766	0.063207	0.941064	0.624439	0.992072	0.999899	0.931225	0.320019	0.999085	0.585432	0.198153
ENSG00000237273.1	0.944106	0.203237	0.347926	0.854636	0.602497	0.992072	0.999899	0.985319	0.572315	0.995821	0.517171	0.229703
ENSG00000167258.9	0.991635	0.349352	0.349524	0.93369	0.644907	0.992072	0.999899	0.99598	0.73376	0.98686	0.84426	0.446988
ENSG00000174307.5	0.972157	0.136585	0.0768322	0.941524	0.133092	0.99343	0.999899	0.997755	0.664245	0.986646	0.833508	0.380743
ENSG00000172339.9	0.867846	0.330757	0.670801	0.903785	0.712964	0.992072	0.999899	0.981023	0.925735	0.942818	0.753749	0.98574
ENSG00000253961.1	0.988055	0.348685	0.0345441	0.898124	0.221781	0.992072	0.999899	0.985319	0.947745	0.984261	0.676408	0.574579
ENSG00000219409.2	0.479984	0.0110781	0.143099	0.972656	0.0110167	0.99343	0.999899	0.985319	0.966412	0.984261	0.750602	0.525996
ENSG00000154429.6	0.969018	0.858421	0.986201	0.922218	0.914823	0.992072	0.999899	0.692365	0.353871	0.986646	0.160798	0.140799
ENSG00000234197.1	0.886484	0.280698	0.35344	0.820791	0.330369	0.981395	0.999899	0.997755	0.815738	0.998359	0.984569	0.782123
ENSG00000204387.8	0.847175	0.869187	0.443586	0.91578	0.970068	0.992072	0.999899	0.997755	0.702318	0.98686	0.812171	0.899117
ENSG00000114859.10	0.479984	0.21234	0.810911	0.889318	0.678838	0.99343	0.999899	0.985319	0.696402	0.990772	0.730344	0.860946
ENSG00000078900.10	0.387935	0.0289022	0.696607	0.848988	0.175977	0.992072	0.999899	0.985319	0.939083	0.998502	0.915808	0.959114
ENSG00000244378.1	0.445404	0.00380105	0.0766304	0.958574	0.0198885	0.992072	0.999899	0.969663	0.740017	0.994857	0.730594	0.483925
ENSG00000180190.7	0.751411	0.348134	0.991645	0.941524	0.571286	0.99343	0.999899	0.962217	0.446914	0.445437	0.676408	0.961614
ENSG00000236383.3	0.977888	0.191759	0.16166	0.882987	0.361269	0.992072	0.999899	0.997755	0.781911	0.986646	0.982775	0.774368
ENSG00000165795.16	0.433542	0.651571	0.115438	0.993478	0.698298	0.99343	0.999899	0.997755	0.888807	0.986646	0.950325	0.445689
ENSG00000103510.15	0.990939	0.580492	0.28254	0.954859	0.506523	0.999582	0.999899	0.969663	0.755826	0.98686	0.545315	0.732027
ENSG00000133067.13	0.811897	0.533265	0.172751	0.861258	0.532805	0.99343	0.999899	0.985319	0.955297	0.953956	0.415507	0.260612
ENSG00000042781.8	0.786528	0.629233	0.120893	0.883589	0.604155	0.747614	0.999899	0.991717	0.873127	0.986646	0.889999	0.644761
ENSG00000059691.7	0.991635	0.113164	0.0334178	0.955455	0.24644	0.992072	0.999899	0.985319	0.363714	0.98686	0.858952	0.935613
ENSG00000123200.12	0.976632	0.919517	0.996888	0.93772	0.763948	0.99343	0.999899	0.969663	0.280576	0.998359	0.684612	0.101479
ENSG00000176222.7	0.924731	0.240654	0.249947	0.951208	0.172746	0.993706	0.999899	0.903313	0.902281	0.986646	0.886303	0.548436
ENSG00000102081.9	0.89703	0.608269	0.921002	0.940434	0.943598	0.998481	0.999899	0.974074	0.401438	0.98686	0.302644	0.0901508
ENSG00000196220.11	0.986801	0.383309	0.347255	0.929852	0.386215	0.992072	0.999899	0.985319	0.235912	0.986646	0.619026	0.677994
ENSG00000163513.13	0.788516	0.674214	0.880029	0.942549	0.978882	0.99343	0.999899	0.741619	0.642397	0.984261	0.218286	0.462309
ENSG00000228716.2	0.6965	0.84248	0.206615	0.937031	0.655753	0.998481	0.999899	0.992359	0.845715	0.984261	0.978015	0.70327
ENSG00000196584.2	0.787721	0.884903	0.229015	0.841452	0.717714	0.99343	0.999899	0.994983	0.77067	0.990772	0.848992	0.638627
ENSG00000065883.10	0.966668	0.208709	0.487335	0.810168	0.712332	0.992072	0.999899	0.988145	0.530221	0.998502	0.560676	0.245106
ENSG00000143028.7	0.976218	0.722886	0.648481	0.848988	0.788608	0.992072	0.999899	0.985319	0.694999	0.98686	0.952645	0.373508
ENSG00000129472.8	0.69079	0.195595	0.702537	0.841452	0.899143	0.99343	0.999899	0.997755	0.940972	0.98686	0.703331	0.82859
ENSG00000184584.8	0.852249	0.777838	0.368513	0.999654	0.861477	0.992072	0.999899	0.962937	0.184519	0.998502	0.614773	0.421499
ENSG00000122512.10	0.857467	0.098731	0.309461	0.902742	0.217778	0.992072	0.999899	0.962217	0.959744	0.970149	0.817432	0.681473
ENSG00000196739.10	0.970442	0.731498	0.574844	0.937157	0.461046	0.992072	0.999899	0.985319	0.906827	0.676599	0.825477	0.650003
ENSG00000163655.11	0.867731	0.906783	0.739704	0.947995	0.747369	0.993493	0.999899	0.969663	0.197319	0.986646	0.506621	0.291774
ENSG00000184056.10	0.786528	0.462529	0.888056	0.987451	0.707694	0.99343	0.999899	0.994983	0.21817	0.997563	0.601566	0.450411
ENSG00000235958.1	0.952976	0.154257	0.271256	0.869495	0.432277	0.992072	0.999899	0.997755	0.687719	0.986646	0.936021	0.820281
ENSG00000087494.11	0.825931	0.4607	0.792623	0.807448	0.936499	0.999497	0.999899	0.971754	0.846318	0.986967	0.583985	0.264793
ENSG00000231500.2	0.997802	0.640949	0.753203	0.865067	0.912835	0.998481	0.999899	0.991909	0.725263	0.987048	0.901446	0.462472
ENSG00000249593.2	0.762859	0.0132889	0.0134243	0.946679	0.0349678	0.992072	0.999899	0.985319	0.992292	0.990772	0.969473	0.89098
ENSG00000136811.12	0.847175	0.836663	0.437627	0.852657	0.832148	0.99343	0.999899	0.969663	0.799031	0.792384	0.988951	0.22845
ENSG00000167264.13	0.913341	0.675826	0.558533	0.879052	0.881742	0.99343	0.999899	0.985795	0.763793	0.986646	0.893626	0.708158
ENSG00000213516.5	0.819154	0.296777	0.416206	0.994745	0.26551	0.999582	0.999899	0.846938	0.187922	0.897475	0.297812	0.33651
ENSG00000120837.3	0.786528	0.544563	0.468395	0.86943	0.639872	0.995725	0.999899	0.892502	0.408722	0.990772	0.514171	0.224693
ENSG00000087995.11	0.845352	0.65402	0.820856	0.94488	0.463755	0.99343	0.999899	0.962217	0.795863	0.98686	0.997445	0.867234
ENSG00000172318.4	0.787503	0.787433	0.544472	0.985001	0.791149	0.992072	0.999899	0.997755	0.945982	0.986646	0.987712	0.892153
ENSG00000104332.7	0.982444	0.805057	0.902787	0.766984	0.954121	0.992072	0.999899	0.969663	0.771816	0.990772	0.277895	0.097192
ENSG00000088881.16	0.772281	0.024851	0.0537297	0.943971	0.030623	0.992072	0.999899	0.988845	0.999815	0.990772	0.782461	0.795584
ENSG00000236285.1	0.991635	0.424024	0.272081	0.894606	0.562708	0.998481	0.999899	0.985319	0.912851	0.986646	0.874839	0.992379
ENSG00000084112.10	0.772281	0.392913	0.989696	0.872831	0.296187	0.992072	0.999899	0.940998	0.668662	0.953956	0.470945	0.600811
ENSG00000137628.12	0.82066	0.869695	0.4588	0.953887	0.573891	0.992072	0.999899	0.998544	0.973195	0.98686	0.974219	0.46519
ENSG00000165379.9	0.662973	0.964651	0.109958	0.920247	0.506011	0.996217	0.999899	0.997755	0.922994	0.990772	0.709482	0.847867
ENSG00000163138.14	0.728732	0.0543401	0.325273	0.93403	0.0722648	0.994387	0.999899	0.985319	0.998499	0.986646	0.760107	0.867104
ENSG00000120262.8	0.856012	0.459011	0.788431	0.928828	0.384528	0.992072	0.999899	0.985319	0.875249	0.98686	0.798057	0.969908
ENSG00000166888.6	0.948663	0.166771	0.0690382	0.984467	0.12165	0.992072	0.999899	0.892502	0.513778	0.986646	0.420501	0.575489
ENSG00000151338.14	0.595823	0.0251468	0.481662	0.935346	0.148947	0.996724	0.999899	0.974101	0.428069	0.986646	0.681874	0.28243
ENSG00000223496.1	0.896022	0.670774	0.475948	0.836928	0.99799	0.99343	0.999899	0.981023	0.582714	0.990772	0.869385	0.42401
ENSG00000153246.7	0.986801	0.131726	0.163019	0.810168	0.123613	0.998481	0.999899	0.985652	0.925718	0.990772	0.845124	0.462098
ENSG00000134996.11	0.788671	0.12974	0.543964	0.757167	0.435615	0.999582	0.999899	0.862301	0.974915	0.977173	0.725958	0.561307
ENSG00000155508.9	0.950356	0.920651	0.62009	0.951208	0.63781	0.998481	0.999899	0.997755	0.527762	0.990772	0.976678	0.936707
ENSG00000129474.11	0.723136	0.532977	0.830982	0.827358	0.707557	0.992072	0.999899	0.985319	0.950187	0.990772	0.675939	0.426582
ENSG00000267254.1	0.991912	0.0398598	0.0365362	0.757167	0.0679518	0.999582	0.999899	0.997755	0.973846	0.986646	0.87117	0.976085
ENSG00000229344.1	0.954257	0.182296	0.439406	0.893039	0.727491	0.998481	0.999899	0.997755	0.801505	0.986646	0.942146	0.864197
ENSG00000102158.15	0.500177	0.0431651	0.79497	0.765576	0.361727	0.998481	0.999899	0.840579	0.747887	0.984261	0.253387	0.0897811
ENSG00000245213.2	0.954244	0.372892	0.0822873	0.924223	0.244683	0.999582	0.999899	0.985897	0.961066	0.998502	0.916216	0.78302
ENSG00000160321.10	0.564482	0.44654	0.394058	0.911847	0.859116	0.992072	0.999899	0.969663	0.698671	0.620039	0.904241	0.580445
ENSG00000033030.9	0.951371	0.349352	0.220933	0.810168	0.570217	0.992072	0.999899	0.986018	0.743633	0.998502	0.502988	0.626588
ENSG00000237489.2	0.814029	0.939419	0.646896	0.881456	0.871851	0.998481	0.999899	0.990772	0.950187	0.98686	0.836381	0.402177
ENSG00000232320.5	0.862909	0.360119	0.851743	0.845338	0.684046	0.999582	0.999899	0.985319	0.354613	0.986646	0.970133	0.934577
ENSG00000259475.1	0.759334	0.0486561	0.25525	0.841452	0.187933	0.99343	0.999899	0.969663	0.589969	0.98686	0.843612	0.995765
ENSG00000151062.10	0.942547	0.953399	0.724052	0.885774	0.911671	0.99343	0.999899	0.962217	0.26455	0.986646	0.666994	0.557529
ENSG00000134744.9	0.896022	0.0662255	0.201471	0.905529	0.247273	0.994527	0.999899	0.900971	0.339402	0.998502	0.414067	0.226184
ENSG00000156515.17	0.817443	0.161622	0.709078	0.821036	0.335247	0.998481	0.999899	0.997755	0.787825	0.98686	0.987134	0.913603
ENSG00000091704.5	0.981408	0.239633	0.380971	0.952358	0.369948	0.992072	0.999899	0.862254	0.486207	0.984261	0.879288	0.9537
ENSG00000234136.1	0.570877	0.0357735	0.255697	0.849555	0.13242	0.992072	0.999899	0.985319	0.945329	0.98686	0.610003	0.21788
ENSG00000167377.13	0.547602	0.0200287	0.687526	0.836928	0.301067	0.99343	0.999899	0.962217	0.770287	0.990772	0.515144	0.243818
ENSG00000143742.8	0.988152	0.745856	0.782235	0.855248	0.921006	0.998481	0.999899	0.985319	0.95096	0.98686	0.983068	0.885191
ENSG00000254226.1	0.805203	0.282874	0.687252	0.996295	0.804271	0.992072	0.999899	0.86456	0.310704	0.983742	0.108327	0.0720478
ENSG00000254893.3	0.945375	0.530717	0.749506	0.921147	0.683758	0.99343	0.999899	0.975029	0.465781	0.990772	0.50495	0.381784
ENSG00000270681.1	0.97445	0.0645339	0.00703472	0.950555	0.0647899	0.992072	0.999899	0.994665	0.53172	0.999227	0.85546	0.602698
ENSG00000172403.6	0.829295	0.47212	0.770002	0.954751	0.617198	0.992072	0.999899	0.840579	0.354613	0.986646	0.230811	0.567434
ENSG00000115687.9	0.909997	0.474746	0.725334	0.941058	0.827842	0.99343	0.999899	0.985319	0.990016	0.986646	0.692806	0.476917
ENSG00000198912.6	0.91512	0.757437	0.98974	0.933821	0.958158	0.992072	0.999899	0.95202	0.816989	0.98686	0.524453	0.246618
ENSG00000134627.7	0.853697	0.257191	0.606143	0.885774	0.45999	0.992072	0.999899	0.985319	0.985188	0.990772	0.673775	0.424889
ENSG00000150773.6	0.982444	0.802456	0.569993	0.848988	0.730366	0.99343	0.999899	0.997755	0.932471	0.985773	0.771663	0.311187
ENSG00000272335.1	0.988912	0.365248	0.467966	0.837967	0.681612	0.992072	0.999899	0.840579	0.281978	0.997377	0.268228	0.16587
ENSG00000162642.9	0.844714	0.995738	0.437485	0.929852	0.910406	0.995018	0.999899	0.985319	0.355052	0.986646	0.959752	0.848355
ENSG00000131437.11	0.934709	0.568086	0.656427	0.718735	0.803248	0.998481	0.999899	0.969663	0.2209	0.986646	0.41004	0.170404
ENSG00000163909.6	0.819154	0.337489	0.868277	0.885399	0.317921	0.992072	0.999899	0.971754	0.720937	0.999085	0.234347	0.259027
ENSG00000178764.6	0.983778	0.553434	0.261665	0.992364	0.359976	0.992072	0.999899	0.985319	0.659783	0.99855	0.218286	0.443685
ENSG00000164920.5	0.650367	0.452532	0.684615	0.982782	0.849297	0.999582	0.999899	0.985319	0.88633	0.998502	0.273834	0.320961
ENSG00000131002.7	0.31112	0.449379	0.0331385	0.927278	0.329552	0.0577922	0.874213	0.840579	0.852176	0.0767526	0.829466	0.93654
ENSG00000204228.3	0.909996	0.996267	0.984806	0.942468	0.966374	0.993706	0.999899	0.962217	0.229835	0.998502	0.514005	0.236428
ENSG00000159023.14	0.479984	0.0609787	0.957077	0.941203	0.1732	0.992072	0.999899	0.997755	0.910646	0.998359	0.407264	0.0978909
ENSG00000163932.9	0.983769	0.870865	0.970209	0.863886	0.93135	0.998481	0.999899	0.985319	0.484755	0.986646	0.533878	0.349571
ENSG00000107821.10	0.786141	0.9082	0.695606	0.477764	0.81206	0.998481	0.999899	0.985319	0.766773	0.990095	0.886303	0.734563
ENSG00000141441.11	0.645164	0.164324	0.801786	0.661085	0.75853	0.99343	0.999899	0.997653	0.522054	0.986646	0.87117	0.703822
ENSG00000137802.9	0.90623	0.844378	0.334108	0.915513	0.320562	0.992072	0.999899	0.976011	0.909686	0.944132	0.982775	0.834334
ENSG00000107175.6	0.756098	0.0549201	0.488908	0.869495	0.111498	0.99343	0.999899	0.997102	0.952847	0.998502	0.98831	0.567052
ENSG00000256294.3	0.802358	0.104297	0.649925	0.854991	0.627543	0.994387	0.999899	0.997755	0.923962	0.98686	0.91384	0.739758
ENSG00000198756.6	0.6965	0.248592	0.986057	0.883589	0.234743	0.995798	0.999899	0.979372	0.882525	0.998502	0.481746	0.209613
ENSG00000151838.7	0.996953	0.732228	0.566947	0.942135	0.374362	0.99343	0.999899	0.985795	0.822262	0.986646	0.745519	0.299144
ENSG00000023318.7	0.467349	0.747073	0.0535252	0.964018	0.634338	0.992072	0.999899	0.997755	0.731423	0.990772	0.788733	0.743012
ENSG00000156398.8	0.993546	0.209653	0.0792649	0.998145	0.186636	0.992072	0.999899	0.962937	0.558471	0.986646	0.615457	0.680231
ENSG00000217128.7	0.935924	0.346993	0.458995	0.959633	0.369456	0.998481	0.999899	0.985319	0.98087	0.985773	0.188283	0.207449
ENSG00000124243.13	0.988802	0.415829	0.319262	0.91578	0.770978	0.996149	0.999899	0.985319	0.499779	0.986646	0.810704	0.916859
ENSG00000135900.3	0.811389	0.415216	0.980637	0.86273	0.672179	0.992072	0.999899	0.997755	0.944674	0.998849	0.919613	0.989749
ENSG00000197471.7	0.890742	0.741397	0.886488	0.810498	0.761997	0.992072	0.999899	0.962217	0.502225	0.990772	0.915808	0.908109
ENSG00000184886.3	0.662222	0.664793	0.224823	0.947725	0.98769	0.992072	0.999899	0.986018	0.733135	0.990772	0.874301	0.311474
ENSG00000254481.1	0.850799	0.572782	0.123416	0.837967	0.348613	0.998481	0.999899	0.985319	0.910633	0.986646	0.955886	0.97095
ENSG00000249265.1	0.988041	0.551261	0.905612	0.837967	0.894724	0.996043	0.999899	0.971754	0.769092	0.986646	0.810913	0.202033
ENSG00000111727.7	0.962539	0.998989	0.84382	0.971838	0.966217	0.999582	0.999899	0.985319	0.235912	0.990772	0.308757	0.242537
ENSG00000135974.5	0.926836	0.328943	0.605916	0.922218	0.559983	0.999582	0.999899	0.969663	0.747956	0.990772	0.855342	0.985007
ENSG00000164306.6	0.788516	0.793793	0.302217	0.885329	0.595324	0.992072	0.999899	0.985319	0.338083	0.98686	0.740836	0.533411
ENSG00000213886.3	0.528383	0.251148	0.930577	0.766984	0.517043	0.99934	0.999899	0.997755	0.571773	0.990772	0.996812	0.663293
ENSG00000143545.4	0.325106	0.0307577	0.858079	0.974902	0.184136	0.992072	0.999899	0.985319	0.999462	0.990772	0.636049	0.863769
ENSG00000229023.1	0.970151	0.409601	0.104102	0.936295	0.269206	0.992072	0.999899	0.985319	0.947469	0.98686	0.971085	0.677323
ENSG00000063587.12	0.974067	0.882174	0.965884	0.827113	0.934336	0.995969	0.999899	0.985319	0.904039	0.990772	0.791153	0.913772
ENSG00000244055.1	0.553238	0.0158109	0.250519	0.91374	0.0918155	0.999582	0.999899	0.924324	0.735161	0.994857	0.277895	0.236448
ENSG00000179818.9	0.92112	0.0595345	0.0290942	0.930689	0.0586866	0.999582	0.999899	0.997755	0.931602	0.998502	0.913107	0.946934
ENSG00000150048.6	0.90724	0.802473	0.715477	0.810168	0.773376	0.992072	0.999899	0.998071	0.596727	0.98686	0.951963	0.800636
ENSG00000230499.1	0.900711	0.941	0.184611	0.869495	0.610139	0.99343	0.999899	0.892502	0.923508	0.711608	0.989395	0.93741
ENSG00000106348.12	0.967763	0.120158	0.203385	0.984665	0.179575	0.992072	0.999899	0.962217	0.547414	0.986646	0.230363	0.349723
ENSG00000145391.9	0.954244	0.516553	0.257719	0.757167	0.0593603	0.999582	0.999899	0.985319	0.64497	0.986646	0.818637	0.49177
ENSG00000224733.1	0.748792	0.0548184	0.414413	0.848357	0.318213	0.992072	0.999899	0.985319	0.765383	0.990772	0.705635	0.479488
ENSG00000167969.8	0.734231	0.351782	0.00787069	0.836928	0.316447	0.992072	0.999899	0.985319	0.273833	0.994857	0.418502	0.101479
ENSG00000249855.1	0.856012	0.809013	0.948566	0.93445	0.896712	0.992072	0.999899	0.969663	0.848977	0.986646	0.157768	0.10148
ENSG00000172432.14	0.804232	0.461898	0.986746	0.899798	0.955444	0.99343	0.999899	0.999133	0.322994	0.998502	0.859904	0.727518
ENSG00000079150.13	0.681966	0.298369	0.869334	0.767316	0.901611	0.992072	0.999899	0.998948	0.987891	0.986646	0.787393	0.456549
ENSG00000117114.15	0.703045	0.945799	0.292336	0.781519	0.966962	0.999582	0.999899	0.985319	0.421671	0.985773	0.562913	0.320961
ENSG00000111254.3	0.996731	0.58739	0.548997	0.757167	0.679404	0.998481	0.999899	0.875026	0.815738	0.986646	0.397283	0.476218
ENSG00000070785.12	0.991743	0.795199	0.629457	0.864221	0.384539	0.99343	0.999899	0.985319	0.996771	0.998502	0.982876	0.529324
ENSG00000197933.8	0.849962	0.784654	0.408037	0.938667	0.542368	0.992072	0.999899	0.850366	0.33996	0.985773	0.404711	0.399942
ENSG00000198406.6	0.867466	0.0822721	0.0587605	0.86273	0.143094	0.99343	0.999899	0.985096	0.967443	0.986646	0.946079	0.885551
ENSG00000106086.14	0.817604	0.790314	0.640892	0.89114	0.817138	0.99343	0.999899	0.997755	0.36954	0.994857	0.562913	0.805412
ENSG00000152377.8	0.718041	0.196844	0.951775	0.827358	0.386761	0.863303	0.999899	0.389685	0.771816	0.745608	0.0631886	0.101479
ENSG00000141756.14	0.861775	0.0270569	0.0424997	0.86273	0.0356555	0.998777	0.999899	0.469394	0.207522	0.98686	0.03745	0.00693005
ENSG00000261589.1	0.982444	0.415314	0.439712	0.958574	0.890922	0.818007	0.874213	0.985319	0.444357	0.98686	0.991413	0.898783
ENSG00000261665.2	0.728732	0.0505273	0.173015	0.930689	0.0341502	0.992072	0.999899	0.985897	0.949139	0.98686	0.995256	0.848311
ENSG00000233340.1	0.982444	0.252406	0.294749	0.757167	0.568089	0.995099	0.999899	0.985319	0.985599	0.98686	0.542307	0.537335
ENSG00000246640.1	0.662786	0.302388	0.921665	0.882987	0.33098	0.992072	0.999899	0.985319	0.563598	0.98686	0.966577	0.928764
ENSG00000183117.13	0.804249	0.182306	0.587643	0.998345	0.295573	0.998481	0.999899	0.974101	0.594235	0.990772	0.799718	0.514726
ENSG00000182667.10	0.570161	0.594024	0.469629	0.885031	0.764579	0.992072	0.999899	0.985319	0.539951	0.928761	0.606076	0.946942
ENSG00000163945.11	0.904149	0.390426	0.242497	0.92729	0.418906	0.999582	0.999899	0.986018	0.563572	0.990772	0.780484	0.679432
ENSG00000230322.1	0.800024	0.179169	0.473081	0.841452	0.46416	0.992072	0.999899	0.99598	0.912851	0.981092	0.875404	0.986462
ENSG00000251187.1	0.844977	0.52641	0.0806895	0.902901	0.339384	0.999497	0.999899	0.990772	0.865303	0.994857	0.865415	0.770657
ENSG00000236068.2	0.684006	0.998496	0.0701465	0.967758	0.25622	0.992072	0.999899	0.986622	0.876031	0.990772	0.98484	0.7221
ENSG00000257458.1	0.982273	0.316414	0.25051	0.966255	0.489016	0.992072	0.999899	0.997755	0.948289	0.986646	0.955846	0.968584
ENSG00000118402.5	0.852369	0.775258	0.421431	0.973374	0.974198	0.999582	0.999899	0.997755	0.97644	0.978601	0.800417	0.823098
ENSG00000078142.7	0.882834	0.14549	0.187008	0.911528	0.153678	0.99343	0.999899	0.985319	0.376205	0.998502	0.419009	0.223061
ENSG00000138744.10	0.988041	0.971171	0.763736	0.984059	0.833581	0.998481	0.999899	0.985319	0.963966	0.990772	0.654243	0.340717
ENSG00000165732.8	0.630744	0.28203	0.827068	0.978391	0.220204	0.998481	0.999899	0.995131	0.344987	0.986646	0.92238	0.711258
ENSG00000102103.11	0.959991	0.374508	0.284913	0.99431	0.253179	0.99343	0.999899	0.985791	0.883856	0.986646	0.964491	0.915357
ENSG00000185591.5	0.982444	0.805133	0.982454	0.98794	0.913198	0.992072	0.999899	0.997755	0.926685	0.999085	0.996631	0.931793
ENSG00000198382.4	0.925113	0.591667	0.56314	0.924223	0.35396	0.992072	0.999899	0.985319	0.59796	0.986646	0.900455	0.817608
ENSG00000229186.3	0.761757	0.0402543	0.0998315	0.848988	0.154243	0.999582	0.999899	0.969663	0.912778	0.869084	0.965848	0.444163
ENSG00000188211.4	0.725005	0.0547176	0.553519	0.763928	0.268431	0.992072	0.999899	0.988727	0.933974	0.998502	0.998614	0.789798
ENSG00000231999.2	0.6965	0.114974	0.618829	0.92003	0.317389	0.992072	0.999899	0.985319	0.946019	0.996577	0.911679	0.969653
ENSG00000164163.6	0.868865	0.679604	0.847431	0.932031	0.590151	0.992072	0.999899	0.985319	0.586399	0.998502	0.812133	0.9678
ENSG00000130304.12	0.724626	0.85085	0.184108	0.862219	0.941077	0.998481	0.999899	0.997755	0.177997	0.9984	0.735217	0.689448
ENSG00000213066.7	0.679518	0.00558266	0.0759601	0.836928	0.0482827	0.998481	0.999899	0.962937	0.577252	0.98686	0.268465	0.173451
ENSG00000227536.1	0.853697	0.0919938	0.384827	0.92003	0.179045	0.992072	0.999899	0.985319	0.994183	0.986646	0.885812	0.955278
ENSG00000145740.14	0.752863	0.377626	0.866585	0.836928	0.853425	0.99343	0.999899	0.985319	0.847445	0.990772	0.970289	0.412958
ENSG00000227018.1	0.942547	0.148288	0.0306611	0.849555	0.10986	0.992072	0.999899	0.985795	0.598429	0.990772	0.831263	0.453638
ENSG00000110717.6	0.727569	0.236278	0.00554248	0.816914	0.246117	0.992072	0.999899	0.969663	0.459131	0.990772	0.558847	0.21453
ENSG00000147905.13	0.982846	0.894389	0.59116	0.893039	0.517515	0.999582	0.999899	0.998619	0.856511	0.98686	0.884287	0.683293
ENSG00000104881.10	0.988152	0.857208	0.908772	0.971258	0.964017	0.995261	0.999899	0.977153	0.637631	0.998502	0.643121	0.554226
ENSG00000165899.6	0.950154	0.863993	0.140849	0.661085	0.36148	0.999582	0.999899	0.998948	0.928236	0.984261	0.909356	0.846975
ENSG00000162104.5	0.985554	0.207674	0.284162	0.910127	0.169383	0.992072	0.999899	0.985319	0.682598	0.98686	0.648782	0.660465
ENSG00000160716.4	0.875167	0.19898	0.404042	0.888389	0.430606	0.96542	0.999899	0.997755	0.86856	0.986646	0.96516	0.881685
ENSG00000248873.1	0.94874	0.531262	0.114086	0.898282	0.306564	0.998481	0.999899	0.997755	0.47416	0.986646	0.94858	0.677994
ENSG00000003756.12	0.963974	0.0985034	0.0944855	0.922846	0.197404	0.99343	0.999899	0.985319	0.977926	0.998502	0.282928	0.142337
ENSG00000121848.9	0.6965	0.131057	0.93557	0.666426	0.603985	0.99343	0.999899	0.988145	0.972251	0.901118	0.758226	0.799591
ENSG00000180574.3	0.569781	0.605739	0.541975	0.86273	0.969105	0.992072	0.999899	0.971754	0.822231	0.990772	0.875202	0.333278
ENSG00000118407.10	0.913967	0.861376	0.916578	0.972245	0.603418	0.992072	0.999899	0.985319	0.229835	0.986646	0.615725	0.340167
ENSG00000165283.11	0.957524	0.759208	0.387907	0.982782	0.651428	0.99343	0.999899	0.998619	0.919244	0.990958	0.999279	0.893568
ENSG00000131475.2	0.881924	0.11239	0.378974	0.854636	0.517851	0.999582	0.999899	0.971754	0.320903	0.98686	0.673287	0.159412
ENSG00000006625.13	0.507463	0.0832609	0.648301	0.983005	0.387341	0.99343	0.999899	0.997755	0.858822	0.990772	0.965848	0.818336
ENSG00000175898.4	0.861284	0.298661	0.523954	0.898662	0.335247	0.999582	0.999899	0.967459	0.504063	0.902828	0.610445	0.57471
ENSG00000255326.1	0.790179	0.655386	0.163019	0.821036	0.722165	0.992072	0.999899	0.931826	0.99614	0.986646	0.818523	0.774377
ENSG00000048028.7	0.977436	0.877898	0.98974	0.954751	0.954364	0.992072	0.999899	0.985319	0.930921	0.990772	0.6011	0.736195
ENSG00000089022.9	0.924247	0.843914	0.433741	0.604781	0.464443	0.998481	0.999899	0.969663	0.869815	0.978649	0.98157	0.980405
ENSG00000168779.15	0.879851	0.912749	0.671985	0.941524	0.845538	0.992072	0.999899	0.985319	0.695829	0.98686	0.51578	0.318972
ENSG00000203950.6	0.986801	0.36292	0.589799	0.901525	0.630857	0.99343	0.999899	0.978817	0.875432	0.984261	0.96516	0.928764
ENSG00000126351.8	0.974067	0.479758	0.417363	0.849555	0.256467	0.992072	0.999899	0.960086	0.874776	0.950757	0.847542	0.729076
ENSG00000231365.1	0.788516	0.0584016	0.131061	0.987193	0.160399	0.992072	0.999899	0.985319	0.952961	0.98686	0.788733	0.380664
ENSG00000272667.1	0.841294	0.994349	0.791498	0.746823	0.890922	0.992072	0.999899	0.978207	0.813185	0.990772	0.186879	0.0644513
ENSG00000154124.4	0.594864	0.712775	0.360485	0.854991	0.786512	0.992072	0.999899	0.969663	0.432314	0.950941	0.234347	0.91041
ENSG00000069966.14	0.495365	0.301624	0.835312	0.757167	0.426394	0.992072	0.999899	0.986018	0.951425	0.990772	0.865163	0.782132
ENSG00000171657.5	0.770481	0.0109194	0.023353	0.894356	0.0174907	0.99343	0.999899	0.993104	0.960074	0.990772	0.933891	0.939934
ENSG00000228118.2	0.965954	0.61096	0.744571	0.827358	0.927588	0.992072	0.999899	0.985319	0.978607	0.986646	0.998438	0.248546
ENSG00000148803.7	0.908508	0.774212	0.578456	0.757167	0.917872	0.992072	0.999899	0.985319	0.385733	0.98686	0.4729	0.347241
ENSG00000219433.2	0.873169	0.103183	0.292292	0.86273	0.234185	0.992072	0.999899	0.985319	0.882525	0.998502	0.666744	0.277279
ENSG00000273345.1	0.751943	0.019137	0.0673408	0.929717	0.0795696	0.992072	0.999899	0.969663	0.560711	0.990772	0.822595	0.862669
ENSG00000065150.14	0.861521	0.286173	0.220274	0.967093	0.0526554	0.998481	0.999899	0.990772	0.473306	0.984261	0.532724	0.27596
ENSG00000177125.5	0.970151	0.705494	0.524057	0.972656	0.869247	0.992072	0.999899	0.962217	0.769532	0.986646	0.920695	0.963863
ENSG00000254459.1	0.675429	0.0298702	0.254843	0.997564	0.146376	0.992072	0.999899	0.985319	0.858999	0.98686	0.872763	0.966023
ENSG00000204219.5	0.997644	0.673698	0.407685	0.980545	0.752909	0.998481	0.999899	0.868554	0.748443	0.789677	0.54394	0.677994
ENSG00000105737.5	0.844321	0.293911	0.697411	0.966152	0.304139	0.99343	0.999899	0.985319	0.403041	0.953956	0.322048	0.190333
ENSG00000242687.2	0.962459	0.307079	0.418014	0.929852	0.36974	0.992072	0.999899	0.916103	0.866118	0.990772	0.6348	0.706888
ENSG00000081803.11	0.8923	0.887094	0.954528	0.969993	0.768944	0.992072	0.999899	0.986018	0.983643	0.998502	0.982775	0.991326
ENSG00000160194.13	0.460189	0.389387	0.133307	0.979897	0.913777	0.99343	0.999899	0.985319	0.854481	0.985773	0.780565	0.677994
ENSG00000164107.7	0.687724	0.0468904	0.847322	0.863237	0.497515	0.998481	0.999899	0.986018	0.840068	0.960498	0.550818	0.101752
ENSG00000259976.1	0.990249	0.566226	0.691262	0.929569	0.870136	0.999582	0.999899	0.985319	0.473062	0.98686	0.972898	0.902828
ENSG00000159761.10	0.995104	0.537458	0.45119	0.972656	0.558509	0.992072	0.999899	0.997755	0.484431	0.998502	0.837499	0.630771
ENSG00000218418.2	0.733383	0.597284	0.23898	0.893039	0.733684	0.993706	0.999899	0.998948	0.920905	0.986646	0.9808	0.814571
ENSG00000232046.2	0.637141	0.107028	0.7785	0.882506	0.458248	0.992072	0.999899	0.939886	0.792279	0.984261	0.907173	0.655102
ENSG00000167332.7	0.932068	0.441192	0.576682	0.991891	0.567724	0.981395	0.999899	0.962217	0.947787	0.998502	0.847542	0.790168
ENSG00000153815.12	0.972542	0.869978	0.868394	0.888389	0.809589	0.999582	0.999899	0.985319	0.245198	0.986646	0.664432	0.93951
ENSG00000171953.11	0.988968	0.538863	0.994875	0.893039	0.859615	0.999582	0.999899	0.995125	0.473306	0.984261	0.952495	0.804725
ENSG00000028116.12	0.821712	0.927247	0.751433	0.97522	0.921149	0.992072	0.999899	0.985319	0.38526	0.98686	0.765774	0.473918
ENSG00000162928.8	0.64744	0.740275	0.386444	0.965461	0.961296	0.996149	0.999899	0.985319	0.428069	0.98686	0.683816	0.770139
ENSG00000231646.1	0.779602	0.399167	0.795439	0.80586	0.904636	0.998481	0.999899	0.986707	0.993799	0.986646	0.705635	0.51102
ENSG00000171425.5	0.930063	0.0883353	0.0798406	0.969733	0.0788605	0.992072	0.999899	0.892502	0.187922	0.986646	0.531191	0.185222
ENSG00000250345.2	0.96541	0.873551	0.844916	0.810168	0.928992	0.999582	0.999899	0.969663	0.797471	0.986646	0.713171	0.547636
ENSG00000258490.1	0.956224	0.0767752	0.128361	0.746823	0.220204	0.999582	0.999899	0.900971	0.736096	0.849874	0.88451	0.973064
ENSG00000271105.1	0.894611	0.453568	0.657627	0.893039	0.814307	0.992072	0.999899	0.969663	0.707556	0.994857	0.705966	0.570329
ENSG00000217648.1	0.904506	0.958558	0.762598	0.929852	0.995947	0.999339	0.999899	0.969663	0.678966	0.865172	0.92623	0.902136
ENSG00000168575.5	0.991635	0.984025	0.394879	0.581551	0.491543	0.992072	0.999899	0.906031	0.721427	0.98686	0.261967	0.60784
ENSG00000172732.7	0.790064	0.486024	0.030325	0.951218	0.136775	0.992072	0.999899	0.997755	0.600771	0.990772	0.817406	0.274717
ENSG00000154122.8	0.915201	0.51201	0.955777	0.86273	0.369121	0.992072	0.999899	0.997755	0.733135	0.986646	0.8005	0.22093
ENSG00000226245.1	0.404055	0.0489634	0.932942	0.841452	0.251393	0.99343	0.999899	0.985319	0.886708	0.986646	0.924492	0.82859
ENSG00000171574.13	0.980937	0.771773	0.885884	0.746823	0.794364	0.992072	0.999899	0.985319	0.830388	0.990772	0.995256	0.986875
ENSG00000187736.8	0.970151	0.864535	0.791904	0.978391	0.946956	0.99343	0.999899	0.986018	0.566615	0.98686	0.666843	0.336848
ENSG00000178826.6	0.827925	0.751	0.156714	0.865067	0.394665	0.992072	0.999899	0.988596	0.99614	0.999043	0.995833	0.704338
ENSG00000263293.1	0.693385	0.982811	0.198664	0.885774	0.764744	0.992072	0.999899	0.994983	0.66639	0.98686	0.786684	0.598243
ENSG00000116604.13	0.980937	0.568383	0.452469	0.86273	0.37632	0.992072	0.999899	0.862301	0.713899	0.858749	0.965848	0.824518
ENSG00000198513.7	0.727569	0.403149	0.843502	0.938667	0.235602	0.992072	0.999899	0.985319	0.244823	0.986646	0.987932	0.733295
ENSG00000118705.12	0.559242	0.00706161	0.259504	0.759453	0.0598395	0.999339	0.999899	0.718386	0.339402	0.986646	0.135659	0.0350808
ENSG00000100968.9	0.68237	0.51571	0.266936	0.586892	0.310688	0.998481	0.999899	0.997755	0.73544	0.98686	0.770291	0.913032
ENSG00000148215.3	0.991743	0.215458	0.0570004	0.893039	0.272379	0.992072	0.999899	0.997755	0.74184	0.990772	0.820933	0.570958
ENSG00000243284.1	0.637375	0.41462	0.946741	0.972322	0.660057	0.99343	0.999899	0.985319	0.794696	0.990772	0.557843	0.889547
ENSG00000076321.6	0.69079	0.27795	0.83901	0.985358	0.335873	0.998481	0.999899	0.971754	0.26455	0.98686	0.383572	0.369341
ENSG00000065485.13	0.656668	0.227327	0.726052	0.944388	0.356762	0.99343	0.999899	0.985319	0.686644	0.883934	0.817432	0.525406
ENSG00000247774.2	0.69079	0.00854531	0.0365702	0.947995	0.0444312	0.992072	0.999899	0.985319	0.954214	0.986646	0.665766	0.532147
ENSG00000219392.1	0.733223	0.0547176	0.139037	0.987193	0.131216	0.995969	0.999899	0.985319	0.927405	0.990958	0.917893	0.890725
ENSG00000270690.1	0.942642	0.163193	0.449598	0.830544	0.661242	0.992072	0.999899	0.997755	0.850381	0.369922	0.952645	0.76892
ENSG00000267547.1	0.913982	0.917728	0.613651	0.946679	0.966962	0.992072	0.999899	0.969663	0.920437	0.98686	0.856479	0.605359
ENSG00000175229.6	0.936421	0.351782	0.610197	0.783595	0.709986	0.992072	0.999899	0.969663	0.977184	0.98686	0.972458	0.915357
ENSG00000154743.13	0.687724	0.0417673	0.0518611	0.975271	0.0152662	0.99343	0.999899	0.985319	0.657495	0.420036	0.906221	0.812009
ENSG00000230587.1	0.954823	0.684249	0.975174	0.980902	0.782207	0.992072	0.999899	0.985319	0.714488	0.986646	0.873823	0.706888
ENSG00000130244.8	0.954257	0.380118	0.140849	0.888662	0.266902	0.998481	0.999899	0.997755	0.653978	0.986646	0.8005	0.612379
ENSG00000197061.3	0.763354	0.630287	0.168525	0.757167	0.967541	0.998481	0.999899	0.985795	0.880158	0.986646	0.947208	0.414332
ENSG00000182118.5	0.82656	0.705137	0.854863	0.957015	0.980556	0.992072	0.999899	0.962937	0.844367	0.984261	0.734137	0.76337
ENSG00000029993.10	0.47152	0.0744844	0.985966	0.757167	0.232958	0.992072	0.999899	0.985795	0.869815	0.98686	0.893994	0.825635
ENSG00000166033.7	0.973862	0.179442	0.618463	0.438806	0.78862	0.999582	0.999899	0.942764	0.793985	0.984261	0.769242	0.273054
ENSG00000106615.5	0.97714	0.623434	0.903204	0.836928	0.731133	0.992072	0.999899	0.969663	0.788443	0.984261	0.72395	0.777271
ENSG00000167840.9	0.841294	0.284248	0.995349	0.940434	0.859462	0.992072	0.999899	0.985319	0.817976	0.98686	0.776052	0.700264
ENSG00000142583.13	0.95388	0.422976	0.698966	0.84298	0.593931	0.992072	0.999899	0.969663	0.490764	0.990772	0.251607	0.122501
ENSG00000132000.7	0.92536	0.751992	0.455017	0.97247	0.504694	0.992072	0.999899	0.985319	0.988133	0.994857	0.993556	0.93819
ENSG00000105722.5	0.594621	0.00679653	0.0994231	0.973095	0.0303848	0.992072	0.999899	0.986835	0.439651	0.986646	0.729665	0.207449
ENSG00000254417.1	0.993777	0.861478	0.371732	0.886397	0.502512	0.992072	0.999899	0.997755	0.734948	0.986646	0.865163	0.462309
ENSG00000106236.3	0.8923	0.579563	0.47404	0.661085	0.984329	0.999582	0.999899	0.756265	0.592631	0.986646	0.434387	0.174822
ENSG00000162434.7	0.882834	0.391607	0.418168	0.929569	0.229088	0.992072	0.999899	0.811905	0.869284	0.673304	0.520349	0.946577
ENSG00000225171.2	0.96762	0.25213	0.158129	0.412157	0.488781	0.992072	0.999899	0.969663	0.649456	0.994857	0.688097	0.584206
ENSG00000231307.1	0.838362	0.190694	0.360485	0.929884	0.685506	0.992072	0.999899	0.981023	0.950187	0.98686	0.413218	0.426582
ENSG00000231965.4	0.962459	0.775267	0.472447	0.937031	0.446681	0.992072	0.999899	0.986894	0.957484	0.990772	0.673775	0.87296
ENSG00000185246.13	0.913982	0.62577	0.789961	0.997666	0.964806	0.999582	0.999899	0.935496	0.561098	0.998502	0.285565	0.128279
ENSG00000167699.9	0.982444	0.385671	0.371732	0.807448	0.468828	0.999582	0.999899	0.962756	0.641209	0.984261	0.425261	0.732705
ENSG00000141469.12	0.598634	0.999121	0.0440659	0.905529	0.404227	0.992072	0.999899	0.997755	0.957484	0.98686	0.973331	0.592805
ENSG00000154813.5	0.957042	0.29946	0.253868	0.874803	0.226376	0.998481	0.999899	0.997755	0.338725	0.986646	0.981576	0.91313
ENSG00000172159.11	0.832258	0.55836	0.850212	0.746823	0.384211	0.992072	0.999899	0.985319	0.381225	0.998502	0.860069	0.313931
ENSG00000100147.9	0.967588	0.813765	0.841195	0.936295	0.958505	0.992072	0.999899	0.985319	0.823916	0.878705	0.978056	0.913032
ENSG00000231449.1	0.968506	0.521497	0.788552	0.810168	0.546466	0.993706	0.999899	0.985319	0.966583	0.998502	0.790925	0.609135
ENSG00000088543.10	0.736211	0.825733	0.159817	0.971239	0.681089	0.992072	0.999899	0.997755	0.53446	0.986646	0.987535	0.862669
ENSG00000256314.1	0.890533	0.179431	0.209241	0.917975	0.445531	0.998368	0.999899	0.985319	0.998214	0.990772	0.87919	0.576121
ENSG00000167182.11	0.965241	0.853315	0.790906	0.937372	0.786512	0.999582	0.999899	0.969663	0.92075	0.986646	0.946099	0.913032
ENSG00000230383.1	0.656668	0.108966	0.443974	0.927117	0.361291	0.999143	0.999899	0.985319	0.764653	0.98686	0.872515	0.765036
ENSG00000231762.1	0.611745	0.0223294	0.102291	0.982782	0.0316282	0.992072	0.999899	0.997755	0.862573	0.990772	0.706972	0.793486
ENSG00000264364.2	0.841572	0.69984	0.885395	0.929852	0.91385	0.992072	0.999899	0.875026	0.229515	0.986646	0.425261	0.462098
ENSG00000184194.5	0.670383	0.157664	0.595213	0.91578	0.386719	0.999582	0.999899	0.997755	0.869943	0.98686	0.970133	0.905967
ENSG00000167637.12	0.6965	0.00558266	0.033561	0.959752	0.0143151	0.999582	0.999899	0.985319	0.428069	0.998502	0.663069	0.475022
ENSG00000130396.16	0.779602	0.657	0.0766987	0.983005	0.573216	0.992072	0.999899	0.969663	0.887245	0.986646	0.915289	0.586791
ENSG00000108384.10	0.956098	0.729247	0.378063	0.936301	0.432748	0.992072	0.999899	0.985096	0.396596	0.994857	0.568981	0.560161
ENSG00000126947.7	0.959991	0.927229	0.892835	0.958574	0.721362	0.999582	0.999899	0.997755	0.982297	0.986646	0.699148	0.523372
ENSG00000224892.2	0.933818	0.600376	0.314352	0.661085	0.790307	0.992072	0.999899	0.985319	0.549217	0.998502	0.670348	0.320771
ENSG00000092931.7	0.970151	0.690849	0.154938	0.614687	0.134224	0.99343	0.999899	0.990772	0.906126	0.984261	0.896457	0.458137
ENSG00000136457.5	0.882834	0.231125	0.271878	0.927117	0.408847	0.992072	0.999899	0.985319	0.740582	0.998359	0.760798	0.986569
ENSG00000020256.15	0.982846	0.705494	0.77161	0.894606	0.82168	0.992072	0.999899	0.997755	0.952943	0.987437	0.655091	0.963863
ENSG00000174599.4	0.932068	0.741887	0.569411	0.887538	0.885953	0.999582	0.999899	0.99598	0.505074	0.998502	0.84835	0.904248
ENSG00000198399.10	0.934351	0.488421	0.477871	0.757167	0.923724	0.998481	0.999899	0.99598	0.461877	0.986646	0.799333	0.200559
ENSG00000109680.6	0.857467	0.375423	0.531214	0.86273	0.171627	0.996043	0.999899	0.962217	0.487144	0.928761	0.980175	0.905326
ENSG00000144908.9	0.831092	0.692392	0.799186	0.997666	0.868587	0.992072	0.999899	0.981002	0.723455	0.984261	0.568981	0.445577
ENSG00000138613.9	0.693142	0.417992	0.701636	0.987193	0.673183	0.99343	0.999899	0.986473	0.876165	0.998502	0.778898	0.857045
ENSG00000272076.1	0.956588	0.447698	0.136398	0.986136	0.345194	0.992072	0.999899	0.969663	0.836524	0.984261	0.964491	0.931463
ENSG00000035928.10	0.954257	0.721668	0.615247	0.888389	0.7608	0.992072	0.999899	0.997755	0.794696	0.986646	0.875694	0.177406
ENSG00000227309.1	0.913341	0.300637	0.526765	0.998875	0.28512	0.992072	0.999899	0.986018	0.618749	0.990772	0.536279	0.584033
ENSG00000161970.8	0.991912	0.879775	0.83637	0.937372	0.71748	0.99343	0.999899	0.971754	0.969193	0.984261	0.994158	0.697987
ENSG00000251520.1	0.890742	0.104508	0.0464533	0.990051	0.0778618	0.99343	0.999899	0.985319	0.580731	0.986646	0.708792	0.461731
ENSG00000167740.5	0.890742	0.215086	0.0199665	0.972295	0.19547	0.992072	0.999899	0.970626	0.299644	0.990772	0.501376	0.318181
ENSG00000109790.12	0.767703	0.189447	0.637517	0.997666	0.157565	0.999582	0.999899	0.969663	0.338507	0.98686	0.89134	0.987521
ENSG00000058091.12	0.810325	0.713197	0.931391	0.863886	0.71772	0.992072	0.999899	0.867776	0.978376	0.990772	0.650747	0.319762
ENSG00000086300.11	0.788215	0.90172	0.798374	0.799433	0.942468	0.994387	0.999899	0.978731	0.793985	0.986646	0.884166	0.932699
ENSG00000150760.8	0.852983	0.623181	0.938647	0.959196	0.254113	0.99343	0.999899	0.962217	0.99614	0.673304	0.994948	0.51102
ENSG00000158470.5	0.954823	0.820315	0.75238	0.971239	0.901374	0.992072	0.999899	0.874691	0.363714	0.984261	0.355742	0.386463
ENSG00000226237.1	0.978173	0.644763	0.986339	0.840651	0.967479	0.999582	0.999899	0.985319	0.847039	0.986646	0.753318	0.826157
ENSG00000185130.4	0.817443	0.23813	0.697411	0.900154	0.551549	0.992072	0.999899	0.974101	0.939964	0.98686	0.367655	0.158977
ENSG00000127743.5	0.867466	0.206291	0.864712	0.648184	0.967838	0.992072	0.999899	0.988145	0.895275	0.876234	0.959095	0.234195
ENSG00000197857.9	0.594621	0.00696872	0.154903	0.757167	0.120498	0.992072	0.999899	0.978817	0.970222	0.986646	0.590669	0.142728
ENSG00000183655.11	0.92536	0.272045	0.0307196	0.998392	0.147637	0.99343	0.999899	0.969663	0.900862	0.990772	0.905561	0.33651
ENSG00000136536.10	0.986801	0.859965	0.824098	0.86562	0.81099	0.992072	0.999899	0.985319	0.522258	0.990772	0.527088	0.376847
ENSG00000107518.12	0.954244	0.465745	0.807164	0.661085	0.890328	0.992072	0.999899	0.997755	0.512424	0.849874	0.854519	0.989543
ENSG00000002330.9	0.95388	0.611599	0.412184	0.573749	0.802835	0.999582	0.999899	0.985319	0.945881	0.98686	0.791153	0.187852
ENSG00000272181.1	0.731897	0.0303924	0.0421628	0.945067	0.0737783	0.999582	0.999899	0.954115	0.93045	0.990772	0.776962	0.966048
ENSG00000243749.1	0.830988	0.145945	0.574683	0.827358	0.684601	0.992072	0.999899	0.962937	0.561606	0.986646	0.885858	0.494141
ENSG00000082497.7	0.6965	0.398916	0.411978	0.854636	0.966424	0.99343	0.999899	0.988145	0.777895	0.987437	0.562967	0.31592
ENSG00000272630.1	0.92536	0.593444	0.315675	0.836928	0.734089	0.992072	0.999899	0.997755	0.981476	0.986646	0.761892	0.835527
ENSG00000162493.12	0.736067	0.562599	0.970362	0.888389	0.405601	0.942786	0.999899	0.891416	0.518021	0.86287	0.261967	0.49398
ENSG00000112559.9	0.586371	0.0698321	0.915924	0.941524	0.698523	0.99343	0.999899	0.840579	0.283485	0.986646	0.568981	0.295798
ENSG00000105989.4	0.435774	0.50154	0.226971	0.781053	0.989837	0.998481	0.999899	0.998948	0.735621	0.998502	0.987712	0.996478
ENSG00000143207.15	0.91751	0.528941	0.836113	0.838564	0.938452	0.992072	0.999899	0.975565	0.998492	0.992674	0.738923	0.445577
ENSG00000153037.8	0.634522	0.824781	0.0643535	0.936295	0.635925	0.99343	0.999899	0.997653	0.287387	0.986646	0.87117	0.811148
ENSG00000164125.11	0.874727	0.251171	0.681719	0.729834	0.727491	0.999582	0.999899	0.985319	0.863831	0.984261	0.984071	0.527035
ENSG00000102349.10	0.898447	0.0280999	0.0234311	0.941524	0.0381762	0.999582	0.999899	0.969663	0.566615	0.999085	0.470149	0.259533
ENSG00000163347.5	0.314433	0.0814714	0.54471	0.92003	0.307295	0.998368	0.999899	0.959997	0.580583	0.990772	0.54964	0.837745
ENSG00000119714.6	0.962691	0.706031	0.616447	0.927913	0.669147	0.99343	0.999899	0.997755	0.399986	0.986646	0.749103	0.791117
ENSG00000212670.1	0.943107	0.321288	0.875532	0.780024	0.961585	0.992072	0.999899	0.985319	0.66737	0.990772	0.959044	0.876084
ENSG00000106823.8	0.847175	0.488542	0.967825	0.971465	0.846363	0.992072	0.999899	0.892502	0.27202	0.990772	0.425372	0.124964
ENSG00000186765.7	0.818898	0.245256	0.793014	0.803759	0.591322	0.992072	0.999899	0.992359	0.777895	0.986646	0.58321	0.578009
ENSG00000107021.11	0.991114	0.0378884	0.0212166	0.827358	0.0727845	0.992072	0.999899	0.997755	0.486254	0.98686	0.350025	0.11125
ENSG00000082175.10	0.479984	0.495603	0.611322	0.898124	0.752908	0.999582	0.999899	0.811905	0.245134	0.41806	0.36929	0.633746
ENSG00000073670.9	0.998153	0.708737	0.799143	0.975029	0.673078	0.999582	0.999899	0.985319	0.521751	0.890079	0.77979	0.331816
ENSG00000122025.10	0.868865	0.314557	0.68903	0.997666	0.270983	0.993706	0.999899	0.969663	0.945982	0.986646	0.862974	0.913032
ENSG00000226958.1	0.662222	0.00558266	0.0225292	0.985001	0.0495009	0.999582	0.999899	0.985319	0.648247	0.990772	0.834872	0.898718
ENSG00000244300.2	0.726288	0.0624719	0.447731	0.958574	0.154462	0.99343	0.999899	0.99598	0.887882	0.990772	0.879288	0.837765
ENSG00000238168.4	0.967624	0.589043	0.586373	0.912625	0.744499	0.992072	0.999899	0.985319	0.945329	0.998502	0.895363	0.862869
ENSG00000122741.11	0.838362	0.272618	0.00800951	0.830544	0.341803	0.992072	0.999899	0.891416	0.673186	0.865172	0.97818	0.995368
ENSG00000135976.12	0.934572	0.0425831	0.0299494	0.881456	0.0702768	0.992072	0.999899	0.981023	0.866862	0.977173	0.911693	0.482348
ENSG00000105486.9	0.796653	0.927819	0.284491	0.99153	0.715986	0.996217	0.999899	0.99393	0.353267	0.98686	0.8984	0.329588
ENSG00000234345.2	0.545816	0.013988	0.0604983	0.921065	0.0227957	0.992072	0.999899	0.985319	0.892299	0.990772	0.874046	0.883375
ENSG00000170688.3	0.92112	0.530717	0.704574	0.967771	0.932896	0.992072	0.999899	0.962217	0.953066	0.98686	0.977405	0.939934
ENSG00000112624.8	0.940523	0.498048	0.796616	0.931012	0.652089	0.99343	0.999899	0.997755	0.973464	0.986646	0.952645	0.639449
ENSG00000165948.6	0.795809	0.530875	0.84382	0.930689	0.833253	0.999582	0.999899	0.99405	0.235912	0.876234	0.754386	0.300018
ENSG00000243414.4	0.97714	0.164666	0.0296343	0.944388	0.224284	0.998481	0.999899	0.985319	0.563598	0.990936	0.378998	0.20548
ENSG00000063601.12	0.882596	0.461253	0.59866	0.969733	0.661768	0.992072	0.999899	0.969663	0.657598	0.984261	0.898219	0.961614
ENSG00000165195.9	0.733516	0.719252	0.829246	0.998392	0.902342	0.992072	0.999899	0.962217	0.319722	0.990772	0.39284	0.321938
ENSG00000132676.11	0.726316	0.0366549	0.25561	0.822707	0.133912	0.992072	0.999899	0.985319	0.947735	0.984261	0.601566	0.258208
ENSG00000160326.9	0.941445	0.597267	0.5969	0.910361	0.456413	0.992072	0.999899	0.985319	0.84953	0.984261	0.706898	0.801142
ENSG00000085274.11	0.885568	0.955651	0.962663	0.883589	0.955372	0.99343	0.999899	0.840579	0.26455	0.986646	0.370096	0.418508
ENSG00000151136.10	0.992849	0.695193	0.842696	0.996295	0.782257	0.99343	0.999899	0.969663	0.223141	0.990772	0.413743	0.31707
ENSG00000077684.11	0.798246	0.958795	0.0338848	0.861258	0.1526	0.99343	0.999899	0.985319	0.785881	0.986646	0.97808	0.159653
ENSG00000141580.11	0.899457	0.33573	0.384526	0.942468	0.199096	0.992072	0.999899	0.985319	0.986105	0.986646	0.959752	0.730126
ENSG00000113583.6	0.445404	0.0337087	0.983587	0.71767	0.645085	0.999582	0.999899	0.997755	0.994183	0.973583	0.702493	0.139005
ENSG00000066405.8	0.967588	0.121779	0.0464883	0.763928	0.155786	0.998481	0.999899	0.943635	0.962153	0.986646	0.818982	0.98426
ENSG00000136830.7	0.804414	0.0235178	0.046631	0.969724	0.0314897	0.99343	0.999899	0.969663	0.581295	0.998502	0.656605	0.355234
ENSG00000173818.12	0.528383	0.360119	0.683702	0.956752	0.71772	0.992072	0.999899	0.967459	0.659783	0.98686	0.796054	0.779489
ENSG00000057657.10	0.930063	0.784766	0.68444	0.861258	0.994929	0.999582	0.999899	0.985795	0.848977	0.998502	0.814282	0.53203
ENSG00000113758.9	0.759526	0.0327761	0.448193	0.757167	0.107277	0.999582	0.999899	0.969663	0.421308	0.986646	0.787044	0.677271
ENSG00000260054.1	0.820268	0.419834	0.0465308	0.894606	0.153436	0.992072	0.999899	0.997755	0.543841	0.98686	0.902038	0.776308
ENSG00000171608.11	0.68237	0.883559	0.164834	0.841452	0.674147	0.992072	0.999899	0.962655	0.218658	0.998502	0.794788	0.850799
ENSG00000243508.1	0.988055	0.0334133	0.00130582	0.862219	0.034957	0.999582	0.999899	0.985319	0.73376	0.986646	0.857016	0.882791
ENSG00000142327.7	0.917358	0.679666	0.406896	0.920247	0.513661	0.99343	0.999899	0.985884	0.420221	0.999085	0.505884	0.258818
ENSG00000169372.8	0.833012	0.464361	0.724673	0.871871	0.926231	0.992072	0.999899	0.997755	0.930788	0.724351	0.897825	0.549555
ENSG00000266767.1	0.990132	0.491887	0.392021	0.908834	0.613922	0.992072	0.999899	0.985319	0.848098	0.990772	0.759009	0.877455
ENSG00000186832.4	0.375543	0.0314606	0.840019	0.823824	0.251204	0.992072	0.999899	0.997755	0.968825	0.984261	0.797784	0.464527
ENSG00000170348.4	0.832747	0.0540957	0.233564	0.718735	0.219125	0.992072	0.999899	0.862301	0.459124	0.883934	0.2601	0.0830767
ENSG00000048392.7	0.874977	0.31648	0.399435	0.973409	0.306564	0.99343	0.999899	0.962217	0.353871	0.986646	0.759009	0.945153
ENSG00000166455.9	0.459689	0.495588	0.527934	0.881456	0.577836	0.999582	0.999899	0.997755	0.876165	0.990772	0.85675	0.887916
ENSG00000229659.1	0.985302	0.650497	0.603547	0.897873	0.886433	0.999582	0.999899	0.985319	0.933972	0.986646	0.988777	0.465832
ENSG00000183779.5	0.856012	0.839087	0.597114	0.93445	0.837164	0.999582	0.999899	0.991717	0.235912	0.997563	0.25234	0.192247
ENSG00000230838.1	0.940785	0.652973	0.958029	0.841452	0.718229	0.31905	0.999899	0.985319	0.835578	0.990772	0.767043	0.78302
ENSG00000218426.5	0.978173	0.138076	0.160396	0.792165	0.394665	0.992072	0.999899	0.962937	0.690437	0.986646	0.97818	0.580445
ENSG00000182022.13	0.727569	0.534051	0.564445	0.841452	0.94106	0.992072	0.999899	0.997755	0.830996	0.98686	0.611935	0.227464
ENSG00000120899.13	0.750854	0.224926	0.965027	0.939669	0.68019	0.99343	0.999899	0.992359	0.676881	0.986646	0.701034	0.927524
ENSG00000140538.12	0.548215	0.576625	0.782632	0.836928	0.756809	0.999582	0.999899	0.985319	0.468258	0.840083	0.709179	0.990354
ENSG00000272758.1	0.818192	0.129672	0.381133	0.992233	0.207871	0.998481	0.999899	0.975565	0.878379	0.986646	0.998156	0.931793
ENSG00000271529.1	0.827779	0.438135	0.780425	0.986716	0.833135	0.992072	0.999899	0.969663	0.665815	0.98686	0.758226	0.834671
ENSG00000255350.1	0.90894	0.0684699	0.0229633	0.931699	0.0561782	0.994527	0.999899	0.985319	0.551719	0.98686	0.562913	0.504502
ENSG00000162572.15	0.6965	0.37627	0.73291	0.954751	0.595324	0.992072	0.999899	0.979372	0.33996	0.984409	0.234347	0.442956
ENSG00000090054.9	0.84545	0.741405	0.930872	0.848988	0.875373	0.99343	0.999899	0.985319	0.691456	0.998502	0.970636	0.9678
ENSG00000232629.4	0.862417	0.174762	0.302803	0.888607	0.327412	0.992072	0.999899	0.962217	0.899083	0.953956	0.836381	0.338254
ENSG00000154330.8	0.836786	0.919638	0.528457	0.888607	0.54747	0.992072	0.999899	0.99598	0.957064	0.986646	0.773969	0.664606
ENSG00000267383.2	0.962459	0.605641	0.231665	0.929852	0.591932	0.994527	0.999899	0.969663	0.328124	0.986646	0.793247	0.514223
ENSG00000170419.6	0.977188	0.895087	0.86831	0.987677	0.690695	0.992072	0.818973	0.960798	0.95583	0.789677	0.615457	0.542277
ENSG00000230267.3	0.96164	0.998459	0.650735	0.898124	0.960317	0.99343	0.999899	0.963052	0.400018	0.985773	0.565821	0.810928
ENSG00000198168.4	0.899457	0.746015	0.778165	0.845338	0.853054	0.981395	0.999899	0.660669	0.422352	0.984409	0.341872	0.285268
ENSG00000116205.6	0.988055	0.999852	0.433506	0.757167	0.220204	0.99343	0.999899	0.811905	0.291589	0.990772	0.351529	0.130991
ENSG00000162337.7	0.6965	0.494746	0.023353	0.970454	0.211592	0.992072	0.999899	0.969663	0.276975	0.98686	0.394368	0.390491
ENSG00000072952.14	0.893863	0.476817	0.193847	0.841452	0.156545	0.992072	0.999899	0.985319	0.568771	0.986646	0.615457	0.637969
ENSG00000152778.7	0.92112	0.508133	0.594606	0.981142	0.489016	0.992072	0.999899	0.977942	0.629275	0.985773	0.851186	0.354947
ENSG00000140263.9	0.925093	0.77552	0.950055	0.952488	0.842732	0.992072	0.999899	0.997755	0.468535	0.984261	0.788085	0.484158
ENSG00000250384.1	0.962459	0.244047	0.145268	0.899938	0.314904	0.992072	0.999899	0.997337	0.858508	0.998359	0.979291	0.927065
ENSG00000197128.7	0.959991	0.773666	0.391599	0.937925	0.3104	0.992072	0.999899	0.969663	0.999696	0.986646	0.960494	0.995997
ENSG00000151726.9	0.90724	0.500209	0.904434	0.823824	0.820864	0.994663	0.999899	0.840579	0.583143	0.928761	0.454243	0.282281
ENSG00000213967.6	0.811389	0.779601	0.85377	0.757167	0.942243	0.992072	0.999899	0.985319	0.837993	0.986646	0.439126	0.521175
ENSG00000172667.6	0.998464	0.984471	0.327889	0.757167	0.455597	0.992072	0.999899	0.985319	0.294798	0.94089	0.818682	0.799044
ENSG00000206418.3	0.962459	0.275919	0.119754	0.846396	0.270209	0.992072	0.999899	0.985319	0.869815	0.991819	0.738904	0.581615
ENSG00000111897.6	0.873744	0.697265	0.996147	0.888389	0.879144	0.998481	0.999899	0.962937	0.390553	0.98686	0.706688	0.790368
ENSG00000104205.8	0.838006	0.57303	0.961239	0.902695	0.242968	0.992072	0.999899	0.997755	0.999913	0.986646	0.851186	0.662426
ENSG00000171428.9	0.851918	0.775361	0.807164	0.930522	0.996418	0.992072	0.999899	0.962937	0.780219	0.953956	0.851766	0.730126
ENSG00000229399.1	0.986801	0.15658	0.0737419	0.853323	0.0861979	0.992072	0.999899	0.985319	0.866118	0.990772	0.808666	0.851704
ENSG00000127081.9	0.767703	0.0397698	0.484823	0.923415	0.197428	0.992072	0.999899	0.997755	0.554678	0.970342	0.676893	0.182677
ENSG00000115866.6	0.928558	0.346669	0.220933	0.958574	0.181441	0.99343	0.999899	0.858941	0.486501	0.998502	0.4729	0.235561
ENSG00000164597.9	0.918651	0.681042	0.102103	0.774998	0.214021	0.992072	0.999899	0.971754	0.990408	0.98686	0.712611	0.654897
ENSG00000196152.6	0.786141	0.997884	0.197669	0.862219	0.422416	0.992072	0.999899	0.997653	0.814425	0.98686	0.611982	0.701822
ENSG00000125844.11	0.819154	0.0469508	0.0863281	0.955278	0.0293814	0.998481	0.999899	0.840579	0.424452	0.986646	0.28678	0.674377
ENSG00000188662.5	0.892435	0.300593	0.567455	0.899798	0.461489	0.99934	0.999899	0.969663	0.3739	0.986646	0.293587	0.520843
ENSG00000244131.2	0.786528	0.207566	0.290275	0.950397	0.205213	0.992072	0.999899	0.997755	0.8654	0.986646	0.837499	0.922399
ENSG00000265912.1	0.98383	0.246815	0.154631	0.936295	0.435903	0.992072	0.999899	0.985319	0.753165	0.996277	0.893126	0.993327
ENSG00000168491.5	0.986638	0.812724	0.475015	0.970012	0.762237	0.993706	0.999899	0.997653	0.986105	0.9972	0.890044	0.546044
ENSG00000183549.6	0.924731	0.94773	0.745052	0.822205	0.940154	0.99343	0.999899	0.997755	0.591188	0.990772	0.812347	0.978858
ENSG00000266283.1	0.940523	0.711236	0.442985	0.894606	0.813925	0.992072	0.999899	0.93794	0.958365	0.986646	0.753318	0.500258
ENSG00000257017.4	0.990347	0.930233	0.569554	0.925467	0.564111	0.992072	0.999899	0.969663	0.770257	0.986646	0.994512	0.89556
ENSG00000196355.2	0.567053	0.0269009	0.201368	0.893039	0.0567393	0.992072	0.999899	0.983451	0.633658	0.990772	0.740836	0.846056
ENSG00000104756.11	0.868582	0.903019	0.719128	0.894606	0.825555	0.992072	0.999899	0.997755	0.590957	0.98686	0.701178	0.603233
ENSG00000154874.10	0.940769	0.620494	0.900266	0.971465	0.849297	0.992072	0.999899	0.999355	0.984675	0.990772	0.782636	0.718387
ENSG00000163694.10	0.943107	0.998459	0.942333	0.836928	0.8846	0.994387	0.999899	0.988596	0.466615	0.98686	0.748146	0.906233
ENSG00000138161.8	0.833734	0.289518	0.623462	0.869495	0.502657	0.992072	0.999899	0.994983	0.923962	0.984261	0.945407	0.697605
ENSG00000172819.12	0.970385	0.634404	0.367405	0.844517	0.602992	0.99343	0.999899	0.997755	0.245198	0.998434	0.474109	0.701553
ENSG00000111859.12	0.383883	0.0583517	0.691754	0.796903	0.411285	0.992072	0.999899	0.969663	0.856577	0.98686	0.750161	0.174283
ENSG00000109667.7	0.974779	0.973331	0.937779	0.910127	0.877845	0.992072	0.999899	0.942764	0.875432	0.984409	0.66349	0.89414
ENSG00000223779.4	0.88494	0.996107	0.850835	0.83333	0.983647	0.992072	0.999899	0.962217	0.875432	0.984409	0.321297	0.197529
ENSG00000182712.11	0.790064	0.508485	0.712292	0.90535	0.956911	0.99343	0.999899	0.840579	0.646263	0.98686	0.326282	0.124279
ENSG00000126070.14	0.996731	0.13535	0.0721843	0.757167	0.332868	0.99343	0.999899	0.985319	0.835288	0.986646	0.809166	0.723859
ENSG00000262003.1	0.974067	0.154287	0.051004	0.9127	0.0689886	0.99343	0.999899	0.962937	0.972246	0.984261	0.364995	0.715081
ENSG00000146463.7	0.976632	0.991029	0.8755	0.882987	0.759401	0.998481	0.999899	0.975255	0.244823	0.986646	0.315783	0.0996999
ENSG00000106780.7	0.962947	0.498415	0.371229	0.861258	0.23897	0.695451	0.999899	0.99405	0.905134	0.975017	0.973081	0.686073
ENSG00000083814.8	0.962459	0.240417	0.18278	0.998392	0.163863	0.99343	0.999899	0.99405	0.906814	0.928761	0.77979	0.210385
ENSG00000107968.5	0.817443	0.597267	0.965336	0.939492	0.800096	0.992072	0.999899	0.997755	0.940972	0.990772	0.965848	0.854775
ENSG00000179820.11	0.548942	0.0260127	0.835453	0.937372	0.172404	0.992072	0.999899	0.981002	0.874727	0.952804	0.813269	0.333148
ENSG00000137331.11	0.656668	0.0458212	0.222615	0.757167	0.0541701	0.992072	0.999899	0.840579	0.838306	0.761486	0.912694	0.935975
ENSG00000234420.3	0.662973	0.00739668	0.135144	0.816914	0.13531	0.992072	0.999899	0.997755	0.421592	0.986646	0.735005	0.108102
ENSG00000101138.7	0.954244	0.491892	0.708795	0.757167	0.966962	0.999582	0.999899	0.467499	0.359118	0.282613	0.27672	0.510938
ENSG00000165244.6	0.638974	0.39025	0.610733	0.957508	0.670325	0.995969	0.999899	0.985319	0.715383	0.986646	0.687562	0.823932
ENSG00000208035.1	0.606773	0.397809	0.614014	0.994745	0.724059	0.992072	0.999899	0.99598	0.710484	0.990772	0.987932	0.931005
ENSG00000113916.13	0.982444	0.635321	0.180127	0.757167	0.229229	0.96542	0.999899	0.985319	0.965323	0.941972	0.885009	0.834731
ENSG00000227383.1	0.997958	0.176599	0.123416	0.86273	0.296744	0.992072	0.999899	0.840579	0.749956	0.98686	0.820096	0.885551
ENSG00000162521.14	0.989284	0.178927	0.182386	0.845338	0.481336	0.992072	0.999899	0.985319	0.390384	0.994857	0.462886	0.136824
ENSG00000100949.10	0.962539	0.231602	0.0523611	0.958574	0.228282	0.992072	0.999899	0.985319	0.710128	0.991309	0.860716	0.96957
ENSG00000213859.3	0.954244	0.0469508	0.0603945	0.849161	0.100994	0.992072	0.999899	0.969663	0.443097	0.986646	0.508048	0.282582
ENSG00000197548.8	0.810017	0.182212	0.349514	0.930532	0.141504	0.992072	0.999899	0.840579	0.480901	0.986646	0.44262	0.125014
ENSG00000157601.9	0.784325	0.613557	0.914513	0.989082	0.685371	0.992072	0.999899	0.997755	0.3739	0.986646	0.694185	0.92271
ENSG00000146373.12	0.727563	0.228379	0.886628	0.990119	0.394733	0.992072	0.977194	0.999506	0.81905	0.999085	0.813269	0.322372
ENSG00000240342.2	0.970151	0.141351	0.0346842	0.912659	0.304573	0.992072	0.999899	0.962756	0.379128	0.998502	0.636964	0.34504
ENSG00000172081.9	0.882596	0.0324236	0.0589187	0.998037	0.0505817	0.992072	0.999899	0.997755	0.482969	0.997286	0.648325	0.631596
ENSG00000107625.8	0.92112	0.61096	0.343301	0.899245	0.182162	0.99343	0.999899	0.985795	0.685537	0.998502	0.62185	0.320961
ENSG00000134775.11	0.963626	0.906783	0.748125	0.869495	0.761619	0.992072	0.999899	0.942764	0.872376	0.986646	0.297812	0.28243
ENSG00000128585.13	0.788509	0.788214	0.219092	0.970454	0.580014	0.992072	0.999899	0.997653	0.288478	0.94089	0.482193	0.369341
ENSG00000106688.7	0.870952	0.147256	0.289816	0.900154	0.299281	0.998481	0.999899	0.892502	0.927586	0.953956	0.949168	0.811148
ENSG00000227825.3	0.853221	0.312456	0.749233	0.929717	0.358197	0.992072	0.999899	0.997755	0.906827	0.998502	0.811926	0.907891
ENSG00000238086.4	0.899457	0.670774	0.814555	0.941798	0.846405	0.992072	0.999899	0.985319	0.58405	0.986646	0.947039	0.870084
ENSG00000089094.12	0.675053	0.993918	0.131465	0.941658	0.615407	0.998481	0.999899	0.985319	0.229835	0.998502	0.810092	0.809788
ENSG00000198856.8	0.741579	0.0145867	0.0714473	0.703372	0.142976	0.999582	0.999899	0.985319	0.867593	0.986646	0.92625	0.462135
ENSG00000168137.11	0.990998	0.114932	0.0392749	0.885774	0.23585	0.992072	0.999899	0.997755	0.738676	0.994857	0.90397	0.677994
ENSG00000067560.6	0.741306	0.0857362	0.79039	0.790177	0.531772	0.99343	0.999899	0.974581	0.95583	0.98686	0.701501	0.491212
ENSG00000109756.4	0.838006	0.919025	0.513044	0.904449	0.955372	0.995969	0.999899	0.985319	0.735621	0.998502	0.673775	0.370779
ENSG00000223951.1	0.625882	0.0834901	0.262437	0.883589	0.0969221	0.992072	0.999899	0.868554	0.356679	0.95412	0.648891	0.605458
ENSG00000075624.9	0.829295	0.00558266	0.0254402	0.757167	0.0260487	0.992072	0.999899	0.997755	0.775796	0.98686	0.636123	0.250853
ENSG00000077092.14	0.72755	0.467576	0.710522	0.982782	0.562159	0.992072	0.999899	0.999506	0.750015	0.789677	0.753318	0.809154
ENSG00000183598.3	0.985736	0.786499	0.677618	0.992364	0.98769	0.999582	0.999899	0.997755	0.508908	0.98686	0.839641	0.789238
ENSG00000227544.4	0.727841	0.617177	0.999958	0.826468	0.824768	0.99343	0.999899	0.969663	0.670715	0.736151	0.427139	0.732917
ENSG00000180998.7	0.900501	0.835058	0.430782	0.998875	0.912092	0.981395	0.999899	0.840579	0.504025	0.990772	0.880124	0.800636
ENSG00000109927.5	0.991743	0.707661	0.388494	0.929852	0.551549	0.99779	0.999899	0.990772	0.905263	0.986646	0.890493	0.99022
ENSG00000139116.13	0.84014	0.849505	0.300193	0.929852	0.672179	0.99343	0.999899	0.985319	0.772959	0.990772	0.948392	0.917732
ENSG00000228801.5	0.935609	0.969215	0.508256	0.901901	0.550872	0.992072	0.999899	0.997653	0.484755	0.984261	0.729204	0.753391
ENSG00000186517.9	0.943987	0.543153	0.618963	0.868839	0.53804	0.999582	0.999899	0.962217	0.609164	0.975734	0.583399	0.980525
ENSG00000151917.13	0.624859	0.422154	0.980201	0.810168	0.66601	0.99343	0.999899	0.931225	0.96387	0.986646	0.964491	0.968658
ENSG00000256973.1	0.76878	0.0189083	0.0461611	0.846614	0.0270954	0.992072	0.999899	0.988145	0.834565	0.986646	0.875404	0.997077
ENSG00000155792.5	0.932645	0.80444	0.834363	0.966255	0.839419	0.997649	0.999899	0.914535	0.679137	0.815984	0.650747	0.944839
ENSG00000204650.9	0.925583	0.490702	0.613651	0.821036	0.80025	0.992072	0.999899	0.985884	0.782922	0.985411	0.905977	0.77367
ENSG00000162496.4	0.962947	0.10857	0.0444148	0.98472	0.151753	0.992072	0.999899	0.985319	0.466657	0.986646	0.0781714	0.0897811
ENSG00000105426.10	0.858998	0.51983	0.0839511	0.924344	0.296219	0.992072	0.83733	0.969663	0.270297	0.986646	0.182362	0.361461
ENSG00000118976.5	0.825135	0.759162	0.199101	0.971465	0.632136	0.992072	0.999899	0.985319	0.890452	0.990772	0.808583	0.773596
ENSG00000229833.5	0.871323	0.196341	0.59627	0.866294	0.574563	0.992072	0.999899	0.986018	0.98116	0.98686	0.925959	0.741837
ENSG00000106105.9	0.451275	0.170181	0.676788	0.977407	0.513018	0.994527	0.999899	0.974101	0.982113	0.990772	0.470149	0.223383
ENSG00000197746.9	0.983769	0.0190402	0.00574925	0.869495	0.0174907	0.992072	0.999899	0.969663	0.302644	0.990958	0.556374	0.497939
ENSG00000155657.19	0.930063	0.297895	0.596249	0.929852	0.4499	0.995018	0.999899	0.914535	0.506352	0.970342	0.799148	0.965895
ENSG00000092978.6	0.692214	0.188691	0.868866	0.911358	0.358146	0.992072	0.999899	0.985319	0.747956	0.98686	0.776962	0.652672
ENSG00000204344.10	0.993799	0.166225	0.19859	0.836928	0.175631	0.992072	0.999899	0.979372	0.330777	0.984409	0.578093	0.0853222
ENSG00000162639.11	0.999429	0.666906	0.4704	0.981142	0.442759	0.999582	0.999899	0.969663	0.969193	0.986646	0.829095	0.706204
ENSG00000254783.1	0.485186	0.104812	0.955124	0.841452	0.570569	0.99343	0.999899	0.986018	0.613307	0.990772	0.896078	0.870084
ENSG00000147789.11	0.576298	0.0104134	0.136398	0.930522	0.114363	0.992072	0.999899	0.997755	0.985923	0.998502	0.89374	0.692206
ENSG00000154760.9	0.999652	0.826564	0.702732	0.992364	0.9953	0.998481	0.999899	0.981023	0.931204	0.986646	0.672487	0.343962
ENSG00000186280.5	0.977436	0.65565	0.925574	0.810168	0.932896	0.995018	0.999899	0.985319	0.909328	0.984261	0.934412	0.605406
ENSG00000123836.10	0.811897	0.327198	0.730983	0.943971	0.488781	0.992072	0.999899	0.99805	0.989122	0.849874	0.627244	0.21453
ENSG00000008988.5	0.979852	0.870933	0.802546	0.810168	0.83063	0.999582	0.999899	0.985319	0.947218	0.986646	0.937208	0.595172
ENSG00000009844.11	0.683867	0.354982	0.931461	0.850044	0.879929	0.99343	0.999899	0.985319	0.494564	0.998502	0.979683	0.902222
ENSG00000182742.5	0.583615	0.0317409	0.210296	0.771838	0.0512253	0.998368	0.999899	0.974101	0.83957	0.990772	0.977777	0.942243
ENSG00000264146.1	0.770481	0.225424	0.805444	0.969733	0.314076	0.992072	0.999899	0.998418	0.998499	0.984409	0.978468	0.779705
ENSG00000138073.9	0.888494	0.0289759	0.02068	0.90597	0.0496079	0.906789	0.999899	0.969663	0.229835	0.994404	0.54394	0.352303
ENSG00000104883.3	0.943987	0.427699	0.77787	0.902901	0.853425	0.992072	0.999899	0.969663	0.715056	0.990772	0.954609	0.947148
ENSG00000260880.2	0.942383	0.206661	0.128768	0.966255	0.179889	0.992072	0.999899	0.811905	0.728507	0.985773	0.301185	0.442057
ENSG00000134686.12	0.945375	0.00716296	0.00167096	0.884898	0.0102565	0.99343	0.999899	0.985319	0.35043	0.998359	0.487502	0.39063
ENSG00000174917.4	0.924819	0.253973	0.0605324	0.86943	0.326662	0.99343	0.999899	0.997755	0.403647	0.986646	0.836414	0.227464
ENSG00000121211.3	0.940523	0.825807	0.628569	0.859969	0.746621	0.999582	0.999899	0.997755	0.876165	0.985773	0.74229	0.571875
ENSG00000095777.10	0.963974	0.32913	0.239975	0.948707	0.131417	0.992072	0.999899	0.903313	0.42315	0.986646	0.289136	0.197822
ENSG00000196781.9	0.760325	0.0550325	0.227567	0.941524	0.0722351	0.992072	0.999899	0.966479	0.834564	0.928761	0.253387	0.0182519
ENSG00000160145.11	0.971784	0.717113	0.515177	0.941524	0.736545	0.992072	0.999899	0.969663	0.98522	0.998502	0.651386	0.620999
ENSG00000221990.2	0.662973	0.685233	0.726598	0.766984	0.720801	0.992072	0.999899	0.969663	0.84683	0.999085	0.706737	0.861904
ENSG00000237522.1	0.940754	0.114828	0.17508	0.757167	0.380424	0.998481	0.999899	0.985096	0.972246	0.953956	0.977777	0.926063
ENSG00000233224.1	0.492656	0.0418094	0.593662	0.998392	0.316447	0.98601	0.999899	0.974101	0.577763	0.998359	0.591207	0.391256
ENSG00000163468.10	0.933327	0.23813	0.228836	0.844517	0.19526	0.998481	0.999899	0.987751	0.998492	0.985773	0.811926	0.615318
ENSG00000257365.3	0.900289	0.375719	0.866933	0.937031	0.960623	0.99343	0.999899	0.962217	0.930788	0.98686	0.408061	0.677994
ENSG00000164270.13	0.594621	0.366225	0.467245	0.890838	0.984329	0.992072	0.999899	0.974101	0.339402	0.990772	0.576803	0.196716
ENSG00000251306.1	0.970385	0.377707	0.25078	0.757167	0.583857	0.994387	0.999899	0.986018	0.894176	0.998502	0.854539	0.801142
ENSG00000233008.1	0.988055	0.374315	0.159635	0.951208	0.204406	0.992072	0.999899	0.99405	0.764943	0.990772	0.753749	0.506511
ENSG00000152409.8	0.866462	0.897418	0.393901	0.938667	0.545855	0.998481	0.999899	0.884544	0.421863	0.986646	0.390573	0.118945
ENSG00000234445.1	0.948663	0.24274	0.0569198	0.951208	0.278208	0.993706	0.999899	0.985319	0.643792	0.990772	0.9042	0.560108
ENSG00000109072.9	0.593995	0.341367	0.657627	0.992355	0.83545	0.994387	0.999899	0.994983	0.626681	0.98686	0.786896	0.514223
ENSG00000149483.7	0.904506	0.189441	0.102421	0.933821	0.0896842	0.992072	0.999899	0.969663	0.713615	0.990772	0.988777	0.580642
ENSG00000115947.9	0.975706	0.785498	0.622035	0.958574	0.993674	0.999582	0.999899	0.942764	0.8176	0.984261	0.659836	0.59237
ENSG00000085563.10	0.835122	0.907372	0.729503	0.945067	0.969867	0.999582	0.999899	0.986018	0.847983	0.986646	0.573992	0.0825649
ENSG00000083290.15	0.978173	0.618477	0.922462	0.412157	0.812553	0.992072	0.999899	0.974101	0.355816	0.998502	0.55933	0.399942
ENSG00000121898.8	0.819154	0.185753	0.942825	0.477764	0.826201	0.99343	0.999899	0.903313	0.975095	0.984409	0.544375	0.128657
ENSG00000175564.8	0.910007	0.658491	0.320959	0.869495	0.884389	0.992072	0.999899	0.997755	0.559209	0.986646	0.87089	0.945514
ENSG00000246985.3	0.974067	0.947882	0.20642	0.412157	0.0777373	0.992072	0.999899	0.640643	0.979415	0.98686	0.464867	0.283538
ENSG00000226017.2	0.962459	0.0432749	0.0102131	0.806911	0.0433211	0.993706	0.999899	0.99405	0.993799	0.984261	0.628473	0.484482
ENSG00000172586.7	0.990939	0.45152	0.304907	0.973409	0.674147	0.99343	0.999899	0.997755	0.993799	0.978444	0.855846	0.169244
ENSG00000248275.1	0.767703	0.912727	0.84382	0.893039	0.589778	0.818007	0.999899	0.997653	0.675971	0.990772	0.945407	0.996671
ENSG00000171495.12	0.913341	0.510124	0.587863	0.932751	0.464622	0.992072	0.999899	0.997755	0.936895	0.984409	0.978787	0.42672
ENSG00000158234.8	0.727563	0.481779	0.838234	0.973409	0.849433	0.998481	0.999899	0.969663	0.38259	0.986646	0.871035	0.778313
ENSG00000205356.5	0.587414	0.543153	0.334108	0.883589	0.901522	0.992072	0.999899	0.985319	0.290259	0.998502	0.753318	0.640959
ENSG00000047849.17	0.838006	0.120686	0.543964	0.942468	0.131417	0.99343	0.999899	0.997755	0.964339	0.981092	0.887279	0.817608
ENSG00000225542.1	0.962459	0.682896	0.274577	0.998875	0.52761	0.992072	0.999899	0.840579	0.559272	0.990772	0.712859	0.549555
ENSG00000165895.13	0.990998	0.925383	0.48582	0.823099	0.569984	0.998481	0.999899	0.963052	0.969136	0.98686	0.836001	0.612859
ENSG00000244313.2	0.862742	0.940159	0.565584	0.954751	0.910425	0.992072	0.999899	0.998619	0.880499	0.98686	0.901516	0.792002
ENSG00000066923.13	0.94512	0.278995	0.338992	0.970454	0.54688	0.998481	0.999899	0.99221	0.994494	0.998502	0.983034	0.938218
ENSG00000165752.12	0.977782	0.991388	0.998469	0.954751	0.791357	0.998481	0.999899	0.985319	0.417228	0.986646	0.694185	0.454629
ENSG00000198060.5	0.723136	0.912289	0.65225	0.885031	0.927696	0.998481	0.999899	0.997755	0.801588	0.951852	0.798057	0.998564
ENSG00000178562.13	0.99886	0.73674	0.98171	0.843859	0.958966	0.992072	0.999899	0.869469	0.746906	0.98686	0.969661	0.631433
ENSG00000130988.8	0.92661	0.925692	0.677888	0.978771	0.944648	0.704963	0.999899	0.985319	0.92767	0.986646	0.937572	0.948959
ENSG00000163563.7	0.977436	0.948615	0.722449	0.887538	0.827558	0.995969	0.999899	0.974101	0.806098	0.986646	0.951178	0.58871
ENSG00000258424.1	0.991912	0.341289	0.42096	0.758662	0.796645	0.999582	0.999899	0.924324	0.643212	0.984261	0.218286	0.534935
ENSG00000267322.1	0.774066	0.20362	0.938647	0.930689	0.857023	0.999582	0.999899	0.985319	0.690808	0.986646	0.848992	0.520506
ENSG00000170638.5	0.771949	0.354874	0.00106192	0.930689	0.0833587	0.992072	0.999899	0.891416	0.362757	0.98686	0.413743	0.34148
ENSG00000179743.2	0.901202	0.973764	0.286649	0.86273	0.48573	0.998481	0.999899	0.997755	0.78246	0.510109	0.924171	0.236448
ENSG00000170004.12	0.805234	0.897649	0.744164	0.952488	0.665502	0.998481	0.999899	0.966479	0.848098	0.984261	0.668649	0.781487
ENSG00000180458.2	0.856012	0.120546	0.136074	0.951208	0.159766	0.998481	0.999899	0.992134	0.705189	0.986646	0.418874	0.2936
ENSG00000272523.1	0.606065	0.77472	0.496586	0.810168	0.773376	0.995798	0.999899	0.997653	0.94808	0.998359	0.934412	0.694349
ENSG00000135776.4	0.874977	0.912749	0.445988	0.902535	0.930725	0.992072	0.999899	0.924324	0.294798	0.951149	0.475025	0.705314
ENSG00000101940.13	0.784325	0.264172	0.0125884	0.894606	0.176083	0.992072	0.999899	0.985319	0.298326	0.990772	0.738166	0.491717
ENSG00000236936.1	0.952902	0.132334	0.147619	0.854636	0.215329	0.99343	0.999899	0.986018	0.854952	0.986646	0.970289	0.713751
ENSG00000160917.10	0.375617	0.48114	0.264028	0.957984	0.984984	0.992072	0.999899	0.997755	0.372353	0.986646	0.89302	0.734241
ENSG00000159339.9	0.817443	0.688688	0.854896	0.944388	0.851588	0.996085	0.999899	0.997653	0.670638	0.986646	0.761013	0.20548
ENSG00000175899.10	0.841485	0.182427	0.438426	0.801133	0.463755	0.999497	0.999899	0.862301	0.553723	0.970342	0.269501	0.523416
ENSG00000156860.11	0.942383	0.345773	0.250501	0.982782	0.410774	0.999582	0.999899	0.985319	0.319722	0.98686	0.215198	0.0794238
ENSG00000125351.6	0.806225	0.278564	0.979343	0.849555	0.894835	0.992072	0.999899	0.969663	0.270095	0.990772	0.722572	0.227917
ENSG00000175137.9	0.892676	0.0328453	0.0190374	0.954751	0.0217761	0.992072	0.999899	0.962937	0.31228	0.990772	0.511334	0.425715
ENSG00000157388.9	0.547602	0.718216	0.32253	0.903497	0.760291	0.99343	0.999899	0.997755	0.998492	0.886775	0.995075	0.990865
ENSG00000261573.1	0.954611	0.788575	0.598547	0.886826	0.719382	0.99343	0.999899	0.997755	0.605513	0.986646	0.967093	0.790368
ENSG00000163013.7	0.836225	0.709459	0.609838	0.987451	0.98571	0.999582	0.999899	0.969663	0.278204	0.990772	0.292511	0.0959748
ENSG00000155330.5	0.548942	0.130904	0.918011	0.979897	0.431632	0.999582	0.999899	0.995125	0.741262	0.990772	0.659375	0.870434
ENSG00000267457.1	0.787794	0.160866	0.396706	0.928968	0.149437	0.992072	0.999899	0.997755	0.920085	0.986646	0.758226	0.939934
ENSG00000143622.6	0.471126	0.275762	0.5234	0.972322	0.519023	0.992072	0.999899	0.962217	0.394161	0.986646	0.39086	0.770398
ENSG00000090316.11	0.829225	0.0115095	0.00912531	0.998458	0.0144228	0.992072	0.999899	0.997755	0.801507	0.75926	0.949438	0.546031
ENSG00000179841.8	0.419167	0.372407	0.173015	0.886809	0.831464	0.992072	0.999899	0.971754	0.773678	0.986646	0.523965	0.229703
ENSG00000260641.1	0.995152	0.403533	0.740532	0.893039	0.665532	0.992072	0.999899	0.962217	0.910561	0.984409	0.794768	0.816368
ENSG00000178234.8	0.572932	0.0534442	0.452535	0.882987	0.154235	0.992072	0.999899	0.997755	0.633433	0.998502	0.90109	0.835527
ENSG00000174175.12	0.847175	0.503776	0.685209	0.718735	0.814327	0.994387	0.999899	0.389685	0.429301	0.113512	0.316625	0.814919
ENSG00000163110.10	0.857467	0.128142	0.327152	0.718735	0.216223	0.99343	0.999899	0.969663	0.561606	0.98686	0.744844	0.80282
ENSG00000181481.9	0.970151	0.186832	0.164643	0.894606	0.39973	0.99343	0.999899	0.840579	0.287387	0.953956	0.221894	0.412557
ENSG00000128594.3	0.853221	0.605733	0.790614	0.905477	0.996063	0.99343	0.999899	0.985795	0.582962	0.98686	0.818523	0.941048
ENSG00000120942.9	0.982846	0.207873	0.34602	0.989082	0.197905	0.992072	0.999899	0.969663	0.722764	0.986646	0.868704	0.675058
ENSG00000113296.10	0.779074	0.78669	0.80803	0.986136	0.902109	0.992072	0.999899	0.997653	0.751869	0.985411	0.901378	0.492544
ENSG00000177352.9	0.779602	0.346266	0.0191175	0.952488	0.0901495	0.99343	0.999899	0.971754	0.466657	0.995821	0.71548	0.821163
ENSG00000241101.1	0.955583	0.41229	0.487446	0.970454	0.486513	0.999582	0.999899	0.985319	0.918938	0.98686	0.89374	0.988712
ENSG00000261079.1	0.890346	0.819763	0.960156	0.952532	0.915339	0.99343	0.999899	0.994983	0.705467	0.986646	0.829403	0.888218
ENSG00000070018.4	0.880666	0.667413	0.795143	0.852657	0.955372	0.992072	0.999899	0.997755	0.588482	0.98686	0.85448	0.929441
ENSG00000144668.7	0.841294	0.166225	0.509872	0.978391	0.214106	0.992072	0.999899	0.970604	0.902281	0.975734	0.766367	0.185222
ENSG00000048740.13	0.655875	0.194451	0.560914	0.921065	0.202898	0.992072	0.999899	0.972314	0.998492	0.998502	0.893994	0.781196
ENSG00000233821.1	0.955396	0.557575	0.474504	0.893039	0.675251	0.99343	0.999899	0.994939	0.988488	0.990772	0.960619	0.462098
ENSG00000226419.2	0.51471	0.015077	0.206615	0.963155	0.0473669	0.99343	0.999899	0.986018	0.805323	0.986646	0.764121	0.544049
ENSG00000135912.6	0.91364	0.730003	0.648778	0.882987	0.994033	0.992072	0.999899	0.997755	0.927405	0.985773	0.989837	0.633746
ENSG00000111642.10	0.991869	0.889122	0.75549	0.757167	0.306564	0.996043	0.999899	0.985319	0.386516	0.990729	0.685234	0.193216
ENSG00000138385.11	0.925318	0.864214	0.975996	0.982782	0.712189	0.992072	0.999899	0.985319	0.542744	0.98686	0.901677	0.499106
ENSG00000236494.1	0.852249	0.147654	0.324928	0.836928	0.4199	0.992072	0.999899	0.986018	0.820663	0.990772	0.997602	0.925312
ENSG00000224046.1	0.89412	0.91115	0.887204	0.648184	0.758303	0.992072	0.999899	0.997755	0.876989	0.990772	0.758226	0.563965
ENSG00000169230.5	0.851918	0.551269	0.113713	0.865067	0.883539	0.992072	0.999899	0.891416	0.509179	0.998502	0.529205	0.0853222
ENSG00000130783.9	0.980918	0.330419	0.1993	0.836928	0.227887	0.992072	0.999899	0.720672	0.2209	0.951852	0.0505085	0.0644513
ENSG00000101335.5	0.920537	0.195571	0.0580588	0.937031	0.214268	0.999497	0.999899	0.891416	0.925718	0.984409	0.909726	0.791183
ENSG00000227124.4	0.993777	0.422519	0.339132	0.992364	0.450808	0.999582	0.999899	0.985319	0.785329	0.98686	0.833196	0.870924
ENSG00000110218.4	0.525413	0.0994965	0.968886	0.910127	0.327607	0.992072	0.999899	0.985319	0.442087	0.986646	0.998625	0.638099
ENSG00000229246.1	0.990647	0.207873	0.100161	0.955166	0.142692	0.992072	0.999899	0.720672	0.352667	0.986646	0.235646	0.158719
ENSG00000183735.5	0.881042	0.822941	0.69258	0.983005	0.930548	0.99343	0.999899	0.928309	0.232176	0.986646	0.400324	0.308982
ENSG00000226982.4	0.948349	0.651557	0.752216	0.86273	0.992473	0.992072	0.999899	0.997755	0.758126	0.986646	0.961602	0.927524
ENSG00000250144.1	0.993403	0.919453	0.844753	0.757167	0.948793	0.99343	0.999899	0.971754	0.554194	0.986646	0.795586	0.804686
ENSG00000112667.8	0.918651	0.427493	0.833038	0.90535	0.684759	0.999582	0.999899	0.962217	0.363714	0.999085	0.350025	0.208947
ENSG00000128815.13	0.924535	0.468209	0.685666	0.924223	0.489747	0.999582	0.999899	0.962217	0.353871	0.986646	0.169072	0.145278
ENSG00000170482.12	0.867172	0.447698	0.148007	0.849555	0.461119	0.999582	0.999899	0.994983	0.967104	0.986646	0.98934	0.811294
ENSG00000171658.4	0.547602	0.0845897	0.647076	0.879935	0.185597	0.99343	0.999899	0.997755	0.915135	0.986646	0.849485	0.98388
ENSG00000145216.11	0.977436	0.823878	0.992183	0.848988	0.983318	0.999582	0.999899	0.985319	0.659152	0.990772	0.879123	0.667671
ENSG00000241553.8	0.890533	0.686846	0.555445	0.780024	0.915722	0.99343	0.999899	0.962217	0.421671	0.990772	0.572095	0.136486
ENSG00000131778.13	0.841485	0.411647	0.857213	0.820304	0.734089	0.99343	0.999899	0.993021	0.451009	0.986646	0.964491	0.488109
ENSG00000145242.9	0.974067	0.859835	0.729167	0.875916	0.754706	0.999582	0.999899	0.840579	0.921633	0.986646	0.583399	0.361566
ENSG00000235740.1	0.9636	0.607161	0.428187	0.972656	0.368963	0.99343	0.999899	0.985319	0.950187	0.990772	0.793375	0.984756
ENSG00000221955.6	0.677316	0.824781	0.169894	0.438806	0.559569	0.992072	0.999899	0.99405	0.692074	0.984409	0.744322	0.816963
ENSG00000119185.8	0.6965	0.0908104	0.599977	0.969733	0.245724	0.998481	0.999899	0.981002	0.844719	0.998502	0.874839	0.651419
ENSG00000171723.11	0.637375	0.218994	0.68903	0.881068	0.251874	0.992072	0.999899	0.981659	0.814425	0.98686	0.89374	0.686102
ENSG00000109536.7	0.965241	0.743989	0.926408	0.86273	0.848424	0.992072	0.999899	0.985319	0.881159	0.990772	0.995833	0.953919
ENSG00000224631.3	0.868798	0.874298	0.852633	0.757167	0.493938	0.992072	0.999899	0.994983	0.798628	0.990772	0.744777	0.379185
ENSG00000001497.12	0.986638	0.652952	0.539201	0.999973	0.992473	0.992072	0.999899	0.997755	0.818973	0.993921	0.970289	0.689191
ENSG00000117036.7	0.650985	0.320117	0.985729	0.964722	0.196843	0.992072	0.999899	0.840579	0.187922	0.984261	0.413357	0.234961
ENSG00000273240.1	0.99361	0.473989	0.17508	0.944846	0.353616	0.999582	0.999899	0.985319	0.991036	0.984409	0.875428	0.741887
ENSG00000165916.4	0.841464	0.286491	0.993886	0.776416	0.54094	0.99343	0.999899	0.994983	0.573421	0.996277	0.993509	0.744267
ENSG00000177628.11	0.817443	0.0791805	0.00623819	0.757167	0.167388	0.992072	0.999899	0.985319	0.356604	0.986646	0.704633	0.320961
ENSG00000177830.13	0.982444	0.17144	0.0948809	0.942468	0.196258	0.995969	0.999899	0.962217	0.244823	0.98686	0.125665	0.0111447
ENSG00000100647.7	0.980731	0.424974	0.377453	0.980545	0.33201	0.992072	0.999899	0.998768	0.635382	0.998502	0.437234	0.315864
ENSG00000134057.10	0.809579	0.120842	0.357863	0.983005	0.324395	0.99343	0.999899	0.985319	0.811053	0.996277	0.810913	0.711603
ENSG00000184840.7	0.68237	0.0842881	0.980316	0.757167	0.651956	0.999582	0.999899	0.969663	0.961066	0.98686	0.378998	0.139521
ENSG00000259096.1	0.894281	0.861813	0.159091	0.982782	0.591253	0.999582	0.999899	0.986018	0.902785	0.986646	0.533878	0.523934
ENSG00000179144.4	0.786528	0.909453	0.57698	0.922721	0.733998	0.999582	0.999899	0.985319	0.771816	0.843192	0.9668	0.334855
ENSG00000121904.13	0.582157	0.158736	0.459209	0.841452	0.0737783	0.992072	0.999899	0.999097	0.961895	0.998502	0.608523	0.750763
ENSG00000225643.1	0.733106	0.560114	0.966728	0.927117	0.467567	0.992072	0.999899	0.985319	0.977799	0.98686	0.982876	0.876764
ENSG00000257243.1	0.632408	0.00696872	0.0253623	0.997564	0.0144228	0.992072	0.999899	0.997755	0.980242	0.990772	0.972898	0.98251
ENSG00000115977.14	0.99883	0.340615	0.148325	0.992364	0.318213	0.992072	0.999899	0.99634	0.961895	0.986646	0.974934	0.894942
ENSG00000082153.13	0.542938	0.152861	0.983587	0.888607	0.607673	0.99343	0.999899	0.985319	0.932471	0.990772	0.760107	0.252407
ENSG00000229931.1	0.896437	0.938105	0.526004	0.929852	0.859116	0.999582	0.999899	0.985319	0.958836	0.986646	0.676675	0.678084
ENSG00000065970.4	0.991912	0.879547	0.43364	0.983669	0.948057	0.992072	0.999899	0.914535	0.885346	0.720698	0.557613	0.557529
ENSG00000226202.2	0.96541	0.293543	0.06115	0.893039	0.212669	0.992072	0.999899	0.997755	0.921968	0.953956	0.909356	0.913032
ENSG00000101280.6	0.31112	0.0480343	0.68903	0.980902	0.428393	0.992072	0.999899	0.985319	0.750156	0.82861	0.780261	0.0982063
ENSG00000237021.2	0.95481	0.961464	0.918188	0.92072	0.724695	0.999582	0.999899	0.985319	0.232176	0.98686	0.971841	0.898539
ENSG00000163331.6	0.890742	0.959428	0.903447	0.718735	0.729104	0.999582	0.999899	0.483216	0.923508	0.990772	0.373485	0.199511
ENSG00000107960.6	0.786528	0.718623	0.393241	0.814005	0.510153	0.992072	0.999899	0.985319	0.619859	0.998502	0.864746	0.453638
ENSG00000119392.10	0.853697	0.967378	0.773454	0.921065	0.946956	0.992072	0.999899	0.896024	0.777895	0.994857	0.87454	0.513743
ENSG00000115239.17	0.90894	0.864875	0.337863	0.978771	0.36635	0.99343	0.999899	0.986018	0.944327	0.986646	0.995075	0.412289
ENSG00000118514.9	0.59977	0.126906	0.916578	0.930689	0.492767	0.994387	0.999899	0.856094	0.94808	0.98686	0.500218	0.542649
ENSG00000124275.10	0.554363	0.0773867	0.557818	0.912659	0.17899	0.999582	0.999899	0.840579	0.42302	0.986646	0.625571	0.950971
ENSG00000103035.6	0.818898	0.252053	0.7557	0.995143	0.351185	0.995099	0.999899	0.977942	0.589599	0.986646	0.728148	0.861021
ENSG00000185238.8	0.9881	0.501361	0.66557	0.86273	0.412756	0.99343	0.999899	0.997755	0.95136	0.998502	0.89302	0.883832
ENSG00000141506.9	0.934448	0.798552	0.893179	0.900154	0.620479	0.999582	0.999899	0.985319	0.796116	0.986646	0.556799	0.895283
ENSG00000090470.10	0.965723	0.541482	0.397634	0.964922	0.305422	0.99343	0.999899	0.992219	0.830996	0.998502	0.987712	0.731663
ENSG00000147251.11	0.882834	0.328058	0.647633	0.957279	0.454235	0.995018	0.999899	0.985319	0.332339	0.990772	0.316625	0.0590826
ENSG00000128617.2	0.665011	0.947941	0.0401847	0.951208	0.718561	0.992072	0.999899	0.983451	0.235912	0.990772	0.976639	0.570089
ENSG00000258768.2	0.624792	0.00845224	0.0919614	0.757167	0.0427061	0.999582	0.999899	0.997755	0.911582	0.990772	0.653498	0.36519
ENSG00000188895.7	0.955396	0.25526	0.532366	0.412157	0.979575	0.992072	0.999899	0.986018	0.48932	0.990772	0.851394	0.566978
ENSG00000267270.1	0.965954	0.353259	0.0633409	0.929852	0.26551	0.992072	0.999899	0.997755	0.99614	0.98686	0.976161	0.7741
ENSG00000164828.13	0.822463	0.314886	0.911293	0.880106	0.711619	0.906789	0.941759	0.874691	0.927405	0.984261	0.646953	0.943664
ENSG00000183495.9	0.924512	0.51571	0.645968	0.983005	0.774956	0.99343	0.999899	0.997755	0.640462	0.998502	0.777719	0.852924
ENSG00000174776.6	0.954244	0.447363	0.29555	0.816914	0.329364	0.992072	0.999899	0.969663	0.829202	0.990772	0.604069	0.670321
ENSG00000128266.7	0.937225	0.0404103	0.134198	0.757167	0.0761747	0.818007	0.999899	0.962756	0.778479	0.986646	0.774136	0.627376
ENSG00000269946.1	0.933327	0.256646	0.195956	0.992902	0.317451	0.992072	0.999899	0.985319	0.881999	0.998359	0.810393	0.983029
ENSG00000101400.5	0.841485	0.249891	0.0336226	0.970454	0.266902	0.992072	0.999899	0.99598	0.462046	0.990772	0.915289	0.712694
ENSG00000117280.8	0.934239	0.252053	0.197171	0.830799	0.307215	0.99343	0.999899	0.997755	0.980372	0.98686	0.87454	0.834068
ENSG00000165572.6	0.954244	0.348332	0.175153	0.872509	0.495791	0.99343	0.999899	0.985319	0.381732	0.990772	0.761024	0.477443
ENSG00000115762.12	0.892295	0.519991	0.852554	0.987709	0.583128	0.992072	0.999899	0.985319	0.967021	0.998502	0.952635	0.834163
ENSG00000132182.7	0.883133	0.983613	0.640041	0.86273	0.822176	0.99343	0.999899	0.991909	0.625586	0.990772	0.444877	0.440608
ENSG00000139263.7	0.717064	0.600296	0.123853	0.848988	0.831422	0.998481	0.999899	0.985319	0.726372	0.984409	0.852239	0.490426
ENSG00000266566.1	0.941147	0.140572	0.205634	0.902085	0.201431	0.992072	0.999899	0.994983	0.73376	0.998502	0.527088	0.569875
ENSG00000023191.12	0.90894	0.0352822	0.0318018	0.893039	0.0791792	0.992072	0.999899	0.971754	0.351263	0.990772	0.495034	0.116142
ENSG00000158769.13	0.967668	0.445767	0.375199	0.961052	0.624035	0.992072	0.999899	0.840579	0.533332	0.605044	0.662838	0.96957
ENSG00000213860.3	0.801612	0.0973954	0.14267	0.94488	0.250459	0.992072	0.999899	0.997755	0.886159	0.98686	0.706688	0.624643
ENSG00000169413.2	0.845352	0.206598	0.550915	0.987193	0.494713	0.992072	0.999899	0.997755	0.917427	0.99449	0.84835	0.723485
ENSG00000122203.10	0.827779	0.0506702	0.14131	0.912537	0.062828	0.992072	0.999899	0.840579	0.428315	0.605044	0.809502	0.577514
ENSG00000170954.7	0.716311	0.290235	0.753973	0.986136	0.404856	0.992072	0.999899	0.997755	0.904039	0.990772	0.748783	0.312564
ENSG00000185274.7	0.90894	0.393664	0.330248	0.757167	0.740938	0.992072	0.999899	0.997755	0.905855	0.986646	0.94513	0.451086
ENSG00000196378.7	0.786141	0.572908	0.457296	0.873203	0.729104	0.99343	0.999899	0.969663	0.54127	0.98686	0.365309	0.127436
ENSG00000253368.3	0.936922	0.516476	0.532366	0.810168	0.696585	0.992072	0.999899	0.997755	0.912851	0.986646	0.984071	0.96957
ENSG00000233044.1	0.940523	0.0776196	0.0103046	0.827358	0.0688573	0.992072	0.999899	0.997755	0.734948	0.992006	0.898219	0.699522
ENSG00000180878.2	0.945576	0.707983	0.489789	0.757167	0.965581	0.999582	0.999899	0.985319	0.880145	0.986646	0.766185	0.677994
ENSG00000137955.11	0.885754	0.88481	0.757925	0.842513	0.864864	0.992072	0.999899	0.993104	0.403826	0.990772	0.668971	0.993307
ENSG00000137944.12	0.850799	0.4889	0.922462	0.836928	0.860685	0.818007	0.999899	0.985319	0.632231	0.984261	0.977405	0.763817
ENSG00000229127.1	0.924535	0.0832294	0.0566127	0.861258	0.100742	0.992072	0.999899	0.994983	0.951989	0.986646	0.748783	0.549555
ENSG00000104343.15	0.965241	0.963937	0.817347	0.885329	0.924374	0.99343	0.999899	0.969663	0.574344	0.998359	0.445313	0.764153
ENSG00000257818.1	0.742198	0.0331139	0.0307196	0.990152	0.0531066	0.99343	0.999899	0.985319	0.590957	0.998502	0.796054	0.653701
ENSG00000260029.2	0.44914	0.0230576	0.520599	0.836928	0.125286	0.994527	0.999899	0.985319	0.969379	0.98686	0.522823	0.619449
ENSG00000151923.13	0.84014	0.0113939	0.00494368	0.884898	0.0152662	0.992072	0.999899	0.985319	0.910609	0.986646	0.982349	0.91869
ENSG00000173334.3	0.680239	0.151515	0.921188	0.765576	0.889163	0.992072	0.999899	0.970993	0.89195	0.993921	0.805393	0.971443
ENSG00000107331.12	0.948349	0.205161	0.0604782	0.995143	0.21091	0.992072	0.999899	0.969663	0.223055	0.986646	0.209579	0.257245
ENSG00000109814.7	0.6965	0.0976381	0.330758	0.994278	0.2175	0.99343	0.999899	0.962217	0.948411	0.986646	0.657381	0.517087
ENSG00000101825.7	0.559241	0.494106	0.193786	0.95405	0.973278	0.999582	0.999899	0.74394	0.591552	0.953956	0.458724	0.456327
ENSG00000230074.1	0.6965	0.250572	0.997214	0.893039	0.569046	0.99343	0.999899	0.969663	0.869815	0.987437	0.979683	0.399942
ENSG00000011258.11	0.853836	0.0133023	0.0732376	0.473712	0.0729727	0.99343	0.999899	0.840579	0.504025	0.990772	0.411357	0.178423
ENSG00000170522.5	0.975169	0.891059	0.82473	0.998875	0.99062	0.99343	0.999899	0.840579	0.509931	0.998502	0.367655	0.0853222
ENSG00000121064.8	0.95257	0.783235	0.71727	0.830544	0.870867	0.999582	0.999899	0.985319	0.958553	0.986646	0.770984	0.482649
ENSG00000256651.1	0.633108	0.0880083	0.27431	0.93445	0.100961	0.992072	0.999899	0.985319	0.817154	0.98686	0.761892	0.741358
ENSG00000249437.3	0.94512	0.993068	0.9279	0.902535	0.829645	0.992072	0.999899	0.962217	0.248477	0.808782	0.510813	0.497939
ENSG00000110700.2	0.929148	0.191174	0.0123123	0.852657	0.380666	0.99343	0.999899	0.997755	0.396018	0.986646	0.977274	0.423141
ENSG00000198963.6	0.763354	0.474946	0.806951	0.757167	0.898662	0.99343	0.999899	0.997755	0.799419	0.928761	0.939379	0.679834
ENSG00000173171.10	0.978931	0.460425	0.259048	0.941183	0.549362	0.992072	0.999899	0.985319	0.46743	0.986646	0.665265	0.35831
ENSG00000214022.7	0.738162	0.125619	0.00106192	0.963245	0.0906749	0.992072	0.999899	0.969663	0.278204	0.990772	0.442908	0.294481
ENSG00000063177.8	0.927299	0.185753	0.0258098	0.862664	0.311644	0.992072	0.999899	0.997755	0.294798	0.986646	0.929891	0.514331
ENSG00000144048.6	0.839487	0.195161	0.00891648	0.912659	0.0412965	0.992072	0.999899	0.997755	0.590024	0.990772	0.855944	0.883095
ENSG00000198286.5	0.736211	0.723692	0.389079	0.981863	0.91744	0.992072	0.999899	0.994983	0.872639	0.999085	0.594	0.974855
ENSG00000165186.9	0.594864	0.228745	0.954026	0.929717	0.574563	0.99343	0.999899	0.844678	0.942111	0.985411	0.164084	0.0830767
ENSG00000254509.1	0.570877	0.181741	0.854863	0.937372	0.380561	0.992072	0.999899	0.976435	0.860553	0.986646	0.970858	0.790168
ENSG00000203930.6	0.982444	0.256097	0.0589187	0.893524	0.233822	0.998924	0.999899	0.985319	0.770096	0.990772	0.991413	0.900044
ENSG00000231652.2	0.868865	0.952973	0.533437	0.941524	0.55797	0.99343	0.999899	0.985319	0.927336	0.98686	0.632483	0.814971
ENSG00000234031.1	0.89412	0.211662	0.258546	0.913049	0.125938	0.992072	0.999899	0.985795	0.758033	0.998502	0.879288	0.815006
ENSG00000140853.11	0.8923	0.242708	0.537281	0.830544	0.390387	0.99343	0.999899	0.986473	0.473529	0.98686	0.850072	0.950829
ENSG00000153201.11	0.884156	0.838665	0.752216	0.897385	0.681593	0.992072	0.999899	0.985319	0.207522	0.993921	0.500218	0.266889
ENSG00000198799.7	0.803313	0.054416	0.185309	0.958574	0.0841968	0.99343	0.999899	0.977942	0.696061	0.986646	0.983772	0.988526
ENSG00000182180.9	0.986684	0.138076	0.0246382	0.830544	0.296744	0.992072	0.999899	0.985319	0.641209	0.873488	0.995256	0.264717
ENSG00000116691.6	0.661366	0.741107	0.0904503	0.967733	0.370833	0.992072	0.999899	0.992359	0.31034	0.990772	0.899784	0.918495
ENSG00000271410.1	0.897667	0.859099	0.671985	0.763928	0.95711	0.999582	0.999899	0.997755	0.986105	0.98686	0.977274	0.957329
ENSG00000183486.8	0.818898	0.95177	0.49538	0.830544	0.918039	0.99343	0.999899	0.975314	0.26455	0.984261	0.708792	0.918115
ENSG00000132002.3	0.838464	0.0912788	0.154631	0.998875	0.128806	0.981395	0.999899	0.985319	0.867245	0.986646	0.59797	0.975685
ENSG00000236035.2	0.945517	0.107028	0.068308	0.944846	0.0597987	0.992072	0.999899	0.962217	0.816331	0.984261	0.780484	0.909748
ENSG00000184845.3	0.31112	0.282348	0.109894	0.987674	0.928992	0.992072	0.999899	0.985319	0.43387	0.950757	0.995256	0.291819
ENSG00000269964.2	0.909996	0.542757	0.606718	0.854673	0.585028	0.998481	0.999899	0.969663	0.956748	0.984261	0.520349	0.309578
ENSG00000079134.7	0.809052	0.718641	0.400894	0.837967	0.843465	0.994387	0.999899	0.98967	0.786895	0.990772	0.381551	0.129646
ENSG00000213762.6	0.959346	0.954338	0.493231	0.916894	0.734089	0.992072	0.999899	0.985319	0.839683	0.991309	0.435921	0.146239
ENSG00000105997.18	0.31112	0.174364	0.740433	0.874657	0.341626	0.992072	0.999899	0.985319	0.836181	0.995821	0.961047	0.958866
ENSG00000177640.11	0.978438	0.673527	0.918103	0.912659	0.817952	0.992072	0.999899	0.985319	0.97088	0.926175	0.867183	0.683211
ENSG00000075790.6	0.86243	0.848615	0.43538	0.757167	0.777309	0.992072	0.999899	0.969663	0.459124	0.984261	0.544375	0.723394
ENSG00000267299.1	0.955396	0.596196	0.926683	0.987677	0.833894	0.999582	0.999899	0.840579	0.744204	0.986646	0.726086	0.676285
ENSG00000110446.5	0.991869	0.397261	0.428187	0.93445	0.667376	0.999582	0.999899	0.985319	0.244642	0.998502	0.62653	0.425029
ENSG00000151090.13	0.990132	0.980813	0.844246	0.836928	0.873564	0.998481	0.999899	0.997755	0.799419	0.984261	0.949696	0.893371
ENSG00000243609.1	0.548215	0.0697505	0.593483	0.952488	0.267005	0.999582	0.999899	0.997755	0.993799	0.985773	0.818982	0.842874
ENSG00000102174.7	0.982444	0.433324	0.482913	0.903123	0.621327	0.99343	0.999899	0.977692	0.894538	0.990772	0.953238	0.887692
ENSG00000162636.11	0.451846	0.27734	0.772144	0.86273	0.555081	0.992072	0.999899	0.990772	0.994623	0.990772	0.970133	0.992379
ENSG00000180104.11	0.907769	0.322795	0.0489524	0.924344	0.0777373	0.992072	0.999899	0.963951	0.906161	0.984261	0.744715	0.861552
ENSG00000170085.13	0.944106	0.622361	0.443985	0.930689	0.492805	0.99343	0.999899	0.988845	0.971756	0.986646	0.895257	0.995997
ENSG00000196792.7	0.852983	0.278152	0.378729	0.952532	0.214698	0.995969	0.999899	0.997755	0.643621	0.990772	0.54884	0.162911
ENSG00000273373.1	0.552645	0.00712965	0.105485	0.838388	0.0314897	0.992072	0.999899	0.986622	0.923791	0.986646	0.855846	0.798402
ENSG00000181938.9	0.485186	0.211084	0.991645	0.848988	0.263825	0.99343	0.999899	0.997653	0.868131	0.990772	0.856479	0.820713
ENSG00000114416.13	0.933327	0.789752	0.839104	0.985587	0.989607	0.992072	0.999899	0.988145	0.381315	0.986646	0.610957	0.173568
ENSG00000156709.9	0.990132	0.64066	0.698297	0.86273	0.802173	0.992072	0.999899	0.957098	0.621634	0.984261	0.573423	0.570329
ENSG00000268656.1	0.827925	0.174035	0.452469	0.884626	0.304139	0.99343	0.999899	0.997755	0.987063	0.98686	0.736195	0.879209
ENSG00000196591.7	0.731897	0.600738	0.47447	0.911528	0.963737	0.992072	0.999899	0.997653	0.670638	0.998004	0.588652	0.351507
ENSG00000213123.6	0.64743	0.687303	0.74013	0.746823	0.695403	0.99343	0.999899	0.985319	0.947787	0.98686	0.979291	0.809577
ENSG00000100413.12	0.892798	0.461421	0.846074	0.902901	0.50197	0.99343	0.999899	0.985319	0.543075	0.98686	0.218286	0.0411841
ENSG00000231849.1	0.849259	0.164905	0.0983752	0.894606	0.117104	0.99343	0.999899	0.985319	0.679608	0.98686	0.846491	0.828443
ENSG00000180992.5	0.758167	0.889497	0.412184	0.816914	0.98073	0.99343	0.999899	0.997755	0.56905	0.945247	0.946947	0.302111
ENSG00000149196.11	0.980937	0.697007	0.850835	0.841452	0.869442	0.994527	0.999899	0.985319	0.821748	0.984409	0.932653	0.199705
ENSG00000272048.1	0.901202	0.906205	0.933294	0.972656	0.804271	0.99343	0.999899	0.969663	0.672876	0.984261	0.514171	0.847304
ENSG00000136859.5	0.572844	0.085053	0.877949	0.954751	0.26538	0.998481	0.999899	0.985319	0.775796	0.986646	0.929938	0.44881
ENSG00000196233.7	0.991912	0.27613	0.267823	0.921065	0.248754	0.992072	0.999899	0.969663	0.595364	0.986646	0.57627	0.591407
ENSG00000165300.6	0.844321	0.958309	0.787552	0.765576	0.550661	0.999582	0.999899	0.884544	0.718573	0.986646	0.504018	0.937587
ENSG00000169429.6	0.942547	0.964651	0.46001	0.893039	0.803248	0.992072	0.999899	0.840579	0.662375	0.986646	0.517441	0.273729
ENSG00000121361.3	0.798246	0.82261	0.397071	0.899798	0.898367	0.992072	0.999899	0.997755	0.641209	0.986646	0.859904	0.665684
ENSG00000224769.1	0.988055	0.995636	0.972584	0.881456	0.980225	0.992072	0.999899	0.985319	0.920277	0.984261	0.808919	0.966358
ENSG00000178053.13	0.387935	0.108987	0.438731	0.757167	0.660952	0.992072	0.999899	0.99904	0.617775	0.986646	0.955886	0.878572
ENSG00000254122.1	0.89412	0.991388	0.722883	0.86562	0.9903	0.999582	0.999899	0.985319	0.882471	0.986646	0.394523	0.665735
ENSG00000165392.5	0.974067	0.387879	0.188537	0.993478	0.510449	0.999582	0.999899	0.998506	0.427717	0.986646	0.719336	0.803163
ENSG00000100612.9	0.776441	0.250296	0.98826	0.822494	0.895291	0.992072	0.999899	0.986473	0.92075	0.986646	0.929074	0.993112
ENSG00000102921.3	0.99883	0.889122	0.991645	0.937031	0.694359	0.992072	0.999899	0.985319	0.709478	0.98686	0.684612	0.208584
ENSG00000225302.1	0.94512	0.21371	0.111789	0.970454	0.156394	0.992072	0.999899	0.997755	0.961229	0.986646	0.39284	0.582699
ENSG00000168461.8	0.853757	0.194567	0.494204	0.639682	0.415389	0.992072	0.999899	0.988727	0.233171	0.98686	0.791666	0.607901
ENSG00000120457.7	0.980539	0.962418	0.737668	0.88775	0.834018	0.992072	0.999899	0.985319	0.856254	0.990772	0.814132	0.615763
ENSG00000259299.1	0.33142	0.369162	0.160395	0.841452	0.915916	0.99343	0.999899	0.997755	0.518105	0.986646	0.887279	0.647206
ENSG00000139173.5	0.974067	0.654728	0.827755	0.757167	0.99333	0.992072	0.999899	0.997755	0.707267	0.986646	0.996529	0.515587
ENSG00000177951.13	0.995973	0.193688	0.11505	0.921065	0.135693	0.992072	0.999899	0.985319	0.229835	0.950757	0.758226	0.443685
ENSG00000259158.1	0.948349	0.0619374	0.0918366	0.757167	0.123638	0.992072	0.999899	0.985319	0.792279	0.984409	0.899554	0.724478
ENSG00000227709.4	0.492212	0.0194892	0.272565	0.940971	0.0780945	0.992072	0.999899	0.990772	0.921323	0.984261	0.729026	0.480613
ENSG00000097033.10	0.489451	0.113198	0.754113	0.875916	0.266902	0.992072	0.999899	0.986127	0.486501	0.996277	0.822595	0.928764
ENSG00000270170.1	0.8923	0.443444	0.11281	0.978391	0.559569	0.992072	0.999899	0.969663	0.834155	0.986646	0.842904	0.834587
ENSG00000105447.8	0.9681	0.00701156	0.00106192	0.836928	0.00946664	0.992072	0.999899	0.985319	0.720937	0.995821	0.785441	0.705734
ENSG00000173862.3	0.998153	0.15991	0.0619307	0.810168	0.132665	0.992072	0.999899	0.840579	0.645947	0.998359	0.662838	0.788491
ENSG00000182575.7	0.982444	0.124507	0.0224731	0.980545	0.073542	0.99343	0.999899	0.997755	0.914226	0.984409	0.66047	0.404268
ENSG00000074855.6	0.862123	0.501144	0.121252	0.985916	0.211592	0.999582	0.999899	0.997755	0.550413	0.98686	0.527758	0.44881
ENSG00000061987.10	0.868392	0.0534442	0.0572936	0.921065	0.0626093	0.99343	0.999899	0.983675	0.967104	0.98686	0.868704	0.960222
ENSG00000235997.2	0.697772	0.641687	0.685666	0.941183	0.984741	0.992072	0.999899	0.974101	0.805222	0.990772	0.958214	0.661381
ENSG00000230022.1	0.982444	0.597284	0.700316	0.973409	0.439175	0.992072	0.999899	0.981023	0.764667	0.990958	0.954609	0.870915
ENSG00000236200.1	0.779602	0.0792477	0.270207	0.958574	0.161773	0.999582	0.999899	0.97764	0.956359	0.990772	0.525722	0.542277
ENSG00000124749.12	0.962459	0.856078	0.813092	0.869495	0.817878	0.992072	0.999899	0.985897	0.886971	0.724351	0.928048	0.549804
ENSG00000171227.6	0.939395	0.194755	0.481582	0.930689	0.390387	0.998481	0.999899	0.962217	0.319622	0.98686	0.326677	0.319686
ENSG00000205871.4	0.801668	0.525085	0.818866	0.972322	0.537863	0.992072	0.999899	0.991386	0.999678	0.82861	0.894778	0.507242
ENSG00000159251.6	0.670383	0.0880083	0.895973	0.746823	0.55437	0.999582	0.999899	0.997755	0.947745	0.998502	0.976639	0.557529
ENSG00000143457.6	0.988055	0.923569	0.982454	0.972656	0.958906	0.992072	0.999899	0.977692	0.974427	0.873488	0.373386	0.773596
ENSG00000254112.1	0.942547	0.880838	0.756341	0.998166	0.901836	0.99343	0.999899	0.994983	0.860122	0.984261	0.761311	0.918373
ENSG00000269293.2	0.763354	0.42096	0.707994	0.894606	0.438886	0.998481	0.999899	0.998619	0.848336	0.998849	0.974946	0.637974
ENSG00000181826.5	0.991743	0.481955	0.283439	0.964018	0.676713	0.992072	0.999899	0.969663	0.872474	0.984409	0.486917	0.64399
ENSG00000139546.6	0.944106	0.31629	0.590768	0.848988	0.444134	0.992072	0.999899	0.998619	0.473062	0.98686	0.572032	0.525996
ENSG00000137100.11	0.942547	0.0911116	0.168311	0.833412	0.330949	0.992072	0.999899	0.997755	0.433893	0.985773	0.760107	0.240407
ENSG00000164347.13	0.909996	0.991164	0.941323	0.86273	0.973005	0.992072	0.999899	0.981023	0.947511	0.990772	0.418055	0.32948
ENSG00000225447.1	0.930426	0.272196	0.194487	0.914209	0.252749	0.992072	0.999899	0.985319	0.811073	0.98686	0.682424	0.631596
ENSG00000163806.11	0.916342	0.688688	0.558533	0.836928	0.593926	0.992072	0.999899	0.974101	0.875432	0.986646	0.782371	0.985099
ENSG00000173933.15	0.845352	0.0517857	0.0759601	0.947997	0.0653479	0.992072	0.999899	0.977942	0.963966	0.975017	0.504018	0.790368
ENSG00000091640.3	0.67291	0.075752	0.87345	0.836928	0.505452	0.999582	0.999899	0.985319	0.749677	0.985773	0.997445	0.785811
ENSG00000223500.1	0.920537	0.193489	0.194347	0.934127	0.139785	0.998481	0.999899	0.985319	0.915939	0.990772	0.886511	0.674402
ENSG00000229463.2	0.800024	0.429369	0.020283	0.927278	0.189271	0.992072	0.999899	0.985628	0.869815	0.985411	0.977777	0.972545
ENSG00000110713.11	0.988055	0.866364	0.961364	0.950397	0.817138	0.992072	0.999899	0.985319	0.986642	0.984409	0.968118	0.987521
ENSG00000078814.11	0.722409	0.210059	0.865655	0.980902	0.692462	0.992072	0.999899	0.969663	0.554113	0.98686	0.528812	0.908242
ENSG00000270558.1	0.97445	0.137687	0.220818	0.954751	0.47488	0.992072	0.999899	0.985319	0.799031	0.990772	0.63581	0.654897
ENSG00000167522.10	0.962459	0.973028	0.721833	0.973605	0.751504	0.992072	0.999899	0.997755	0.746628	0.990772	0.805394	0.887594
ENSG00000182481.4	0.427854	0.0343492	0.77149	0.998166	0.146832	0.992072	0.999899	0.988047	0.616011	0.994857	0.865886	0.43861
ENSG00000131724.6	0.600115	0.104509	0.843574	0.880607	0.392183	0.992072	0.999899	0.720672	0.687798	0.274722	0.516022	0.842874
ENSG00000248863.2	0.788516	0.0735622	0.201788	0.973095	0.168482	0.992072	0.999899	0.985319	0.975972	0.98686	0.808581	0.823932
ENSG00000187049.5	0.711022	0.139071	0.404647	0.967771	0.474973	0.992072	0.999899	0.985319	0.884275	0.990772	0.755186	0.142188
ENSG00000172315.5	0.814334	0.138599	0.527682	0.871846	0.306564	0.981395	0.999899	0.985319	0.985855	0.994857	0.942146	0.511435
ENSG00000112769.14	0.684454	0.839843	0.593841	0.757167	0.857023	0.995778	0.999899	0.994983	0.831606	0.984261	0.993001	0.902554
ENSG00000224429.3	0.995152	0.488759	0.319414	0.933821	0.441398	0.992072	0.999899	0.969663	0.954214	0.986646	0.845252	0.73216
ENSG00000158764.6	0.833012	0.667413	0.294267	0.826067	0.50197	0.992072	0.999899	0.720672	0.736096	0.951852	0.639749	0.646315
ENSG00000146826.10	0.984788	0.590848	0.503563	0.928968	0.691594	0.992072	0.999899	0.997755	0.235912	0.990772	0.830334	0.555214
ENSG00000234040.3	0.982444	0.361508	0.299663	0.780024	0.426314	0.992072	0.999899	0.985897	0.679816	0.998359	0.857006	0.963106
ENSG00000255436.2	0.988152	0.231529	0.285201	0.956457	0.234572	0.998481	0.999899	0.997755	0.961229	0.986646	0.944108	0.541566
ENSG00000155827.7	0.962459	0.591827	0.325306	0.93369	0.199199	0.994387	0.999899	0.997755	0.611424	0.98686	0.783736	0.158596
ENSG00000154359.8	0.991912	0.588038	0.728636	0.946147	0.763573	0.992072	0.999899	0.852861	0.207522	0.928761	0.244753	0.556287
ENSG00000144635.4	0.605669	0.297432	0.709314	0.848286	0.794364	0.999582	0.999899	0.962937	0.486254	0.843192	0.991421	0.363062
ENSG00000230894.1	0.479984	0.00558266	0.0819928	0.999496	0.00946664	0.992072	0.999899	0.997755	0.785304	0.98686	0.969192	0.862869
ENSG00000082196.16	0.595857	0.692699	0.283318	0.86273	0.839088	0.999582	0.999899	0.985319	0.928909	0.994857	0.847175	0.757605
ENSG00000233585.1	0.982846	0.917008	0.837848	0.98739	0.865726	0.998481	0.999899	0.997755	0.822414	0.998502	0.994158	0.904248
ENSG00000271043.1	0.816217	0.0446264	0.120893	0.986952	0.160399	0.992072	0.999899	0.985319	0.922994	0.985773	0.81914	0.970487
ENSG00000125991.14	0.988152	0.350396	0.459926	0.88699	0.606584	0.999582	0.999899	0.962937	0.411543	0.990772	0.511334	0.177135
ENSG00000196636.7	0.98995	0.641687	0.34093	0.981142	0.864017	0.992072	0.999899	0.997755	0.951989	0.986646	0.797203	0.863769
ENSG00000164010.9	0.594621	0.0825234	0.388454	0.810168	0.0863644	0.999582	0.999899	0.720672	0.480194	0.984261	0.257664	0.668151
ENSG00000152558.10	0.760325	0.265133	0.508756	0.951208	0.387457	0.99343	0.999899	0.974101	0.707795	0.996577	0.907535	0.879706
ENSG00000101596.10	0.890742	0.279092	0.886208	0.922218	0.749803	0.992072	0.999899	0.985319	0.554113	0.98686	0.282888	0.100723
ENSG00000160050.10	0.92542	0.78538	0.749408	0.896328	0.961923	0.998481	0.999899	0.982347	0.301826	0.990772	0.18238	0.0883381
ENSG00000159917.10	0.5897	0.0202267	0.555849	0.810168	0.139625	0.999582	0.999899	0.997755	0.432314	0.986646	0.604204	0.136415
ENSG00000089234.11	0.991114	0.936641	0.451127	0.905477	0.398224	0.99934	0.999899	0.969663	0.496321	0.998502	0.475352	0.0623678
ENSG00000196284.9	0.99883	0.234771	0.051142	0.879052	0.122443	0.992072	0.999899	0.997755	0.829131	0.972735	0.977875	0.834787
ENSG00000160791.12	0.868798	0.489292	0.797035	0.894606	0.63159	0.998481	0.999899	0.985319	0.539903	0.986646	0.243988	0.21978
ENSG00000007202.10	0.933389	0.218105	0.343377	0.937974	0.120283	0.998481	0.999899	0.892502	0.751057	0.984409	0.80187	0.769139
ENSG00000223705.5	0.460189	0.113038	0.991368	0.937031	0.476258	0.992072	0.999899	0.985319	0.568771	0.986646	0.867312	0.666694
ENSG00000164983.6	0.336996	0.203316	0.242699	0.958601	0.969859	0.992072	0.999899	0.997755	0.817772	0.990958	0.831689	0.402095
ENSG00000257022.1	0.760325	0.0348458	0.189859	0.875724	0.175985	0.995018	0.999899	0.985805	0.993799	0.98686	0.953381	0.946577
ENSG00000036672.11	0.841485	0.552631	0.66453	0.527872	0.794701	0.992072	0.999899	0.721067	0.854481	0.986646	0.505884	0.35285
ENSG00000179918.15	0.763354	0.292822	0.962091	0.971465	0.744689	0.998481	0.999899	0.985319	0.949687	0.873488	0.364995	0.0499683
ENSG00000236698.1	0.293093	0.098099	0.193364	0.939669	0.99228	0.992072	0.999899	0.969663	0.698901	0.928761	0.941743	0.579901
ENSG00000085224.16	0.958955	0.825503	0.8755	0.977553	0.898912	0.992072	0.999899	0.985795	0.319722	0.993921	0.736268	0.270552
ENSG00000135124.10	0.822495	0.0998126	0.22965	0.973409	0.537863	0.992072	0.999899	0.990772	0.480875	0.986646	0.970133	0.741887
ENSG00000163605.10	0.817443	0.506071	0.724984	0.967771	0.560052	0.992072	0.999899	0.985319	0.607529	0.990772	0.758226	0.870486
ENSG00000230042.1	0.956904	0.139649	0.136915	0.838564	0.170803	0.99343	0.999899	0.962217	0.764943	0.98686	0.916798	0.913032
ENSG00000181404.13	0.849751	0.608872	0.827905	0.945185	0.685506	0.992072	0.999899	0.98408	0.419182	0.990772	0.650583	0.575529
ENSG00000026103.15	0.959991	0.946891	0.803274	0.955163	0.859044	0.999582	0.999899	0.903395	0.574344	0.996577	0.252726	0.173451
ENSG00000086189.5	0.704025	0.382215	0.966733	0.914209	0.628044	0.99343	0.999899	0.997755	0.493454	0.992498	0.965529	0.831421
ENSG00000182004.8	0.840734	0.185556	0.479989	0.837967	0.601936	0.99343	0.999899	0.969663	0.973072	0.984261	0.864947	0.666021
ENSG00000241058.1	0.92542	0.145859	0.0361012	0.882987	0.0775387	0.992072	0.999899	0.99904	0.861879	0.951998	0.979634	0.750008
ENSG00000234149.1	0.995359	0.732791	0.625188	0.836928	0.644908	0.992072	0.999899	0.999506	0.629275	0.98686	0.893994	0.752732
ENSG00000184857.7	0.959991	0.630008	0.986057	0.930881	0.85354	0.992072	0.999899	0.977942	0.933972	0.82861	0.946552	0.707587
ENSG00000213659.4	0.855332	0.104292	0.143857	0.955832	0.109513	0.999582	0.999899	0.985319	0.889718	0.990772	0.6259	0.671883
ENSG00000168813.12	0.96164	0.568879	0.485286	0.994284	0.706403	0.992072	0.999899	0.978817	0.649907	0.975734	0.664432	0.173568
ENSG00000168852.8	0.497925	0.276712	0.962663	0.834594	0.4015	0.99343	0.999899	0.970117	0.720532	0.998502	0.976747	0.822918
ENSG00000211456.6	0.852249	0.720033	0.686732	0.967145	0.418557	0.994387	0.999899	0.969663	0.439838	0.998502	0.693634	0.919612
ENSG00000198728.6	0.765414	0.679528	0.0798901	0.902695	0.412231	0.992072	0.999899	0.969663	0.777408	0.986646	0.987932	0.514223
ENSG00000182208.8	0.948349	0.406876	0.827068	0.898124	0.827842	0.992072	0.999899	0.974101	0.875432	0.998502	0.787474	0.800787
ENSG00000119669.3	0.960625	0.0606906	0.0212005	0.883589	0.0260487	0.99343	0.999899	0.931657	0.332507	0.985773	0.214666	0.28243
ENSG00000140092.10	0.547033	0.0160064	0.798275	0.661085	0.216419	0.992072	0.818973	0.469394	0.539903	0.990772	0.03745	0.00468721
ENSG00000178502.5	0.963974	0.255882	0.204231	0.836928	0.210306	0.992072	0.999899	0.988145	0.874625	0.990772	0.675827	0.450411
ENSG00000244073.1	0.877256	0.919638	0.269594	0.836928	0.575623	0.998481	0.999899	0.997755	0.506068	0.986646	0.97818	0.738053
ENSG00000118939.13	0.868798	0.288514	0.679182	0.836928	0.67395	0.992072	0.999899	0.979372	0.437295	0.998407	0.981231	0.554377
ENSG00000114251.9	0.951462	0.576003	0.156327	0.836928	0.397367	0.999582	0.999899	0.985319	0.95992	0.881355	0.948562	0.914368
ENSG00000185504.12	0.922687	0.493124	0.112634	0.946679	0.360376	0.993706	0.999899	0.982333	0.235912	0.990772	0.356621	0.13911
ENSG00000196559.3	0.985736	0.223801	0.16024	0.757167	0.553794	0.992072	0.999899	0.969663	0.570996	0.953956	0.957352	0.715588
ENSG00000138741.6	0.922742	0.690018	0.355631	0.810168	0.246094	0.995018	0.999899	0.985319	0.792279	0.998502	0.754276	0.720001
ENSG00000163818.12	0.966737	0.718396	0.223994	0.98739	0.489993	0.99343	0.999899	0.985319	0.965632	0.975435	0.770793	0.632657
ENSG00000224315.2	0.991635	0.367031	0.440261	0.848844	0.674532	0.992072	0.999899	0.985319	0.937487	0.986646	0.902038	0.861019
ENSG00000144857.10	0.662973	0.731493	0.332236	0.951208	0.941688	0.99343	0.999899	0.969663	0.555718	0.958619	0.318032	0.229572
ENSG00000144182.12	0.957223	0.888273	0.670801	0.987356	0.859946	0.999582	0.999899	0.990184	0.832038	0.990772	0.987932	0.879577
ENSG00000160294.6	0.924152	0.295519	0.438426	0.924223	0.699612	0.99343	0.999899	0.903313	0.921633	0.984261	0.84835	0.943664
ENSG00000182185.14	0.847175	0.179185	0.3084	0.982782	0.142699	0.992072	0.999899	0.962217	0.473062	0.998502	0.636628	0.711688
ENSG00000086200.12	0.84545	0.410851	0.932087	0.989082	0.535752	0.992072	0.999899	0.985319	0.684662	0.990772	0.744943	0.974662
ENSG00000258640.3	0.813742	0.0880083	0.729741	0.910361	0.469732	0.998481	0.999899	0.997755	0.590024	0.986646	0.977777	0.694349
ENSG00000050130.13	0.970385	0.740905	0.594184	0.880106	0.765814	0.99343	0.999899	0.986894	0.876202	0.990772	0.97166	0.830931
ENSG00000183066.10	0.548215	0.0230576	0.420366	0.938667	0.068864	0.99343	0.999899	0.985319	0.698925	0.990772	0.808224	0.770398
ENSG00000257859.1	0.954823	0.16666	0.324468	0.969993	0.475609	0.998481	0.999899	0.755041	0.525135	0.998502	0.64148	0.628248
ENSG00000149761.4	0.991743	0.377529	0.339584	0.942468	0.373816	0.995629	0.999899	0.969663	0.396596	0.998502	0.556396	0.147908
ENSG00000144524.13	0.890742	0.237028	0.305688	0.840246	0.37048	0.998481	0.999899	0.969663	0.905263	0.994857	0.930176	0.91971
ENSG00000117152.9	0.979849	0.747073	0.966793	0.796331	0.726849	0.99343	0.999899	0.985319	0.956395	0.993263	0.851186	0.477443
ENSG00000224546.2	0.820268	0.669221	0.991645	0.947997	0.590498	0.998481	0.999899	0.997755	0.602375	0.990772	0.901378	0.972277
ENSG00000241288.3	0.650367	0.0101199	0.0573388	0.900154	0.0357103	0.992072	0.999899	0.985319	0.817154	0.986646	0.986423	0.872316
ENSG00000250329.1	0.988055	0.374463	0.236868	0.957155	0.360199	0.992072	0.999899	0.997755	0.630825	0.984409	0.987134	0.391406
ENSG00000143924.14	0.727569	0.583087	0.704087	0.898239	0.755162	0.998481	0.999899	0.985319	0.362787	0.977173	0.666843	0.711889
ENSG00000169439.7	0.633108	0.20616	0.958362	0.893039	0.589946	0.998481	0.999899	0.997755	0.977333	0.98686	0.976639	0.926119
ENSG00000107611.10	0.702164	0.0417475	0.309996	0.970454	0.157425	0.992072	0.999899	0.985795	0.95292	0.985773	0.756408	0.475732
ENSG00000271095.1	0.570877	0.0243974	0.148325	0.937031	0.112426	0.994663	0.999899	0.985319	0.934028	0.990772	0.958565	0.763216
ENSG00000249192.1	0.991743	0.301995	0.427043	0.955552	0.760144	0.999582	0.999899	0.997755	0.996946	0.984261	0.905561	0.993839
ENSG00000090382.2	0.891848	0.642063	0.542045	0.750595	0.582382	0.99343	0.999899	0.985319	0.488108	0.986646	0.730646	0.988259
ENSG00000203652.3	0.92112	0.459811	0.239862	0.930086	0.530085	0.992072	0.999899	0.97764	0.988267	0.986646	0.919931	0.821381
ENSG00000223770.1	0.84545	0.0232528	0.00106192	0.724092	0.00664816	0.992072	0.999899	0.997755	0.830996	0.799336	0.99098	0.535439
ENSG00000138085.12	0.89412	0.528428	0.286449	0.912502	0.870886	0.992072	0.999899	0.99904	0.486207	0.998359	0.817432	0.560363
ENSG00000120733.9	0.716823	0.600578	0.465094	0.928828	0.608503	0.992072	0.999899	0.975029	0.817863	0.996277	0.601436	0.165775
ENSG00000270421.1	0.6965	0.0280279	0.202961	0.958574	0.0629866	0.993662	0.999899	0.985319	0.939124	0.986646	0.924262	0.855824
ENSG00000254429.1	0.69079	0.397684	0.872923	0.970273	0.506477	0.992072	0.999899	0.985319	0.897027	0.998502	0.971528	0.957793
ENSG00000251314.2	0.844555	0.332132	0.982454	0.882987	0.683586	0.999582	0.999899	0.969663	0.772255	0.986646	0.905977	0.970528
ENSG00000005486.12	0.958286	0.640429	0.719314	0.8701	0.756695	0.99343	0.999899	0.875026	0.33996	0.990772	0.353976	0.202436
ENSG00000057608.12	0.711022	0.348332	0.880806	0.997666	0.547473	0.997649	0.999899	0.997755	0.909451	0.986646	0.886303	0.971262
ENSG00000185633.6	0.736426	0.121366	0.477811	0.994745	0.461652	0.992072	0.999899	0.997755	0.897027	0.82861	0.817336	0.853118
ENSG00000183775.6	0.776441	0.463134	0.82839	0.881456	0.45707	0.992072	0.999899	0.997755	0.969379	0.996035	0.858175	0.869155
ENSG00000188315.3	0.927103	0.125815	0.23021	0.746823	0.441926	0.998481	0.999899	0.998768	0.753692	0.990772	0.884287	0.768323
ENSG00000271948.1	0.855866	0.12488	0.0962815	0.947725	0.163558	0.992072	0.999899	0.969663	0.438459	0.986646	0.986647	0.897729
ENSG00000169508.6	0.642384	0.250669	0.924799	0.958574	0.52565	0.992072	0.999899	0.840579	0.468535	0.986646	0.747375	0.94466
ENSG00000131375.5	0.815597	0.0425831	0.496586	0.746823	0.273469	0.99343	0.999899	0.962217	0.425794	0.990772	0.606076	0.562709
ENSG00000160256.8	0.896022	0.639169	0.272175	0.936295	0.52367	0.998481	0.999899	0.976011	0.41107	0.986646	0.631802	0.429833
ENSG00000130222.6	0.485186	0.924158	0.00285961	0.89349	0.137015	0.992072	0.999899	0.985319	0.996432	0.98686	0.884423	0.810928
ENSG00000166986.8	0.985302	0.23813	0.321309	0.885774	0.232383	0.992072	0.999899	0.997653	0.913878	0.98686	0.905885	0.270902
ENSG00000186529.10	0.451846	0.104812	0.799029	0.898239	0.639872	0.99343	0.999899	0.985319	0.958553	0.990772	0.439197	0.097192
ENSG00000197121.10	0.95703	0.511917	0.304683	0.980489	0.305334	0.99343	0.999899	0.998768	0.912444	0.994857	0.659823	0.336848
ENSG00000179912.15	0.978438	0.374117	0.0618841	0.964722	0.288441	0.992072	0.999899	0.997755	0.884275	0.98686	0.889999	0.928615
ENSG00000120705.8	0.988055	0.372238	0.118017	0.983005	0.130971	0.996379	0.999899	0.997755	0.642719	0.986646	0.964491	0.944837
ENSG00000189180.11	0.892798	0.255444	0.943706	0.781519	0.936037	0.999582	0.999899	0.977153	0.390384	0.990772	0.527088	0.0964975
ENSG00000128915.7	0.94512	0.167564	0.828271	0.757167	0.604823	0.992072	0.999899	0.962217	0.278204	0.98686	0.209579	0.104552
ENSG00000080986.8	0.94512	0.884903	0.770735	0.937925	0.83513	0.992072	0.999899	0.998768	0.919681	0.999085	0.955886	0.814571
ENSG00000253910.1	0.650367	0.839846	0.409386	0.954747	0.821393	0.992072	0.999899	0.969663	0.681219	0.987222	0.135783	0.248546
ENSG00000189149.7	0.975858	0.624448	0.450211	0.958574	0.136659	0.999582	0.999899	0.985319	0.974945	0.990772	0.989836	0.760634
ENSG00000228686.2	0.763354	0.0908007	0.123482	0.894606	0.0482558	0.99343	0.999899	0.840579	0.999462	0.878705	0.982947	0.72402
ENSG00000234616.4	0.633008	0.198165	0.764395	0.966152	0.639941	0.992072	0.999899	0.969663	0.474355	0.986646	0.65166	0.998564
ENSG00000162576.12	0.98177	0.0213596	0.00132449	0.941524	0.0304564	0.992072	0.999899	0.850366	0.177997	0.986646	0.276807	0.26231
ENSG00000170577.7	0.928149	0.713197	0.465993	0.965699	0.723327	0.993706	0.999899	0.974101	0.578554	0.986646	0.769379	0.421827
ENSG00000146005.3	0.852249	0.979666	0.212054	0.949119	0.409069	0.992072	0.999899	0.698744	0.608793	0.369922	0.199551	0.301639
ENSG00000236197.2	0.844321	0.205215	0.603687	0.857216	0.388803	0.992072	0.914587	0.997755	0.867908	0.990772	0.92027	0.57346
ENSG00000065308.4	0.578769	0.103189	0.801661	0.893039	0.114185	0.992072	0.999899	0.862301	0.561606	0.984261	0.278361	0.328027
ENSG00000093183.9	0.858167	0.703773	0.951727	0.827358	0.449241	0.704963	0.999899	0.990772	0.977926	0.98686	0.84586	0.814538
ENSG00000255893.1	0.749452	0.121361	0.368253	0.915886	0.126316	0.992072	0.999899	0.943635	0.486207	0.990772	0.845124	0.930967
ENSG00000124279.7	0.992263	0.983834	0.8411	0.899245	0.751504	0.992072	0.999899	0.924772	0.897027	0.82861	0.89398	0.328027
ENSG00000143674.6	0.755221	0.56153	0.532182	0.888607	0.954917	0.995056	0.999899	0.962756	0.758721	0.990772	0.0781714	0.0813399
ENSG00000152402.6	0.315742	0.541482	0.0836564	0.975029	0.394368	0.992072	0.999899	0.969663	0.984109	0.984261	0.624188	0.449749
ENSG00000076513.12	0.704025	0.0861632	0.14338	0.772205	0.0427061	0.992072	0.999899	0.985319	0.829279	0.996277	0.6276	0.558063
ENSG00000204361.7	0.416688	0.0523573	0.968547	0.951208	0.384375	0.992072	0.999899	0.997755	0.561715	0.986646	0.954443	0.983449
ENSG00000217643.1	0.961499	0.242361	0.256614	0.836928	0.166661	0.992072	0.999899	0.969663	0.542635	0.990772	0.886511	0.977311
ENSG00000165006.9	0.804955	0.038828	0.0816004	0.946679	0.0609142	0.99343	0.999899	0.969663	0.961499	0.878705	0.985181	0.839653
ENSG00000100994.7	0.726316	0.600296	0.0811062	0.902085	0.408847	0.992072	0.999899	0.892502	0.998435	0.984261	0.708731	0.946942
ENSG00000130052.9	0.946832	0.737595	0.565885	0.93316	0.727089	0.999582	0.999899	0.840579	0.470711	0.986646	0.705635	0.968262
ENSG00000165716.5	0.990647	0.492392	0.187011	0.930522	0.533909	0.993706	0.999899	0.962217	0.33996	0.986646	0.815983	0.915558
ENSG00000159197.3	0.911175	0.403982	0.066738	0.983387	0.312891	0.992072	0.999899	0.962217	0.945897	0.845868	0.350025	0.382571
ENSG00000242299.1	0.670383	0.257003	0.974536	0.95405	0.65286	0.994387	0.999899	0.979372	0.524428	0.98686	0.919443	0.6524
ENSG00000127720.3	0.991635	0.724551	0.671476	0.929569	0.944648	0.999582	0.999899	0.971754	0.797796	0.998502	0.865886	0.982897
ENSG00000259556.2	0.784325	0.150376	0.510267	0.975621	0.379735	0.992072	0.999899	0.971754	0.764417	0.998502	0.866607	0.768207
ENSG00000141086.13	0.891357	0.59332	0.859073	0.92003	0.751504	0.992072	0.999899	0.997755	0.725249	0.986646	0.425261	0.554707
ENSG00000068697.6	0.684492	0.0656229	0.837482	0.757167	0.651428	0.992072	0.999899	0.985319	0.810859	0.986646	0.82399	0.236428
ENSG00000111581.5	0.966643	0.695518	0.954493	0.922218	0.849297	0.998481	0.999899	0.985319	0.294798	0.98686	0.536279	0.159098
ENSG00000241839.5	0.778435	0.0699126	0.132175	0.862219	0.103277	0.992072	0.999899	0.974101	0.386367	0.98686	0.522832	0.60597
ENSG00000240463.1	0.926836	0.4184	0.697411	0.931573	0.465886	0.99343	0.999899	0.985319	0.986379	0.986646	0.935646	0.586011
ENSG00000145725.15	0.727569	0.101487	0.672055	0.962934	0.261896	0.992072	0.999899	0.969663	0.214606	0.984261	0.156765	0.12642
ENSG00000107159.8	0.6965	0.0781998	0.275681	0.832094	0.26366	0.998481	0.999899	0.698008	0.543075	0.986646	0.390573	0.466666
ENSG00000263203.1	0.991743	0.970145	0.966351	0.849161	0.890922	0.99343	0.999899	0.962217	0.991124	0.986646	0.851186	0.862669
ENSG00000068745.10	0.839498	0.334088	0.010362	0.921065	0.336855	0.992072	0.999899	0.997755	0.980364	0.990772	0.909356	0.929441
ENSG00000218739.5	0.990939	0.923546	0.803274	0.973095	0.899793	0.992072	0.999899	0.969663	0.735146	0.990772	0.599711	0.277139
ENSG00000177030.12	0.762859	0.518702	0.0279546	0.842945	0.313714	0.992072	0.999899	0.969663	0.455315	0.991105	0.562371	0.604936
ENSG00000243658.1	0.779602	0.0760056	0.149219	0.978391	0.123029	0.906789	0.999899	0.997755	0.798483	0.98686	0.947617	0.817034
ENSG00000240891.2	0.986801	0.902022	0.912596	0.932751	0.952118	0.992072	0.899958	0.775073	0.375919	0.984409	0.464081	0.790402
ENSG00000270964.1	0.635457	0.887903	0.352622	0.661085	0.871556	0.998481	0.999899	0.985319	0.981257	0.984261	0.995075	0.966081
ENSG00000099256.14	0.650367	0.233603	0.713342	0.827358	0.589869	0.998481	0.999899	0.962217	0.887585	0.98686	0.533968	0.499106
ENSG00000118507.11	0.988152	0.910648	0.802688	0.836928	0.552905	0.999582	0.999899	0.990772	0.905276	0.986646	0.849638	0.943664
ENSG00000243175.1	0.974067	0.196023	0.132574	0.954751	0.227028	0.992072	0.999899	0.962217	0.771816	0.998502	0.965848	0.790402
ENSG00000150527.12	0.835122	0.993078	0.970299	0.620581	0.569745	0.992072	0.999899	0.994983	0.917427	0.998502	0.875871	0.734041
ENSG00000168724.10	0.92536	0.942334	0.989116	0.933821	0.528644	0.999582	0.999899	0.971754	0.2787	0.998502	0.673775	0.229703
ENSG00000187147.13	0.804705	0.637243	0.215788	0.954751	0.539639	0.99343	0.999899	0.985319	0.897551	0.986646	0.977324	0.654006
ENSG00000131381.8	0.987977	0.334486	0.0179006	0.922721	0.0191611	0.999582	0.999899	0.985096	0.964149	0.998502	0.970811	0.875558
ENSG00000111664.6	0.572932	0.273788	0.953148	0.978771	0.537888	0.992072	0.999899	0.985319	0.383372	0.994857	0.923059	0.89414
ENSG00000175061.13	0.962459	0.0726127	0.0129305	0.869495	0.181588	0.992072	0.999899	0.997755	0.888431	0.986646	0.948104	0.523192
ENSG00000160113.5	0.836387	0.09945	0.00412353	0.862664	0.219685	0.992072	0.999899	0.873643	0.322994	0.990772	0.696053	0.316762
ENSG00000116132.7	0.896022	0.741987	0.726833	0.774998	0.403156	0.992072	0.999899	0.997755	0.669648	0.928761	0.765893	0.962627
ENSG00000170802.11	0.836211	0.963011	0.229959	0.996295	0.971834	0.992072	0.999899	0.900971	0.589599	0.990772	0.182362	0.0590826
ENSG00000254197.1	0.873361	0.0696454	0.144665	0.877078	0.150575	0.96542	0.999899	0.969663	0.909686	0.986646	0.520349	0.190758
ENSG00000184867.9	0.896022	0.730155	0.22512	0.978391	0.476866	0.992072	0.999899	0.985319	0.937901	0.986646	0.946099	0.698412
ENSG00000176920.10	0.33399	0.0119341	0.425277	0.970454	0.156121	0.992072	0.999899	0.99405	0.808063	0.98686	0.951475	0.966768
ENSG00000156140.4	0.492695	0.19147	0.480499	0.438806	0.961296	0.818007	0.999899	0.568966	0.99334	0.986646	0.108327	0.139214
ENSG00000111237.14	0.921181	0.459811	0.576824	0.951208	0.651428	0.998481	0.999899	0.918198	0.645947	0.986646	0.747609	0.829188
ENSG00000244676.1	0.868798	0.213157	0.635112	0.869495	0.477603	0.998481	0.999899	0.840579	0.847774	0.986646	0.969192	0.999537
ENSG00000165152.4	0.90724	0.385081	0.136223	0.990509	0.388312	0.992072	0.999899	0.99405	0.695983	0.990958	0.957611	0.946942
ENSG00000127526.9	0.836461	0.182787	0.36029	0.989082	0.168482	0.992072	0.999899	0.902733	0.620786	0.984595	0.379929	0.345909
ENSG00000188807.8	0.926436	0.209285	0.0844027	0.946022	0.232174	0.99343	0.999899	0.997755	0.473062	0.990772	0.570018	0.461159
ENSG00000061794.8	0.983778	0.539	0.629901	0.757167	0.913198	0.999582	0.999899	0.969663	0.64497	0.984409	0.892526	0.747432
ENSG00000258086.1	0.458319	0.692643	0.384043	0.882987	0.675558	0.99343	0.999899	0.997653	0.481006	0.973583	0.980175	0.91848
ENSG00000118004.13	0.784133	0.12675	0.558399	0.885774	0.212075	0.992072	0.999899	0.811905	0.543841	0.984261	0.704516	0.426733
ENSG00000103852.8	0.779074	0.667413	0.378317	0.631331	0.916941	0.999582	0.999899	0.985319	0.975073	0.98686	0.978787	0.888218
ENSG00000267049.1	0.985968	0.631577	0.950642	0.987193	0.872173	0.994511	0.999899	0.969663	0.910307	0.986646	0.89374	0.876316
ENSG00000196208.9	0.451275	0.538805	0.150232	0.971465	0.346386	0.992072	0.999899	0.997755	0.827136	0.986646	0.780156	0.598791
ENSG00000258809.1	0.6965	0.0295286	0.0792999	0.986136	0.130956	0.99343	0.999899	0.997755	0.941538	0.986907	0.856935	0.82028
ENSG00000188394.6	0.90238	0.270018	0.671415	0.814014	0.873737	0.992072	0.999899	0.891416	0.990487	0.897106	0.987134	0.625661
ENSG00000159363.13	0.963789	0.255856	0.0618841	0.973754	0.170542	0.992072	0.999899	0.840579	0.207522	0.994857	0.267033	0.122501
ENSG00000109944.6	0.38523	0.0466027	0.782351	0.773337	0.503338	0.992072	0.999899	0.971754	0.811073	0.986646	0.75418	0.964727
ENSG00000205542.6	0.638974	0.218679	0.893594	0.937157	0.886311	0.998481	0.999899	0.969663	0.883085	0.984409	0.838155	0.377061
ENSG00000132356.7	0.991869	0.97149	0.62337	0.973409	0.55437	0.999582	0.999899	0.985319	0.6194	0.98686	0.382323	0.135395
ENSG00000129103.13	0.867214	0.375023	0.0875639	0.841452	0.298671	0.99343	0.999899	0.840579	0.377642	0.985773	0.382218	0.236344
ENSG00000187013.2	0.944197	0.19147	0.413048	0.888607	0.520154	0.99343	0.999899	0.840579	0.42315	0.98686	0.525955	0.0977924
ENSG00000105855.5	0.847175	0.704631	0.191377	0.93445	0.564163	0.992072	0.999899	0.872713	0.633433	0.986646	0.392175	0.548691
ENSG00000144736.9	0.970151	0.98865	0.961706	0.994745	0.89164	0.992072	0.999899	0.991207	0.947649	0.984261	0.956462	0.956701
ENSG00000067704.8	0.852983	0.615155	0.901968	0.814721	0.765683	0.994387	0.999899	0.997755	0.82398	0.998502	0.964638	0.847677
ENSG00000126215.9	0.779074	0.280982	0.989116	0.830544	0.683368	0.994527	0.999899	0.969663	0.597904	0.990772	0.823626	0.798623
ENSG00000106804.6	0.730207	0.0241579	0.581514	0.661085	0.490089	0.992072	0.999899	0.997755	0.964339	0.998502	0.673699	0.220373
ENSG00000204611.2	0.954244	0.281722	0.643225	0.836928	0.667302	0.999963	0.999899	0.985319	0.699981	0.923113	0.806429	0.169474
ENSG00000167281.14	0.853697	0.468578	0.850835	0.814721	0.855795	0.992072	0.999899	0.985319	0.707218	0.951149	0.953238	0.661381
ENSG00000136011.10	0.763354	0.138863	0.501083	0.987193	0.420897	0.992072	0.999899	0.997755	0.917427	0.985773	0.584711	0.16701
ENSG00000184545.6	0.932068	0.307759	0.506818	0.854991	0.292657	0.992072	0.999899	0.978817	0.902994	0.68218	0.929686	0.374029
ENSG00000149150.4	0.552645	0.605848	0.198988	0.92003	0.937551	0.99343	0.999899	0.985319	0.33719	0.986646	0.808587	0.953322
ENSG00000140332.11	0.892295	0.55929	0.171516	0.898124	0.281215	0.992072	0.999899	0.997755	0.493155	0.986646	0.602684	0.91978
ENSG00000075945.8	0.777102	0.198828	0.636954	0.93316	0.350907	0.99343	0.999899	0.969663	0.355816	0.950757	0.36612	0.314786
ENSG00000162976.8	0.986801	0.223146	0.359265	0.757167	0.711866	0.999582	0.999899	0.969663	0.545838	0.98686	0.602439	0.174195
ENSG00000183044.7	0.857181	0.521092	0.964075	0.903817	0.97269	0.99343	0.999899	0.969663	0.549983	0.986646	0.454257	0.617456
ENSG00000155008.9	0.899331	0.979045	0.872635	0.412157	0.569984	0.901137	0.999899	0.985319	0.35223	0.998502	0.419568	0.735499
ENSG00000165240.13	0.96762	0.979784	0.787552	0.907815	0.708123	0.992072	0.999899	0.997755	0.602375	0.984409	0.558847	0.740269
ENSG00000101000.4	0.315742	0.178837	0.299091	0.885031	0.932127	0.99343	0.999899	0.404216	0.485867	0.651173	0.125665	0.214231
ENSG00000261734.1	0.967588	0.26843	0.294056	0.823099	0.363151	0.998481	0.999899	0.985096	0.478627	0.993921	0.96516	0.940147
ENSG00000213513.3	0.998692	0.438135	0.433841	0.902695	0.763717	0.992072	0.999899	0.999506	0.874625	0.986646	0.58272	0.418043
ENSG00000198431.11	0.779602	0.935312	0.0912169	0.757167	0.243628	0.999582	0.999899	0.985319	0.60459	0.998502	0.4729	0.144911
ENSG00000104415.9	0.235434	0.050282	0.255697	0.936295	0.83926	0.992072	0.999899	0.943635	0.813185	0.986646	0.475352	0.0831917
ENSG00000230910.2	0.975706	0.316798	0.191673	0.930522	0.565709	0.998481	0.999899	0.985319	0.986595	0.986646	0.663069	0.663598
ENSG00000271664.1	0.670106	0.163145	0.526147	0.971337	0.37246	0.992072	0.999899	0.979372	0.815405	0.990772	0.968138	0.681462
ENSG00000119681.7	0.861521	0.175209	0.510267	0.844517	0.306183	0.999582	0.999899	0.783567	0.655858	0.986646	0.297812	0.103164
ENSG00000139835.9	0.990939	0.591404	0.80422	0.943596	0.623424	0.992072	0.999899	0.981659	0.857424	0.990772	0.970133	0.885679
ENSG00000104671.3	0.849751	0.246815	0.657186	0.791582	0.812752	0.999582	0.999899	0.985884	0.767759	0.990772	0.884837	0.928723
ENSG00000168077.9	0.676004	0.21911	0.956095	0.765576	0.744277	0.995018	0.999899	0.867776	0.741062	0.98686	0.547755	0.85024
ENSG00000081721.7	0.904241	0.709289	0.788431	0.994745	0.702201	0.998481	0.999899	0.999506	0.869284	0.984409	0.676408	0.592724
ENSG00000260228.1	0.979849	0.619818	0.850212	0.888389	0.987708	0.998481	0.999899	0.985096	0.816252	0.98686	0.985692	0.781029
ENSG00000103353.11	0.943107	0.035175	0.0113303	0.986136	0.0214321	0.992072	0.999899	0.985319	0.606946	0.990958	0.995833	0.880258
ENSG00000240230.1	0.851903	0.108247	0.242746	0.97637	0.147262	0.992072	0.999899	0.985319	0.837708	0.98686	0.666994	0.552995
ENSG00000172456.12	0.622554	0.506574	0.852554	0.882987	0.519537	0.992072	0.999899	0.924324	0.999696	0.976481	0.785023	0.999139
ENSG00000103199.9	0.96541	0.570703	0.0803119	0.914209	0.393641	0.992072	0.999899	0.953772	0.260096	0.986646	0.504018	0.354757
ENSG00000230487.3	0.792887	0.634404	0.864173	0.966061	0.881441	0.992072	0.999899	0.985319	0.623402	0.98686	0.383573	0.77389
ENSG00000130997.12	0.960074	0.445605	0.125974	0.93369	0.336784	0.999497	0.999899	0.997755	0.92075	0.98686	0.485698	0.248546
ENSG00000163810.7	0.925583	0.43911	0.726962	0.837282	0.767345	0.998481	0.999899	0.969663	0.765821	0.990772	0.858059	0.564837
ENSG00000159377.6	0.857386	0.202524	0.0214322	0.757167	0.396014	0.99343	0.999899	0.997755	0.506106	0.986646	0.915289	0.366282
ENSG00000064102.10	0.670383	0.799711	0.345025	0.982652	0.892142	0.99343	0.999899	0.997755	0.24273	0.990772	0.987134	0.970091
ENSG00000170340.10	0.913341	0.331764	0.822811	0.477764	0.995088	0.992072	0.999899	0.986127	0.979208	0.998502	0.644808	0.726321
ENSG00000165124.13	0.830988	0.586773	0.886168	0.93445	0.767726	0.992072	0.999899	0.960176	0.71975	0.94089	0.64554	0.962334
ENSG00000174226.4	0.797438	0.866364	0.25525	0.998166	0.538516	0.992072	0.999899	0.985897	0.902501	0.990772	0.564531	0.41913
ENSG00000130695.9	0.833101	0.995439	0.471725	0.917544	0.582759	0.992072	0.999899	0.910559	0.632421	0.986646	0.556396	0.773596
ENSG00000185800.7	0.856012	0.0423003	0.0546505	0.882987	0.0727845	0.99343	0.999899	0.979372	0.27202	0.990772	0.510219	0.650778
ENSG00000239552.2	0.804249	0.300637	0.84966	0.927117	0.796315	0.99343	0.999899	0.988145	0.430968	0.986646	0.903075	0.962908
ENSG00000225216.2	0.940769	0.255711	0.383189	0.888607	0.440263	0.992072	0.999899	0.988845	0.723917	0.98686	0.868704	0.980405
ENSG00000100209.5	0.847611	0.690963	0.952318	0.971465	0.912562	0.992072	0.999899	0.967459	0.86856	0.984261	0.828728	0.504502
ENSG00000163145.8	0.6965	0.594034	0.998113	0.746823	0.521928	0.992072	0.999899	0.969663	0.752763	0.984261	0.518307	0.181913
ENSG00000272779.1	0.892798	0.826602	0.672709	0.930689	0.908612	0.992072	0.999899	0.997755	0.950187	0.998502	0.954058	0.7534
ENSG00000238273.3	0.511801	0.0220467	0.7352	0.412157	0.539868	0.99343	0.999899	0.869469	0.842798	0.986646	0.541064	0.644761
ENSG00000158079.10	0.990998	0.97124	0.803274	0.894606	0.597363	0.992072	0.999899	0.874691	0.561606	0.98686	0.750551	0.532702
ENSG00000234459.1	0.970368	0.880633	0.95857	0.888389	0.978502	0.992072	0.999899	0.997755	0.50081	0.984409	0.913606	0.972545
ENSG00000138028.10	0.817443	0.514778	0.981202	0.817953	0.567378	0.99343	0.999899	0.990936	0.620766	0.986646	0.873684	0.940661
ENSG00000197757.7	0.991912	0.618959	0.545424	0.836928	0.787157	0.999582	0.999899	0.986018	0.792993	0.986646	0.850072	0.957339
ENSG00000205413.3	0.962459	0.695518	0.860821	0.844517	0.915916	0.992072	0.999899	0.99405	0.780765	0.880536	0.987932	0.230154
ENSG00000180357.5	0.763354	0.351134	0.732935	0.84298	0.730366	0.995629	0.999899	0.985319	0.854481	0.975435	0.958787	0.8322
ENSG00000119778.10	0.990567	0.165441	0.0478229	0.99569	0.118189	0.998481	0.999899	0.985319	0.451534	0.843192	0.44112	0.190758
ENSG00000238098.4	0.862123	0.269954	0.72619	0.91578	0.569984	0.992072	0.999899	0.979372	0.672241	0.986646	0.771004	0.811148
ENSG00000008256.11	0.909828	0.187051	0.0322848	0.810168	0.108546	0.99343	0.999899	0.969663	0.488108	0.990772	0.627499	0.464418
ENSG00000198879.7	0.844321	0.957487	0.3084	0.943971	0.685456	0.992072	0.999899	0.962756	0.790126	0.990772	0.522832	0.620465
ENSG00000235944.3	0.936393	0.814931	0.768741	0.883589	0.887993	0.992339	0.999899	0.985319	0.760732	0.82861	0.994205	0.654642
ENSG00000160408.10	0.779602	0.556908	0.0716799	0.952488	0.414013	0.995099	0.999899	0.985628	0.485932	0.990772	0.793247	0.726576
ENSG00000106034.13	0.64744	0.965392	0.0877149	0.971465	0.349715	0.994387	0.999899	0.643199	0.235912	0.986646	0.125665	0.0806609
ENSG00000205670.6	0.954823	0.935727	0.622035	0.886386	0.67281	0.99343	0.999899	0.985319	0.803487	0.981092	0.949168	0.578909
ENSG00000184922.9	0.896694	0.806155	0.886488	0.968136	0.945702	0.998481	0.999899	0.997755	0.568771	0.997286	0.708731	0.971262
ENSG00000260618.1	0.776441	0.0362445	0.100175	0.890859	0.0694794	0.992072	0.999899	0.997755	0.876989	0.986646	0.915808	0.736721
ENSG00000260774.1	0.991006	0.563375	0.435462	0.979697	0.831778	0.998481	0.999899	0.985319	0.790126	0.990772	0.765774	0.426582
ENSG00000247077.2	0.804249	0.924936	0.143235	0.89901	0.99333	0.99343	0.999899	0.985884	0.707218	0.998502	0.780484	0.388218
ENSG00000139547.6	0.937225	0.339731	0.851889	0.671541	0.932127	0.992072	0.999899	0.981023	0.802304	0.849874	0.5666	0.872477
ENSG00000258212.1	0.767703	0.1559	0.337704	0.92072	0.192078	0.999582	0.999899	0.985319	0.799419	0.997286	0.973816	0.633833
ENSG00000176716.3	0.95481	0.620494	0.82568	0.859993	0.837164	0.998481	0.999899	0.900971	0.89912	0.986646	0.817432	0.825635
ENSG00000147459.13	0.982444	0.28144	0.0484144	0.910361	0.280437	0.999582	0.999899	0.977692	0.876165	0.990772	0.80254	0.839399
ENSG00000186868.11	0.850816	0.252406	0.81432	0.757167	0.864923	0.99343	0.999899	0.993104	0.922114	0.986646	0.974946	0.948278
ENSG00000115966.12	0.934448	0.902326	0.668728	0.977553	0.903598	0.999339	0.999899	0.985319	0.414773	0.998502	0.367807	0.557529
ENSG00000134590.9	0.76767	0.00239623	0.0229049	0.882293	0.0247363	0.992072	0.999899	0.969663	0.650759	0.986646	0.475392	0.269388
ENSG00000186310.9	0.988152	0.780859	0.635682	0.947997	0.665556	0.998481	0.999899	0.985319	0.751581	0.98686	0.985067	0.742471
ENSG00000100842.8	0.935924	0.493884	0.116633	0.893039	0.231353	0.992072	0.999899	0.999355	0.490509	0.986646	0.668527	0.524582
ENSG00000163877.9	0.993752	0.351497	0.687526	0.757167	0.60776	0.992072	0.999899	0.985319	0.956359	0.986646	0.998966	0.684299
ENSG00000170445.8	0.479984	0.0426014	0.209071	0.94488	0.0269783	0.992072	0.999899	0.997261	0.801308	0.990772	0.644282	0.49527
ENSG00000166025.13	0.996731	0.635806	0.52912	0.903473	0.411237	0.992072	0.999899	0.985319	0.381732	0.98686	0.599056	0.427069
ENSG00000173614.9	0.495365	0.0974749	0.965336	0.920247	0.45765	0.99343	0.999899	0.997755	0.964339	0.731404	0.899784	0.627376
ENSG00000093134.9	0.859109	0.368422	0.783546	0.957155	0.485299	0.992072	0.999899	0.985319	0.943837	0.990772	0.69304	0.208947
[truncated: 17,612 more rows]

## Sheet: LIV
	Plasma Cholesterol	LDL	HDL	TG	LDL:HDL Ratio	Hyperlipidemia (Y/N)	Statins (Y/N)	HbA1c	Blood Glucose	Insulin (Y/N)	Diabetes (Y/N)	Anti-Diabetics (Y/N)
[truncated: 15,528 more rows]

[truncated: 4 more sheets: SF, VAF, SKLM, Blood]
