# Supplementary material for: An integrative multiomic network model links lipid metabolism to glucose regulation in coronary artery disease
Source: Nat Commun. 2021 Jan 22;12:547. doi: 10.1038/s41467-020-20750-8 (PMC7822923; doi:10.1038/s41467-020-20750-8)
Supplement: Supplementary file 5 — Supplementary Data 2 [file 41467_2020_20750_MOESM5_ESM.xlsx]

## Sheet: LIVER_DE
Phenotype	GO.ID	Term	Annotated	Significant	Expected	fold_enrichment	classic	FDR
HbA1c	GO:0044699	single-organism process	9768	937	850.07	1.10226	5.3e-15	1.05094e-10
HbA1c	GO:0008203	cholesterol metabolic process	112	36	9.75	3.69231	1.6e-12	1.58632e-08
HbA1c	GO:1902652	secondary alcohol metabolic process	115	36	10.01	3.5964	3.9e-12	2.57777e-08
HbA1c	GO:0030198	extracellular matrix organization	309	65	26.89	2.41726	1.1e-11	4.29628e-08
HbA1c	GO:0016125	sterol metabolic process	125	37	10.88	3.40074	1.3e-11	4.29628e-08
HbA1c	GO:0043062	extracellular structure organization	310	65	26.98	2.40919	1.3e-11	4.29628e-08
HbA1c	GO:0006695	cholesterol biosynthetic process	49	22	4.26	5.16432	1.9e-11	4.70939e-08
HbA1c	GO:1902653	secondary alcohol biosynthetic process	49	22	4.26	5.16432	1.9e-11	4.70939e-08
HbA1c	GO:0016126	sterol biosynthetic process	54	23	4.7	4.89362	2.5e-11	5.50806e-08
HbA1c	GO:0006694	steroid biosynthetic process	132	37	11.49	3.22019	7.5e-11	1.48718e-07
HbA1c	GO:0006629	lipid metabolic process	1106	155	96.25	1.61039	5.1e-10	9.19345e-07
HbA1c	GO:0048856	anatomical structure development	3801	417	330.78	1.26066	2.2e-09	3.63532e-06
HbA1c	GO:0048731	system development	3224	363	280.57	1.29379	2.4e-09	3.66074e-06
HbA1c	GO:0044281	small molecule metabolic process	2217	266	192.94	1.37867	2.6e-09	3.68253e-06
HbA1c	GO:0032787	monocarboxylic acid metabolic process	513	85	44.64	1.90412	3.4e-09	4.46152e-06
HbA1c	GO:0044236	multicellular organism metabolic process	106	30	9.22	3.2538	3.6e-09	4.46152e-06
HbA1c	GO:0055114	oxidation-reduction process	924	131	80.41	1.62915	6.7e-09	7.81496e-06
HbA1c	GO:0044283	small molecule biosynthetic process	480	80	41.77	1.91525	7.7e-09	8.48241e-06
HbA1c	GO:0008202	steroid metabolic process	253	51	22.02	2.31608	9e-09	9.39268e-06
HbA1c	GO:0022617	extracellular matrix disassembly	100	28	8.7	3.21839	1.6e-08	1.58632e-05
HbA1c	GO:0007275	multicellular organism development	3599	393	313.21	1.25475	1.8e-08	1.69963e-05
HbA1c	GO:0044767	single-organism developmental process	4208	448	366.2	1.22338	2.5e-08	2.15533e-05
HbA1c	GO:0032502	developmental process	4264	453	371.08	1.22076	2.5e-08	2.15533e-05
HbA1c	GO:0044243	multicellular organism catabolic process	57	20	4.96	4.03226	2.8e-08	2.22085e-05
HbA1c	GO:0030154	cell differentiation	2727	310	237.32	1.30625	2.8e-08	2.22085e-05
HbA1c	GO:0044763	single-organism cellular process	8966	851	780.27	1.09065	3e-08	2.28796e-05
HbA1c	GO:0044259	multicellular organismal macromolecule m...	94	26	8.18	3.17848	6.7e-08	4.81561e-05
HbA1c	GO:0009888	tissue development	1282	165	111.57	1.47889	6.8e-08	4.81561e-05
HbA1c	GO:0008610	lipid biosynthetic process	551	85	47.95	1.77268	1e-07	6.83759e-05
HbA1c	GO:0030574	collagen catabolic process	52	18	4.53	3.97351	1.7e-07	0.000112364
HbA1c	GO:0022610	biological adhesion	1140	148	99.21	1.49179	2.1e-07	0.000134325
HbA1c	GO:0046165	alcohol biosynthetic process	139	32	12.1	2.64463	2.4e-07	0.000148717
HbA1c	GO:0007155	cell adhesion	1135	147	98.77	1.48831	2.8e-07	0.000168246
HbA1c	GO:0032963	collagen metabolic process	90	24	7.83	3.06513	4.5e-07	0.000262443
HbA1c	GO:0044707	single-multicellular organism process	4416	458	384.3	1.19178	5.5e-07	0.000311599
HbA1c	GO:0032501	multicellular organismal process	4711	484	409.98	1.18055	6.3e-07	0.000347007
HbA1c	GO:0007399	nervous system development	1765	209	153.6	1.36068	6.6e-07	0.000353706
HbA1c	GO:0048869	cellular developmental process	2936	321	255.51	1.25631	8.3e-07	0.000433107
HbA1c	GO:0048513	animal organ development	2275	258	197.98	1.30316	8.9e-07	0.000452508
HbA1c	GO:0006066	alcohol metabolic process	340	57	29.59	1.92633	9.6e-07	0.000475896
HbA1c	GO:0044712	single-organism catabolic process	930	123	80.93	1.51983	1e-06	0.000483634
HbA1c	GO:0001944	vasculature development	511	77	44.47	1.7315	1.1e-06	0.000507253
HbA1c	GO:0006732	coenzyme metabolic process	277	49	24.11	2.03235	1.1e-06	0.000507253
HbA1c	GO:1901617	organic hydroxy compound biosynthetic pr...	201	39	17.49	2.22985	1.4e-06	0.000630923
HbA1c	GO:0001568	blood vessel development	490	74	42.64	1.73546	1.6e-06	0.000702277
HbA1c	GO:0030199	collagen fibril organization	33	13	2.87	4.52962	1.7e-06	0.000702277
HbA1c	GO:0072358	cardiovascular system development	780	106	67.88	1.56158	1.7e-06	0.000702277
HbA1c	GO:0072359	circulatory system development	780	106	67.88	1.56158	1.7e-06	0.000702277
HbA1c	GO:0008299	isoprenoid biosynthetic process	24	11	2.09	5.26316	1.8e-06	0.000728412
HbA1c	GO:0044255	cellular lipid metabolic process	878	116	76.41	1.51813	2.2e-06	0.000872476
HbA1c	GO:0048468	cell development	1616	190	140.63	1.35106	3.9e-06	0.00151634
HbA1c	GO:1901615	organic hydroxy compound metabolic proce...	468	70	40.73	1.71863	4.3e-06	0.00163971
HbA1c	GO:0044711	single-organism biosynthetic process	1489	177	129.58	1.36595	4.6e-06	0.00172101
HbA1c	GO:0048514	blood vessel morphogenesis	409	63	35.59	1.77016	5e-06	0.00183602
HbA1c	GO:0006639	acylglycerol metabolic process	134	28	11.66	2.40137	9.9e-06	0.00356922
HbA1c	GO:0006638	neutral lipid metabolic process	135	28	11.75	2.38298	1.1e-05	0.00389498
HbA1c	GO:0052695	cellular glucuronidation	15	8	1.31	6.10687	1.2e-05	0.00410255
HbA1c	GO:0006641	triglyceride metabolic process	128	27	11.14	2.4237	1.2e-05	0.00410255
HbA1c	GO:0007417	central nervous system development	665	90	57.87	1.55521	1.3e-05	0.0043691
HbA1c	GO:0051186	cofactor metabolic process	330	52	28.72	1.81058	1.8e-05	0.0059487
HbA1c	GO:0001525	angiogenesis	348	54	30.28	1.78336	1.9e-05	0.00598017
HbA1c	GO:0006063	uronic acid metabolic process	20	9	1.74	5.17241	1.9e-05	0.00598017
HbA1c	GO:0019585	glucuronate metabolic process	20	9	1.74	5.17241	1.9e-05	0.00598017
HbA1c	GO:0006631	fatty acid metabolic process	307	49	26.72	1.83383	2.2e-05	0.00681622
HbA1c	GO:0019432	triglyceride biosynthetic process	78	19	6.79	2.79823	2.8e-05	0.00854172
HbA1c	GO:0042446	hormone biosynthetic process	47	14	4.09	3.42298	2.9e-05	0.00871274
HbA1c	GO:0048699	generation of neurons	1206	144	104.95	1.37208	3.3e-05	0.00963123
HbA1c	GO:0050808	synapse organization	158	30	13.75	2.18182	3.4e-05	0.00963123
HbA1c	GO:0046460	neutral lipid biosynthetic process	79	19	6.88	2.76163	3.4e-05	0.00963123
HbA1c	GO:0046463	acylglycerol biosynthetic process	79	19	6.88	2.76163	3.4e-05	0.00963123
HbA1c	GO:0030182	neuron differentiation	1120	135	97.47	1.38504	3.9e-05	0.010892
HbA1c	GO:0019637	organophosphate metabolic process	861	108	74.93	1.44135	5e-05	0.0137701
HbA1c	GO:0045666	positive regulation of neuron differenti...	226	38	19.67	1.93188	5.7e-05	0.0154829
HbA1c	GO:0019752	carboxylic acid metabolic process	952	117	82.85	1.41219	5.8e-05	0.0155416
HbA1c	GO:0044710	single-organism metabolic process	4557	455	396.58	1.14731	6.1e-05	0.0161276
HbA1c	GO:0006805	xenobiotic metabolic process	164	30	14.27	2.10231	7.1e-05	0.0185245
HbA1c	GO:0060322	head development	547	74	47.6	1.55462	7.8e-05	0.019829
HbA1c	GO:0051193	regulation of cofactor metabolic process	45	13	3.92	3.31633	7.9e-05	0.019829
HbA1c	GO:0051196	regulation of coenzyme metabolic process	45	13	3.92	3.31633	7.9e-05	0.019829
HbA1c	GO:0060284	regulation of cell development	633	83	55.09	1.50663	8.7e-05	0.0212978
HbA1c	GO:0045664	regulation of neuron differentiation	412	59	35.85	1.64575	8.7e-05	0.0212978
HbA1c	GO:0051094	positive regulation of developmental pro...	866	107	75.36	1.41985	0.0001	0.0238904
HbA1c	GO:0051960	regulation of nervous system development	552	74	48.04	1.54038	0.0001	0.0238904
HbA1c	GO:0071466	cellular response to xenobiotic stimulus	168	30	14.62	2.05198	0.00011	0.0259665
HbA1c	GO:0006090	pyruvate metabolic process	93	20	8.09	2.47219	0.00012	0.0273503
HbA1c	GO:0009653	anatomical structure morphogenesis	2096	227	182.41	1.24445	0.00012	0.0273503
HbA1c	GO:0042221	response to chemical	3181	328	276.83	1.18484	0.00012	0.0273503
HbA1c	GO:0010976	positive regulation of neuron projection...	178	31	15.49	2.00129	0.00014	0.0311917
HbA1c	GO:0022008	neurogenesis	1273	147	110.78	1.32695	0.00014	0.0311917
HbA1c	GO:0007420	brain development	512	69	44.56	1.54847	0.00015	0.0330483
HbA1c	GO:0006637	acyl-CoA metabolic process	81	18	7.05	2.55319	0.00016	0.0344852
HbA1c	GO:0035383	thioester metabolic process	81	18	7.05	2.55319	0.00016	0.0344852
HbA1c	GO:0051239	regulation of multicellular organismal p...	1928	210	167.79	1.25156	0.00017	0.0347519
HbA1c	GO:0043588	skin development	148	27	12.88	2.09627	0.00017	0.0347519
HbA1c	GO:0051962	positive regulation of nervous system de...	315	47	27.41	1.7147	0.00017	0.0347519
HbA1c	GO:0072001	renal system development	221	36	19.23	1.87207	0.00017	0.0347519
HbA1c	GO:0009410	response to xenobiotic stimulus	172	30	14.97	2.00401	0.00017	0.0347519
HbA1c	GO:0006082	organic acid metabolic process	1067	126	92.86	1.35688	0.00018	0.0364206
HbA1c	GO:0045981	positive regulation of nucleotide metabo...	75	17	6.53	2.60337	0.00019	0.0373021
HbA1c	GO:0050807	regulation of synapse organization	75	17	6.53	2.60337	0.00019	0.0373021
HbA1c	GO:1900544	positive regulation of purine nucleotide...	75	17	6.53	2.60337	0.00019	0.0373021
HbA1c	GO:0031175	neuron projection development	862	105	75.02	1.39963	0.0002	0.0385029
HbA1c	GO:0006140	regulation of nucleotide metabolic proce...	134	25	11.66	2.14408	0.0002	0.0385029
HbA1c	GO:0009812	flavonoid metabolic process	16	7	1.39	5.03597	0.00021	0.0400393
HbA1c	GO:0006733	oxidoreduction coenzyme metabolic proces...	127	24	11.05	2.17195	0.00022	0.0415465
HbA1c	GO:0010975	regulation of neuron projection developm...	310	46	26.98	1.70497	0.00023	0.0426231
HbA1c	GO:0042445	hormone metabolic process	135	25	11.75	2.12766	0.00023	0.0426231
HbA1c	GO:0043436	oxoacid metabolic process	1055	124	91.81	1.35062	0.00024	0.0440644
HbA1c	GO:0036109	alpha-linolenic acid metabolic process	12	6	1.04	5.76923	0.00025	0.0446599
HbA1c	GO:2000026	regulation of multicellular organismal d...	1217	140	105.91	1.32188	0.00025	0.0446599
HbA1c	GO:0010817	regulation of hormone levels	347	50	30.2	1.65563	0.00025	0.0446599
HbA1c	GO:0072521	purine-containing compound metabolic pro...	429	59	37.33	1.5805	0.00026	0.0460316
HbA1c	GO:0050767	regulation of neurogenesis	494	66	42.99	1.53524	0.00027	0.0469634
HbA1c	GO:0045595	regulation of cell differentiation	1118	130	97.29	1.33621	0.00027	0.0469634
HbA1c	GO:0001655	urogenital system development	252	39	21.93	1.77839	0.00028	0.0482793
HbA1c	GO:0035637	multicellular organismal signaling	114	22	9.92	2.21774	0.00029	0.0495725
LDL	GO:0006695	cholesterol biosynthetic process	49	9	0.05	180	3.3e-20	3.27178e-16
LDL	GO:1902653	secondary alcohol biosynthetic process	49	9	0.05	180	3.3e-20	3.27178e-16
LDL	GO:0016126	sterol biosynthetic process	54	9	0.05	180	8.4e-20	5.55212e-16
LDL	GO:0008203	cholesterol metabolic process	112	10	0.11	90.9091	2.2e-19	1.09059e-15
LDL	GO:1902652	secondary alcohol metabolic process	115	10	0.12	83.3333	2.9e-19	1.15008e-15
LDL	GO:0016125	sterol metabolic process	125	10	0.13	76.9231	7e-19	2.31338e-15
LDL	GO:0006694	steroid biosynthetic process	132	9	0.13	69.2308	3.9e-16	1.10476e-12
LDL	GO:0046165	alcohol biosynthetic process	139	9	0.14	64.2857	6.4e-16	1.58632e-12
LDL	GO:0008202	steroid metabolic process	253	10	0.25	40	9.5e-16	2.09306e-12
LDL	GO:1901617	organic hydroxy compound biosynthetic pr...	201	9	0.2	45	1.9e-14	3.42501e-11
LDL	GO:0006066	alcohol metabolic process	340	10	0.34	29.4118	1.9e-14	3.42501e-11
LDL	GO:1901615	organic hydroxy compound metabolic proce...	468	10	0.47	21.2766	4.7e-13	7.76636e-10
LDL	GO:0044283	small molecule biosynthetic process	480	10	0.48	20.8333	6.1e-13	9.30438e-10
LDL	GO:0006629	lipid metabolic process	1106	11	1.11	9.90991	4.4e-11	6.23197e-08
LDL	GO:0008610	lipid biosynthetic process	551	9	0.55	16.3636	1.7e-10	2.24729e-07
LDL	GO:0008299	isoprenoid biosynthetic process	24	4	0.02	200	6.1e-09	7.55981e-06
LDL	GO:0044711	single-organism biosynthetic process	1489	10	1.49	6.71141	4.5e-08	5.24885e-05
LDL	GO:0044281	small molecule metabolic process	2217	11	2.22	4.95495	8.7e-08	9.58402e-05
LDL	GO:0006720	isoprenoid metabolic process	94	4	0.09	44.4444	1.7e-06	0.00177417
LDL	GO:0044710	single-organism metabolic process	4557	12	4.57	2.62582	9.3e-06	0.00922049
Statins (Y/N)	GO:0016125	sterol metabolic process	125	20	0.44	45.4545	2.1e-29	4.16409e-25
Statins (Y/N)	GO:0006694	steroid biosynthetic process	132	20	0.46	43.4783	6.7e-29	6.64272e-25
Statins (Y/N)	GO:0046165	alcohol biosynthetic process	139	20	0.49	40.8163	2e-28	1.09059e-24
Statins (Y/N)	GO:0008203	cholesterol metabolic process	112	19	0.39	48.7179	2.2e-28	1.09059e-24
Statins (Y/N)	GO:1902652	secondary alcohol metabolic process	115	19	0.4	47.5	3.7e-28	1.46735e-24
Statins (Y/N)	GO:0044283	small molecule biosynthetic process	480	26	1.69	15.3846	2.3e-26	7.60112e-23
Statins (Y/N)	GO:0006066	alcohol metabolic process	340	23	1.19	19.3277	3.6e-25	1.01978e-21
Statins (Y/N)	GO:1901617	organic hydroxy compound biosynthetic pr...	201	20	0.71	28.169	4.6e-25	1.14017e-21
Statins (Y/N)	GO:0008202	steroid metabolic process	253	21	0.89	23.5955	1.1e-24	2.42354e-21
Statins (Y/N)	GO:1901615	organic hydroxy compound metabolic proce...	468	23	1.64	14.0244	5.6e-22	1.11042e-18
Statins (Y/N)	GO:0008610	lipid biosynthetic process	551	23	1.93	11.9171	2.3e-20	4.14606e-17
Statins (Y/N)	GO:0006629	lipid metabolic process	1106	27	3.88	6.95876	2.3e-18	3.80056e-15
Statins (Y/N)	GO:0044711	single-organism biosynthetic process	1489	27	5.23	5.16252	4.5e-15	6.86388e-12
Statins (Y/N)	GO:0044281	small molecule metabolic process	2217	29	7.78	3.72751	1e-12	1.41636e-09
Statins (Y/N)	GO:0008299	isoprenoid biosynthetic process	24	6	0.08	75	1.7e-10	2.24729e-07
Statins (Y/N)	GO:0055114	oxidation-reduction process	924	18	3.24	5.55556	4.9e-10	6.07263e-07
Statins (Y/N)	GO:0006720	isoprenoid metabolic process	94	7	0.33	21.2121	3.2e-08	3.73252e-05
Statins (Y/N)	GO:0044710	single-organism metabolic process	4557	32	16	2	5.5e-07	0.000605886
Statins (Y/N)	GO:0044255	cellular lipid metabolic process	878	14	3.08	4.54545	9e-07	0.000939268
Statins (Y/N)	GO:0006633	fatty acid biosynthetic process	122	6	0.43	13.9535	3.9e-06	0.00386666
Statins (Y/N)	GO:0072330	monocarboxylic acid biosynthetic process	180	6	0.63	9.52381	3.6e-05	0.0339926
Anti-Diabetics (Y/N)	GO:0008203	cholesterol metabolic process	112	41	8.01	5.1186	2.2e-19	4.36238e-15
Anti-Diabetics (Y/N)	GO:0016125	sterol metabolic process	125	43	8.93	4.81523	4.5e-19	4.42848e-15
Anti-Diabetics (Y/N)	GO:1902652	secondary alcohol metabolic process	115	41	8.22	4.98783	6.7e-19	4.42848e-15
Anti-Diabetics (Y/N)	GO:0016126	sterol biosynthetic process	54	25	3.86	6.47668	3.7e-15	1.83418e-11
Anti-Diabetics (Y/N)	GO:0006695	cholesterol biosynthetic process	49	23	3.5	6.57143	3.2e-14	1.05755e-10
Anti-Diabetics (Y/N)	GO:1902653	secondary alcohol biosynthetic process	49	23	3.5	6.57143	3.2e-14	1.05755e-10
Anti-Diabetics (Y/N)	GO:0008202	steroid metabolic process	253	54	18.08	2.98673	1.8e-13	5.09889e-10
Anti-Diabetics (Y/N)	GO:0006694	steroid biosynthetic process	132	36	9.43	3.8176	1.1e-12	2.72649e-09
Anti-Diabetics (Y/N)	GO:0006629	lipid metabolic process	1106	136	79.05	1.72043	7.7e-11	1.69648e-07
Anti-Diabetics (Y/N)	GO:0032787	monocarboxylic acid metabolic process	513	76	36.67	2.07254	6.2e-10	1.2294e-06
Anti-Diabetics (Y/N)	GO:0006066	alcohol metabolic process	340	57	24.3	2.34568	9.9e-10	1.78461e-06
Anti-Diabetics (Y/N)	GO:0044281	small molecule metabolic process	2217	222	158.46	1.40098	1.6e-08	2.64387e-05
Anti-Diabetics (Y/N)	GO:0019752	carboxylic acid metabolic process	952	112	68.05	1.64585	5.6e-08	8.54172e-05
Anti-Diabetics (Y/N)	GO:0043436	oxoacid metabolic process	1055	121	75.41	1.60456	6.4e-08	8.85695e-05
Anti-Diabetics (Y/N)	GO:0006082	organic acid metabolic process	1067	122	76.27	1.59958	6.7e-08	8.85695e-05
Anti-Diabetics (Y/N)	GO:1901615	organic hydroxy compound metabolic proce...	468	65	33.45	1.9432	1.4e-07	0.000173504
Anti-Diabetics (Y/N)	GO:0044283	small molecule biosynthetic process	480	65	34.31	1.89449	3.6e-07	0.000419908
Anti-Diabetics (Y/N)	GO:0046165	alcohol biosynthetic process	139	28	9.94	2.8169	4.5e-07	0.000495725
Anti-Diabetics (Y/N)	GO:0008610	lipid biosynthetic process	551	71	39.38	1.80295	7e-07	0.000730542
Anti-Diabetics (Y/N)	GO:0006631	fatty acid metabolic process	307	46	21.94	2.09663	1.2e-06	0.00118974
Anti-Diabetics (Y/N)	GO:0044699	single-organism process	9768	747	698.18	1.06992	2e-06	0.00180264
Anti-Diabetics (Y/N)	GO:1901617	organic hydroxy compound biosynthetic pr...	201	34	14.37	2.36604	2e-06	0.00180264
Anti-Diabetics (Y/N)	GO:0006720	isoprenoid metabolic process	94	21	6.72	3.125	2.2e-06	0.00189669
Anti-Diabetics (Y/N)	GO:0008299	isoprenoid biosynthetic process	24	10	1.72	5.81395	2.6e-06	0.00214814
Anti-Diabetics (Y/N)	GO:0072330	monocarboxylic acid biosynthetic process	180	31	12.87	2.4087	3.9e-06	0.00309332
Anti-Diabetics (Y/N)	GO:0042493	response to drug	351	49	25.09	1.95297	4.4e-06	0.00335568
Anti-Diabetics (Y/N)	GO:0042632	cholesterol homeostasis	64	16	4.57	3.50109	7.6e-06	0.00538216
Anti-Diabetics (Y/N)	GO:0055092	sterol homeostasis	64	16	4.57	3.50109	7.6e-06	0.00538216
Anti-Diabetics (Y/N)	GO:0046686	response to cadmium ion	39	12	2.79	4.30108	1.1e-05	0.00752134
Anti-Diabetics (Y/N)	GO:0044255	cellular lipid metabolic process	878	96	62.76	1.52964	1.3e-05	0.00859257
Anti-Diabetics (Y/N)	GO:0030198	extracellular matrix organization	309	43	22.09	1.94658	1.8e-05	0.0115136
Anti-Diabetics (Y/N)	GO:0043062	extracellular structure organization	310	43	22.16	1.94043	2e-05	0.0123931
Anti-Diabetics (Y/N)	GO:0055114	oxidation-reduction process	924	99	66.04	1.49909	2.2e-05	0.0132193
Anti-Diabetics (Y/N)	GO:0016259	selenocysteine metabolic process	86	18	6.15	2.92683	2.9e-05	0.016913
Anti-Diabetics (Y/N)	GO:0006575	cellular modified amino acid metabolic p...	278	39	19.87	1.96276	3.7e-05	0.0209621
Anti-Diabetics (Y/N)	GO:0007610	behavior	521	62	37.24	1.66488	4.4e-05	0.0242354
Anti-Diabetics (Y/N)	GO:0001944	vasculature development	511	61	36.52	1.67032	4.7e-05	0.0251882
Anti-Diabetics (Y/N)	GO:0055088	lipid homeostasis	107	20	7.65	2.61438	6e-05	0.0310146
Anti-Diabetics (Y/N)	GO:1901361	organic cyclic compound catabolic proces...	440	54	31.45	1.71701	6.1e-05	0.0310146
Anti-Diabetics (Y/N)	GO:0044712	single-organism catabolic process	930	97	66.47	1.4593	7.8e-05	0.0386666
Anti-Diabetics (Y/N)	GO:0044711	single-organism biosynthetic process	1489	143	106.43	1.34361	9.3e-05	0.044978
Anti-Diabetics (Y/N)	GO:0042219	cellular modified amino acid catabolic p...	17	7	1.22	5.7377	9.6e-05	0.0453234
Anti-Diabetics (Y/N)	GO:0002027	regulation of heart rate	55	13	3.93	3.30789	0.0001	0.046114
Anti-Diabetics (Y/N)	GO:1903035	negative regulation of response to wound...	129	22	9.22	2.38612	0.00011	0.0495725
Plasma Cholesterol	GO:0016126	sterol biosynthetic process	54	31	6.35	4.88189	8.1e-16	1.52022e-11
Plasma Cholesterol	GO:0006695	cholesterol biosynthetic process	49	29	5.76	5.03472	2.3e-15	1.52022e-11
Plasma Cholesterol	GO:1902653	secondary alcohol biosynthetic process	49	29	5.76	5.03472	2.3e-15	1.52022e-11
Plasma Cholesterol	GO:0008203	cholesterol metabolic process	112	45	13.17	3.41686	1.3e-14	6.44442e-11
Plasma Cholesterol	GO:1902652	secondary alcohol metabolic process	115	45	13.53	3.32594	4e-14	1.58632e-10
Plasma Cholesterol	GO:0016125	sterol metabolic process	125	47	14.7	3.19728	6.4e-14	2.11509e-10
Plasma Cholesterol	GO:0006414	translational elongation	197	62	23.17	2.67587	9.6e-14	2.71941e-10
Plasma Cholesterol	GO:0006415	translational termination	171	56	20.11	2.78468	2.4e-13	5.9487e-10
Plasma Cholesterol	GO:0016259	selenocysteine metabolic process	86	33	10.12	3.26087	1.9e-10	4.18612e-07
Plasma Cholesterol	GO:0001887	selenium compound metabolic process	112	38	13.17	2.88535	5.4e-10	1.07077e-06
Plasma Cholesterol	GO:0009069	serine family amino acid metabolic proce...	122	39	14.35	2.71777	2.3e-09	3.66074e-06
Plasma Cholesterol	GO:0043624	cellular protein complex disassembly	256	64	30.11	2.12554	2.3e-09	3.66074e-06
Plasma Cholesterol	GO:0043241	protein complex disassembly	285	69	33.52	2.05847	2.4e-09	3.66074e-06
Plasma Cholesterol	GO:0006413	translational initiation	253	63	29.76	2.11694	3.7e-09	5.24052e-06
Plasma Cholesterol	GO:0006614	SRP-dependent cotranslational protein ta...	105	35	12.35	2.83401	4.4e-09	5.81651e-06
Plasma Cholesterol	GO:0032984	macromolecular complex disassembly	296	70	34.82	2.01034	5.2e-09	6.44442e-06
Plasma Cholesterol	GO:0006613	cotranslational protein targeting to mem...	107	35	12.59	2.77998	7.7e-09	8.98137e-06
Plasma Cholesterol	GO:0045047	protein targeting to ER	109	35	12.82	2.73011	1.3e-08	1.43209e-05
Plasma Cholesterol	GO:0000184	nuclear-transcribed mRNA catabolic proce...	116	36	13.64	2.6393	2.3e-08	2.40035e-05
Plasma Cholesterol	GO:0072599	establishment of protein localization to...	113	35	13.29	2.63356	3.7e-08	3.66836e-05
Plasma Cholesterol	GO:1901605	alpha-amino acid metabolic process	317	71	37.29	1.904	4.4e-08	4.15465e-05
Plasma Cholesterol	GO:0006066	alcohol metabolic process	340	74	39.99	1.85046	8e-08	7.21055e-05
Plasma Cholesterol	GO:0006694	steroid biosynthetic process	132	38	15.53	2.44688	8.7e-08	7.27063e-05
Plasma Cholesterol	GO:0019080	viral gene expression	192	49	22.58	2.17006	8.8e-08	7.27063e-05
Plasma Cholesterol	GO:0046165	alcohol biosynthetic process	139	39	16.35	2.38532	1.3e-07	0.000103111
Plasma Cholesterol	GO:0008202	steroid metabolic process	253	59	29.76	1.98253	1.4e-07	0.000106772
Plasma Cholesterol	GO:0044283	small molecule biosynthetic process	480	94	56.46	1.6649	3e-07	0.000220322
Plasma Cholesterol	GO:0044033	multi-organism metabolic process	201	49	23.64	2.07276	4e-07	0.000283271
Plasma Cholesterol	GO:0070972	protein localization to endoplasmic reti...	130	36	15.29	2.35448	5.4e-07	0.00036923
Plasma Cholesterol	GO:0019083	viral transcription	181	45	21.29	2.11367	6.5e-07	0.000429628
Plasma Cholesterol	GO:0044281	small molecule metabolic process	2217	328	260.77	1.25781	9.9e-07	0.000633249
Plasma Cholesterol	GO:1901615	organic hydroxy compound metabolic proce...	468	90	55.05	1.63488	1.2e-06	0.000743588
Plasma Cholesterol	GO:0006575	cellular modified amino acid metabolic p...	278	60	32.7	1.83486	1.8e-06	0.00104653
Plasma Cholesterol	GO:0034433	steroid esterification	13	9	1.53	5.88235	1.9e-06	0.00104653
Plasma Cholesterol	GO:0034434	sterol esterification	13	9	1.53	5.88235	1.9e-06	0.00104653
Plasma Cholesterol	GO:0034435	cholesterol esterification	13	9	1.53	5.88235	1.9e-06	0.00104653
Plasma Cholesterol	GO:0044711	single-organism biosynthetic process	1489	231	175.14	1.31894	2.1e-06	0.00112543
Plasma Cholesterol	GO:0034367	macromolecular complex remodeling	23	12	2.71	4.42804	2.6e-06	0.00128889
Plasma Cholesterol	GO:0034368	protein-lipid complex remodeling	23	12	2.71	4.42804	2.6e-06	0.00128889
Plasma Cholesterol	GO:0034369	plasma lipoprotein particle remodeling	23	12	2.71	4.42804	2.6e-06	0.00128889
Plasma Cholesterol	GO:0044710	single-organism metabolic process	4557	614	536.01	1.1455	3.4e-06	0.00164436
Plasma Cholesterol	GO:1901617	organic hydroxy compound biosynthetic pr...	201	46	23.64	1.94585	5.7e-06	0.00269108
Plasma Cholesterol	GO:0019058	viral life cycle	413	79	48.58	1.62618	6.8e-06	0.00313575
Plasma Cholesterol	GO:0070125	mitochondrial translational elongation	80	24	9.41	2.55048	9.4e-06	0.0042362
Plasma Cholesterol	GO:0034375	high-density lipoprotein particle remode...	15	9	1.76	5.11364	1.1e-05	0.00484709
Plasma Cholesterol	GO:0071827	plasma lipoprotein particle organization	34	14	4	3.5	1.3e-05	0.00560385
Plasma Cholesterol	GO:0019752	carboxylic acid metabolic process	952	154	111.98	1.37525	1.5e-05	0.0063284
Plasma Cholesterol	GO:0006612	protein targeting to membrane	179	41	21.05	1.94774	1.8e-05	0.00743587
Plasma Cholesterol	GO:0006520	cellular amino acid metabolic process	460	84	54.11	1.55239	2.2e-05	0.00872476
Plasma Cholesterol	GO:0043691	reverse cholesterol transport	16	9	1.88	4.78723	2.2e-05	0.00872476
Plasma Cholesterol	GO:0000956	nuclear-transcribed mRNA catabolic proce...	187	42	22	1.90909	2.3e-05	0.00894249
Plasma Cholesterol	GO:0010872	regulation of cholesterol esterification	10	7	1.18	5.9322	2.7e-05	0.0102958
Plasma Cholesterol	GO:0033344	cholesterol efflux	36	14	4.23	3.30969	2.8e-05	0.0104757
Plasma Cholesterol	GO:0070124	mitochondrial translational initiation	80	23	9.41	2.44421	3.1e-05	0.0113833
Plasma Cholesterol	GO:0071825	protein-lipid complex subunit organizati...	37	14	4.35	3.21839	4e-05	0.0144211
Plasma Cholesterol	GO:0043603	cellular amide metabolic process	853	138	100.33	1.37546	4.1e-05	0.0145177
Plasma Cholesterol	GO:0071704	organic substance metabolic process	8267	1036	972.38	1.06543	4.4e-05	0.0153066
Plasma Cholesterol	GO:0070126	mitochondrial translational termination	82	23	9.65	2.38342	4.7e-05	0.0160683
Plasma Cholesterol	GO:0044238	primary metabolic process	8016	1006	942.86	1.06697	6.7e-05	0.0225177
Plasma Cholesterol	GO:1901564	organonitrogen compound metabolic proces...	1869	270	219.84	1.22817	7.4e-05	0.0240549
Plasma Cholesterol	GO:0006518	peptide metabolic process	710	117	83.51	1.40103	7.4e-05	0.0240549
Plasma Cholesterol	GO:0055088	lipid homeostasis	107	27	12.59	2.14456	8.3e-05	0.0265453
Plasma Cholesterol	GO:0032543	mitochondrial translation	113	28	13.29	2.10685	8.7e-05	0.0273829
Plasma Cholesterol	GO:0097006	regulation of plasma lipoprotein particl...	54	17	6.35	2.67717	9.5e-05	0.0294337
Plasma Cholesterol	GO:0044237	cellular metabolic process	8057	1009	947.68	1.06471	0.0001	0.0300439
Plasma Cholesterol	GO:0043436	oxoacid metabolic process	1055	163	124.09	1.31356	0.0001	0.0300439
Plasma Cholesterol	GO:0008610	lipid biosynthetic process	551	94	64.81	1.45039	0.00011	0.0325551
Plasma Cholesterol	GO:0006412	translation	589	99	69.28	1.42898	0.00013	0.0368253
Plasma Cholesterol	GO:0045940	positive regulation of steroid metabolic...	23	10	2.71	3.69004	0.00013	0.0368253
Plasma Cholesterol	GO:0006402	mRNA catabolic process	201	42	23.64	1.77665	0.00013	0.0368253
Diabetes (Y/N)	GO:0016125	sterol metabolic process	125	39	9.42	4.14013	5.1e-15	1.01128e-10
Diabetes (Y/N)	GO:0008203	cholesterol metabolic process	112	36	8.44	4.2654	2.1e-14	2.08205e-10
Diabetes (Y/N)	GO:1902652	secondary alcohol metabolic process	115	36	8.66	4.15704	5.2e-14	3.43703e-10
Diabetes (Y/N)	GO:0019752	carboxylic acid metabolic process	952	133	71.71	1.85469	5.8e-13	2.87521e-09
Diabetes (Y/N)	GO:0043436	oxoacid metabolic process	1055	142	79.46	1.78706	1.6e-12	6.34528e-09
Diabetes (Y/N)	GO:0044281	small molecule metabolic process	2217	248	166.99	1.48512	3.7e-12	1.0481e-08
Diabetes (Y/N)	GO:0006082	organic acid metabolic process	1067	142	80.37	1.76683	3.7e-12	1.0481e-08
Diabetes (Y/N)	GO:0006695	cholesterol biosynthetic process	49	21	3.69	5.69106	1.1e-11	2.16316e-08
Diabetes (Y/N)	GO:1902653	secondary alcohol biosynthetic process	49	21	3.69	5.69106	1.1e-11	2.16316e-08
Diabetes (Y/N)	GO:0016126	sterol biosynthetic process	54	22	4.07	5.40541	1.2e-11	2.16316e-08
Diabetes (Y/N)	GO:0016259	selenocysteine metabolic process	86	28	6.48	4.32099	1.2e-11	2.16316e-08
Diabetes (Y/N)	GO:0032787	monocarboxylic acid metabolic process	513	80	38.64	2.07039	2.1e-10	3.47008e-07
Diabetes (Y/N)	GO:0009069	serine family amino acid metabolic proce...	122	32	9.19	3.48205	2.4e-10	3.66074e-07
Diabetes (Y/N)	GO:0006629	lipid metabolic process	1106	137	83.31	1.64446	1.5e-09	2.12454e-06
Diabetes (Y/N)	GO:0008202	steroid metabolic process	253	48	19.06	2.51836	1.8e-09	2.37948e-06
Diabetes (Y/N)	GO:0006694	steroid biosynthetic process	132	32	9.94	3.21932	2.1e-09	2.44946e-06
Diabetes (Y/N)	GO:0006614	SRP-dependent cotranslational protein ta...	105	28	7.91	3.53982	2.1e-09	2.44946e-06
Diabetes (Y/N)	GO:0001887	selenium compound metabolic process	112	29	8.44	3.43602	2.3e-09	2.53371e-06
Diabetes (Y/N)	GO:0072599	establishment of protein localization to...	113	29	8.51	3.40776	2.9e-09	3.02653e-06
Diabetes (Y/N)	GO:0006613	cotranslational protein targeting to mem...	107	28	8.06	3.47395	3.4e-09	3.37093e-06
Diabetes (Y/N)	GO:0045047	protein targeting to ER	109	28	8.21	3.41048	5.3e-09	4.95725e-06
Diabetes (Y/N)	GO:0000184	nuclear-transcribed mRNA catabolic proce...	116	29	8.74	3.31808	5.5e-09	4.95725e-06
Diabetes (Y/N)	GO:0070972	protein localization to endoplasmic reti...	130	30	9.79	3.06435	2.2e-08	1.89669e-05
Diabetes (Y/N)	GO:0006575	cellular modified amino acid metabolic p...	278	48	20.94	2.29226	4.3e-08	3.5527e-05
Diabetes (Y/N)	GO:0044283	small molecule biosynthetic process	480	69	36.15	1.90871	1.1e-07	8.72476e-05
Diabetes (Y/N)	GO:0006612	protein targeting to membrane	179	35	13.48	2.59644	1.4e-07	0.000106772
Diabetes (Y/N)	GO:0006415	translational termination	171	33	12.88	2.56211	4.2e-07	0.000308451
Diabetes (Y/N)	GO:0006066	alcohol metabolic process	340	52	25.61	2.03046	6.5e-07	0.000460316
Diabetes (Y/N)	GO:1901361	organic cyclic compound catabolic proces...	440	62	33.14	1.87085	1e-06	0.000683759
Diabetes (Y/N)	GO:0030198	extracellular matrix organization	309	48	23.27	2.06274	1.1e-06	0.000727063
Diabetes (Y/N)	GO:0043062	extracellular structure organization	310	48	23.35	2.05567	1.2e-06	0.000743588
Diabetes (Y/N)	GO:0043624	cellular protein complex disassembly	256	42	19.28	2.17842	1.2e-06	0.000743588
Diabetes (Y/N)	GO:0006720	isoprenoid metabolic process	94	22	7.08	3.10734	1.3e-06	0.000781142
Diabetes (Y/N)	GO:0006631	fatty acid metabolic process	307	47	23.12	2.03287	2.2e-06	0.00128305
Diabetes (Y/N)	GO:1901605	alpha-amino acid metabolic process	317	48	23.88	2.01005	2.3e-06	0.00128621
Diabetes (Y/N)	GO:1901617	organic hydroxy compound biosynthetic pr...	201	35	15.14	2.31176	2.4e-06	0.00128621
Diabetes (Y/N)	GO:0008610	lipid biosynthetic process	551	72	41.5	1.73494	2.4e-06	0.00128621
Diabetes (Y/N)	GO:0043241	protein complex disassembly	285	44	21.47	2.04937	3.7e-06	0.00193072
Diabetes (Y/N)	GO:1901615	organic hydroxy compound metabolic proce...	468	63	35.25	1.78723	4e-06	0.00203374
Diabetes (Y/N)	GO:0044255	cellular lipid metabolic process	878	102	66.13	1.54242	4.9e-06	0.00242905
Diabetes (Y/N)	GO:0007156	homophilic cell adhesion via plasma memb...	89	20	6.7	2.98507	7.5e-06	0.00362726
Diabetes (Y/N)	GO:0006936	muscle contraction	221	36	16.65	2.16216	8.3e-06	0.00391859
Diabetes (Y/N)	GO:0032984	macromolecular complex disassembly	296	44	22.3	1.97309	9.9e-06	0.00456528
Diabetes (Y/N)	GO:0006414	translational elongation	197	33	14.84	2.22372	1.1e-05	0.00495725
Diabetes (Y/N)	GO:0003012	muscle system process	280	42	21.09	1.99147	1.3e-05	0.00560385
Diabetes (Y/N)	GO:0046165	alcohol biosynthetic process	139	26	10.47	2.48329	1.3e-05	0.00560385
Diabetes (Y/N)	GO:0055114	oxidation-reduction process	924	104	69.6	1.49425	1.6e-05	0.0067503
Diabetes (Y/N)	GO:0046700	heterocycle catabolic process	403	54	30.35	1.77924	2.2e-05	0.00908829
Diabetes (Y/N)	GO:0044699	single-organism process	9768	780	735.74	1.06016	2.6e-05	0.0105215
Diabetes (Y/N)	GO:0003008	system process	1004	110	75.62	1.45464	2.9e-05	0.0112753
Diabetes (Y/N)	GO:0072330	monocarboxylic acid biosynthetic process	180	30	13.56	2.21239	2.9e-05	0.0112753
Diabetes (Y/N)	GO:0019083	viral transcription	181	30	13.63	2.20103	3.3e-05	0.0125838
Diabetes (Y/N)	GO:0008299	isoprenoid biosynthetic process	24	9	1.81	4.97238	3.5e-05	0.0130946
Diabetes (Y/N)	GO:0086064	cell communication by electrical couplin...	19	8	1.43	5.59441	3.6e-05	0.0132193
Diabetes (Y/N)	GO:0019439	aromatic compound catabolic process	413	54	31.11	1.73578	4.4e-05	0.0155799
Diabetes (Y/N)	GO:0022411	cellular component disassembly	663	78	49.94	1.56187	4.4e-05	0.0155799
Diabetes (Y/N)	GO:0061337	cardiac conduction	85	18	6.4	2.8125	5e-05	0.0173939
Diabetes (Y/N)	GO:0007155	cell adhesion	1135	120	85.49	1.40367	6e-05	0.0205128
Diabetes (Y/N)	GO:0048856	anatomical structure development	3801	339	286.3	1.18407	6.2e-05	0.0208373
Diabetes (Y/N)	GO:0006939	smooth muscle contraction	72	16	5.42	2.95203	7e-05	0.0231338
Diabetes (Y/N)	GO:0022610	biological adhesion	1140	120	85.87	1.39746	7.3e-05	0.0237298
Diabetes (Y/N)	GO:0016053	organic acid biosynthetic process	265	38	19.96	1.90381	8.7e-05	0.0273829
Diabetes (Y/N)	GO:0046394	carboxylic acid biosynthetic process	265	38	19.96	1.90381	8.7e-05	0.0273829
Diabetes (Y/N)	GO:0019080	viral gene expression	192	30	14.46	2.07469	0.0001	0.0309828
Diabetes (Y/N)	GO:0035637	multicellular organismal signaling	114	21	8.59	2.4447	0.00011	0.0335568
Diabetes (Y/N)	GO:0010644	cell communication by electrical couplin...	22	8	1.66	4.81928	0.00012	0.0360527
Diabetes (Y/N)	GO:0000956	nuclear-transcribed mRNA catabolic proce...	187	29	14.09	2.0582	0.00015	0.0443933
Diabetes (Y/N)	GO:0006413	translational initiation	253	36	19.06	1.88877	0.00016	0.0459803
Diabetes (Y/N)	GO:0044270	cellular nitrogen compound catabolic pro...	403	51	30.35	1.6804	0.00016	0.0459803
Diabetes (Y/N)	GO:0006790	sulfur compound metabolic process	323	43	24.33	1.76737	0.00017	0.0481561
Hyperlipidemia (Y/N)	GO:0016126	sterol biosynthetic process	54	17	0.54	31.4815	9.7e-22	1.92341e-17
Hyperlipidemia (Y/N)	GO:0006695	cholesterol biosynthetic process	49	16	0.49	32.6531	8.3e-21	5.48602e-17
Hyperlipidemia (Y/N)	GO:1902653	secondary alcohol biosynthetic process	49	16	0.49	32.6531	8.3e-21	5.48602e-17
Hyperlipidemia (Y/N)	GO:0016125	sterol metabolic process	125	19	1.24	15.3226	1.2e-17	5.9487e-14
Hyperlipidemia (Y/N)	GO:0008203	cholesterol metabolic process	112	18	1.11	16.2162	3.2e-17	1.26906e-13
Hyperlipidemia (Y/N)	GO:1902652	secondary alcohol metabolic process	115	18	1.14	15.7895	5.2e-17	1.71851e-13
Hyperlipidemia (Y/N)	GO:0006694	steroid biosynthetic process	132	18	1.31	13.7405	6.5e-16	1.84126e-12
Hyperlipidemia (Y/N)	GO:0046165	alcohol biosynthetic process	139	18	1.38	13.0435	1.7e-15	4.21366e-12
Hyperlipidemia (Y/N)	GO:0006066	alcohol metabolic process	340	25	3.38	7.39645	2.7e-15	5.9487e-12
Hyperlipidemia (Y/N)	GO:0008202	steroid metabolic process	253	21	2.52	8.33333	5.4e-14	1.07077e-10
Hyperlipidemia (Y/N)	GO:1901615	organic hydroxy compound metabolic proce...	468	27	4.66	5.79399	6.9e-14	1.24382e-10
Hyperlipidemia (Y/N)	GO:0044283	small molecule biosynthetic process	480	27	4.78	5.64854	1.3e-13	2.14814e-10
Hyperlipidemia (Y/N)	GO:0006629	lipid metabolic process	1106	39	11	3.54545	6.5e-13	9.9145e-10
Hyperlipidemia (Y/N)	GO:1901617	organic hydroxy compound biosynthetic pr...	201	18	2	9	1.1e-12	1.55799e-09
Hyperlipidemia (Y/N)	GO:0008610	lipid biosynthetic process	551	26	5.48	4.74453	2.1e-11	2.77606e-08
Hyperlipidemia (Y/N)	GO:0044281	small molecule metabolic process	2217	53	22.06	2.40254	5.4e-11	6.69229e-08
Hyperlipidemia (Y/N)	GO:0055114	oxidation-reduction process	924	30	9.19	3.26442	4.4e-09	5.13221e-06
Hyperlipidemia (Y/N)	GO:0044711	single-organism biosynthetic process	1489	37	14.81	2.49831	6.2e-08	6.82999e-05
Hyperlipidemia (Y/N)	GO:0044255	cellular lipid metabolic process	878	23	8.73	2.63459	1.5e-05	0.0156545
TG	GO:0030198	extracellular matrix organization	309	97	48.98	1.9804	4e-12	3.9658e-08
TG	GO:0043062	extracellular structure organization	310	97	49.14	1.97395	4.9e-12	3.9658e-08
TG	GO:0044699	single-organism process	9768	1650	1548.25	1.06572	6e-12	3.9658e-08
TG	GO:0032501	multicellular organismal process	4711	871	746.7	1.16647	1.5e-10	7.43588e-07
TG	GO:0022610	biological adhesion	1140	254	180.69	1.40572	1.3e-09	4.29628e-06
TG	GO:0007155	cell adhesion	1135	253	179.9	1.40634	1.3e-09	4.29628e-06
TG	GO:0044763	single-organism cellular process	8966	1522	1421.13	1.07098	1.6e-09	4.53234e-06
TG	GO:0048856	anatomical structure development	3801	713	602.47	1.18346	2.5e-09	5.35383e-06
TG	GO:0044707	single-multicellular organism process	4416	814	699.94	1.16296	2.5e-09	5.35383e-06
TG	GO:0006936	muscle contraction	221	70	35.03	1.99829	2.7e-09	5.35383e-06
TG	GO:0003012	muscle system process	280	83	44.38	1.87021	3.2e-09	5.76844e-06
TG	GO:0003008	system process	1004	226	159.14	1.42013	4.7e-09	7.76636e-06
TG	GO:0048731	system development	3224	613	511.01	1.19959	8.4e-09	1.28126e-05
TG	GO:0015711	organic anion transport	323	90	51.2	1.75781	2e-08	2.83271e-05
TG	GO:0044767	single-organism developmental process	4208	769	666.98	1.15296	6.5e-08	8.30339e-05
TG	GO:0032502	developmental process	4264	778	675.85	1.15114	6.7e-08	8.30339e-05
TG	GO:0009611	response to wounding	838	188	132.82	1.41545	1.4e-07	0.000163298
TG	GO:0007275	multicellular organism development	3599	665	570.45	1.16575	1.9e-07	0.000209306
TG	GO:0048513	animal organ development	2275	442	360.59	1.22577	2.1e-07	0.000218119
TG	GO:0042221	response to chemical	3181	595	504.19	1.18011	2.2e-07	0.000218119
TG	GO:0048514	blood vessel morphogenesis	409	104	64.83	1.6042	2.7e-07	0.000254944
TG	GO:0055065	metal ion homeostasis	405	103	64.19	1.60461	3e-07	0.000264387
TG	GO:0001944	vasculature development	511	124	80.99	1.53105	3.1e-07	0.000264387
TG	GO:0009653	anatomical structure morphogenesis	2096	410	332.22	1.23412	3.2e-07	0.000264387
TG	GO:0048468	cell development	1616	326	256.14	1.27274	3.8e-07	0.000301401
TG	GO:0031175	neuron projection development	862	190	136.63	1.39062	4.4e-07	0.000330483
TG	GO:0006820	anion transport	418	105	66.25	1.58491	4.5e-07	0.000330483
TG	GO:0048878	chemical homeostasis	766	171	121.41	1.40845	7.5e-07	0.000522164
TG	GO:0006140	regulation of nucleotide metabolic proce...	134	44	21.24	2.07156	7.7e-07	0.000522164
TG	GO:0001525	angiogenesis	348	90	55.16	1.63162	7.9e-07	0.000522164
TG	GO:0072358	cardiovascular system development	780	173	123.63	1.39934	9.9e-07	0.000583206
TG	GO:0072359	circulatory system development	780	173	123.63	1.39934	9.9e-07	0.000583206
TG	GO:0042060	wound healing	600	139	95.1	1.46162	1e-06	0.000583206
TG	GO:0061061	muscle structure development	430	106	68.16	1.55516	1e-06	0.000583206
TG	GO:0048666	neuron development	946	203	149.94	1.35387	1.3e-06	0.000736506
TG	GO:0001568	blood vessel development	490	117	77.67	1.50637	1.6e-06	0.000881289
TG	GO:0006811	ion transport	1050	221	166.43	1.32789	1.9e-06	0.00101825
TG	GO:1900542	regulation of purine nucleotide metaboli...	130	42	20.61	2.03785	2.2e-06	0.00114799
TG	GO:0009888	tissue development	1282	262	203.2	1.28937	2.3e-06	0.00116072
TG	GO:0051270	regulation of cellular component movemen...	635	144	100.65	1.4307	2.4e-06	0.00116072
TG	GO:0007267	cell-cell signaling	726	161	115.07	1.39915	2.4e-06	0.00116072
TG	GO:0006875	cellular metal ion homeostasis	352	89	55.79	1.59527	2.5e-06	0.0011803
TG	GO:0060047	heart contraction	171	51	27.1	1.88192	2.8e-06	0.00129119
TG	GO:0055082	cellular chemical homeostasis	491	116	77.82	1.49062	3.1e-06	0.00139704
TG	GO:0098771	inorganic ion homeostasis	451	108	71.48	1.51091	3.5e-06	0.00154226
TG	GO:0048646	anatomical structure formation involved ...	888	190	140.75	1.34991	3.6e-06	0.00155183
TG	GO:0007399	nervous system development	1765	345	279.76	1.2332	3.9e-06	0.00164539
TG	GO:0003015	heart process	173	51	27.42	1.85996	4.1e-06	0.00169373
TG	GO:0007610	behavior	521	121	82.58	1.46525	4.6e-06	0.0018615
TG	GO:0007154	cell communication	4360	777	691.07	1.12434	5e-06	0.0019829
TG	GO:0055080	cation homeostasis	439	105	69.58	1.50905	5.1e-06	0.0019829
TG	GO:0046942	carboxylic acid transport	231	63	36.61	1.72084	5.7e-06	0.00216997
TG	GO:0044700	single organism signaling	4284	764	679.02	1.12515	5.8e-06	0.00216997
TG	GO:0050801	ion homeostasis	493	115	78.14	1.47172	6.4e-06	0.0023501
TG	GO:0030799	regulation of cyclic nucleotide metaboli...	84	30	13.31	2.25394	6.6e-06	0.0023724
TG	GO:0015748	organophosphate ester transport	76	28	12.05	2.32365	6.7e-06	0.0023724
TG	GO:0030182	neuron differentiation	1120	230	177.52	1.29563	7.3e-06	0.0025395
TG	GO:0003013	circulatory system process	356	88	56.43	1.55945	7.6e-06	0.00256802
TG	GO:0015849	organic acid transport	233	63	36.93	1.70593	7.7e-06	0.00256802
TG	GO:0050819	negative regulation of coagulation	46	20	7.29	2.74348	7.8e-06	0.00256802
TG	GO:0023052	signaling	4292	764	680.29	1.12305	7.9e-06	0.00256802
TG	GO:0030154	cell differentiation	2727	506	432.23	1.17067	8.1e-06	0.00259056
TG	GO:0055001	muscle cell development	110	36	17.44	2.06422	8.3e-06	0.00260256
TG	GO:0007156	homophilic cell adhesion via plasma memb...	89	31	14.11	2.19702	8.4e-06	0.00260256
TG	GO:2000145	regulation of cell motility	592	133	93.83	1.41746	9.6e-06	0.00291426
TG	GO:0008015	blood circulation	353	87	55.95	1.55496	9.7e-06	0.00291426
TG	GO:0051146	striated muscle cell differentiation	178	51	28.21	1.80787	9.9e-06	0.00292996
TG	GO:0055002	striated muscle cell development	99	33	15.69	2.10325	1.3e-05	0.00379084
TG	GO:0006873	cellular ion homeostasis	387	93	61.34	1.51614	1.4e-05	0.00402328
TG	GO:2000027	regulation of organ morphogenesis	135	41	21.4	1.91589	1.6e-05	0.00446851
TG	GO:0070887	cellular response to chemical stimulus	2350	440	372.48	1.18127	1.6e-05	0.00446851
TG	GO:0051239	regulation of multicellular organismal p...	1928	368	305.59	1.20423	1.8e-05	0.00482327
TG	GO:0030334	regulation of cell migration	562	126	89.08	1.41446	1.8e-05	0.00482327
TG	GO:0030003	cellular cation homeostasis	379	91	60.07	1.5149	1.8e-05	0.00482327
TG	GO:0030195	negative regulation of blood coagulation	45	19	7.13	2.6648	2.2e-05	0.00573997
TG	GO:1900047	negative regulation of hemostasis	45	19	7.13	2.6648	2.2e-05	0.00573997
TG	GO:0060429	epithelium development	787	167	124.74	1.33878	2.3e-05	0.00592295
TG	GO:0010033	response to organic substance	2436	453	386.11	1.17324	2.4e-05	0.006024
TG	GO:0010811	positive regulation of cell-substrate ad...	89	30	14.11	2.12615	2.4e-05	0.006024
TG	GO:0009187	cyclic nucleotide metabolic process	115	36	18.23	1.97477	2.5e-05	0.00619656
TG	GO:1901654	response to ketone	142	42	22.51	1.86584	2.6e-05	0.00628724
TG	GO:0072511	divalent inorganic cation transport	306	76	48.5	1.56701	2.6e-05	0.00628724
TG	GO:0008016	regulation of heart contraction	147	43	23.3	1.84549	2.8e-05	0.0066893
TG	GO:0040012	regulation of locomotion	633	138	100.33	1.37546	3.2e-05	0.00752134
TG	GO:0010644	cell communication by electrical couplin...	22	12	3.49	3.4384	3.3e-05	0.00752134
TG	GO:0055085	transmembrane transport	964	198	152.8	1.29581	3.3e-05	0.00752134
TG	GO:0042692	muscle cell differentiation	268	68	42.48	1.60075	3.3e-05	0.00752134
TG	GO:0050896	response to stimulus	6038	1037	957.03	1.08356	3.4e-05	0.0076612
TG	GO:0006629	lipid metabolic process	1106	223	175.3	1.2721	3.6e-05	0.00802072
TG	GO:0023051	regulation of signaling	2346	436	371.85	1.17252	3.9e-05	0.00849814
TG	GO:0072006	nephron development	91	30	14.42	2.08044	3.9e-05	0.00849814
TG	GO:0006816	calcium ion transport	265	67	42	1.59524	4.3e-05	0.00916825
TG	GO:0042493	response to drug	351	84	55.63	1.50998	4.3e-05	0.00916825
TG	GO:0007167	enzyme linked receptor protein signaling...	1036	210	164.21	1.27885	4.5e-05	0.00949261
TG	GO:0010646	regulation of cell communication	2374	440	376.28	1.16934	4.6e-05	0.00960141
TG	GO:0045981	positive regulation of nucleotide metabo...	75	26	11.89	2.18671	4.8e-05	0.00981229
TG	GO:1900544	positive regulation of purine nucleotide...	75	26	11.89	2.18671	4.8e-05	0.00981229
TG	GO:0009887	organ morphogenesis	671	144	106.35	1.35402	4.9e-05	0.0099145
TG	GO:0040011	locomotion	1420	277	225.07	1.23073	5e-05	0.0100146
TG	GO:0070252	actin-mediated cell contraction	59	22	9.35	2.35294	5.1e-05	0.0101128
TG	GO:0072507	divalent inorganic cation homeostasis	287	71	45.49	1.56078	5.5e-05	0.010798
TG	GO:0048869	cellular developmental process	2936	533	465.36	1.14535	5.6e-05	0.0108865
TG	GO:0046903	secretion	800	167	126.8	1.31703	5.9e-05	0.0113584
TG	GO:0050878	regulation of body fluid levels	566	124	89.71	1.38223	6.4e-05	0.0120862
TG	GO:0006706	steroid catabolic process	20	11	3.17	3.47003	6.4e-05	0.0120862
TG	GO:0050793	regulation of developmental process	1628	312	258.04	1.20911	6.5e-05	0.0121593
TG	GO:0009719	response to endogenous stimulus	1414	275	224.12	1.22702	6.7e-05	0.0124163
TG	GO:0070838	divalent metal ion transport	304	74	48.18	1.53591	6.8e-05	0.0124849
TG	GO:0030801	positive regulation of cyclic nucleotide...	56	21	8.88	2.36486	6.9e-05	0.0125523
TG	GO:0006928	movement of cell or subcellular componen...	1508	291	239.02	1.21747	7.2e-05	0.012979
TG	GO:0007165	signal transduction	3997	706	633.53	1.11439	7.4e-05	0.0132193
TG	GO:0007166	cell surface receptor signaling pathway	2226	413	352.83	1.17054	7.8e-05	0.0138095
TG	GO:0030335	positive regulation of cell migration	336	80	53.26	1.50207	7.9e-05	0.0138628
TG	GO:0055074	calcium ion homeostasis	265	66	42	1.57143	8e-05	0.0139151
TG	GO:0051272	positive regulation of cellular componen...	352	83	55.79	1.48772	8.3e-05	0.0143114
TG	GO:0048699	generation of neurons	1206	238	191.15	1.2451	8.5e-05	0.0145299
TG	GO:2000147	positive regulation of cell motility	342	81	54.21	1.49419	8.6e-05	0.0145752
TG	GO:0031589	cell-substrate adhesion	261	65	41.37	1.57119	9e-05	0.0149967
TG	GO:0006874	cellular calcium ion homeostasis	256	64	40.58	1.57713	9e-05	0.0149967
TG	GO:1903522	regulation of blood circulation	197	52	31.22	1.6656	9.2e-05	0.0152022
TG	GO:0061045	negative regulation of wound healing	57	21	9.03	2.32558	9.3e-05	0.0152405
TG	GO:2000021	regulation of ion homeostasis	145	41	22.98	1.78416	9.9e-05	0.0159911
TG	GO:0072503	cellular divalent inorganic cation homeo...	272	67	43.11	1.55416	0.0001	0.0159911
TG	GO:0007186	G-protein coupled receptor signaling pat...	438	99	69.42	1.4261	0.0001	0.0159911
TG	GO:0022617	extracellular matrix disassembly	100	31	15.85	1.95584	0.00011	0.0170405
TG	GO:0022603	regulation of anatomical structure morph...	737	154	116.82	1.31827	0.00011	0.0170405
TG	GO:0030814	regulation of cAMP metabolic process	70	24	11.1	2.16216	0.00011	0.0170405
TG	GO:2000026	regulation of multicellular organismal d...	1217	239	192.9	1.23898	0.00011	0.0170405
TG	GO:0019725	cellular homeostasis	606	130	96.05	1.35346	0.00012	0.0183037
TG	GO:0051094	positive regulation of developmental pro...	866	177	137.26	1.28952	0.00012	0.0183037
TG	GO:0044712	single-organism catabolic process	930	188	147.41	1.27535	0.00013	0.0195286
TG	GO:0048545	response to steroid hormone	425	96	67.36	1.42518	0.00013	0.0195286
TG	GO:0030030	cell projection organization	1181	232	187.19	1.23938	0.00014	0.0207169
TG	GO:0022008	neurogenesis	1273	248	201.77	1.22912	0.00014	0.0207169
TG	GO:1903035	negative regulation of response to wound...	129	37	20.45	1.80929	0.00015	0.0220322
TG	GO:0071705	nitrogen compound transport	605	129	95.89	1.34529	0.00016	0.023158
TG	GO:0006937	regulation of muscle contraction	102	31	16.17	1.91713	0.00016	0.023158
TG	GO:0045823	positive regulation of heart contraction	25	12	3.96	3.0303	0.00017	0.0239073
TG	GO:0040017	positive regulation of locomotion	354	82	56.11	1.46142	0.00017	0.0239073
TG	GO:0009725	response to hormone	906	183	143.6	1.27437	0.00017	0.0239073
TG	GO:0046058	cAMP metabolic process	89	28	14.11	1.98441	0.00017	0.0239073
TG	GO:0006082	organic acid metabolic process	1067	211	169.12	1.24763	0.0002	0.0275403
TG	GO:0030802	regulation of cyclic nucleotide biosynth...	68	23	10.78	2.13358	0.0002	0.0275403
TG	GO:0010880	regulation of release of sequestered cal...	22	11	3.49	3.15186	0.0002	0.0275403
TG	GO:0050817	coagulation	468	103	74.18	1.38851	0.00022	0.0298793
TG	GO:0015914	phospholipid transport	52	19	8.24	2.30583	0.00022	0.0298793
TG	GO:0010881	regulation of cardiac muscle contraction...	19	10	3.01	3.32226	0.00023	0.0308153
TG	GO:0071310	cellular response to organic substance	1938	360	307.18	1.17195	0.00023	0.0308153
TG	GO:2001026	regulation of endothelial cell chemotaxi...	13	8	2.06	3.8835	0.00024	0.0319393
TG	GO:0098609	cell-cell adhesion	694	144	110	1.30909	0.00025	0.0330483
TG	GO:0043436	oxoacid metabolic process	1055	208	167.22	1.24387	0.00026	0.0341426
TG	GO:0048747	muscle fiber development	37	15	5.86	2.55973	0.00027	0.0352226
TG	GO:0002576	platelet degranulation	78	25	12.36	2.02265	0.00028	0.0355905
TG	GO:0030048	actin filament-based movement	78	25	12.36	2.02265	0.00028	0.0355905
TG	GO:0051279	regulation of release of sequestered cal...	61	21	9.67	2.17166	0.00028	0.0355905
TG	GO:0035637	multicellular organismal signaling	114	33	18.07	1.82623	0.00028	0.0355905
TG	GO:0014070	response to organic cyclic compound	746	153	118.24	1.29398	0.00029	0.036395
TG	GO:0007596	blood coagulation	466	102	73.86	1.38099	0.00029	0.036395
TG	GO:0030808	regulation of nucleotide biosynthetic pr...	74	24	11.73	2.04604	0.0003	0.0367204
TG	GO:1900371	regulation of purine nucleotide biosynth...	74	24	11.73	2.04604	0.0003	0.0367204
TG	GO:0019932	second-messenger-mediated signaling	186	48	29.48	1.62822	0.0003	0.0367204
TG	GO:0030804	positive regulation of cyclic nucleotide...	49	18	7.77	2.3166	0.0003	0.0367204
TG	GO:0016477	cell migration	961	191	152.32	1.25394	0.00031	0.0372545
TG	GO:0048870	cell motility	1024	202	162.31	1.24453	0.00031	0.0372545
TG	GO:0051674	localization of cell	1024	202	162.31	1.24453	0.00031	0.0372545
TG	GO:0050818	regulation of coagulation	83	26	13.16	1.97568	0.00032	0.0377695
TG	GO:0048009	insulin-like growth factor receptor sign...	30	13	4.76	2.73109	0.00032	0.0377695
TG	GO:0050673	epithelial cell proliferation	267	64	42.32	1.51229	0.00032	0.0377695
TG	GO:1901137	carbohydrate derivative biosynthetic pro...	698	144	110.63	1.30164	0.00033	0.0387193
TG	GO:0040007	growth	782	159	123.95	1.28278	0.00034	0.0394261
TG	GO:0008544	epidermis development	182	47	28.85	1.62912	0.00034	0.0394261
TG	GO:0051241	negative regulation of multicellular org...	760	155	120.46	1.28673	0.00035	0.0403497
TG	GO:0000768	syncytium formation by plasma membrane f...	34	14	5.39	2.5974	0.00036	0.0407911
TG	GO:0086065	cell communication involved in cardiac c...	34	14	5.39	2.5974	0.00036	0.0407911
TG	GO:0010035	response to inorganic substance	415	92	65.78	1.3986	0.00036	0.0407911
TG	GO:1901700	response to oxygen-containing compound	1287	247	203.99	1.21084	0.00038	0.0428126
TG	GO:0030810	positive regulation of nucleotide biosyn...	54	19	8.56	2.21963	0.00039	0.0433421
TG	GO:1900373	positive regulation of purine nucleotide...	54	19	8.56	2.21963	0.00039	0.0433421
TG	GO:1903169	regulation of calcium ion transmembrane ...	93	28	14.74	1.89959	0.0004	0.0433421
TG	GO:0010817	regulation of hormone levels	347	79	55	1.43636	0.0004	0.0433421
TG	GO:0065008	regulation of biological quality	2748	493	435.56	1.13188	0.0004	0.0433421
TG	GO:0032835	glomerulus development	42	16	6.66	2.4024	0.0004	0.0433421
TG	GO:0007599	hemostasis	470	102	74.5	1.36913	0.0004	0.0433421
TG	GO:0030816	positive regulation of cAMP metabolic pr...	46	17	7.29	2.33196	0.00041	0.0441842
TG	GO:0060322	head development	547	116	86.7	1.33795	0.00043	0.0458412
TG	GO:0032879	regulation of localization	1870	346	296.4	1.16734	0.00043	0.0458412
TG	GO:0052547	regulation of peptidase activity	301	70	47.71	1.4672	0.00044	0.0466565
TG	GO:0043567	regulation of insulin-like growth factor...	17	9	2.69	3.34572	0.00045	0.0472119
TG	GO:0060766	negative regulation of androgen receptor...	11	7	1.74	4.02299	0.00045	0.0472119
TG	GO:0052548	regulation of endopeptidase activity	286	67	45.33	1.47805	0.00047	0.0490507
TG	GO:0009605	response to external stimulus	1920	354	304.32	1.16325	0.00048	0.0495725
TG	GO:0045956	positive regulation of calcium ion-depen...	14	8	2.22	3.6036	0.00048	0.0495725

## Sheet: VAF_DE
Phenotype	GO.ID	Term	Annotated	Significant	Expected	fold_enrichment	classic	FDR
HbA1c	GO:1901564	organonitrogen compound metabolic proces...	1887	230	110.64	2.07881	1.3e-30	2.59441e-26
HbA1c	GO:0022900	electron transport chain	122	49	7.15	6.85315	6e-29	5.9871e-25
HbA1c	GO:0015980	energy derivation by oxidation of organi...	333	80	19.52	4.09836	1.5e-28	7.48388e-25
HbA1c	GO:0006091	generation of precursor metabolites and ...	406	89	23.8	3.7395	1.5e-28	7.48388e-25
HbA1c	GO:0022904	respiratory electron transport chain	120	47	7.04	6.67614	3.1e-27	1.23733e-23
HbA1c	GO:0044710	single-organism metabolic process	4633	410	271.65	1.5093	1.3e-26	4.32402e-23
HbA1c	GO:0016054	organic acid catabolic process	197	58	11.55	5.02165	8.6e-26	2.14538e-22
HbA1c	GO:0046395	carboxylic acid catabolic process	197	58	11.55	5.02165	8.6e-26	2.14538e-22
HbA1c	GO:0044282	small molecule catabolic process	296	69	17.36	3.97465	6.7e-24	1.48569e-20
HbA1c	GO:0032787	monocarboxylic acid metabolic process	480	89	28.14	3.16276	4.5e-23	8.98065e-20
HbA1c	GO:0006631	fatty acid metabolic process	291	66	17.06	3.8687	3.4e-22	6.16853e-19
HbA1c	GO:0044711	single-organism biosynthetic process	1502	172	88.07	1.95299	3.5e-19	5.82079e-16
HbA1c	GO:0044712	single-organism catabolic process	926	121	54.29	2.22877	1e-17	1.53515e-14
HbA1c	GO:0044255	cellular lipid metabolic process	861	115	50.48	2.27813	1.4e-17	1.9957e-14
HbA1c	GO:0016042	lipid catabolic process	219	50	12.84	3.89408	3.5e-17	4.65663e-14
HbA1c	GO:0006635	fatty acid beta-oxidation	67	27	3.93	6.87023	1.5e-16	1.87097e-13
HbA1c	GO:0006629	lipid metabolic process	1068	130	62.62	2.07601	1.8e-16	1.9957e-13
HbA1c	GO:0044242	cellular lipid catabolic process	150	40	8.79	4.55063	1.8e-16	1.9957e-13
HbA1c	GO:0034440	lipid oxidation	91	31	5.34	5.80524	2.4e-16	2.52088e-13
HbA1c	GO:0009062	fatty acid catabolic process	80	29	4.69	6.18337	3.3e-16	3.2929e-13
HbA1c	GO:0051186	cofactor metabolic process	324	60	19	3.15789	8.6e-16	8.17287e-13
HbA1c	GO:0019395	fatty acid oxidation	89	30	5.22	5.74713	1e-15	9.07136e-13
HbA1c	GO:0072329	monocarboxylic acid catabolic process	97	31	5.69	5.44815	1.9e-15	1.64862e-12
HbA1c	GO:0046034	ATP metabolic process	186	43	10.91	3.94134	3.7e-15	3.0767e-12
HbA1c	GO:0006119	oxidative phosphorylation	77	27	4.51	5.9867	9.3e-15	7.424e-12
HbA1c	GO:0009144	purine nucleoside triphosphate metabolic...	203	44	11.9	3.69748	2.1e-14	1.61191e-11
HbA1c	GO:0009205	purine ribonucleoside triphosphate metab...	196	43	11.49	3.74238	2.7e-14	1.9957e-11
HbA1c	GO:0019637	organophosphate metabolic process	883	109	51.77	2.10547	3e-14	2.13825e-11
HbA1c	GO:0009199	ribonucleoside triphosphate metabolic pr...	202	43	11.84	3.63176	8.3e-14	5.71183e-11
HbA1c	GO:0009063	cellular amino acid catabolic process	103	30	6.04	4.96689	8.8e-14	5.85405e-11
HbA1c	GO:0006732	coenzyme metabolic process	274	51	16.07	3.17362	1.1e-13	7.08152e-11
HbA1c	GO:0009141	nucleoside triphosphate metabolic proces...	223	45	13.08	3.44037	1.7e-13	1.06022e-10
HbA1c	GO:0006753	nucleoside phosphate metabolic process	524	75	30.72	2.44141	3.3e-13	1.9957e-10
HbA1c	GO:0042775	mitochondrial ATP synthesis coupled elec...	58	22	3.4	6.47059	4.4e-13	2.58267e-10
HbA1c	GO:0009117	nucleotide metabolic process	518	74	30.37	2.43662	5.3e-13	3.02206e-10
HbA1c	GO:0009126	purine nucleoside monophosphate metaboli...	222	44	13.02	3.37942	6e-13	3.23627e-10
HbA1c	GO:0009167	purine ribonucleoside monophosphate meta...	222	44	13.02	3.37942	6e-13	3.23627e-10
HbA1c	GO:0042773	ATP synthesis coupled electron transport	59	22	3.46	6.35838	6.6e-13	3.46622e-10
HbA1c	GO:0009161	ribonucleoside monophosphate metabolic p...	232	45	13.6	3.30882	7.2e-13	3.68437e-10
HbA1c	GO:0009123	nucleoside monophosphate metabolic proce...	242	46	14.19	3.24172	8.5e-13	4.24086e-10
HbA1c	GO:0006163	purine nucleotide metabolic process	407	63	23.86	2.6404	9e-13	4.3808e-10
HbA1c	GO:0009150	purine ribonucleotide metabolic process	388	61	22.75	2.68132	1.1e-12	5.22683e-10
HbA1c	GO:0009259	ribonucleotide metabolic process	402	62	23.57	2.63046	1.6e-12	7.42586e-10
HbA1c	GO:0019693	ribose phosphate metabolic process	414	63	24.27	2.5958	2e-12	8.67696e-10
HbA1c	GO:0009060	aerobic respiration	56	21	3.28	6.40244	2e-12	8.67696e-10
HbA1c	GO:0055086	nucleobase-containing small molecule met...	576	78	33.77	2.30974	2e-12	8.67696e-10
HbA1c	GO:1902600	hydrogen ion transmembrane transport	83	25	4.87	5.13347	4.5e-12	1.91078e-09
HbA1c	GO:1901565	organonitrogen compound catabolic proces...	301	51	17.65	2.88952	4.8e-12	1.95579e-09
HbA1c	GO:0046128	purine ribonucleoside metabolic process	282	49	16.53	2.96431	4.9e-12	1.95579e-09
HbA1c	GO:0043603	cellular amide metabolic process	856	101	50.19	2.01235	4.9e-12	1.95579e-09
HbA1c	GO:0006790	sulfur compound metabolic process	322	53	18.88	2.8072	5.7e-12	2.23049e-09
HbA1c	GO:0042278	purine nucleoside metabolic process	285	49	16.71	2.93238	7.3e-12	2.80166e-09
HbA1c	GO:0009081	branched-chain amino acid metabolic proc...	25	14	1.47	9.52381	1.2e-11	4.51857e-09
HbA1c	GO:0044283	small molecule biosynthetic process	466	66	27.32	2.41581	1.6e-11	5.91319e-09
HbA1c	GO:0072521	purine-containing compound metabolic pro...	447	64	26.21	2.44182	2e-11	7.25709e-09
HbA1c	GO:0009083	branched-chain amino acid catabolic proc...	22	13	1.29	10.0775	2.7e-11	9.62213e-09
HbA1c	GO:0009119	ribonucleoside metabolic process	306	50	17.94	2.78707	3.1e-11	1.08538e-08
HbA1c	GO:0006818	hydrogen transport	120	29	7.04	4.11932	3.8e-11	1.30753e-08
HbA1c	GO:0006520	cellular amino acid metabolic process	450	63	26.38	2.38817	7.6e-11	2.57073e-08
HbA1c	GO:0006637	acyl-CoA metabolic process	80	23	4.69	4.90405	9.4e-11	3.07534e-08
HbA1c	GO:0035383	thioester metabolic process	80	23	4.69	4.90405	9.4e-11	3.07534e-08
HbA1c	GO:0009108	coenzyme biosynthetic process	125	29	7.33	3.95634	1.1e-10	3.54076e-08
HbA1c	GO:0015992	proton transport	118	28	6.92	4.04624	1.3e-10	4.11811e-08
HbA1c	GO:0051188	cofactor biosynthetic process	151	32	8.85	3.61582	1.5e-10	4.67742e-08
HbA1c	GO:1901566	organonitrogen compound biosynthetic pro...	1218	125	71.41	1.75046	1.7e-10	5.21952e-08
HbA1c	GO:0009116	nucleoside metabolic process	328	50	19.23	2.6001	3.9e-10	1.17928e-07
HbA1c	GO:0007005	mitochondrion organization	678	81	39.75	2.03774	4.4e-10	1.31061e-07
HbA1c	GO:1901657	glycosyl compound metabolic process	341	51	19.99	2.55128	5.1e-10	1.49678e-07
HbA1c	GO:1901605	alpha-amino acid metabolic process	303	47	17.77	2.64491	7.3e-10	2.11139e-07
HbA1c	GO:1901606	alpha-amino acid catabolic process	81	22	4.75	4.63158	8.1e-10	2.30931e-07
HbA1c	GO:0030258	lipid modification	170	33	9.97	3.30993	8.6e-10	2.41733e-07
HbA1c	GO:0035384	thioester biosynthetic process	56	18	3.28	5.4878	1.4e-09	3.82737e-07
HbA1c	GO:0071616	acyl-CoA biosynthetic process	56	18	3.28	5.4878	1.4e-09	3.82737e-07
HbA1c	GO:1901575	organic substance catabolic process	1578	147	92.52	1.58885	3.2e-09	8.63005e-07
HbA1c	GO:1990542	mitochondrial transmembrane transport	53	17	3.11	5.46624	4.2e-09	1.11759e-06
HbA1c	GO:0006518	peptide metabolic process	717	79	42.04	1.87916	3e-08	7.87776e-06
HbA1c	GO:0072350	tricarboxylic acid metabolic process	35	13	2.05	6.34146	3.9e-08	1.01081e-05
HbA1c	GO:0033108	mitochondrial respiratory chain complex ...	68	18	3.99	4.51128	4.3e-08	1.10019e-05
HbA1c	GO:0044699	single-organism process	10308	656	604.39	1.08539	7.3e-08	1.84413e-05
HbA1c	GO:0019432	triglyceride biosynthetic process	78	19	4.57	4.15755	7.9e-08	1.97075e-05
HbA1c	GO:0044248	cellular catabolic process	1515	137	88.83	1.54227	8e-08	1.97106e-05
HbA1c	GO:0008610	lipid biosynthetic process	548	64	32.13	1.99191	8.1e-08	1.97136e-05
HbA1c	GO:0015672	monovalent inorganic cation transport	409	52	23.98	2.16847	9.7e-08	2.30092e-05
HbA1c	GO:0046460	neutral lipid biosynthetic process	79	19	4.63	4.10367	9.8e-08	2.30092e-05
HbA1c	GO:0046463	acylglycerol biosynthetic process	79	19	4.63	4.10367	9.8e-08	2.30092e-05
HbA1c	GO:0006101	citrate metabolic process	32	12	1.88	6.38298	1.1e-07	2.55264e-05
HbA1c	GO:0015909	long-chain fatty acid transport	38	13	2.23	5.8296	1.2e-07	2.69083e-05
HbA1c	GO:0042776	mitochondrial ATP synthesis coupled prot...	17	9	1	9	1.2e-07	2.69083e-05
HbA1c	GO:0043648	dicarboxylic acid metabolic process	88	20	5.16	3.87597	1.2e-07	2.69083e-05
HbA1c	GO:0032543	mitochondrial translation	113	23	6.63	3.46908	1.3e-07	2.88268e-05
HbA1c	GO:0044272	sulfur compound biosynthetic process	188	31	11.02	2.81307	1.5e-07	3.28962e-05
HbA1c	GO:0010257	NADH dehydrogenase complex assembly	52	15	3.05	4.91803	1.7e-07	3.57125e-05
HbA1c	GO:0032981	mitochondrial respiratory chain complex ...	52	15	3.05	4.91803	1.7e-07	3.57125e-05
HbA1c	GO:0097031	mitochondrial respiratory chain complex ...	52	15	3.05	4.91803	1.7e-07	3.57125e-05
HbA1c	GO:0006120	mitochondrial electron transport, NADH t...	39	13	2.29	5.67686	1.7e-07	3.57125e-05
HbA1c	GO:0043604	amide biosynthetic process	687	74	40.28	1.83714	2.1e-07	4.36559e-05
HbA1c	GO:0009056	catabolic process	1916	163	112.34	1.45095	2.2e-07	4.43489e-05
HbA1c	GO:0006084	acetyl-CoA metabolic process	28	11	1.64	6.70732	2.2e-07	4.43489e-05
HbA1c	GO:0006099	tricarboxylic acid cycle	28	11	1.64	6.70732	2.2e-07	4.43489e-05
HbA1c	GO:0006413	translational initiation	256	37	15.01	2.46502	3.1e-07	6.18667e-05
HbA1c	GO:0015908	fatty acid transport	62	16	3.64	4.3956	3.6e-07	7.11339e-05
HbA1c	GO:0043043	peptide biosynthetic process	623	68	36.53	1.86148	4.2e-07	8.21759e-05
HbA1c	GO:0050994	regulation of lipid catabolic process	42	13	2.46	5.28455	4.6e-07	8.91283e-05
HbA1c	GO:0006793	phosphorus metabolic process	2598	207	152.33	1.35889	4.7e-07	9.01903e-05
HbA1c	GO:0019217	regulation of fatty acid metabolic proce...	71	17	4.16	4.08654	5e-07	9.50333e-05
HbA1c	GO:0006641	triglyceride metabolic process	123	23	7.21	3.19001	6.3e-07	0.000118612
HbA1c	GO:0016053	organic acid biosynthetic process	253	36	14.83	2.42751	6.6e-07	0.000121959
HbA1c	GO:0046394	carboxylic acid biosynthetic process	253	36	14.83	2.42751	6.6e-07	0.000121959
HbA1c	GO:0006754	ATP biosynthetic process	37	12	2.17	5.52995	7.2e-07	0.000130628
HbA1c	GO:0006839	mitochondrial transport	254	36	14.89	2.41773	7.2e-07	0.000130628
HbA1c	GO:0006766	vitamin metabolic process	136	24	7.97	3.01129	1.1e-06	0.000197772
HbA1c	GO:0006412	translation	603	65	35.36	1.83824	1.2e-06	0.000210074
HbA1c	GO:0015985	energy coupled proton transport, down el...	21	9	1.23	7.31707	1.2e-06	0.000210074
HbA1c	GO:0015986	ATP synthesis coupled proton transport	21	9	1.23	7.31707	1.2e-06	0.000210074
HbA1c	GO:0044237	cellular metabolic process	8341	547	489.06	1.11847	1.4e-06	0.000242955
HbA1c	GO:0006639	acylglycerol metabolic process	129	23	7.56	3.04233	1.5e-06	0.000258065
HbA1c	GO:0006767	water-soluble vitamin metabolic process	85	18	4.98	3.61446	1.6e-06	0.000272916
HbA1c	GO:0006638	neutral lipid metabolic process	130	23	7.62	3.01837	1.7e-06	0.000287516
HbA1c	GO:0006414	translational elongation	200	30	11.73	2.55754	1.9e-06	0.000318641
HbA1c	GO:0006768	biotin metabolic process	13	7	0.76	9.21053	2.9e-06	0.000482294
HbA1c	GO:0009206	purine ribonucleoside triphosphate biosy...	42	12	2.46	4.87805	3.3e-06	0.000544282
HbA1c	GO:0045017	glycerolipid biosynthetic process	238	33	13.95	2.36559	3.4e-06	0.000556179
HbA1c	GO:0006575	cellular modified amino acid metabolic p...	272	36	15.95	2.25705	3.7e-06	0.000600333
HbA1c	GO:0009145	purine nucleoside triphosphate biosynthe...	43	12	2.52	4.7619	4.3e-06	0.000692057
HbA1c	GO:0006103	2-oxoglutarate metabolic process	19	8	1.11	7.20721	5.7e-06	0.000910039
HbA1c	GO:0006633	fatty acid biosynthetic process	120	21	7.04	2.98295	5.8e-06	0.000918656
HbA1c	GO:0015718	monocarboxylic acid transport	111	20	6.51	3.0722	6.1e-06	0.000958565
HbA1c	GO:0006415	translational termination	171	26	10.03	2.59222	7e-06	0.0010914
HbA1c	GO:0072330	monocarboxylic acid biosynthetic process	173	26	10.14	2.5641	8.6e-06	0.00133047
HbA1c	GO:0035337	fatty-acyl-CoA metabolic process	46	12	2.7	4.44444	9.3e-06	0.00142769
HbA1c	GO:0046949	fatty-acyl-CoA biosynthetic process	39	11	2.29	4.80349	9.6e-06	0.0014625
HbA1c	GO:0045923	positive regulation of fatty acid metabo...	26	9	1.52	5.92105	9.9e-06	0.00149678
HbA1c	GO:0008152	metabolic process	9565	608	560.82	1.08413	1.1e-05	0.00163826
HbA1c	GO:0071704	organic substance metabolic process	8584	555	503.3	1.10272	1.1e-05	0.00163826
HbA1c	GO:0006811	ion transport	1111	99	65.14	1.5198	1.3e-05	0.00190765
HbA1c	GO:0044763	single-organism cellular process	9480	603	555.84	1.08484	1.3e-05	0.00190765
HbA1c	GO:0046487	glyoxylate metabolic process	21	8	1.23	6.50407	1.4e-05	0.00202462
HbA1c	GO:0046320	regulation of fatty acid oxidation	27	9	1.58	5.6962	1.4e-05	0.00202462
HbA1c	GO:0009201	ribonucleoside triphosphate biosynthetic...	48	12	2.81	4.27046	1.5e-05	0.00215363
HbA1c	GO:0019216	regulation of lipid metabolic process	246	32	14.42	2.21914	1.8e-05	0.0025659
HbA1c	GO:0090407	organophosphate biosynthetic process	480	51	28.14	1.81237	2.6e-05	0.00368001
HbA1c	GO:0006085	acetyl-CoA biosynthetic process	17	7	1	7	2.7e-05	0.00379464
HbA1c	GO:0010876	lipid localization	264	33	15.48	2.13178	3.1e-05	0.00432634
HbA1c	GO:0009142	nucleoside triphosphate biosynthetic pro...	60	13	3.52	3.69318	3.5e-05	0.00485066
HbA1c	GO:0006796	phosphate-containing compound metabolic ...	2548	193	149.4	1.29183	3.8e-05	0.00523011
HbA1c	GO:0046486	glycerolipid metabolic process	326	38	19.11	1.98849	3.9e-05	0.00533098
HbA1c	GO:0033539	fatty acid beta-oxidation using acyl-CoA...	18	7	1.06	6.60377	4.2e-05	0.00566347
HbA1c	GO:0050996	positive regulation of lipid catabolic p...	18	7	1.06	6.60377	4.2e-05	0.00566347
HbA1c	GO:0055085	transmembrane transport	1033	91	60.57	1.50239	4.6e-05	0.00616122
HbA1c	GO:0006733	oxidoreduction coenzyme metabolic proces...	127	20	7.45	2.68456	4.7e-05	0.00625319
HbA1c	GO:0046321	positive regulation of fatty acid oxidat...	13	6	0.76	7.89474	4.8e-05	0.00634395
HbA1c	GO:0009124	nucleoside monophosphate biosynthetic pr...	80	15	4.69	3.19829	5.4e-05	0.00704365
HbA1c	GO:0070125	mitochondrial translational elongation	80	15	4.69	3.19829	5.4e-05	0.00704365
HbA1c	GO:0009127	purine nucleoside monophosphate biosynth...	63	13	3.69	3.52304	6e-05	0.00767577
HbA1c	GO:0009168	purine ribonucleoside monophosphate bios...	63	13	3.69	3.52304	6e-05	0.00767577
HbA1c	GO:0009069	serine family amino acid metabolic proce...	119	19	6.98	2.72206	6e-05	0.00767577
HbA1c	GO:0042133	neurotransmitter metabolic process	19	7	1.11	6.30631	6.3e-05	0.00800822
HbA1c	GO:0009156	ribonucleoside monophosphate biosyntheti...	73	14	4.28	3.27103	7.3e-05	0.00922064
HbA1c	GO:0006090	pyruvate metabolic process	92	16	5.39	2.96846	7.9e-05	0.00991574
HbA1c	GO:0001505	regulation of neurotransmitter levels	143	21	8.38	2.50597	8.8e-05	0.0109763
HbA1c	GO:0006721	terpenoid metabolic process	66	13	3.87	3.35917	9.9e-05	0.0122717
HbA1c	GO:0006812	cation transport	747	69	43.8	1.57534	0.0001	0.0123191
HbA1c	GO:0044765	single-organism transport	3165	229	185.57	1.23404	0.00012	0.0146027
HbA1c	GO:0031102	neuron projection regeneration	42	10	2.46	4.06504	0.00012	0.0146027
HbA1c	GO:0031998	regulation of fatty acid beta-oxidation	15	6	0.88	6.81818	0.00013	0.0157237
HbA1c	GO:0006081	cellular aldehyde metabolic process	71	13	4.16	3.125	0.00021	0.0252468
HbA1c	GO:0035338	long-chain fatty-acyl-CoA biosynthetic p...	37	9	2.17	4.14747	0.00022	0.0262907
HbA1c	GO:0050667	homocysteine metabolic process	11	5	0.64	7.8125	0.00023	0.0273221
HbA1c	GO:0042180	cellular ketone metabolic process	199	25	11.67	2.14225	0.00025	0.0295222
HbA1c	GO:0098662	inorganic cation transmembrane transport	473	47	27.73	1.69492	0.00026	0.0305225
HbA1c	GO:0010884	positive regulation of lipid storage	17	6	1	6	0.00028	0.0326781
HbA1c	GO:0044238	primary metabolic process	8328	531	488.29	1.08747	0.00032	0.0371293
HbA1c	GO:1902578	single-organism localization	3314	235	194.31	1.20941	0.00034	0.0385533
HbA1c	GO:1901361	organic cyclic compound catabolic proces...	426	43	24.98	1.72138	0.00034	0.0385533
HbA1c	GO:0019915	lipid storage	56	11	3.28	3.35366	0.00034	0.0385533
HbA1c	GO:0051289	protein homotetramerization	56	11	3.28	3.35366	0.00034	0.0385533
HbA1c	GO:0048732	gland development	375	39	21.99	1.77353	0.00035	0.039463
HbA1c	GO:0009437	carnitine metabolic process	12	5	0.7	7.14286	0.00038	0.0423668
HbA1c	GO:0010510	regulation of acetyl-CoA biosynthetic pr...	12	5	0.7	7.14286	0.00038	0.0423668
HbA1c	GO:0006720	isoprenoid metabolic process	85	14	4.98	2.81124	0.00039	0.0430013
HbA1c	GO:0015850	organic hydroxy compound transport	159	21	9.32	2.25322	0.00039	0.0430013
HbA1c	GO:0016101	diterpenoid metabolic process	57	11	3.34	3.29341	0.0004	0.0438615
HbA1c	GO:0098655	cation transmembrane transport	510	49	29.9	1.6388	0.00043	0.0468935
Insulin (Y/N)	GO:0010889	regulation of sequestering of triglyceri...	10	4	0.06	66.6667	1.9e-07	0.0019957
Insulin (Y/N)	GO:0044281	small molecule metabolic process	2193	31	12.32	2.51623	2e-07	0.0019957
Insulin (Y/N)	GO:0030730	sequestering of triglyceride	13	4	0.07	57.1429	6.3e-07	0.00419097
Insulin (Y/N)	GO:0044283	small molecule biosynthetic process	466	13	2.62	4.96183	1.6e-06	0.0079828
Insulin (Y/N)	GO:0019752	carboxylic acid metabolic process	915	17	5.14	3.30739	8.9e-06	0.02851
Insulin (Y/N)	GO:0043436	oxoacid metabolic process	1017	18	5.71	3.15236	8.9e-06	0.02851
Insulin (Y/N)	GO:0006082	organic acid metabolic process	1026	18	5.76	3.125	1e-05	0.02851
Insulin (Y/N)	GO:0032787	monocarboxylic acid metabolic process	480	12	2.7	4.44444	1.3e-05	0.0324301
Insulin (Y/N)	GO:0019915	lipid storage	56	5	0.31	16.129	1.5e-05	0.0332617
Insulin (Y/N)	GO:0006629	lipid metabolic process	1068	18	6	3	1.7e-05	0.0339269
Anti-Diabetics (Y/N)	GO:0055114	oxidation-reduction process	918	142	56	2.53571	2.1e-26	4.19097e-22
Anti-Diabetics (Y/N)	GO:0044281	small molecule metabolic process	2193	246	133.79	1.8387	1.6e-24	1.59656e-20
Anti-Diabetics (Y/N)	GO:0045333	cellular respiration	182	54	11.1	4.86486	2e-23	1.33047e-19
Anti-Diabetics (Y/N)	GO:0022900	electron transport chain	122	42	7.44	5.64516	3.1e-21	1.54667e-17
Anti-Diabetics (Y/N)	GO:0022904	respiratory electron transport chain	120	41	7.32	5.60109	1.3e-20	5.18882e-17
Anti-Diabetics (Y/N)	GO:0015980	energy derivation by oxidation of organi...	333	68	20.32	3.34646	3.3e-19	1.09763e-15
Anti-Diabetics (Y/N)	GO:0044710	single-organism metabolic process	4633	400	282.64	1.41523	4.5e-19	1.28295e-15
Anti-Diabetics (Y/N)	GO:1901564	organonitrogen compound metabolic proces...	1887	205	115.12	1.78075	2.9e-18	7.23441e-15
Anti-Diabetics (Y/N)	GO:0006091	generation of precursor metabolites and ...	406	74	24.77	2.98748	7.2e-18	1.59656e-14
Anti-Diabetics (Y/N)	GO:0019752	carboxylic acid metabolic process	915	119	55.82	2.13185	6.3e-16	1.25729e-12
Anti-Diabetics (Y/N)	GO:0043436	oxoacid metabolic process	1017	127	62.04	2.04707	1.4e-15	2.53998e-12
Anti-Diabetics (Y/N)	GO:0006082	organic acid metabolic process	1026	127	62.59	2.02908	2.8e-15	4.65663e-12
Anti-Diabetics (Y/N)	GO:0016054	organic acid catabolic process	197	45	12.02	3.74376	5.8e-15	8.2679e-12
Anti-Diabetics (Y/N)	GO:0046395	carboxylic acid catabolic process	197	45	12.02	3.74376	5.8e-15	8.2679e-12
Anti-Diabetics (Y/N)	GO:0044282	small molecule catabolic process	296	54	18.06	2.99003	2.5e-13	3.32617e-10
Anti-Diabetics (Y/N)	GO:0044711	single-organism biosynthetic process	1502	158	91.63	1.72433	1.2e-12	1.49677e-09
Anti-Diabetics (Y/N)	GO:0046034	ATP metabolic process	186	39	11.35	3.43612	6.9e-12	7.76106e-09
Anti-Diabetics (Y/N)	GO:0009144	purine nucleoside triphosphate metabolic...	203	41	12.38	3.31179	7e-12	7.76106e-09
Anti-Diabetics (Y/N)	GO:0042775	mitochondrial ATP synthesis coupled elec...	58	21	3.54	5.9322	9.3e-12	9.76843e-09
Anti-Diabetics (Y/N)	GO:0006119	oxidative phosphorylation	77	24	4.7	5.10638	1.2e-11	1.19742e-08
Anti-Diabetics (Y/N)	GO:0042773	ATP synthesis coupled electron transport	59	21	3.6	5.83333	1.4e-11	1.33047e-08
Anti-Diabetics (Y/N)	GO:0009205	purine ribonucleoside triphosphate metab...	196	39	11.96	3.26087	3.7e-11	3.3564e-08
Anti-Diabetics (Y/N)	GO:0009141	nucleoside triphosphate metabolic proces...	223	42	13.6	3.08824	4.2e-11	3.64432e-08
Anti-Diabetics (Y/N)	GO:1902600	hydrogen ion transmembrane transport	83	24	5.06	4.74308	7.3e-11	6.07025e-08
Anti-Diabetics (Y/N)	GO:0009199	ribonucleoside triphosphate metabolic pr...	202	39	12.32	3.16558	9.7e-11	7.39148e-08
Anti-Diabetics (Y/N)	GO:0006818	hydrogen transport	120	29	7.32	3.96175	9.8e-11	7.39148e-08
Anti-Diabetics (Y/N)	GO:0051186	cofactor metabolic process	324	52	19.77	2.63025	1e-10	7.39148e-08
Anti-Diabetics (Y/N)	GO:0009126	purine nucleoside monophosphate metaboli...	222	41	13.54	3.02806	1.3e-10	8.94624e-08
Anti-Diabetics (Y/N)	GO:0009167	purine ribonucleoside monophosphate meta...	222	41	13.54	3.02806	1.3e-10	8.94624e-08
Anti-Diabetics (Y/N)	GO:0006635	fatty acid beta-oxidation	67	21	4.09	5.13447	2.1e-10	1.39699e-07
Anti-Diabetics (Y/N)	GO:0032787	monocarboxylic acid metabolic process	480	66	29.28	2.2541	3.2e-10	2.05807e-07
Anti-Diabetics (Y/N)	GO:0015992	proton transport	118	28	7.2	3.88889	3.3e-10	2.05807e-07
Anti-Diabetics (Y/N)	GO:0009161	ribonucleoside monophosphate metabolic p...	232	41	14.15	2.89753	5.5e-10	3.32617e-07
Anti-Diabetics (Y/N)	GO:0034440	lipid oxidation	91	24	5.55	4.32432	6e-10	3.4212e-07
Anti-Diabetics (Y/N)	GO:0009123	nucleoside monophosphate metabolic proce...	242	42	14.76	2.84553	6e-10	3.4212e-07
Anti-Diabetics (Y/N)	GO:0019637	organophosphate metabolic process	883	100	53.87	1.85632	6.7e-10	3.71422e-07
Anti-Diabetics (Y/N)	GO:0006631	fatty acid metabolic process	291	47	17.75	2.64789	6.9e-10	3.72171e-07
Anti-Diabetics (Y/N)	GO:0006163	purine nucleotide metabolic process	407	58	24.83	2.33588	1e-09	5.25184e-07
Anti-Diabetics (Y/N)	GO:0009150	purine ribonucleotide metabolic process	388	56	23.67	2.36586	1.2e-09	6.14062e-07
Anti-Diabetics (Y/N)	GO:0009062	fatty acid catabolic process	80	22	4.88	4.5082	1.3e-09	6.32783e-07
Anti-Diabetics (Y/N)	GO:0006629	lipid metabolic process	1068	114	65.15	1.74981	1.3e-09	6.32783e-07
Anti-Diabetics (Y/N)	GO:0009063	cellular amino acid catabolic process	103	25	6.28	3.98089	1.8e-09	8.553e-07
Anti-Diabetics (Y/N)	GO:0019395	fatty acid oxidation	89	23	5.43	4.23573	2.1e-09	9.74644e-07
Anti-Diabetics (Y/N)	GO:0046128	purine ribonucleoside metabolic process	282	45	17.2	2.61628	2.4e-09	1.08856e-06
Anti-Diabetics (Y/N)	GO:0009060	aerobic respiration	56	18	3.42	5.26316	2.7e-09	1.19742e-06
Anti-Diabetics (Y/N)	GO:0042278	purine nucleoside metabolic process	285	45	17.39	2.58769	3.3e-09	1.4317e-06
Anti-Diabetics (Y/N)	GO:0009259	ribonucleotide metabolic process	402	56	24.52	2.28385	4.7e-09	1.9957e-06
Anti-Diabetics (Y/N)	GO:0006753	nucleoside phosphate metabolic process	524	67	31.97	2.09571	5e-09	2.07885e-06
Anti-Diabetics (Y/N)	GO:0019693	ribose phosphate metabolic process	414	57	25.26	2.25653	5.2e-09	2.11789e-06
Anti-Diabetics (Y/N)	GO:0072521	purine-containing compound metabolic pro...	447	60	27.27	2.20022	5.4e-09	2.15536e-06
Anti-Diabetics (Y/N)	GO:0044255	cellular lipid metabolic process	861	95	52.53	1.80849	7.3e-09	2.84003e-06
Anti-Diabetics (Y/N)	GO:0006793	phosphorus metabolic process	2598	223	158.49	1.40703	7.4e-09	2.84003e-06
Anti-Diabetics (Y/N)	GO:0009117	nucleotide metabolic process	518	66	31.6	2.08861	7.6e-09	2.86176e-06
Anti-Diabetics (Y/N)	GO:1901606	alpha-amino acid catabolic process	81	21	4.94	4.25101	9.9e-09	3.65878e-06
Anti-Diabetics (Y/N)	GO:0009083	branched-chain amino acid catabolic proc...	22	11	1.34	8.20896	1.5e-08	5.44282e-06
Anti-Diabetics (Y/N)	GO:0055086	nucleobase-containing small molecule met...	576	70	35.14	1.99203	1.9e-08	6.77113e-06
Anti-Diabetics (Y/N)	GO:0006732	coenzyme metabolic process	274	42	16.72	2.51196	2.7e-08	9.45332e-06
Anti-Diabetics (Y/N)	GO:0009119	ribonucleoside metabolic process	306	45	18.67	2.41028	3.1e-08	1.06667e-05
Anti-Diabetics (Y/N)	GO:0044712	single-organism catabolic process	926	98	56.49	1.73482	3.5e-08	1.18389e-05
Anti-Diabetics (Y/N)	GO:0072329	monocarboxylic acid catabolic process	97	22	5.92	3.71622	6.2e-08	2.06222e-05
Anti-Diabetics (Y/N)	GO:0009081	branched-chain amino acid metabolic proc...	25	11	1.53	7.18954	8.2e-08	2.68274e-05
Anti-Diabetics (Y/N)	GO:1901605	alpha-amino acid metabolic process	303	43	18.48	2.32684	1.8e-07	5.79397e-05
Anti-Diabetics (Y/N)	GO:0009116	nucleoside metabolic process	328	45	20.01	2.24888	2.5e-07	7.91944e-05
Anti-Diabetics (Y/N)	GO:0006796	phosphate-containing compound metabolic ...	2548	212	155.44	1.36387	2.7e-07	8.41936e-05
Anti-Diabetics (Y/N)	GO:0044699	single-organism process	10308	679	628.85	1.07975	3e-07	9.21092e-05
Anti-Diabetics (Y/N)	GO:0044242	cellular lipid catabolic process	150	27	9.15	2.95082	3.4e-07	0.000102809
Anti-Diabetics (Y/N)	GO:0051188	cofactor biosynthetic process	151	27	9.21	2.9316	3.9e-07	0.000114459
Anti-Diabetics (Y/N)	GO:1901565	organonitrogen compound catabolic proces...	301	42	18.36	2.28758	3.9e-07	0.000114459
Anti-Diabetics (Y/N)	GO:0016042	lipid catabolic process	219	34	13.36	2.54491	4.2e-07	0.000121477
Anti-Diabetics (Y/N)	GO:1901657	glycosyl compound metabolic process	341	45	20.8	2.16346	7.5e-07	0.000213825
Anti-Diabetics (Y/N)	GO:0009108	coenzyme biosynthetic process	125	23	7.63	3.01442	1.7e-06	0.000477844
Anti-Diabetics (Y/N)	GO:0006120	mitochondrial electron transport, NADH t...	39	12	2.38	5.04202	2.1e-06	0.000582079
Anti-Diabetics (Y/N)	GO:1990542	mitochondrial transmembrane transport	53	14	3.23	4.33437	2.3e-06	0.000628782
Anti-Diabetics (Y/N)	GO:0042776	mitochondrial ATP synthesis coupled prot...	17	8	1.04	7.69231	2.7e-06	0.000728161
Anti-Diabetics (Y/N)	GO:0006520	cellular amino acid metabolic process	450	53	27.45	1.93078	2.8e-06	0.000745061
Anti-Diabetics (Y/N)	GO:0006099	tricarboxylic acid cycle	28	10	1.71	5.84795	3.2e-06	0.000840295
Anti-Diabetics (Y/N)	GO:0019432	triglyceride biosynthetic process	78	17	4.76	3.57143	3.5e-06	0.000907136
Anti-Diabetics (Y/N)	GO:0006768	biotin metabolic process	13	7	0.79	8.86076	3.8e-06	0.000972264
Anti-Diabetics (Y/N)	GO:0046460	neutral lipid biosynthetic process	79	17	4.82	3.52697	4.2e-06	0.00104774
Anti-Diabetics (Y/N)	GO:0046463	acylglycerol biosynthetic process	79	17	4.82	3.52697	4.2e-06	0.00104774
Anti-Diabetics (Y/N)	GO:0072350	tricarboxylic acid metabolic process	35	11	2.14	5.14019	4.4e-06	0.00108408
Anti-Diabetics (Y/N)	GO:0007005	mitochondrion organization	678	71	41.36	1.71663	4.6e-06	0.00111954
Anti-Diabetics (Y/N)	GO:0043648	dicarboxylic acid metabolic process	88	18	5.37	3.35196	4.8e-06	0.00115414
Anti-Diabetics (Y/N)	GO:0006637	acyl-CoA metabolic process	80	17	4.88	3.48361	5e-06	0.00117394
Anti-Diabetics (Y/N)	GO:0035383	thioester metabolic process	80	17	4.88	3.48361	5e-06	0.00117394
Anti-Diabetics (Y/N)	GO:0006790	sulfur compound metabolic process	322	41	19.64	2.08758	5.8e-06	0.00134594
Anti-Diabetics (Y/N)	GO:0044283	small molecule biosynthetic process	466	53	28.43	1.86423	7.8e-06	0.00178925
Anti-Diabetics (Y/N)	GO:0006754	ATP biosynthetic process	37	11	2.26	4.86726	8e-06	0.00181427
Anti-Diabetics (Y/N)	GO:0006767	water-soluble vitamin metabolic process	85	17	5.19	3.27553	1.2e-05	0.00269083
Anti-Diabetics (Y/N)	GO:0006101	citrate metabolic process	32	10	1.95	5.12821	1.3e-05	0.002851
Anti-Diabetics (Y/N)	GO:1901566	organonitrogen compound biosynthetic pro...	1218	110	74.31	1.48029	1.3e-05	0.002851
Anti-Diabetics (Y/N)	GO:0008152	metabolic process	9565	631	583.53	1.08135	1.4e-05	0.00300428
Anti-Diabetics (Y/N)	GO:0032543	mitochondrial translation	113	20	6.89	2.90276	1.4e-05	0.00300428
Anti-Diabetics (Y/N)	GO:0055085	transmembrane transport	1033	96	63.02	1.52333	1.6e-05	0.00339694
Anti-Diabetics (Y/N)	GO:0015985	energy coupled proton transport, down el...	21	8	1.28	6.25	1.8e-05	0.00374194
Anti-Diabetics (Y/N)	GO:0015986	ATP synthesis coupled proton transport	21	8	1.28	6.25	1.8e-05	0.00374194
Anti-Diabetics (Y/N)	GO:1901575	organic substance catabolic process	1578	135	96.27	1.40231	1.9e-05	0.0039091
Anti-Diabetics (Y/N)	GO:0015672	monovalent inorganic cation transport	409	47	24.95	1.88377	2e-05	0.00407286
Anti-Diabetics (Y/N)	GO:0035384	thioester biosynthetic process	56	13	3.42	3.80117	2.4e-05	0.00474226
Anti-Diabetics (Y/N)	GO:0071616	acyl-CoA biosynthetic process	56	13	3.42	3.80117	2.4e-05	0.00474226
Anti-Diabetics (Y/N)	GO:0043603	cellular amide metabolic process	856	82	52.22	1.57028	2.4e-05	0.00474226
Anti-Diabetics (Y/N)	GO:0009206	purine ribonucleoside triphosphate biosy...	42	11	2.56	4.29688	3e-05	0.00586971
Anti-Diabetics (Y/N)	GO:0006413	translational initiation	256	33	15.62	2.11268	3.6e-05	0.00690819
Anti-Diabetics (Y/N)	GO:0030258	lipid modification	170	25	10.37	2.4108	3.6e-05	0.00690819
Anti-Diabetics (Y/N)	GO:0009145	purine nucleoside triphosphate biosynthe...	43	11	2.62	4.19847	3.9e-05	0.0074126
Anti-Diabetics (Y/N)	GO:0045471	response to ethanol	103	18	6.28	2.86624	4.6e-05	0.00866058
Anti-Diabetics (Y/N)	GO:0033108	mitochondrial respiratory chain complex ...	68	14	4.15	3.37349	5e-05	0.00926575
Anti-Diabetics (Y/N)	GO:0045017	glycerolipid biosynthetic process	238	31	14.52	2.13499	5.1e-05	0.00926575
Anti-Diabetics (Y/N)	GO:0006641	triglyceride metabolic process	123	20	7.5	2.66667	5.1e-05	0.00926575
Anti-Diabetics (Y/N)	GO:0010257	NADH dehydrogenase complex assembly	52	12	3.17	3.78549	5.2e-05	0.00926575
Anti-Diabetics (Y/N)	GO:0032981	mitochondrial respiratory chain complex ...	52	12	3.17	3.78549	5.2e-05	0.00926575
Anti-Diabetics (Y/N)	GO:0097031	mitochondrial respiratory chain complex ...	52	12	3.17	3.78549	5.2e-05	0.00926575
Anti-Diabetics (Y/N)	GO:0009056	catabolic process	1916	156	116.89	1.33459	5.6e-05	0.00989019
Anti-Diabetics (Y/N)	GO:0044248	cellular catabolic process	1515	128	92.42	1.38498	5.9e-05	0.0103286
Anti-Diabetics (Y/N)	GO:0009127	purine nucleoside monophosphate biosynth...	63	13	3.84	3.38542	8.9e-05	0.0153118
Anti-Diabetics (Y/N)	GO:0009168	purine ribonucleoside monophosphate bios...	63	13	3.84	3.38542	8.9e-05	0.0153118
Anti-Diabetics (Y/N)	GO:0006639	acylglycerol metabolic process	129	20	7.87	2.5413	0.0001	0.0170573
Anti-Diabetics (Y/N)	GO:0044763	single-organism cellular process	9480	621	578.34	1.07376	0.00011	0.0182939
Anti-Diabetics (Y/N)	GO:0006638	neutral lipid metabolic process	130	20	7.93	2.52207	0.00011	0.0182939
Anti-Diabetics (Y/N)	GO:0009201	ribonucleoside triphosphate biosynthetic...	48	11	2.93	3.75427	0.00011	0.0182939
Anti-Diabetics (Y/N)	GO:0046486	glycerolipid metabolic process	326	37	19.89	1.86023	0.00019	0.0310806
Anti-Diabetics (Y/N)	GO:0006084	acetyl-CoA metabolic process	28	8	1.71	4.67836	0.00019	0.0310806
Anti-Diabetics (Y/N)	GO:0006766	vitamin metabolic process	136	20	8.3	2.40964	0.00021	0.0340729
Anti-Diabetics (Y/N)	GO:0009142	nucleoside triphosphate biosynthetic pro...	60	12	3.66	3.27869	0.00023	0.037017
Anti-Diabetics (Y/N)	GO:0009124	nucleoside monophosphate biosynthetic pr...	80	14	4.88	2.86885	0.00031	0.0487139
Anti-Diabetics (Y/N)	GO:0070125	mitochondrial translational elongation	80	14	4.88	2.86885	0.00031	0.0487139
Anti-Diabetics (Y/N)	GO:0015908	fatty acid transport	62	12	3.78	3.1746	0.00031	0.0487139
Diabetes (Y/N)	GO:0044281	small molecule metabolic process	2193	329	204.76	1.60676	1.9e-21	3.79183e-17
Diabetes (Y/N)	GO:0016054	organic acid catabolic process	197	65	18.39	3.53453	1.4e-20	9.31327e-17
Diabetes (Y/N)	GO:0046395	carboxylic acid catabolic process	197	65	18.39	3.53453	1.4e-20	9.31327e-17
Diabetes (Y/N)	GO:0055114	oxidation-reduction process	918	171	85.71	1.9951	8.7e-20	4.34065e-16
Diabetes (Y/N)	GO:0006631	fatty acid metabolic process	291	77	27.17	2.83401	9.3e-18	3.712e-14
Diabetes (Y/N)	GO:0044282	small molecule catabolic process	296	77	27.64	2.78582	2.7e-17	8.98065e-14
Diabetes (Y/N)	GO:0006629	lipid metabolic process	1068	182	99.72	1.82511	7.7e-17	2.19527e-13
Diabetes (Y/N)	GO:0032787	monocarboxylic acid metabolic process	480	104	44.82	2.32039	8.8e-17	2.19527e-13
Diabetes (Y/N)	GO:0019752	carboxylic acid metabolic process	915	162	85.43	1.89629	1.4e-16	3.10442e-13
Diabetes (Y/N)	GO:0043436	oxoacid metabolic process	1017	174	94.96	1.83235	2.8e-16	5.58796e-13
Diabetes (Y/N)	GO:0006082	organic acid metabolic process	1026	175	95.8	1.82672	3.1e-16	5.62425e-13
Diabetes (Y/N)	GO:0044255	cellular lipid metabolic process	861	153	80.39	1.90322	8.2e-16	1.36373e-12
Diabetes (Y/N)	GO:0016042	lipid catabolic process	219	60	20.45	2.93399	7.6e-15	1.16672e-11
Diabetes (Y/N)	GO:0044710	single-organism metabolic process	4633	554	432.58	1.28069	1.9e-14	2.70845e-11
Diabetes (Y/N)	GO:0044712	single-organism catabolic process	926	156	86.46	1.8043	5e-14	6.65233e-11
Diabetes (Y/N)	GO:0009062	fatty acid catabolic process	80	32	7.47	4.2838	2e-13	2.49463e-10
Diabetes (Y/N)	GO:0006635	fatty acid beta-oxidation	67	29	6.26	4.63259	2.4e-13	2.81746e-10
Diabetes (Y/N)	GO:0034440	lipid oxidation	91	34	8.5	4	3.7e-13	4.10227e-10
Diabetes (Y/N)	GO:0044242	cellular lipid catabolic process	150	45	14.01	3.21199	5.7e-13	5.9871e-10
Diabetes (Y/N)	GO:0019395	fatty acid oxidation	89	33	8.31	3.97112	1e-12	9.9785e-10
Diabetes (Y/N)	GO:0006091	generation of precursor metabolites and ...	406	84	37.91	2.21577	1.4e-12	1.33047e-09
Diabetes (Y/N)	GO:0072329	monocarboxylic acid catabolic process	97	34	9.06	3.75276	3.1e-12	2.81212e-09
Diabetes (Y/N)	GO:0015980	energy derivation by oxidation of organi...	333	72	31.09	2.31586	6.6e-12	5.72679e-09
Diabetes (Y/N)	GO:0045333	cellular respiration	182	47	16.99	2.76633	6.2e-11	5.15556e-08
Diabetes (Y/N)	GO:0009063	cellular amino acid catabolic process	103	33	9.62	3.43035	1e-10	7.67577e-08
Diabetes (Y/N)	GO:0051186	cofactor metabolic process	324	68	30.25	2.24793	1e-10	7.67577e-08
Diabetes (Y/N)	GO:0006793	phosphorus metabolic process	2598	328	242.57	1.35219	2.5e-10	1.78925e-07
Diabetes (Y/N)	GO:0006637	acyl-CoA metabolic process	80	28	7.47	3.74833	2.6e-10	1.78925e-07
Diabetes (Y/N)	GO:0035383	thioester metabolic process	80	28	7.47	3.74833	2.6e-10	1.78925e-07
Diabetes (Y/N)	GO:1901565	organonitrogen compound catabolic proces...	301	63	28.1	2.24199	5.8e-10	3.85835e-07
Diabetes (Y/N)	GO:0006732	coenzyme metabolic process	274	58	25.58	2.2674	1.8e-09	1.15879e-06
Diabetes (Y/N)	GO:0044699	single-organism process	10308	1034	962.45	1.07434	2.5e-09	1.55914e-06
Diabetes (Y/N)	GO:0044711	single-organism biosynthetic process	1502	205	140.24	1.46178	3.7e-09	2.23049e-06
Diabetes (Y/N)	GO:0006084	acetyl-CoA metabolic process	28	15	2.61	5.74713	3.8e-09	2.23049e-06
Diabetes (Y/N)	GO:0019637	organophosphate metabolic process	883	134	82.45	1.62523	5.4e-09	3.07908e-06
Diabetes (Y/N)	GO:0009081	branched-chain amino acid metabolic proc...	25	14	2.33	6.00858	5.9e-09	3.27073e-06
Diabetes (Y/N)	GO:0009083	branched-chain amino acid catabolic proc...	22	13	2.05	6.34146	8.6e-09	4.63865e-06
Diabetes (Y/N)	GO:0035384	thioester biosynthetic process	56	21	5.23	4.0153	1.1e-08	5.6289e-06
Diabetes (Y/N)	GO:0071616	acyl-CoA biosynthetic process	56	21	5.23	4.0153	1.1e-08	5.6289e-06
Diabetes (Y/N)	GO:0009108	coenzyme biosynthetic process	125	33	11.67	2.82776	2.5e-08	1.24731e-05
Diabetes (Y/N)	GO:0006796	phosphate-containing compound metabolic ...	2548	312	237.9	1.31148	2.6e-08	1.26557e-05
Diabetes (Y/N)	GO:1901564	organonitrogen compound metabolic proces...	1887	242	176.19	1.37352	3.5e-08	1.66308e-05
Diabetes (Y/N)	GO:1901606	alpha-amino acid catabolic process	81	25	7.56	3.30688	4.4e-08	2.04211e-05
Diabetes (Y/N)	GO:0022900	electron transport chain	122	32	11.39	2.80948	4.7e-08	2.12875e-05
Diabetes (Y/N)	GO:0044283	small molecule biosynthetic process	466	80	43.51	1.83866	4.8e-08	2.12875e-05
Diabetes (Y/N)	GO:0006790	sulfur compound metabolic process	322	61	30.06	2.02927	5.6e-08	2.42955e-05
Diabetes (Y/N)	GO:0009060	aerobic respiration	56	20	5.23	3.82409	6.4e-08	2.71755e-05
Diabetes (Y/N)	GO:0051188	cofactor biosynthetic process	151	36	14.1	2.55319	1e-07	4.15771e-05
Diabetes (Y/N)	GO:0044763	single-organism cellular process	9480	955	885.14	1.07893	2.5e-07	0.000101821
Diabetes (Y/N)	GO:0019217	regulation of fatty acid metabolic proce...	71	22	6.63	3.31825	2.6e-07	0.000103776
Diabetes (Y/N)	GO:0030258	lipid modification	170	38	15.87	2.39445	2.7e-07	0.000105655
Diabetes (Y/N)	GO:0022904	respiratory electron transport chain	120	30	11.2	2.67857	3.8e-07	0.00014584
Diabetes (Y/N)	GO:0050994	regulation of lipid catabolic process	42	16	3.92	4.08163	4.8e-07	0.000180743
Diabetes (Y/N)	GO:0006085	acetyl-CoA biosynthetic process	17	10	1.59	6.28931	5.1e-07	0.000188483
Diabetes (Y/N)	GO:0019216	regulation of lipid metabolic process	246	48	22.97	2.08968	6e-07	0.000213825
Diabetes (Y/N)	GO:0048871	multicellular organismal homeostasis	246	48	22.97	2.08968	6e-07	0.000213825
Diabetes (Y/N)	GO:0002685	regulation of leukocyte migration	130	31	12.14	2.55354	7.6e-07	0.000266093
Diabetes (Y/N)	GO:0019432	triglyceride biosynthetic process	78	22	7.28	3.02198	1.6e-06	0.000541207
Diabetes (Y/N)	GO:0009074	aromatic amino acid family catabolic pro...	15	9	1.4	6.42857	1.6e-06	0.000541207
Diabetes (Y/N)	GO:0006954	inflammatory response	515	81	48.09	1.68434	1.7e-06	0.000565448
Diabetes (Y/N)	GO:0046320	regulation of fatty acid oxidation	27	12	2.52	4.7619	1.9e-06	0.000621611
Diabetes (Y/N)	GO:0046460	neutral lipid biosynthetic process	79	22	7.38	2.98103	2e-06	0.000633556
Diabetes (Y/N)	GO:0046463	acylglycerol biosynthetic process	79	22	7.38	2.98103	2e-06	0.000633556
Diabetes (Y/N)	GO:0097529	myeloid leukocyte migration	123	29	11.48	2.52613	2.2e-06	0.000675468
Diabetes (Y/N)	GO:0030595	leukocyte chemotaxis	143	32	13.35	2.397	2.2e-06	0.000675468
Diabetes (Y/N)	GO:0002688	regulation of leukocyte chemotaxis	80	22	7.47	2.94511	2.5e-06	0.000755947
Diabetes (Y/N)	GO:0060326	cell chemotaxis	193	39	18.02	2.16426	2.8e-06	0.000834024
Diabetes (Y/N)	GO:0042592	homeostatic process	1256	164	117.27	1.39848	3.1e-06	0.000909804
Diabetes (Y/N)	GO:0001894	tissue homeostasis	152	33	14.19	2.32558	3.2e-06	0.000925542
Diabetes (Y/N)	GO:0006952	defense response	1443	184	134.73	1.36569	3.3e-06	0.00094083
Diabetes (Y/N)	GO:0050900	leukocyte migration	299	53	27.92	1.89828	3.4e-06	0.000955687
Diabetes (Y/N)	GO:0044272	sulfur compound biosynthetic process	188	38	17.55	2.16524	3.7e-06	0.00101152
Diabetes (Y/N)	GO:0009072	aromatic amino acid family metabolic pro...	20	10	1.87	5.34759	3.7e-06	0.00101152
Diabetes (Y/N)	GO:1901575	organic substance catabolic process	1578	198	147.34	1.34383	3.9e-06	0.00105179
Diabetes (Y/N)	GO:0050867	positive regulation of cell activation	255	47	23.81	1.97396	4.1e-06	0.00109098
Diabetes (Y/N)	GO:0046321	positive regulation of fatty acid oxidat...	13	8	1.21	6.61157	4.7e-06	0.00123418
Diabetes (Y/N)	GO:0046486	glycerolipid metabolic process	326	56	30.44	1.83968	4.9e-06	0.00126999
Diabetes (Y/N)	GO:0006641	triglyceride metabolic process	123	28	11.48	2.43902	6.7e-06	0.00171426
Diabetes (Y/N)	GO:0002690	positive regulation of leukocyte chemota...	67	19	6.26	3.03514	7.3e-06	0.00182108
Diabetes (Y/N)	GO:0006911	phagocytosis, engulfment	30	12	2.8	4.28571	7.3e-06	0.00182108
Diabetes (Y/N)	GO:0045017	glycerolipid biosynthetic process	238	44	22.22	1.9802	7.6e-06	0.00187251
Diabetes (Y/N)	GO:0072350	tricarboxylic acid metabolic process	35	13	3.27	3.97554	8e-06	0.00194702
Diabetes (Y/N)	GO:1901700	response to oxygen-containing compound	1353	172	126.33	1.36151	8.8e-06	0.00211592
Diabetes (Y/N)	GO:0002696	positive regulation of leukocyte activat...	247	45	23.06	1.95143	9e-06	0.00213825
Diabetes (Y/N)	GO:0045923	positive regulation of fatty acid metabo...	26	11	2.43	4.52675	9.3e-06	0.00218353
Diabetes (Y/N)	GO:0042221	response to chemical	3275	368	305.78	1.20348	1.1e-05	0.00255264
Diabetes (Y/N)	GO:0033539	fatty acid beta-oxidation using acyl-CoA...	18	9	1.68	5.35714	1.2e-05	0.00269083
Diabetes (Y/N)	GO:0050996	positive regulation of lipid catabolic p...	18	9	1.68	5.35714	1.2e-05	0.00269083
Diabetes (Y/N)	GO:0042102	positive regulation of T cell proliferat...	75	20	7	2.85714	1.2e-05	0.00269083
Diabetes (Y/N)	GO:0043648	dicarboxylic acid metabolic process	88	22	8.22	2.6764	1.3e-05	0.00288268
Diabetes (Y/N)	GO:0002687	positive regulation of leukocyte migrati...	95	23	8.87	2.59301	1.5e-05	0.00328962
Diabetes (Y/N)	GO:0006101	citrate metabolic process	32	12	2.99	4.01338	1.6e-05	0.00347078
Diabetes (Y/N)	GO:0046903	secretion	836	114	78.06	1.46042	1.7e-05	0.00360924
Diabetes (Y/N)	GO:0006639	acylglycerol metabolic process	129	28	12.04	2.32558	1.7e-05	0.00360924
Diabetes (Y/N)	GO:0009725	response to hormone	945	126	88.23	1.42809	1.8e-05	0.00374194
Diabetes (Y/N)	GO:0008610	lipid biosynthetic process	548	81	51.17	1.58296	1.8e-05	0.00374194
Diabetes (Y/N)	GO:0032946	positive regulation of mononuclear cell ...	103	24	9.62	2.4948	2e-05	0.00403172
Diabetes (Y/N)	GO:0031998	regulation of fatty acid beta-oxidation	15	8	1.4	5.71429	2e-05	0.00403172
Diabetes (Y/N)	GO:0006638	neutral lipid metabolic process	130	28	12.14	2.30643	2e-05	0.00403172
Diabetes (Y/N)	GO:0006099	tricarboxylic acid cycle	28	11	2.61	4.21456	2.2e-05	0.00439054
Diabetes (Y/N)	GO:0070665	positive regulation of leukocyte prolife...	105	24	9.8	2.44898	2.8e-05	0.00547839
Diabetes (Y/N)	GO:0002443	leukocyte mediated immunity	235	42	21.94	1.91431	2.8e-05	0.00547839
Diabetes (Y/N)	GO:0007259	JAK-STAT cascade	119	26	11.11	2.34023	3e-05	0.00575683
Diabetes (Y/N)	GO:0097696	STAT cascade	119	26	11.11	2.34023	3e-05	0.00575683
Diabetes (Y/N)	GO:0032940	secretion by cell	740	102	69.09	1.47634	3.1e-05	0.00589207
Diabetes (Y/N)	GO:0010510	regulation of acetyl-CoA biosynthetic pr...	12	7	1.12	6.25	3.2e-05	0.00602475
Diabetes (Y/N)	GO:0006644	phospholipid metabolic process	324	53	30.25	1.75207	3.6e-05	0.00665233
Diabetes (Y/N)	GO:0006753	nucleoside phosphate metabolic process	524	77	48.93	1.57368	3.6e-05	0.00665233
Diabetes (Y/N)	GO:0055086	nucleobase-containing small molecule met...	576	83	53.78	1.54332	3.7e-05	0.00677439
Diabetes (Y/N)	GO:0009056	catabolic process	1916	227	178.9	1.26887	3.9e-05	0.00707566
Diabetes (Y/N)	GO:0009117	nucleotide metabolic process	518	76	48.37	1.57122	4.3e-05	0.00766206
Diabetes (Y/N)	GO:0050671	positive regulation of lymphocyte prolif...	101	23	9.43	2.43902	4.3e-05	0.00766206
Diabetes (Y/N)	GO:0070887	cellular response to chemical stimulus	2425	278	226.42	1.22781	5.2e-05	0.00910319
Diabetes (Y/N)	GO:0065008	regulation of biological quality	2884	324	269.28	1.20321	5.2e-05	0.00910319
Diabetes (Y/N)	GO:0046487	glyoxylate metabolic process	21	9	1.96	4.59184	5.4e-05	0.00937111
Diabetes (Y/N)	GO:0019318	hexose metabolic process	234	41	21.85	1.87643	5.6e-05	0.00963441
Diabetes (Y/N)	GO:0097530	granulocyte migration	83	20	7.75	2.58065	5.8e-05	0.00989321
Diabetes (Y/N)	GO:0005996	monosaccharide metabolic process	258	44	24.09	1.82648	6e-05	0.0101476
Diabetes (Y/N)	GO:0009150	purine ribonucleotide metabolic process	388	60	36.23	1.65609	6.1e-05	0.0102301
Diabetes (Y/N)	GO:0072521	purine-containing compound metabolic pro...	447	67	41.74	1.60517	6.3e-05	0.0103057
Diabetes (Y/N)	GO:0006086	acetyl-CoA biosynthetic process from pyr...	13	7	1.21	5.78512	6.3e-05	0.0103057
Diabetes (Y/N)	GO:0050812	regulation of acyl-CoA biosynthetic proc...	13	7	1.21	5.78512	6.3e-05	0.0103057
Diabetes (Y/N)	GO:0009617	response to bacterium	389	60	36.32	1.65198	6.6e-05	0.0106223
Diabetes (Y/N)	GO:0006955	immune response	1364	168	127.36	1.3191	6.6e-05	0.0106223
Diabetes (Y/N)	GO:0046849	bone remodeling	59	16	5.51	2.90381	6.9e-05	0.0110163
Diabetes (Y/N)	GO:0050921	positive regulation of chemotaxis	104	23	9.71	2.36869	7.1e-05	0.0112456
Diabetes (Y/N)	GO:0006163	purine nucleotide metabolic process	407	62	38	1.63158	7.3e-05	0.0114713
Diabetes (Y/N)	GO:0008284	positive regulation of cell proliferatio...	660	91	61.62	1.47679	8.4e-05	0.0130968
Diabetes (Y/N)	GO:0006090	pyruvate metabolic process	92	21	8.59	2.4447	8.9e-05	0.0137688
Diabetes (Y/N)	GO:0070663	regulation of leukocyte proliferation	170	32	15.87	2.01638	9e-05	0.0138164
Diabetes (Y/N)	GO:0044248	cellular catabolic process	1515	183	141.45	1.29374	9.1e-05	0.0138633
Diabetes (Y/N)	GO:0009259	ribonucleotide metabolic process	402	61	37.53	1.62537	9.3e-05	0.0140606
Diabetes (Y/N)	GO:0006633	fatty acid biosynthetic process	120	25	11.2	2.23214	9.8e-05	0.0147052
Diabetes (Y/N)	GO:0022600	digestive system process	49	14	4.58	3.05677	0.00011	0.0163826
Diabetes (Y/N)	GO:0019693	ribose phosphate metabolic process	414	62	38.65	1.60414	0.00012	0.0176091
Diabetes (Y/N)	GO:0032944	regulation of mononuclear cell prolifera...	165	31	15.41	2.01168	0.00012	0.0176091
Diabetes (Y/N)	GO:0072330	monocarboxylic acid biosynthetic process	173	32	16.15	1.98142	0.00013	0.0188001
Diabetes (Y/N)	GO:0019915	lipid storage	56	15	5.23	2.86807	0.00013	0.0188001
Diabetes (Y/N)	GO:0006006	glucose metabolic process	204	36	19.05	1.88976	0.00014	0.019957
Diabetes (Y/N)	GO:0070661	leukocyte proliferation	220	38	20.54	1.85005	0.00014	0.019957
Diabetes (Y/N)	GO:0022407	regulation of cell-cell adhesion	333	52	31.09	1.67256	0.00015	0.0210813
Diabetes (Y/N)	GO:0010324	membrane invagination	39	12	3.64	3.2967	0.00015	0.0210813
Diabetes (Y/N)	GO:0002250	adaptive immune response	285	46	26.61	1.72867	0.00016	0.0223295
Diabetes (Y/N)	GO:1903039	positive regulation of leukocyte cell-ce...	183	33	17.09	1.93095	0.00017	0.0233979
Diabetes (Y/N)	GO:0071621	granulocyte chemotaxis	76	18	7.1	2.53521	0.00017	0.0233979
Diabetes (Y/N)	GO:0097305	response to alcohol	303	48	28.29	1.69671	0.00018	0.0246045
Diabetes (Y/N)	GO:0051046	regulation of secretion	516	73	48.18	1.51515	0.00019	0.0251031
Diabetes (Y/N)	GO:0055085	transmembrane transport	1033	130	96.45	1.34785	0.00019	0.0251031
Diabetes (Y/N)	GO:0042129	regulation of T cell proliferation	125	25	11.67	2.14225	0.00019	0.0251031
Diabetes (Y/N)	GO:0032720	negative regulation of tumor necrosis fa...	40	12	3.73	3.21716	0.0002	0.0251031
Diabetes (Y/N)	GO:0010033	response to organic substance	2530	284	236.22	1.20227	0.0002	0.0251031
Diabetes (Y/N)	GO:0050870	positive regulation of T cell activation	177	32	16.53	1.93587	0.0002	0.0251031
Diabetes (Y/N)	GO:0048520	positive regulation of behavior	118	24	11.02	2.17786	0.0002	0.0251031
Diabetes (Y/N)	GO:0016477	cell migration	1015	128	94.77	1.35064	0.0002	0.0251031
Diabetes (Y/N)	GO:0010562	positive regulation of phosphorus metabo...	950	121	88.7	1.36415	0.0002	0.0251031
Diabetes (Y/N)	GO:0045937	positive regulation of phosphate metabol...	950	121	88.7	1.36415	0.0002	0.0251031
Diabetes (Y/N)	GO:0007584	response to nutrient	162	30	15.13	1.98282	0.0002	0.0251031
Diabetes (Y/N)	GO:0048878	chemical homeostasis	785	103	73.29	1.40538	0.0002	0.0251031
Diabetes (Y/N)	GO:0045087	innate immune response	895	115	83.57	1.37609	0.0002	0.0251031
Diabetes (Y/N)	GO:0050865	regulation of cell activation	405	60	37.81	1.58688	0.00021	0.0260309
Diabetes (Y/N)	GO:0002791	regulation of peptide secretion	170	31	15.87	1.95337	0.00021	0.0260309
Diabetes (Y/N)	GO:1990266	neutrophil migration	71	17	6.63	2.5641	0.00022	0.0269358
Diabetes (Y/N)	GO:0050670	regulation of lymphocyte proliferation	163	30	15.22	1.97109	0.00022	0.0269358
Diabetes (Y/N)	GO:0046034	ATP metabolic process	186	33	17.37	1.89983	0.00023	0.0279885
Diabetes (Y/N)	GO:1903530	regulation of secretion by cell	476	68	44.44	1.53015	0.00024	0.0288535
Diabetes (Y/N)	GO:0030593	neutrophil chemotaxis	65	16	6.07	2.63591	0.00024	0.0288535
Diabetes (Y/N)	GO:0051251	positive regulation of lymphocyte activa...	226	38	21.1	1.80095	0.00025	0.0291769
Diabetes (Y/N)	GO:0051048	negative regulation of secretion	149	28	13.91	2.01294	0.00025	0.0291769
Diabetes (Y/N)	GO:0042742	defense response to bacterium	127	25	11.86	2.10793	0.00025	0.0291769
Diabetes (Y/N)	GO:0032722	positive regulation of chemokine product...	41	12	3.83	3.13316	0.00025	0.0291769
Diabetes (Y/N)	GO:0045453	bone resorption	41	12	3.83	3.13316	0.00025	0.0291769
Diabetes (Y/N)	GO:0009144	purine nucleoside triphosphate metabolic...	203	35	18.95	1.84697	0.00026	0.0301676
Diabetes (Y/N)	GO:0032103	positive regulation of response to exter...	235	39	21.94	1.77758	0.00027	0.0311468
Diabetes (Y/N)	GO:0090087	regulation of peptide transport	212	36	19.79	1.8191	0.0003	0.0338254
Diabetes (Y/N)	GO:0033993	response to lipid	784	102	73.2	1.39344	0.0003	0.0338254
Diabetes (Y/N)	GO:0010883	regulation of lipid storage	36	11	3.36	3.27381	0.0003	0.0338254
Diabetes (Y/N)	GO:0034112	positive regulation of homotypic cell-ce...	181	32	16.9	1.89349	0.0003	0.0338254
Diabetes (Y/N)	GO:0008283	cell proliferation	1590	187	148.46	1.2596	0.00032	0.0350892
Diabetes (Y/N)	GO:1903037	regulation of leukocyte cell-cell adhesi...	261	42	24.37	1.72343	0.00032	0.0350892
Diabetes (Y/N)	GO:1903556	negative regulation of tumor necrosis fa...	42	12	3.92	3.06122	0.00032	0.0350892
Diabetes (Y/N)	GO:0016053	organic acid biosynthetic process	253	41	23.62	1.73582	0.00032	0.0350892
Diabetes (Y/N)	GO:0046394	carboxylic acid biosynthetic process	253	41	23.62	1.73582	0.00032	0.0350892
Diabetes (Y/N)	GO:0009719	response to endogenous stimulus	1484	176	138.56	1.27021	0.00033	0.035599
Diabetes (Y/N)	GO:0009306	protein secretion	395	58	36.88	1.57267	0.00033	0.035599
Diabetes (Y/N)	GO:0042127	regulation of cell proliferation	1245	151	116.24	1.29904	0.00033	0.035599
Diabetes (Y/N)	GO:0050776	regulation of immune response	851	109	79.46	1.37176	0.00034	0.0362855
Diabetes (Y/N)	GO:0030155	regulation of cell adhesion	561	77	52.38	1.47003	0.00034	0.0362855
Diabetes (Y/N)	GO:0046883	regulation of hormone secretion	198	34	18.49	1.83883	0.00035	0.037154
Diabetes (Y/N)	GO:0002703	regulation of leukocyte mediated immunit...	130	25	12.14	2.05931	0.00037	0.0386602
Diabetes (Y/N)	GO:0060099	regulation of phagocytosis, engulfment	12	6	1.12	5.35714	0.00037	0.0386602
Diabetes (Y/N)	GO:0051049	regulation of transport	1411	168	131.74	1.27524	0.00037	0.0386602
Diabetes (Y/N)	GO:1902578	single-organism localization	3314	359	309.43	1.1602	0.00038	0.0394982
Diabetes (Y/N)	GO:0002684	positive regulation of immune system pro...	808	104	75.44	1.37858	0.00039	0.0403276
Diabetes (Y/N)	GO:0031667	response to nutrient levels	424	61	39.59	1.54079	0.00041	0.0417468
Diabetes (Y/N)	GO:0010876	lipid localization	264	42	24.65	1.70385	0.00041	0.0417468
Diabetes (Y/N)	GO:0043299	leukocyte degranulation	49	13	4.58	2.83843	0.00041	0.0417468
Diabetes (Y/N)	GO:0051174	regulation of phosphorus metabolic proce...	1434	170	133.89	1.2697	0.00043	0.043341
Diabetes (Y/N)	GO:0009991	response to extracellular stimulus	451	64	42.11	1.51983	0.00043	0.043341
Diabetes (Y/N)	GO:0015908	fatty acid transport	62	15	5.79	2.59067	0.00045	0.0451289
Diabetes (Y/N)	GO:0006909	phagocytosis	193	33	18.02	1.8313	0.00046	0.0459011
Diabetes (Y/N)	GO:0032680	regulation of tumor necrosis factor prod...	89	19	8.31	2.2864	0.00047	0.0466656
Diabetes (Y/N)	GO:0002694	regulation of leukocyte activation	375	55	35.01	1.57098	0.00048	0.047189
Diabetes (Y/N)	GO:0048732	gland development	375	55	35.01	1.57098	0.00048	0.047189
Diabetes (Y/N)	GO:0032642	regulation of chemokine production	56	14	5.23	2.67686	0.00049	0.0479359
Diabetes (Y/N)	GO:0002548	monocyte chemotaxis	38	11	3.55	3.09859	0.00051	0.0491694
Diabetes (Y/N)	GO:1903307	positive regulation of regulated secreto...	38	11	3.55	3.09859	0.00051	0.0491694
Diabetes (Y/N)	GO:0090407	organophosphate biosynthetic process	480	67	44.82	1.49487	0.00051	0.0491694
TG	GO:0019752	carboxylic acid metabolic process	915	143	60.96	2.3458	4.1e-23	2.49463e-19
TG	GO:0006082	organic acid metabolic process	1026	154	68.36	2.25278	4.4e-23	2.49463e-19
TG	GO:0009069	serine family amino acid metabolic proce...	119	45	7.93	5.67465	4.7e-23	2.49463e-19
TG	GO:0043436	oxoacid metabolic process	1017	153	67.76	2.25797	5e-23	2.49463e-19
TG	GO:0016259	selenocysteine metabolic process	86	38	5.73	6.63176	1.5e-22	5.9871e-19
TG	GO:0006413	translational initiation	256	64	17.06	3.75147	5.3e-21	1.76287e-17
TG	GO:1901605	alpha-amino acid metabolic process	303	70	20.19	3.46706	8.9e-21	2.27011e-17
TG	GO:0006614	SRP-dependent cotranslational protein ta...	105	40	7	5.71429	9.1e-21	2.27011e-17
TG	GO:0001887	selenium compound metabolic process	111	41	7.4	5.54054	1.1e-20	2.43919e-17
TG	GO:0006613	cotranslational protein targeting to mem...	107	40	7.13	5.6101	2e-20	3.9914e-17
TG	GO:0045047	protein targeting to ER	109	40	7.26	5.50964	4.5e-20	8.16423e-17
TG	GO:1901564	organonitrogen compound metabolic proces...	1887	224	125.72	1.78174	6e-20	9.9785e-17
TG	GO:0000184	nuclear-transcribed mRNA catabolic proce...	116	41	7.73	5.30401	7.7e-20	1.18207e-16
TG	GO:0044281	small molecule metabolic process	2193	248	146.11	1.69735	1.9e-19	2.70845e-16
TG	GO:0072599	establishment of protein localization to...	113	40	7.53	5.31208	2.1e-19	2.79398e-16
TG	GO:0070972	protein localization to endoplasmic reti...	132	41	8.79	4.66439	1.7e-17	2.12043e-14
TG	GO:0006520	cellular amino acid metabolic process	450	82	29.98	2.73516	2.3e-17	2.70006e-14
TG	GO:0006415	translational termination	171	46	11.39	4.03863	9.6e-17	1.06437e-13
TG	GO:0006414	translational elongation	200	50	13.32	3.75375	1.2e-16	1.26044e-13
TG	GO:1901361	organic cyclic compound catabolic proces...	426	77	28.38	2.71318	3.8e-16	3.79183e-13
TG	GO:1901566	organonitrogen compound biosynthetic pro...	1218	154	81.15	1.89772	8.1e-16	7.6977e-13
TG	GO:0006412	translation	603	94	40.17	2.34005	3.3e-15	2.99355e-12
TG	GO:0043043	peptide biosynthetic process	623	96	41.51	2.3127	3.5e-15	3.03693e-12
TG	GO:0043604	amide biosynthetic process	687	102	45.77	2.22853	5.4e-15	4.49032e-12
TG	GO:0043603	cellular amide metabolic process	856	118	57.03	2.06909	8e-15	6.38624e-12
TG	GO:0043624	cellular protein complex disassembly	263	55	17.52	3.13927	1.4e-14	1.07461e-11
TG	GO:0006575	cellular modified amino acid metabolic p...	272	56	18.12	3.09051	1.7e-14	1.25655e-11
TG	GO:0000956	nuclear-transcribed mRNA catabolic proce...	187	45	12.46	3.61156	1.9e-14	1.35423e-11
TG	GO:0006612	protein targeting to membrane	180	44	11.99	3.66972	2e-14	1.37634e-11
TG	GO:0019439	aromatic compound catabolic process	406	71	27.05	2.62477	3.3e-14	2.12445e-11
TG	GO:0046700	heterocycle catabolic process	397	70	26.45	2.6465	3.3e-14	2.12445e-11
TG	GO:0034655	nucleobase-containing compound catabolic...	366	65	24.38	2.66612	2e-13	1.24731e-10
TG	GO:0006402	mRNA catabolic process	201	45	13.39	3.36072	3e-13	1.81427e-10
TG	GO:0006401	RNA catabolic process	226	48	15.06	3.18725	3.9e-13	2.28919e-10
TG	GO:0044270	cellular nitrogen compound catabolic pro...	399	68	26.58	2.55831	4.2e-13	2.39484e-10
TG	GO:0044710	single-organism metabolic process	4633	405	308.67	1.31208	1.4e-12	7.5513e-10
TG	GO:0006518	peptide metabolic process	717	99	47.77	2.07243	1.4e-12	7.5513e-10
TG	GO:0043241	protein complex disassembly	293	55	19.52	2.81762	1.6e-12	8.40295e-10
TG	GO:0032984	macromolecular complex disassembly	304	56	20.25	2.76543	2.2e-12	1.12578e-09
TG	GO:0090150	establishment of protein localization to...	336	57	22.39	2.54578	4.3e-11	2.14538e-08
TG	GO:0019083	viral transcription	182	39	12.13	3.21517	4.9e-11	2.3851e-08
TG	GO:0019080	viral gene expression	193	40	12.86	3.11042	8.2e-11	3.89637e-08
TG	GO:0055114	oxidation-reduction process	918	112	61.16	1.83126	1.3e-10	6.03351e-08
TG	GO:0016054	organic acid catabolic process	197	40	13.13	3.04646	1.6e-10	7.09582e-08
TG	GO:0046395	carboxylic acid catabolic process	197	40	13.13	3.04646	1.6e-10	7.09582e-08
TG	GO:0044033	multi-organism metabolic process	203	40	13.52	2.95858	4.1e-10	1.77878e-07
TG	GO:0022411	cellular component disassembly	694	90	46.24	1.94637	4.8e-10	2.03816e-07
TG	GO:0072657	protein localization to membrane	449	64	29.91	2.13975	4.7e-09	1.95412e-06
TG	GO:0044248	cellular catabolic process	1515	156	100.94	1.54547	8e-09	3.25829e-06
TG	GO:0009063	cellular amino acid catabolic process	103	25	6.86	3.64431	1e-08	3.9914e-06
TG	GO:0044282	small molecule catabolic process	296	47	19.72	2.38337	2e-08	7.82627e-06
TG	GO:0032787	monocarboxylic acid metabolic process	480	65	31.98	2.03252	2.8e-08	1.07461e-05
TG	GO:0072594	establishment of protein localization to...	597	75	39.77	1.88584	5.8e-08	2.18397e-05
TG	GO:0009056	catabolic process	1916	183	127.65	1.43361	9.2e-08	3.40008e-05
TG	GO:1901575	organic substance catabolic process	1578	156	105.13	1.48388	1.2e-07	4.35425e-05
TG	GO:1901606	alpha-amino acid catabolic process	81	20	5.4	3.7037	2.3e-07	8.19662e-05
TG	GO:0006631	fatty acid metabolic process	291	44	19.39	2.26921	2.4e-07	8.40295e-05
TG	GO:0009083	branched-chain amino acid catabolic proc...	22	10	1.47	6.80272	5.1e-07	0.000175484
TG	GO:0044699	single-organism process	10308	737	686.76	1.07316	9e-07	0.000304429
TG	GO:0044712	single-organism catabolic process	926	99	61.69	1.6048	1.2e-06	0.00039914
TG	GO:0071822	protein complex subunit organization	1588	152	105.8	1.43667	1.4e-06	0.000450642
TG	GO:0006605	protein targeting	624	73	41.57	1.75607	1.4e-06	0.000450642
TG	GO:0016053	organic acid biosynthetic process	253	38	16.86	2.25386	1.9e-06	0.000592473
TG	GO:0046394	carboxylic acid biosynthetic process	253	38	16.86	2.25386	1.9e-06	0.000592473
TG	GO:0009081	branched-chain amino acid metabolic proc...	25	10	1.67	5.98802	2.1e-06	0.000644765
TG	GO:0044765	single-organism transport	3165	268	210.87	1.27093	2.6e-06	0.000786185
TG	GO:1902578	single-organism localization	3314	278	220.79	1.25911	3.4e-06	0.00099785
TG	GO:0045333	cellular respiration	182	30	12.13	2.47321	3.4e-06	0.00099785
TG	GO:1901565	organonitrogen compound catabolic proces...	301	42	20.05	2.09476	3.9e-06	0.001128
TG	GO:0002181	cytoplasmic translation	39	12	2.6	4.61538	5.2e-06	0.00148252
TG	GO:0019058	viral life cycle	413	52	27.52	1.88953	6.2e-06	0.00174272
TG	GO:0044763	single-organism cellular process	9480	683	631.6	1.08138	8.3e-06	0.0023006
TG	GO:0022904	respiratory electron transport chain	120	22	7.99	2.75344	1.2e-05	0.0032806
TG	GO:0022900	electron transport chain	122	22	8.13	2.70603	1.6e-05	0.00431503
TG	GO:0072329	monocarboxylic acid catabolic process	97	19	6.46	2.94118	1.8e-05	0.00478968
TG	GO:0044283	small molecule biosynthetic process	466	55	31.05	1.77134	2.3e-05	0.00603962
TG	GO:0051186	cofactor metabolic process	324	42	21.59	1.94535	2.4e-05	0.00614062
TG	GO:0033365	protein localization to organelle	796	83	53.03	1.56515	2.4e-05	0.00614062
TG	GO:0034440	lipid oxidation	91	18	6.06	2.9703	2.6e-05	0.00648603
TG	GO:0006635	fatty acid beta-oxidation	67	15	4.46	3.36323	2.6e-05	0.00648603
TG	GO:0006766	vitamin metabolic process	136	23	9.06	2.53863	3e-05	0.00739148
TG	GO:0006767	water-soluble vitamin metabolic process	85	17	5.66	3.00353	3.7e-05	0.00900499
TG	GO:0015980	energy derivation by oxidation of organi...	333	42	22.19	1.89274	4.7e-05	0.011301
TG	GO:0044242	cellular lipid catabolic process	150	24	9.99	2.4024	5.2e-05	0.0123543
TG	GO:0016042	lipid catabolic process	219	31	14.59	2.12474	5.3e-05	0.0124438
TG	GO:0051704	multi-organism process	1857	164	123.72	1.32557	5.4e-05	0.0125311
TG	GO:0009062	fatty acid catabolic process	80	16	5.33	3.00188	6.2e-05	0.0142222
TG	GO:0019395	fatty acid oxidation	89	17	5.93	2.86678	6.8e-05	0.0154213
TG	GO:0072330	monocarboxylic acid biosynthetic process	173	26	11.53	2.25499	7.7e-05	0.0172662
TG	GO:0051649	establishment of localization in cell	2236	191	148.97	1.28214	8e-05	0.0177396
TG	GO:0006810	transport	3631	291	241.91	1.20293	8.1e-05	0.0177639
TG	GO:0097530	granulocyte migration	83	16	5.53	2.89331	9.9e-05	0.0214755
TG	GO:0071621	granulocyte chemotaxis	76	15	5.06	2.96443	0.00012	0.025751
TG	GO:0001731	formation of translation preinitiation c...	19	7	1.27	5.51181	0.00014	0.0294103
TG	GO:0006446	regulation of translational initiation	77	15	5.13	2.92398	0.00014	0.0294103
TG	GO:1990542	mitochondrial transmembrane transport	53	12	3.53	3.39943	0.00015	0.0308613
TG	GO:0051234	establishment of localization	3747	297	249.64	1.18971	0.00015	0.0308613
TG	GO:0097529	myeloid leukocyte migration	123	20	8.19	2.442	0.00017	0.0346193
TG	GO:0006886	intracellular protein transport	918	89	61.16	1.4552	0.00018	0.0362855
TG	GO:0006790	sulfur compound metabolic process	322	39	21.45	1.81818	0.0002	0.039914
TG	GO:0051179	localization	4572	353	304.61	1.15886	0.00021	0.0414948
TG	GO:0044255	cellular lipid metabolic process	861	84	57.36	1.46444	0.00022	0.0430445
TG	GO:0072488	ammonium transmembrane transport	15	6	1	6	0.00026	0.0498925
TG	GO:0042221	response to chemical	3275	262	218.2	1.20073	0.00026	0.0498925

## Sheet: SF_DE
Phenotype	GO.ID	Term	Annotated	Significant	Expected	fold_enrichment	classic	FDR
HbA1c	GO:0002376	immune system process	2074	453	311.58	1.45388	3.4e-20	6.70684e-16
HbA1c	GO:0050900	leukocyte migration	282	102	42.37	2.40736	6.1e-19	4.66849e-15
HbA1c	GO:0006955	immune response	1305	310	196.05	1.58123	7.1e-19	4.66849e-15
HbA1c	GO:0050896	response to stimulus	6072	1081	912.2	1.18505	4.9e-18	2.41644e-14
HbA1c	GO:0030595	leukocyte chemotaxis	135	60	20.28	2.95858	2e-16	7.8904e-13
HbA1c	GO:0001775	cell activation	781	202	117.33	1.72164	2.4e-16	7.8904e-13
HbA1c	GO:0065008	regulation of biological quality	2759	549	414.49	1.32452	1.3e-15	3.6634e-12
HbA1c	GO:0007155	cell adhesion	1155	270	173.52	1.55602	1.8e-15	4.43835e-12
HbA1c	GO:0022610	biological adhesion	1160	270	174.27	1.54932	3.3e-15	7.10136e-12
HbA1c	GO:0007154	cell communication	4462	820	670.33	1.22328	3.6e-15	7.10136e-12
HbA1c	GO:0060326	cell chemotaxis	185	71	27.79	2.55488	4.4e-15	7.8904e-12
HbA1c	GO:0044700	single organism signaling	4396	809	660.41	1.225	4.8e-15	7.8904e-12
HbA1c	GO:0071621	granulocyte chemotaxis	71	39	10.67	3.65511	6.1e-15	9.25605e-12
HbA1c	GO:0097529	myeloid leukocyte migration	118	53	17.73	2.98928	6.7e-15	9.4403e-12
HbA1c	GO:0023052	signaling	4404	809	661.62	1.22276	7.9e-15	1.0389e-11
HbA1c	GO:0032501	multicellular organismal process	4863	880	730.57	1.20454	8.7e-15	1.0726e-11
HbA1c	GO:0045321	leukocyte activation	587	158	88.19	1.79159	1.6e-14	1.85656e-11
HbA1c	GO:0002682	regulation of immune system process	1241	282	186.44	1.51255	1.8e-14	1.9726e-11
HbA1c	GO:0030593	neutrophil chemotaxis	61	35	9.16	3.82096	2.5e-14	2.56438e-11
HbA1c	GO:0044699	single-organism process	9885	1596	1485.03	1.07473	2.6e-14	2.56438e-11
HbA1c	GO:0044763	single-organism cellular process	9101	1491	1367.25	1.09051	4.8e-14	4.5088e-11
HbA1c	GO:0097530	granulocyte migration	78	40	11.72	3.41297	5.9e-14	5.29015e-11
HbA1c	GO:0044707	single-multicellular organism process	4553	827	684	1.20906	6.3e-14	5.40321e-11
HbA1c	GO:0006952	defense response	1388	306	208.52	1.46749	7.2e-14	5.9178e-11
HbA1c	GO:0006954	inflammatory response	485	135	72.86	1.85287	9.6e-14	7.57478e-11
HbA1c	GO:0002684	positive regulation of immune system pro...	776	191	116.58	1.63836	3e-13	2.27608e-10
HbA1c	GO:0007165	signal transduction	4079	748	612.79	1.22065	4.1e-13	2.99543e-10
HbA1c	GO:0002250	adaptive immune response	268	86	40.26	2.13612	9.8e-13	6.73405e-10
HbA1c	GO:0050776	regulation of immune response	817	197	122.74	1.60502	9.9e-13	6.73405e-10
HbA1c	GO:1990266	neutrophil migration	67	35	10.07	3.47567	1.1e-12	7.23287e-10
HbA1c	GO:0009605	response to external stimulus	1890	387	283.94	1.36296	1.9e-12	1.20901e-09
HbA1c	GO:0007159	leukocyte cell-cell adhesion	405	114	60.84	1.87377	4e-12	2.46575e-09
HbA1c	GO:0050801	ion homeostasis	486	130	73.01	1.78058	6.3e-12	3.76587e-09
HbA1c	GO:0016337	single organismal cell-cell adhesion	593	149	89.09	1.67247	3e-11	1.74053e-08
HbA1c	GO:0098602	single organism cell adhesion	637	157	95.7	1.64054	4.3e-11	2.42348e-08
HbA1c	GO:0032940	secretion by cell	702	169	105.46	1.6025	5.5e-11	3.01369e-08
HbA1c	GO:0051716	cellular response to stimulus	5153	900	774.14	1.16258	6.9e-11	3.67863e-08
HbA1c	GO:0050707	regulation of cytokine secretion	112	45	16.83	2.6738	7.8e-11	4.04902e-08
HbA1c	GO:0098771	inorganic ion homeostasis	443	118	66.55	1.7731	8.3e-11	4.1981e-08
HbA1c	GO:0050778	positive regulation of immune response	556	140	83.53	1.67604	1.1e-10	5.29234e-08
HbA1c	GO:0046649	lymphocyte activation	505	130	75.87	1.71346	1.1e-10	5.29234e-08
HbA1c	GO:0050663	cytokine secretion	133	50	19.98	2.5025	1.2e-10	5.636e-08
HbA1c	GO:0042221	response to chemical	3139	583	471.57	1.2363	1.3e-10	5.96367e-08
HbA1c	GO:0002685	regulation of leukocyte migration	122	47	18.33	2.5641	1.6e-10	7.17309e-08
HbA1c	GO:0002274	myeloid leukocyte activation	130	49	19.53	2.50896	1.7e-10	7.45204e-08
HbA1c	GO:0002688	regulation of leukocyte chemotaxis	74	34	11.12	3.05755	2.2e-10	9.43417e-08
HbA1c	GO:0034109	homotypic cell-cell adhesion	433	114	65.05	1.7525	3.8e-10	1.59487e-07
HbA1c	GO:0046903	secretion	795	183	119.43	1.53228	4.4e-10	1.74499e-07
HbA1c	GO:0002694	regulation of leukocyte activation	360	99	54.08	1.83062	4.5e-10	1.74499e-07
HbA1c	GO:0098609	cell-cell adhesion	704	166	105.76	1.56959	4.6e-10	1.74499e-07
HbA1c	GO:0042110	T cell activation	370	101	55.59	1.81687	4.6e-10	1.74499e-07
HbA1c	GO:0070489	T cell aggregation	370	101	55.59	1.81687	4.6e-10	1.74499e-07
HbA1c	GO:0071593	lymphocyte aggregation	371	101	55.74	1.81198	5.4e-10	2.00982e-07
HbA1c	GO:0006811	ion transport	1040	227	156.24	1.45289	5.7e-10	2.08219e-07
HbA1c	GO:0070486	leukocyte aggregation	378	102	56.79	1.79609	7.6e-10	2.72577e-07
HbA1c	GO:0050865	regulation of cell activation	389	104	58.44	1.7796	9.1e-10	3.20547e-07
HbA1c	GO:0055080	cation homeostasis	436	113	65.5	1.72519	1.2e-09	4.08124e-07
HbA1c	GO:0002757	immune response-activating signal transd...	416	109	62.5	1.744	1.2e-09	4.08124e-07
HbA1c	GO:0006928	movement of cell or subcellular componen...	1565	317	235.11	1.34831	1.3e-09	4.27397e-07
HbA1c	GO:0009611	response to wounding	822	186	123.49	1.50619	1.3e-09	4.27397e-07
HbA1c	GO:0006935	chemotaxis	682	160	102.46	1.56159	1.4e-09	4.45426e-07
HbA1c	GO:0042330	taxis	682	160	102.46	1.56159	1.4e-09	4.45426e-07
HbA1c	GO:0090022	regulation of neutrophil chemotaxis	27	18	4.06	4.4335	1.7e-09	5.23972e-07
HbA1c	GO:0002690	positive regulation of leukocyte chemota...	61	29	9.16	3.16594	1.7e-09	5.23972e-07
HbA1c	GO:0002253	activation of immune response	454	116	68.2	1.70088	1.8e-09	5.46258e-07
HbA1c	GO:0048878	chemical homeostasis	744	171	111.77	1.52993	1.9e-09	5.6787e-07
HbA1c	GO:0071622	regulation of granulocyte chemotaxis	33	20	4.96	4.03226	2.5e-09	7.36045e-07
HbA1c	GO:0008283	cell proliferation	1534	310	230.45	1.34519	2.6e-09	7.54229e-07
HbA1c	GO:0007186	G-protein coupled receptor signaling pat...	478	120	71.81	1.67108	3e-09	8.57652e-07
HbA1c	GO:0042592	homeostatic process	1201	252	180.43	1.39666	3.2e-09	9.0176e-07
HbA1c	GO:0048584	positive regulation of response to stimu...	1672	332	251.19	1.32171	4.8e-09	1.33359e-06
HbA1c	GO:0044765	single-organism transport	3031	555	455.35	1.21884	5.3e-09	1.45205e-06
HbA1c	GO:0032879	regulation of localization	1871	365	281.08	1.29856	5.9e-09	1.59429e-06
HbA1c	GO:0050867	positive regulation of cell activation	246	72	36.96	1.94805	6.5e-09	1.73269e-06
HbA1c	GO:0002366	leukocyte activation involved in immune ...	160	53	24.04	2.20466	6.7e-09	1.76219e-06
HbA1c	GO:1902578	single-organism localization	3175	577	476.98	1.20969	7.5e-09	1.94664e-06
HbA1c	GO:0040011	locomotion	1451	293	217.98	1.34416	8.6e-09	2.20021e-06
HbA1c	GO:0016477	cell migration	986	212	148.13	1.43118	8.7e-09	2.20021e-06
HbA1c	GO:0002687	positive regulation of leukocyte migrati...	87	35	13.07	2.67789	9.4e-09	2.34714e-06
HbA1c	GO:0002696	positive regulation of leukocyte activat...	239	70	35.91	1.94932	1e-08	2.46575e-06
HbA1c	GO:0002263	cell activation involved in immune respo...	162	53	24.34	2.17749	1.1e-08	2.67884e-06
HbA1c	GO:0002703	regulation of leukocyte mediated immunit...	124	44	18.63	2.36178	1.2e-08	2.88673e-06
HbA1c	GO:0006950	response to stress	3242	586	487.05	1.20316	1.3e-08	3.08961e-06
HbA1c	GO:0051049	regulation of transport	1329	271	199.66	1.35731	1.4e-08	3.24899e-06
HbA1c	GO:0051234	establishment of localization	3591	641	539.48	1.18818	1.4e-08	3.24899e-06
HbA1c	GO:0006873	cellular ion homeostasis	383	99	57.54	1.72054	1.5e-08	3.44058e-06
HbA1c	GO:0048513	animal organ development	2354	442	353.64	1.24986	1.7e-08	3.8107e-06
HbA1c	GO:0045087	innate immune response	865	189	129.95	1.45441	1.7e-08	3.8107e-06
HbA1c	GO:0006810	transport	3476	622	522.2	1.19111	1.8e-08	3.98953e-06
HbA1c	GO:0007166	cell surface receptor signaling pathway	2247	424	337.57	1.25604	2e-08	4.38356e-06
HbA1c	GO:0050715	positive regulation of cytokine secretio...	74	31	11.12	2.78777	2.1e-08	4.55215e-06
HbA1c	GO:0002429	immune response-activating cell surface ...	287	79	43.12	1.8321	2.5e-08	5.24628e-06
HbA1c	GO:0071624	positive regulation of granulocyte chemo...	22	15	3.31	4.53172	2.5e-08	5.24628e-06
HbA1c	GO:0090023	positive regulation of neutrophil chemot...	22	15	3.31	4.53172	2.5e-08	5.24628e-06
HbA1c	GO:0001817	regulation of cytokine production	469	115	70.46	1.63213	2.6e-08	5.39869e-06
HbA1c	GO:0003008	system process	1069	224	160.6	1.39477	3.1e-08	6.30419e-06
HbA1c	GO:0048856	anatomical structure development	3926	691	589.81	1.17156	3.1e-08	6.30419e-06
HbA1c	GO:0030001	metal ion transport	539	128	80.97	1.58083	3.3e-08	6.64243e-06
HbA1c	GO:0002275	myeloid cell activation involved in immu...	57	26	8.56	3.03738	3.5e-08	6.97384e-06
HbA1c	GO:0001816	cytokine production	524	125	78.72	1.58791	3.6e-08	7.10136e-06
HbA1c	GO:0048731	system development	3352	600	503.57	1.19149	3.8e-08	7.42166e-06
HbA1c	GO:0055065	metal ion homeostasis	400	101	60.09	1.68081	4e-08	7.73569e-06
HbA1c	GO:1902622	regulation of neutrophil migration	31	18	4.66	3.86266	4.1e-08	7.8521e-06
HbA1c	GO:0070887	cellular response to chemical stimulus	2327	435	349.59	1.24431	4.2e-08	7.96627e-06
HbA1c	GO:0048583	regulation of response to stimulus	2971	539	446.34	1.2076	4.3e-08	8.00206e-06
HbA1c	GO:0002521	leukocyte differentiation	375	96	56.34	1.70394	4.3e-08	8.00206e-06
HbA1c	GO:1903037	regulation of leukocyte cell-cell adhesi...	252	71	37.86	1.87533	4.6e-08	8.48034e-06
HbA1c	GO:0030003	cellular cation homeostasis	376	96	56.49	1.69942	4.9e-08	8.94976e-06
HbA1c	GO:0010033	response to organic substance	2427	450	364.61	1.2342	6.4e-08	1.15822e-05
HbA1c	GO:0022407	regulation of cell-cell adhesion	318	84	47.77	1.75843	6.9e-08	1.23736e-05
HbA1c	GO:1903039	positive regulation of leukocyte cell-ce...	175	54	26.29	2.05401	7.4e-08	1.31507e-05
HbA1c	GO:0022409	positive regulation of cell-cell adhesio...	198	59	29.75	1.98319	7.5e-08	1.32094e-05
HbA1c	GO:0007275	multicellular organism development	3741	659	562.01	1.17258	7.6e-08	1.3267e-05
HbA1c	GO:0051179	localization	4392	760	659.81	1.15185	8.4e-08	1.45349e-05
HbA1c	GO:0002699	positive regulation of immune effector p...	127	43	19.08	2.25367	8.6e-08	1.47516e-05
HbA1c	GO:0032502	developmental process	4400	761	661.02	1.15125	9e-08	1.53047e-05
HbA1c	GO:0050863	regulation of T cell activation	243	68	36.51	1.8625	1.2e-07	2.02318e-05
HbA1c	GO:0051249	regulation of lymphocyte activation	317	83	47.62	1.74297	1.3e-07	2.11932e-05
HbA1c	GO:0044767	single-organism developmental process	4343	751	652.45	1.15105	1.3e-07	2.11932e-05
HbA1c	GO:0002443	leukocyte mediated immunity	229	65	34.4	1.88953	1.3e-07	2.11932e-05
HbA1c	GO:0034112	positive regulation of homotypic cell-ce...	173	53	25.99	2.03925	1.3e-07	2.11932e-05
HbA1c	GO:0050870	positive regulation of T cell activation	169	52	25.39	2.04805	1.4e-07	2.26364e-05
HbA1c	GO:0032101	regulation of response to external stimu...	696	154	104.56	1.47284	1.8e-07	2.84054e-05
HbA1c	GO:0006629	lipid metabolic process	1034	214	155.34	1.37762	1.8e-07	2.84054e-05
HbA1c	GO:0032675	regulation of interleukin-6 production	80	31	12.02	2.57903	1.8e-07	2.84054e-05
HbA1c	GO:0002764	immune response-regulating signaling pat...	555	128	83.38	1.53514	1.9e-07	2.92808e-05
HbA1c	GO:0006887	exocytosis	290	77	43.57	1.76727	1.9e-07	2.92808e-05
HbA1c	GO:0045785	positive regulation of cell adhesion	315	82	47.32	1.73288	1.9e-07	2.92808e-05
HbA1c	GO:0016192	vesicle-mediated transport	1145	233	172.01	1.35457	2e-07	3.05829e-05
HbA1c	GO:0009719	response to endogenous stimulus	1415	279	212.58	1.31245	2.1e-07	3.18651e-05
HbA1c	GO:0032637	interleukin-8 production	54	24	8.11	2.95931	2.2e-07	3.31276e-05
HbA1c	GO:0034110	regulation of homotypic cell-cell adhesi...	262	71	39.36	1.80386	2.5e-07	3.68022e-05
HbA1c	GO:0055074	calcium ion homeostasis	262	71	39.36	1.80386	2.5e-07	3.68022e-05
HbA1c	GO:0032635	interleukin-6 production	85	32	12.77	2.50587	2.5e-07	3.68022e-05
HbA1c	GO:0006812	cation transport	700	154	105.16	1.46444	2.6e-07	3.79908e-05
HbA1c	GO:0030155	regulation of cell adhesion	542	125	81.43	1.53506	2.7e-07	3.88761e-05
HbA1c	GO:0006897	endocytosis	526	122	79.02	1.54391	2.7e-07	3.88761e-05
HbA1c	GO:0006875	cellular metal ion homeostasis	348	88	52.28	1.68324	2.8e-07	4.00238e-05
HbA1c	GO:0055082	cellular chemical homeostasis	479	113	71.96	1.57032	3.1e-07	4.3679e-05
HbA1c	GO:0051239	regulation of multicellular organismal p...	1985	373	298.21	1.2508	3.1e-07	4.3679e-05
HbA1c	GO:0006874	cellular calcium ion homeostasis	254	69	38.16	1.80818	3.3e-07	4.61672e-05
HbA1c	GO:0001819	positive regulation of cytokine producti...	324	83	48.67	1.70536	3.4e-07	4.72313e-05
HbA1c	GO:0072507	divalent inorganic cation homeostasis	284	75	42.67	1.75768	3.5e-07	4.82804e-05
HbA1c	GO:0002252	immune effector process	622	139	93.44	1.48759	4e-07	5.47944e-05
HbA1c	GO:0048870	cell motility	1051	215	157.89	1.36171	4.2e-07	5.6746e-05
HbA1c	GO:0051674	localization of cell	1051	215	157.89	1.36171	4.2e-07	5.6746e-05
HbA1c	GO:0070661	leukocyte proliferation	212	60	31.85	1.88383	4.3e-07	5.77019e-05
HbA1c	GO:0055085	transmembrane transport	971	201	145.87	1.37794	4.4e-07	5.86449e-05
HbA1c	GO:0034220	ion transmembrane transport	663	146	99.6	1.46586	5.1e-07	6.75185e-05
HbA1c	GO:0032677	regulation of interleukin-8 production	49	22	7.36	2.98913	5.6e-07	7.36437e-05
HbA1c	GO:0007599	hemostasis	458	108	68.81	1.56954	5.7e-07	7.44624e-05
HbA1c	GO:1902624	positive regulation of neutrophil migrat...	26	15	3.91	3.83632	6.3e-07	8.17591e-05
HbA1c	GO:0008284	positive regulation of cell proliferatio...	638	141	95.85	1.47105	6.5e-07	8.32591e-05
HbA1c	GO:0032755	positive regulation of interleukin-6 pro...	53	23	7.96	2.88945	6.5e-07	8.32591e-05
HbA1c	GO:0043269	regulation of ion transport	391	95	58.74	1.6173	6.8e-07	8.65399e-05
HbA1c	GO:0042742	defense response to bacterium	118	39	17.73	2.19966	6.9e-07	8.72496e-05
HbA1c	GO:0050817	coagulation	455	107	68.36	1.56524	7.5e-07	9.42325e-05
HbA1c	GO:1901700	response to oxygen-containing compound	1293	255	194.25	1.31274	7.7e-07	9.6133e-05
HbA1c	GO:0033993	response to lipid	746	160	112.07	1.42768	8e-07	9.92503e-05
HbA1c	GO:0044281	small molecule metabolic process	2113	391	317.44	1.23173	8.3e-07	0.000102329
HbA1c	GO:0042127	regulation of cell proliferation	1195	238	179.53	1.32568	8.7e-07	0.000106594
HbA1c	GO:0006936	muscle contraction	241	65	36.21	1.79508	9.5e-07	0.000115677
HbA1c	GO:0007596	blood coagulation	453	106	68.05	1.55768	1.1e-06	0.000131507
HbA1c	GO:0002886	regulation of myeloid leukocyte mediated...	30	16	4.51	3.54767	1.1e-06	0.000131507
HbA1c	GO:0033003	regulation of mast cell activation	30	16	4.51	3.54767	1.1e-06	0.000131507
HbA1c	GO:0019882	antigen processing and presentation	209	58	31.4	1.84713	1.3e-06	0.000154481
HbA1c	GO:0006082	organic acid metabolic process	992	202	149.03	1.35543	1.4e-06	0.000162449
HbA1c	GO:0032787	monocarboxylic acid metabolic process	466	108	70.01	1.54264	1.4e-06	0.000162449
HbA1c	GO:0032103	positive regulation of response to exter...	224	61	33.65	1.81278	1.4e-06	0.000162449
HbA1c	GO:0009306	protein secretion	371	90	55.74	1.61464	1.4e-06	0.000162449
HbA1c	GO:0019725	cellular homeostasis	597	132	89.69	1.47174	1.5e-06	0.000171035
HbA1c	GO:0046651	lymphocyte proliferation	200	56	30.05	1.86356	1.5e-06	0.000171035
HbA1c	GO:0072503	cellular divalent inorganic cation homeo...	269	70	40.41	1.73224	1.5e-06	0.000171035
HbA1c	GO:0048518	positive regulation of biological proces...	4369	745	656.36	1.13505	1.8e-06	0.000201743
HbA1c	GO:0010562	positive regulation of phosphorus metabo...	915	188	137.46	1.36767	1.8e-06	0.000201743
HbA1c	GO:0045937	positive regulation of phosphate metabol...	915	188	137.46	1.36767	1.8e-06	0.000201743
HbA1c	GO:1903034	regulation of response to wounding	301	76	45.22	1.68067	1.9e-06	0.000211748
HbA1c	GO:0043300	regulation of leukocyte degranulation	31	16	4.66	3.43348	2e-06	0.00022164
HbA1c	GO:0051235	maintenance of location	246	65	36.96	1.75866	2.1e-06	0.000228865
HbA1c	GO:0009617	response to bacterium	369	89	55.44	1.60534	2.1e-06	0.000228865
HbA1c	GO:0098655	cation transmembrane transport	470	108	70.61	1.52953	2.1e-06	0.000228865
HbA1c	GO:0043436	oxoacid metabolic process	981	199	147.38	1.35025	2.2e-06	0.000235854
HbA1c	GO:0006909	phagocytosis	183	52	27.49	1.8916	2.2e-06	0.000235854
HbA1c	GO:0071310	cellular response to organic substance	1948	361	292.65	1.23356	2.2e-06	0.000235854
HbA1c	GO:0032943	mononuclear cell proliferation	203	56	30.5	1.83607	2.5e-06	0.000260926
HbA1c	GO:0002697	regulation of immune effector process	339	83	50.93	1.62969	2.5e-06	0.000260926
HbA1c	GO:0033006	regulation of mast cell activation invol...	22	13	3.31	3.92749	2.5e-06	0.000260926
HbA1c	GO:0043304	regulation of mast cell degranulation	22	13	3.31	3.92749	2.5e-06	0.000260926
HbA1c	GO:0003012	muscle system process	303	76	45.52	1.6696	2.5e-06	0.000260926
HbA1c	GO:1903530	regulation of secretion by cell	445	103	66.85	1.54076	2.6e-06	0.000268521
HbA1c	GO:0051251	positive regulation of lymphocyte activa...	218	59	32.75	1.80153	2.6e-06	0.000268521
HbA1c	GO:0002573	myeloid leukocyte differentiation	156	46	23.44	1.96246	2.8e-06	0.00028618
HbA1c	GO:0050878	regulation of body fluid levels	560	124	84.13	1.47391	2.8e-06	0.00028618
HbA1c	GO:0050921	positive regulation of chemotaxis	98	33	14.72	2.24185	3.1e-06	0.000313593
HbA1c	GO:0034765	regulation of ion transmembrane transpor...	274	70	41.16	1.70068	3.1e-06	0.000313593
HbA1c	GO:0098660	inorganic ion transmembrane transport	480	109	72.11	1.51158	3.4e-06	0.000342186
HbA1c	GO:0042098	T cell proliferation	148	44	22.23	1.97931	3.6e-06	0.000360475
HbA1c	GO:0050708	regulation of protein secretion	301	75	45.22	1.65856	3.8e-06	0.00037858
HbA1c	GO:0050851	antigen receptor-mediated signaling path...	187	52	28.09	1.85119	4.4e-06	0.000436153
HbA1c	GO:0031294	lymphocyte costimulation	66	25	9.92	2.52016	4.5e-06	0.000441627
HbA1c	GO:0031295	T cell costimulation	66	25	9.92	2.52016	4.5e-06	0.000441627
HbA1c	GO:0031349	positive regulation of defense response	365	87	54.83	1.58672	4.6e-06	0.000446993
HbA1c	GO:0051046	regulation of secretion	483	109	72.56	1.50221	4.6e-06	0.000446993
HbA1c	GO:0044712	single-organism catabolic process	905	184	135.96	1.35334	4.7e-06	0.000454472
HbA1c	GO:0008015	blood circulation	376	89	56.49	1.5755	4.8e-06	0.000459635
HbA1c	GO:0050727	regulation of inflammatory response	212	57	31.85	1.78964	4.8e-06	0.000459635
HbA1c	GO:0072606	interleukin-8 secretion	20	12	3	4	4.9e-06	0.000466944
HbA1c	GO:0050920	regulation of chemotaxis	150	44	22.53	1.95295	5.2e-06	0.00049315
HbA1c	GO:0006768	biotin metabolic process	12	9	1.8	5	5.5e-06	0.000516633
HbA1c	GO:0043299	leukocyte degranulation	51	21	7.66	2.74151	5.5e-06	0.000516633
HbA1c	GO:0032612	interleukin-1 production	55	22	8.26	2.66344	5.9e-06	0.00055158
HbA1c	GO:0051050	positive regulation of transport	714	150	107.26	1.39847	6.1e-06	0.000567588
HbA1c	GO:0042327	positive regulation of phosphorylation	834	171	125.29	1.36483	6.2e-06	0.000574184
HbA1c	GO:0006816	calcium ion transport	264	67	39.66	1.68936	6.4e-06	0.000589936
HbA1c	GO:0045576	mast cell activation	44	19	6.61	2.87443	6.7e-06	0.000614717
HbA1c	GO:0003013	circulatory system process	379	89	56.94	1.56305	6.8e-06	0.000621004
HbA1c	GO:0031347	regulation of defense response	637	136	95.7	1.42111	7.2e-06	0.000651501
HbA1c	GO:1902105	regulation of leukocyte differentiation	190	52	28.54	1.822	7.2e-06	0.000651501
HbA1c	GO:0030154	cell differentiation	2821	497	423.8	1.17272	8.1e-06	0.000729592
HbA1c	GO:0050795	regulation of behavior	186	51	27.94	1.82534	8.3e-06	0.000744208
HbA1c	GO:0044283	small molecule biosynthetic process	451	102	67.75	1.50554	8.5e-06	0.000758692
HbA1c	GO:0010243	response to organonitrogen compound	764	158	114.78	1.37655	8.7e-06	0.000773046
HbA1c	GO:0010959	regulation of metal ion transport	236	61	35.45	1.72073	8.9e-06	0.000780273
HbA1c	GO:1903532	positive regulation of secretion by cell	236	61	35.45	1.72073	8.9e-06	0.000780273
HbA1c	GO:0016042	lipid catabolic process	216	57	32.45	1.75655	8.9e-06	0.000780273
HbA1c	GO:0007610	behavior	545	119	81.88	1.45335	9.1e-06	0.000794277
HbA1c	GO:0071216	cellular response to biotic stimulus	153	44	22.99	1.91388	9.2e-06	0.000799468
HbA1c	GO:0002279	mast cell activation involved in immune ...	34	16	5.11	3.13112	9.3e-06	0.0008011
HbA1c	GO:0043303	mast cell degranulation	34	16	5.11	3.13112	9.3e-06	0.0008011
HbA1c	GO:0050729	positive regulation of inflammatory resp...	81	28	12.17	2.30074	9.6e-06	0.000823346
HbA1c	GO:0051047	positive regulation of secretion	257	65	38.61	1.6835	9.9e-06	0.0008454
HbA1c	GO:0045730	respiratory burst	21	12	3.15	3.80952	1e-05	0.000850259
HbA1c	GO:0001934	positive regulation of protein phosphory...	801	164	120.33	1.36292	1.1e-05	0.000923345
HbA1c	GO:0002576	platelet degranulation	73	26	10.97	2.3701	1.1e-05	0.000923345
HbA1c	GO:0070838	divalent metal ion transport	299	73	44.92	1.62511	1.1e-05	0.000923345
HbA1c	GO:0002768	immune response-regulating cell surface ...	438	99	65.8	1.50456	1.2e-05	0.000990427
HbA1c	GO:0070663	regulation of leukocyte proliferation	164	46	24.64	1.86688	1.2e-05	0.000990427
HbA1c	GO:0032609	interferon-gamma production	82	28	12.32	2.27273	1.2e-05	0.000990427
HbA1c	GO:0072511	divalent inorganic cation transport	300	73	45.07	1.6197	1.2e-05	0.000990427
HbA1c	GO:0042060	wound healing	588	126	88.34	1.42631	1.3e-05	0.00106406
HbA1c	GO:0030098	lymphocyte differentiation	249	63	37.41	1.68404	1.3e-05	0.00106406
HbA1c	GO:0002548	monocyte chemotaxis	35	16	5.26	3.04183	1.5e-05	0.00122269
HbA1c	GO:0071219	cellular response to molecule of bacteri...	137	40	20.58	1.94363	1.6e-05	0.00129883
HbA1c	GO:0007267	cell-cell signaling	773	158	116.13	1.36054	1.7e-05	0.00136874
HbA1c	GO:0034762	regulation of transmembrane transport	287	70	43.12	1.62338	1.7e-05	0.00136874
HbA1c	GO:0009593	detection of chemical stimulus	39	17	5.86	2.90102	1.8e-05	0.00143752
HbA1c	GO:0009063	cellular amino acid catabolic process	101	32	15.17	2.10943	1.8e-05	0.00143752
HbA1c	GO:0050670	regulation of lymphocyte proliferation	157	44	23.59	1.8652	1.9e-05	0.00148728
HbA1c	GO:0050864	regulation of B cell activation	88	29	13.22	2.19365	1.9e-05	0.00148728
HbA1c	GO:1903555	regulation of tumor necrosis factor supe...	88	29	13.22	2.19365	1.9e-05	0.00148728
HbA1c	GO:0002861	regulation of inflammatory response to a...	16	10	2.4	4.16667	1.9e-05	0.00148728
HbA1c	GO:2000482	regulation of interleukin-8 secretion	16	10	2.4	4.16667	1.9e-05	0.00148728
HbA1c	GO:0032409	regulation of transporter activity	148	42	22.23	1.88934	2.1e-05	0.00162449
HbA1c	GO:0032611	interleukin-1 beta production	47	19	7.06	2.69122	2.1e-05	0.00162449
HbA1c	GO:0043410	positive regulation of MAPK cascade	488	107	73.31	1.45956	2.1e-05	0.00162449
HbA1c	GO:0002444	myeloid leukocyte mediated immunity	63	23	9.46	2.43129	2.2e-05	0.00167557
HbA1c	GO:0050714	positive regulation of protein secretion	153	43	22.99	1.87038	2.2e-05	0.00167557
HbA1c	GO:0048520	positive regulation of behavior	111	34	16.68	2.03837	2.2e-05	0.00167557
HbA1c	GO:1902533	positive regulation of intracellular sig...	823	166	123.64	1.34261	2.2e-05	0.00167557
HbA1c	GO:0002448	mast cell mediated immunity	36	16	5.41	2.95749	2.3e-05	0.00173167
HbA1c	GO:0097028	dendritic cell differentiation	36	16	5.41	2.95749	2.3e-05	0.00173167
HbA1c	GO:0098662	inorganic cation transmembrane transport	434	97	65.2	1.48773	2.3e-05	0.00173167
HbA1c	GO:0015849	organic acid transport	213	55	32	1.71875	2.5e-05	0.00186094
HbA1c	GO:0016054	organic acid catabolic process	198	52	29.75	1.7479	2.5e-05	0.00186094
HbA1c	GO:0046395	carboxylic acid catabolic process	198	52	29.75	1.7479	2.5e-05	0.00186094
HbA1c	GO:0032412	regulation of ion transmembrane transpor...	135	39	20.28	1.92308	2.6e-05	0.00189954
HbA1c	GO:0032649	regulation of interferon-gamma productio...	72	25	10.82	2.31054	2.6e-05	0.00189954
HbA1c	GO:0042129	regulation of T cell proliferation	121	36	18.18	1.9802	2.6e-05	0.00189954
HbA1c	GO:1901698	response to nitrogen compound	831	167	124.84	1.33771	2.6e-05	0.00189954
HbA1c	GO:0032944	regulation of mononuclear cell prolifera...	159	44	23.89	1.84177	2.6e-05	0.00189954
HbA1c	GO:0032680	regulation of tumor necrosis factor prod...	85	28	12.77	2.19264	2.7e-05	0.0019581
HbA1c	GO:0019216	regulation of lipid metabolic process	239	60	35.91	1.67084	2.7e-05	0.0019581
HbA1c	GO:0048002	antigen processing and presentation of p...	174	47	26.14	1.79801	2.8e-05	0.00202318
HbA1c	GO:0070588	calcium ion transmembrane transport	184	49	27.64	1.77279	2.9e-05	0.00207266
HbA1c	GO:0009081	branched-chain amino acid metabolic proc...	26	13	3.91	3.32481	2.9e-05	0.00207266
HbA1c	GO:0009888	tissue development	1330	251	199.81	1.25619	2.9e-05	0.00207266
HbA1c	GO:0070509	calcium ion import	117	35	17.58	1.9909	3e-05	0.00212108
HbA1c	GO:0051240	positive regulation of multicellular org...	1115	215	167.51	1.28351	3e-05	0.00212108
HbA1c	GO:0002704	negative regulation of leukocyte mediate...	33	15	4.96	3.02419	3e-05	0.00212108
HbA1c	GO:0002706	regulation of lymphocyte mediated immuni...	90	29	13.52	2.14497	3.1e-05	0.00217618
HbA1c	GO:0071706	tumor necrosis factor superfamily cytoki...	90	29	13.52	2.14497	3.1e-05	0.00217618
HbA1c	GO:0051480	regulation of cytosolic calcium ion conc...	185	49	27.79	1.76322	3.4e-05	0.00235328
HbA1c	GO:0032640	tumor necrosis factor production	86	28	12.92	2.16718	3.4e-05	0.00235328
HbA1c	GO:0009083	branched-chain amino acid catabolic proc...	23	12	3.46	3.46821	3.4e-05	0.00235328
HbA1c	GO:0045577	regulation of B cell differentiation	23	12	3.46	3.46821	3.4e-05	0.00235328
HbA1c	GO:0006968	cellular defense response	37	16	5.56	2.8777	3.5e-05	0.00240561
HbA1c	GO:0032757	positive regulation of interleukin-8 pro...	37	16	5.56	2.8777	3.5e-05	0.00240561
HbA1c	GO:0070542	response to fatty acid	69	24	10.37	2.31437	3.6e-05	0.00246575
HbA1c	GO:0023056	positive regulation of signaling	1298	245	195	1.25641	3.7e-05	0.00251677
HbA1c	GO:0023051	regulation of signaling	2393	423	359.5	1.17663	3.7e-05	0.00251677
HbA1c	GO:0030097	hemopoiesis	601	126	90.29	1.3955	3.8e-05	0.0025759
HbA1c	GO:0046942	carboxylic acid transport	211	54	31.7	1.70347	3.9e-05	0.00261671
HbA1c	GO:0051208	sequestering of calcium ion	91	29	13.67	2.12143	3.9e-05	0.00261671
HbA1c	GO:0030217	T cell differentiation	181	48	27.19	1.76535	3.9e-05	0.00261671
HbA1c	GO:0050995	negative regulation of lipid catabolic p...	17	10	2.55	3.92157	4e-05	0.00267471
HbA1c	GO:0033674	positive regulation of kinase activity	540	115	81.12	1.41765	4.1e-05	0.00273232
HbA1c	GO:0032729	positive regulation of interferon-gamma ...	49	19	7.36	2.58152	4.2e-05	0.00277088
HbA1c	GO:1903557	positive regulation of tumor necrosis fa...	49	19	7.36	2.58152	4.2e-05	0.00277088
HbA1c	GO:0010646	regulation of cell communication	2421	427	363.71	1.17401	4.2e-05	0.00277088
HbA1c	GO:0022898	regulation of transmembrane transporter ...	138	39	20.73	1.88133	4.5e-05	0.00294907
HbA1c	GO:0002683	negative regulation of immune system pro...	295	70	44.32	1.57942	4.5e-05	0.00294907
HbA1c	GO:0019752	carboxylic acid metabolic process	886	175	133.1	1.3148	4.6e-05	0.00300462
HbA1c	GO:0014070	response to organic cyclic compound	742	150	111.47	1.34565	5e-05	0.00325512
HbA1c	GO:0043085	positive regulation of catalytic activit...	1286	242	193.2	1.25259	5.1e-05	0.0033093
HbA1c	GO:0007204	positive regulation of cytosolic calcium...	173	46	25.99	1.76991	5.2e-05	0.00336312
HbA1c	GO:0010647	positive regulation of cell communicatio...	1317	247	197.85	1.24842	5.3e-05	0.00341659
HbA1c	GO:0042107	cytokine metabolic process	88	28	13.22	2.118	5.4e-05	0.00343614
HbA1c	GO:0051282	regulation of sequestering of calcium io...	88	28	13.22	2.118	5.4e-05	0.00343614
HbA1c	GO:0009967	positive regulation of signal transducti...	1209	229	181.63	1.2608	5.4e-05	0.00343614
HbA1c	GO:0012501	programmed cell death	1560	287	234.36	1.22461	5.4e-05	0.00343614
HbA1c	GO:0045453	bone resorption	42	17	6.31	2.69414	5.6e-05	0.00355195
HbA1c	GO:0044093	positive regulation of molecular functio...	1506	278	226.25	1.22873	5.7e-05	0.00360379
HbA1c	GO:0006915	apoptotic process	1543	284	231.81	1.22514	5.8e-05	0.00362059
HbA1c	GO:0032663	regulation of interleukin-2 production	46	18	6.91	2.60492	5.8e-05	0.00362059
HbA1c	GO:0042108	positive regulation of cytokine biosynth...	46	18	6.91	2.60492	5.8e-05	0.00362059
HbA1c	GO:0006636	unsaturated fatty acid biosynthetic proc...	50	19	7.51	2.52996	5.8e-05	0.00362059
HbA1c	GO:1904062	regulation of cation transmembrane trans...	159	43	23.89	1.79992	5.9e-05	0.00364838
HbA1c	GO:0016053	organic acid biosynthetic process	245	60	36.81	1.62999	5.9e-05	0.00364838
HbA1c	GO:0046394	carboxylic acid biosynthetic process	245	60	36.81	1.62999	5.9e-05	0.00364838
HbA1c	GO:0043067	regulation of programmed cell death	1211	229	181.93	1.25873	6e-05	0.00369863
HbA1c	GO:0048522	positive regulation of cellular process	3774	638	566.97	1.12528	6.1e-05	0.00374855
HbA1c	GO:0051241	negative regulation of multicellular org...	774	155	116.28	1.33299	6.2e-05	0.00378641
HbA1c	GO:0060341	regulation of cellular localization	991	192	148.88	1.28963	6.2e-05	0.00378641
HbA1c	GO:0042981	regulation of apoptotic process	1200	227	180.28	1.25915	6.4e-05	0.0038845
HbA1c	GO:0008217	regulation of blood pressure	121	35	18.18	1.92519	6.4e-05	0.0038845
HbA1c	GO:0002819	regulation of adaptive immune response	98	30	14.72	2.03804	6.7e-05	0.00404172
HbA1c	GO:1903531	negative regulation of secretion by cell	126	36	18.93	1.90174	6.7e-05	0.00404172
HbA1c	GO:0009725	response to hormone	904	177	135.81	1.30329	6.8e-05	0.00408954
HbA1c	GO:0006766	vitamin metabolic process	131	37	19.68	1.88008	7e-05	0.00419702
HbA1c	GO:0006820	anion transport	391	87	58.74	1.4811	7.2e-05	0.00430385
HbA1c	GO:0042035	regulation of cytokine biosynthetic proc...	76	25	11.42	2.18914	7.3e-05	0.00433734
HbA1c	GO:1903036	positive regulation of response to wound...	117	34	17.58	1.93402	7.3e-05	0.00433734
HbA1c	GO:0046631	alpha-beta T cell activation	94	29	14.12	2.05382	7.5e-05	0.00444279
HbA1c	GO:0001773	myeloid dendritic cell activation	28	13	4.21	3.08789	7.7e-05	0.00453404
HbA1c	GO:0050702	interleukin-1 beta secretion	28	13	4.21	3.08789	7.7e-05	0.00453404
HbA1c	GO:0042102	positive regulation of T cell proliferat...	72	24	10.82	2.21811	7.9e-05	0.00463796
HbA1c	GO:0007584	response to nutrient	156	42	23.44	1.79181	8e-05	0.00468273
HbA1c	GO:0032760	positive regulation of tumor necrosis fa...	47	18	7.06	2.54958	8.1e-05	0.00472724
HbA1c	GO:0030168	platelet activation	222	55	33.35	1.64918	8.5e-05	0.00494605
HbA1c	GO:0008219	cell death	1651	300	248.03	1.20953	9.3e-05	0.00537982
HbA1c	GO:0016265	death	1651	300	248.03	1.20953	9.3e-05	0.00537982
HbA1c	GO:0002460	adaptive immune response based on somati...	177	46	26.59	1.72997	9.5e-05	0.00546347
HbA1c	GO:0045619	regulation of lymphocyte differentiation	109	32	16.38	1.9536	9.5e-05	0.00546347
HbA1c	GO:0036230	granulocyte activation	25	12	3.76	3.19149	9.8e-05	0.00561962
HbA1c	GO:0046849	bone remodeling	60	21	9.01	2.33074	9.9e-05	0.00565215
HbA1c	GO:0045807	positive regulation of endocytosis	100	30	15.02	1.99734	0.0001	0.00565215
HbA1c	GO:0051238	sequestering of metal ion	100	30	15.02	1.99734	0.0001	0.00565215
HbA1c	GO:0044255	cellular lipid metabolic process	834	164	125.29	1.30896	0.0001	0.00565215
HbA1c	GO:0001906	cell killing	73	24	10.97	2.18778	0.0001	0.00565215
HbA1c	GO:0015711	organic anion transport	292	68	43.87	1.55003	0.00011	0.00606106
HbA1c	GO:0044282	small molecule catabolic process	292	68	43.87	1.55003	0.00011	0.00606106
HbA1c	GO:0046635	positive regulation of alpha-beta T cell...	40	16	6.01	2.66223	0.00011	0.00606106
HbA1c	GO:0050853	B cell receptor signaling pathway	40	16	6.01	2.66223	0.00011	0.00606106
HbA1c	GO:1902930	regulation of alcohol biosynthetic proce...	40	16	6.01	2.66223	0.00011	0.00606106
HbA1c	GO:0070098	chemokine-mediated signaling pathway	48	18	7.21	2.49653	0.00011	0.00606106
HbA1c	GO:0032652	regulation of interleukin-1 production	44	17	6.61	2.57186	0.00011	0.00606106
HbA1c	GO:0010941	regulation of cell death	1289	240	193.65	1.23935	0.00011	0.00606106
HbA1c	GO:0045055	regulated exocytosis	129	36	19.38	1.85759	0.00011	0.00606106
HbA1c	GO:0051209	release of sequestered calcium ion into ...	87	27	13.07	2.0658	0.00012	0.00646754
HbA1c	GO:0051283	negative regulation of sequestering of c...	87	27	13.07	2.0658	0.00012	0.00646754
HbA1c	GO:0043408	regulation of MAPK cascade	639	130	96	1.35417	0.00012	0.00646754
HbA1c	GO:0051048	negative regulation of secretion	139	38	20.88	1.81992	0.00012	0.00646754
HbA1c	GO:0046638	positive regulation of alpha-beta T cell...	29	13	4.36	2.98165	0.00012	0.00646754
HbA1c	GO:0055081	anion homeostasis	29	13	4.36	2.98165	0.00012	0.00646754
HbA1c	GO:0086009	membrane repolarization	29	13	4.36	2.98165	0.00012	0.00646754
HbA1c	GO:0006631	fatty acid metabolic process	288	67	43.27	1.54842	0.00012	0.00646754
HbA1c	GO:0006790	sulfur compound metabolic process	310	71	46.57	1.52459	0.00013	0.00696842
HbA1c	GO:0048869	cellular developmental process	3039	520	456.55	1.13898	0.00013	0.00696842
HbA1c	GO:0071222	cellular response to lipopolysaccharide	130	36	19.53	1.84332	0.00014	0.00744377
HbA1c	GO:0046634	regulation of alpha-beta T cell activati...	57	20	8.56	2.33645	0.00014	0.00744377
HbA1c	GO:0002407	dendritic cell chemotaxis	19	10	2.85	3.50877	0.00014	0.00744377
HbA1c	GO:0032623	interleukin-2 production	53	19	7.96	2.38693	0.00015	0.00774581
HbA1c	GO:0006898	receptor-mediated endocytosis	242	58	36.36	1.59516	0.00015	0.00774581
HbA1c	GO:0043270	positive regulation of ion transport	165	43	24.79	1.73457	0.00015	0.00774581
HbA1c	GO:0023014	signal transduction by protein phosphory...	723	144	108.62	1.32572	0.00015	0.00774581
HbA1c	GO:0071396	cellular response to lipid	432	93	64.9	1.43297	0.00015	0.00774581
HbA1c	GO:0034113	heterotypic cell-cell adhesion	37	15	5.56	2.69784	0.00015	0.00774581
HbA1c	GO:0002526	acute inflammatory response	102	30	15.32	1.95822	0.00015	0.00774581
HbA1c	GO:0019722	calcium-mediated signaling	121	34	18.18	1.87019	0.00015	0.00774581
HbA1c	GO:0002520	immune system development	677	136	101.71	1.33713	0.00015	0.00774581
HbA1c	GO:0032418	lysosome localization	41	16	6.16	2.5974	0.00015	0.00774581
HbA1c	GO:0051347	positive regulation of transferase activ...	608	124	91.34	1.35757	0.00015	0.00774581
HbA1c	GO:0001909	leukocyte mediated cytotoxicity	66	22	9.92	2.21774	0.00016	0.00815545
HbA1c	GO:0031401	positive regulation of protein modificat...	989	189	148.58	1.27204	0.00016	0.00815545
HbA1c	GO:0050869	negative regulation of B cell activation	26	12	3.91	3.06905	0.00016	0.00815545
HbA1c	GO:0032695	negative regulation of interleukin-12 pr...	16	9	2.4	3.75	0.00016	0.00815545
HbA1c	GO:0000165	MAPK cascade	701	140	105.31	1.32941	0.00016	0.00815545
HbA1c	GO:0048871	multicellular organismal homeostasis	243	58	36.51	1.58861	0.00017	0.00859851
HbA1c	GO:0001818	negative regulation of cytokine producti...	181	46	27.19	1.6918	0.00017	0.00859851
HbA1c	GO:0006633	fatty acid biosynthetic process	117	33	17.58	1.87713	0.00017	0.00859851
HbA1c	GO:0007187	G-protein coupled receptor signaling pat...	89	27	13.37	2.01945	0.00018	0.00894378
HbA1c	GO:0097553	calcium ion transmembrane import into cy...	89	27	13.37	2.01945	0.00018	0.00894378
HbA1c	GO:1902656	calcium ion import into cytosol	89	27	13.37	2.01945	0.00018	0.00894378
HbA1c	GO:0070374	positive regulation of ERK1 and ERK2 cas...	122	34	18.33	1.85488	0.00018	0.00894378
HbA1c	GO:0002286	T cell activation involved in immune res...	58	20	8.71	2.29621	0.00018	0.00894378
HbA1c	GO:0043207	response to external biotic stimulus	674	135	101.26	1.3332	0.00018	0.00894378
HbA1c	GO:0051707	response to other organism	674	135	101.26	1.3332	0.00018	0.00894378
HbA1c	GO:0009966	regulation of signal transduction	2145	377	322.25	1.1699	0.00019	0.00936985
HbA1c	GO:0002218	activation of innate immune response	260	61	39.06	1.5617	0.00019	0.00936985
HbA1c	GO:0005975	carbohydrate metabolic process	809	158	121.54	1.29998	0.00019	0.00936985
HbA1c	GO:0002758	innate immune response-activating signal...	255	60	38.31	1.56617	0.0002	0.00974123
HbA1c	GO:2000021	regulation of ion homeostasis	147	39	22.08	1.7663	0.0002	0.00974123
HbA1c	GO:0002695	negative regulation of leukocyte activat...	113	32	16.98	1.88457	0.0002	0.00974123
HbA1c	GO:0036336	dendritic cell migration	23	11	3.46	3.17919	0.0002	0.00974123
HbA1c	GO:0042119	neutrophil activation	23	11	3.46	3.17919	0.0002	0.00974123
HbA1c	GO:0051924	regulation of calcium ion transport	153	40	22.99	1.73989	0.00023	0.01112
HbA1c	GO:0071495	cellular response to endogenous stimulus	1122	210	168.56	1.24585	0.00023	0.01112
HbA1c	GO:0051272	positive regulation of cellular componen...	354	78	53.18	1.46672	0.00023	0.01112
HbA1c	GO:0050848	regulation of calcium-mediated signaling	59	20	8.86	2.25734	0.00024	0.0114909
HbA1c	GO:1901565	organonitrogen compound catabolic proces...	289	66	43.42	1.52004	0.00024	0.0114909
HbA1c	GO:0002237	response to molecule of bacterial origin	273	63	41.01	1.53621	0.00024	0.0114909
HbA1c	GO:0045860	positive regulation of protein kinase ac...	517	107	77.67	1.37762	0.00024	0.0114909
HbA1c	GO:0042089	cytokine biosynthetic process	86	26	12.92	2.01238	0.00025	0.0118831
HbA1c	GO:0048534	hematopoietic or lymphoid organ developm...	638	128	95.85	1.33542	0.00025	0.0118831
HbA1c	GO:0019915	lipid storage	55	19	8.26	2.30024	0.00025	0.0118831
HbA1c	GO:0002449	lymphocyte mediated immunity	169	43	25.39	1.69358	0.00026	0.0122992
HbA1c	GO:0065009	regulation of molecular function	2292	399	344.33	1.15877	0.00026	0.0122992
HbA1c	GO:0030335	positive regulation of cell migration	339	75	50.93	1.47261	0.00027	0.012681
HbA1c	GO:0009607	response to biotic stimulus	703	139	105.61	1.31616	0.00027	0.012681
HbA1c	GO:0050777	negative regulation of immune response	91	27	13.67	1.97513	0.00027	0.012681
HbA1c	GO:0043372	positive regulation of CD4-positive, alp...	17	9	2.55	3.52941	0.0003	0.0140232
HbA1c	GO:0050718	positive regulation of interleukin-1 bet...	17	9	2.55	3.52941	0.0003	0.0140232
HbA1c	GO:0002761	regulation of myeloid leukocyte differen...	87	26	13.07	1.98929	0.00031	0.0144564
HbA1c	GO:1903706	regulation of hemopoiesis	254	59	38.16	1.54612	0.00032	0.0147484
HbA1c	GO:1901606	alpha-amino acid catabolic process	78	24	11.72	2.04778	0.00032	0.0147484
HbA1c	GO:0032490	detection of molecule of bacterial origi...	11	7	1.65	4.24242	0.00032	0.0147484
HbA1c	GO:0090026	positive regulation of monocyte chemotax...	11	7	1.65	4.24242	0.00032	0.0147484
HbA1c	GO:2000484	positive regulation of interleukin-8 sec...	11	7	1.65	4.24242	0.00032	0.0147484
HbA1c	GO:0008202	steroid metabolic process	212	51	31.85	1.60126	0.00033	0.0151034
HbA1c	GO:0002888	positive regulation of myeloid leukocyte...	14	8	2.1	3.80952	0.00033	0.0151034
HbA1c	GO:0051270	regulation of cellular component movemen...	642	128	96.45	1.32711	0.00033	0.0151034
HbA1c	GO:0045089	positive regulation of innate immune res...	298	67	44.77	1.49654	0.00035	0.0159081
HbA1c	GO:0035556	intracellular signal transduction	2155	376	323.75	1.16139	0.00035	0.0159081
HbA1c	GO:0019884	antigen processing and presentation of e...	161	41	24.19	1.69492	0.00035	0.0159081
HbA1c	GO:0019932	second-messenger-mediated signaling	192	47	28.84	1.62968	0.00036	0.0162503
HbA1c	GO:0030855	epithelial cell differentiation	409	87	61.44	1.41602	0.00036	0.0162503
HbA1c	GO:0070665	positive regulation of leukocyte prolife...	102	29	15.32	1.89295	0.00036	0.0162503
HbA1c	GO:0030099	myeloid cell differentiation	283	64	42.52	1.50517	0.00039	0.0175642
HbA1c	GO:0071398	cellular response to fatty acid	44	16	6.61	2.42057	0.0004	0.0178516
HbA1c	GO:0050701	interleukin-1 secretion	32	13	4.81	2.7027	0.0004	0.0178516
HbA1c	GO:0002705	positive regulation of leukocyte mediate...	70	22	10.52	2.09125	0.0004	0.0178516
HbA1c	GO:0050877	neurological system process	541	110	81.27	1.35351	0.0004	0.0178516
HbA1c	GO:0050706	regulation of interleukin-1 beta secreti...	21	10	3.15	3.1746	0.00041	0.0181745
HbA1c	GO:0032651	regulation of interleukin-1 beta product...	36	14	5.41	2.5878	0.00041	0.0181745
HbA1c	GO:0086065	cell communication involved in cardiac c...	36	14	5.41	2.5878	0.00041	0.0181745
HbA1c	GO:0002474	antigen processing and presentation of p...	98	28	14.72	1.90217	0.00042	0.0184519
HbA1c	GO:0050671	positive regulation of lymphocyte prolif...	98	28	14.72	1.90217	0.00042	0.0184519
HbA1c	GO:0007600	sensory perception	300	67	45.07	1.48658	0.00042	0.0184519
HbA1c	GO:0051186	cofactor metabolic process	311	69	46.72	1.47688	0.00042	0.0184519
HbA1c	GO:0070372	regulation of ERK1 and ERK2 cascade	178	44	26.74	1.64547	0.00044	0.0192876
HbA1c	GO:0001932	regulation of protein phosphorylation	1129	209	169.61	1.23224	0.00045	0.0195522
HbA1c	GO:2001257	regulation of cation channel activity	66	21	9.92	2.11694	0.00045	0.0195522
HbA1c	GO:1902107	positive regulation of leukocyte differe...	108	30	16.22	1.84957	0.00045	0.0195522
HbA1c	GO:0002822	regulation of adaptive immune response b...	89	26	13.37	1.94465	0.00045	0.0195522
HbA1c	GO:0045088	regulation of innate immune response	345	75	51.83	1.44704	0.00046	0.019899
HbA1c	GO:2000147	positive regulation of cell motility	345	75	51.83	1.44704	0.00046	0.019899
HbA1c	GO:0002673	regulation of acute inflammatory respons...	53	18	7.96	2.26131	0.00047	0.0201987
HbA1c	GO:0044723	single-organism carbohydrate metabolic p...	665	131	99.9	1.31131	0.00047	0.0201987
HbA1c	GO:0030334	regulation of cell migration	572	115	85.93	1.3383	0.00047	0.0201987
HbA1c	GO:0002707	negative regulation of lymphocyte mediat...	25	11	3.76	2.92553	0.00049	0.0210125
HbA1c	GO:2000106	regulation of leukocyte apoptotic proces...	71	22	10.67	2.06186	0.0005	0.0213948
HbA1c	GO:0050716	positive regulation of interleukin-1 sec...	18	9	2.7	3.33333	0.00051	0.0217755
HbA1c	GO:0045834	positive regulation of lipid metabolic p...	109	30	16.38	1.8315	0.00053	0.0225805
HbA1c	GO:0042325	regulation of phosphorylation	1206	221	181.18	1.21978	0.00054	0.022957
HbA1c	GO:0051051	negative regulation of transport	358	77	53.78	1.43176	0.00055	0.0232818
HbA1c	GO:0070664	negative regulation of leukocyte prolife...	58	19	8.71	2.1814	0.00055	0.0232818
HbA1c	GO:2000377	regulation of reactive oxygen species me...	139	36	20.88	1.72414	0.00056	0.0236543
HbA1c	GO:0065007	biological regulation	8318	1309	1249.62	1.04752	0.00058	0.0244468
HbA1c	GO:0055067	monovalent inorganic cation homeostasis	81	24	12.17	1.97206	0.00059	0.0247624
HbA1c	GO:0030100	regulation of endocytosis	170	42	25.54	1.64448	0.00059	0.0247624
HbA1c	GO:0032946	positive regulation of mononuclear cell ...	100	28	15.02	1.86418	0.0006	0.0251287
HbA1c	GO:0043302	positive regulation of leukocyte degranu...	15	8	2.25	3.55556	0.00061	0.0254933
HbA1c	GO:0019233	sensory perception of pain	72	22	10.82	2.03327	0.00062	0.0258019
HbA1c	GO:1903305	regulation of regulated secretory pathwa...	72	22	10.82	2.03327	0.00062	0.0258019
HbA1c	GO:0050866	negative regulation of cell activation	130	34	19.53	1.74091	0.00065	0.0268803
HbA1c	GO:0002675	positive regulation of acute inflammator...	22	10	3.31	3.02115	0.00065	0.0268803
HbA1c	GO:0009595	detection of biotic stimulus	22	10	3.31	3.02115	0.00065	0.0268803
HbA1c	GO:0006468	protein phosphorylation	1481	265	222.49	1.19106	0.00069	0.0284748
HbA1c	GO:0032655	regulation of interleukin-12 production	46	16	6.91	2.31548	0.0007	0.0288271
HbA1c	GO:0060402	calcium ion transport into cytosol	101	28	15.17	1.84575	0.00071	0.029178
HbA1c	GO:0002478	antigen processing and presentation of e...	156	39	23.44	1.66382	0.00072	0.0293445
HbA1c	GO:0050852	T cell receptor signaling pathway	156	39	23.44	1.66382	0.00072	0.0293445
HbA1c	GO:0050709	negative regulation of protein secretion	82	24	12.32	1.94805	0.00072	0.0293445
HbA1c	GO:0006865	amino acid transport	106	29	15.92	1.82161	0.00072	0.0293445
HbA1c	GO:0042886	amide transport	262	59	39.36	1.49898	0.00073	0.0296907
HbA1c	GO:0040017	positive regulation of locomotion	356	76	53.48	1.42109	0.00075	0.0303166
HbA1c	GO:0032722	positive regulation of chemokine product...	42	15	6.31	2.37718	0.00075	0.0303166
HbA1c	GO:0034097	response to cytokine	702	136	105.46	1.28959	0.00075	0.0303166
HbA1c	GO:0050790	regulation of catalytic activity	1900	332	285.44	1.16312	0.00076	0.0305954
HbA1c	GO:0042590	antigen processing and presentation of e...	73	22	10.97	2.00547	0.00076	0.0305954
HbA1c	GO:0032414	positive regulation of ion transmembrane...	55	18	8.26	2.17918	0.00077	0.030872
HbA1c	GO:0050764	regulation of phagocytosis	55	18	8.26	2.17918	0.00077	0.030872
HbA1c	GO:0002437	inflammatory response to antigenic stimu...	38	14	5.71	2.45184	0.00078	0.0311463
HbA1c	GO:0032720	negative regulation of tumor necrosis fa...	38	14	5.71	2.45184	0.00078	0.0311463
HbA1c	GO:0070371	ERK1 and ERK2 cascade	188	45	28.24	1.59348	0.0008	0.0318161
HbA1c	GO:0032496	response to lipopolysaccharide	263	59	39.51	1.49329	0.0008	0.0318161
HbA1c	GO:0060429	epithelium development	816	155	122.59	1.26438	0.00081	0.032149
HbA1c	GO:1902932	positive regulation of alcohol biosynthe...	19	9	2.85	3.15789	0.00084	0.0332061
HbA1c	GO:2000516	positive regulation of CD4-positive, alp...	19	9	2.85	3.15789	0.00084	0.0332061
HbA1c	GO:0030316	osteoclast differentiation	69	21	10.37	2.02507	0.00086	0.0339287
Insulin (Y/N)	GO:0006955	immune response	1305	69	37.12	1.85884	2.2e-07	0.0029589
Insulin (Y/N)	GO:0050896	response to stimulus	6072	218	172.73	1.26209	4.4e-07	0.0029589
Insulin (Y/N)	GO:0019882	antigen processing and presentation	209	21	5.95	3.52941	5.2e-07	0.0029589
Insulin (Y/N)	GO:0048584	positive regulation of response to stimu...	1672	81	47.56	1.70311	6e-07	0.0029589
Insulin (Y/N)	GO:0030593	neutrophil chemotaxis	61	11	1.74	6.32184	9.9e-07	0.00390575
Insulin (Y/N)	GO:0097529	myeloid leukocyte migration	118	15	3.36	4.46429	1.2e-06	0.0039452
Insulin (Y/N)	GO:1990266	neutrophil migration	67	11	1.91	5.75916	2.6e-06	0.0073268
Insulin (Y/N)	GO:0019884	antigen processing and presentation of e...	161	17	4.58	3.71179	3.3e-06	0.00813697
Insulin (Y/N)	GO:0002376	immune system process	2074	92	59	1.55932	4.1e-06	0.00898629
Insulin (Y/N)	GO:0071621	granulocyte chemotaxis	71	11	2.02	5.44554	4.7e-06	0.00927122
Insulin (Y/N)	GO:0032103	positive regulation of response to exter...	224	20	6.37	3.13972	6.1e-06	0.010939
Insulin (Y/N)	GO:0030595	leukocyte chemotaxis	135	15	3.84	3.90625	6.7e-06	0.0110137
Insulin (Y/N)	GO:0048002	antigen processing and presentation of p...	174	17	4.95	3.43434	9.4e-06	0.0138082
Insulin (Y/N)	GO:0006636	unsaturated fatty acid biosynthetic proc...	50	9	1.42	6.33803	9.8e-06	0.0138082
Insulin (Y/N)	GO:0009605	response to external stimulus	1890	84	53.76	1.5625	1.2e-05	0.0138082
Insulin (Y/N)	GO:0097530	granulocyte migration	78	11	2.22	4.95495	1.2e-05	0.0138082
Insulin (Y/N)	GO:0032501	multicellular organismal process	4863	177	138.34	1.27946	1.3e-05	0.0138082
Insulin (Y/N)	GO:0046456	icosanoid biosynthetic process	40	8	1.14	7.01754	1.4e-05	0.0138082
Insulin (Y/N)	GO:1901570	fatty acid derivative biosynthetic proce...	40	8	1.14	7.01754	1.4e-05	0.0138082
Insulin (Y/N)	GO:0044700	single organism signaling	4396	163	125.05	1.30348	1.4e-05	0.0138082
Insulin (Y/N)	GO:0023052	signaling	4404	163	125.28	1.30109	1.6e-05	0.0150293
Insulin (Y/N)	GO:0002764	immune response-regulating signaling pat...	555	34	15.79	2.15326	2e-05	0.0172603
Insulin (Y/N)	GO:0050778	positive regulation of immune response	556	34	15.82	2.14918	2.1e-05	0.0172603
Insulin (Y/N)	GO:0003008	system process	1069	54	30.41	1.77573	2.1e-05	0.0172603
Insulin (Y/N)	GO:0002757	immune response-activating signal transd...	416	28	11.83	2.36686	2.2e-05	0.0173589
Insulin (Y/N)	GO:0007154	cell communication	4462	163	126.93	1.28417	3.5e-05	0.0265542
Insulin (Y/N)	GO:0002478	antigen processing and presentation of e...	156	15	4.44	3.37838	3.8e-05	0.0277625
Insulin (Y/N)	GO:0002253	activation of immune response	454	29	12.91	2.24632	4e-05	0.02818
Insulin (Y/N)	GO:0031349	positive regulation of defense response	365	25	10.38	2.40848	4.5e-05	0.0306093
Insulin (Y/N)	GO:0070887	cellular response to chemical stimulus	2327	96	66.2	1.45015	5e-05	0.0328767
Insulin (Y/N)	GO:0002768	immune response-regulating cell surface ...	438	28	12.46	2.24719	5.4e-05	0.0343614
Insulin (Y/N)	GO:0044707	single-multicellular organism process	4553	164	129.52	1.26621	7.6e-05	0.0460273
Insulin (Y/N)	GO:0060326	cell chemotaxis	185	16	5.26	3.04183	7.7e-05	0.0460273
Anti-Diabetics (Y/N)	GO:0050896	response to stimulus	6072	976	797.55	1.22375	3.9e-22	7.69314e-18
Anti-Diabetics (Y/N)	GO:0050900	leukocyte migration	282	99	37.04	2.67279	1.3e-21	1.28219e-17
Anti-Diabetics (Y/N)	GO:0002376	immune system process	2074	408	272.42	1.49769	1.6e-20	1.05205e-16
Anti-Diabetics (Y/N)	GO:0007154	cell communication	4462	751	586.08	1.2814	7.1e-20	3.50136e-16
Anti-Diabetics (Y/N)	GO:0044700	single organism signaling	4396	741	577.41	1.28332	1.1e-19	3.9452e-16
Anti-Diabetics (Y/N)	GO:0023052	signaling	4404	742	578.46	1.28272	1.2e-19	3.9452e-16
Anti-Diabetics (Y/N)	GO:0007155	cell adhesion	1155	255	151.71	1.68084	7e-19	1.9726e-15
Anti-Diabetics (Y/N)	GO:0022610	biological adhesion	1160	255	152.36	1.67367	1.3e-18	3.20547e-15
Anti-Diabetics (Y/N)	GO:0006955	immune response	1305	278	171.41	1.62184	2.5e-18	5.47944e-15
Anti-Diabetics (Y/N)	GO:0001775	cell activation	781	186	102.58	1.81322	2.9e-17	5.72054e-14
Anti-Diabetics (Y/N)	GO:0044763	single-organism cellular process	9101	1325	1195.41	1.10841	4.6e-17	7.72602e-14
Anti-Diabetics (Y/N)	GO:0044699	single-organism process	9885	1413	1298.38	1.08828	4.7e-17	7.72602e-14
Anti-Diabetics (Y/N)	GO:0007165	signal transduction	4079	684	535.77	1.27667	6.4e-17	9.71126e-14
Anti-Diabetics (Y/N)	GO:0006952	defense response	1388	286	182.31	1.56876	9e-17	1.2681e-13
Anti-Diabetics (Y/N)	GO:0002682	regulation of immune system process	1241	262	163	1.60736	1e-16	1.31507e-13
Anti-Diabetics (Y/N)	GO:0016477	cell migration	986	218	129.51	1.68327	3.3e-16	4.06849e-13
Anti-Diabetics (Y/N)	GO:0009605	response to external stimulus	1890	361	248.25	1.45418	8.1e-16	9.39886e-13
Anti-Diabetics (Y/N)	GO:0045321	leukocyte activation	587	145	77.1	1.88067	5.4e-15	5.9178e-12
Anti-Diabetics (Y/N)	GO:0006928	movement of cell or subcellular componen...	1565	307	205.56	1.49348	6.4e-15	6.50958e-12
Anti-Diabetics (Y/N)	GO:0040011	locomotion	1451	289	190.59	1.51634	6.6e-15	6.50958e-12
Anti-Diabetics (Y/N)	GO:0002684	positive regulation of immune system pro...	776	178	101.93	1.7463	7.1e-15	6.66927e-12
Anti-Diabetics (Y/N)	GO:0032501	multicellular organismal process	4863	779	638.75	1.21957	1.4e-14	1.25529e-11
Anti-Diabetics (Y/N)	GO:0002685	regulation of leukocyte migration	122	50	16.02	3.1211	1.5e-14	1.28648e-11
Anti-Diabetics (Y/N)	GO:0006954	inflammatory response	485	125	63.7	1.96232	1.7e-14	1.39726e-11
Anti-Diabetics (Y/N)	GO:0030595	leukocyte chemotaxis	135	53	17.73	2.98928	2e-14	1.57808e-11
Anti-Diabetics (Y/N)	GO:0048870	cell motility	1051	221	138.05	1.60087	6.4e-14	4.67579e-11
Anti-Diabetics (Y/N)	GO:0051674	localization of cell	1051	221	138.05	1.60087	6.4e-14	4.67579e-11
Anti-Diabetics (Y/N)	GO:0050865	regulation of cell activation	389	105	51.09	2.0552	9.9e-14	6.97455e-11
Anti-Diabetics (Y/N)	GO:0002694	regulation of leukocyte activation	360	99	47.29	2.09347	1.5e-13	1.02031e-10
Anti-Diabetics (Y/N)	GO:0048584	positive regulation of response to stimu...	1672	317	219.62	1.4434	2.4e-13	1.57808e-10
Anti-Diabetics (Y/N)	GO:0007159	leukocyte cell-cell adhesion	405	107	53.2	2.01128	2.6e-13	1.65444e-10
Anti-Diabetics (Y/N)	GO:0042221	response to chemical	3139	533	412.3	1.29275	2.8e-13	1.72602e-10
Anti-Diabetics (Y/N)	GO:0002250	adaptive immune response	268	80	35.2	2.27273	3.3e-13	1.9726e-10
Anti-Diabetics (Y/N)	GO:0044707	single-multicellular organism process	4553	729	598.03	1.219	3.7e-13	2.14665e-10
Anti-Diabetics (Y/N)	GO:0051716	cellular response to stimulus	5153	809	676.84	1.19526	5.2e-13	2.93072e-10
Anti-Diabetics (Y/N)	GO:0060326	cell chemotaxis	185	61	24.3	2.51029	2.1e-12	1.15068e-09
Anti-Diabetics (Y/N)	GO:0070661	leukocyte proliferation	212	66	27.85	2.36984	5e-12	2.66568e-09
Anti-Diabetics (Y/N)	GO:0048513	animal organ development	2354	412	309.2	1.33247	7.6e-12	3.9452e-09
Anti-Diabetics (Y/N)	GO:0046649	lymphocyte activation	505	121	66.33	1.82421	1e-11	5.05795e-09
Anti-Diabetics (Y/N)	GO:0065008	regulation of biological quality	2759	470	362.39	1.29695	1.1e-11	5.29234e-09
Anti-Diabetics (Y/N)	GO:0098602	single organism cell adhesion	637	144	83.67	1.72105	1.1e-11	5.29234e-09
Anti-Diabetics (Y/N)	GO:0050776	regulation of immune response	817	174	107.31	1.62147	1.4e-11	6.42242e-09
Anti-Diabetics (Y/N)	GO:0050867	positive regulation of cell activation	246	72	32.31	2.22841	1.4e-11	6.42242e-09
Anti-Diabetics (Y/N)	GO:0016337	single organismal cell-cell adhesion	593	136	77.89	1.74605	1.5e-11	6.72477e-09
Anti-Diabetics (Y/N)	GO:0030155	regulation of cell adhesion	542	127	71.19	1.78396	1.6e-11	7.01369e-09
Anti-Diabetics (Y/N)	GO:0002274	myeloid leukocyte activation	130	47	17.08	2.75176	1.9e-11	8.1477e-09
Anti-Diabetics (Y/N)	GO:0097529	myeloid leukocyte migration	118	44	15.5	2.83871	2.6e-11	1.09123e-08
Anti-Diabetics (Y/N)	GO:0002699	positive regulation of immune effector p...	127	46	16.68	2.75779	2.9e-11	1.19178e-08
Anti-Diabetics (Y/N)	GO:0002252	immune effector process	622	140	81.7	1.71359	3e-11	1.20771e-08
Anti-Diabetics (Y/N)	GO:0007166	cell surface receptor signaling pathway	2247	393	295.14	1.33157	3.2e-11	1.26246e-08
Anti-Diabetics (Y/N)	GO:0070663	regulation of leukocyte proliferation	164	54	21.54	2.50696	4.1e-11	1.58582e-08
Anti-Diabetics (Y/N)	GO:0002703	regulation of leukocyte mediated immunit...	124	45	16.29	2.76243	4.4e-11	1.66912e-08
Anti-Diabetics (Y/N)	GO:0002687	positive regulation of leukocyte migrati...	87	36	11.43	3.14961	5.2e-11	1.89954e-08
Anti-Diabetics (Y/N)	GO:0070486	leukocyte aggregation	378	96	49.65	1.93353	5.2e-11	1.89954e-08
Anti-Diabetics (Y/N)	GO:0034109	homotypic cell-cell adhesion	433	106	56.87	1.8639	5.4e-11	1.90215e-08
Anti-Diabetics (Y/N)	GO:0032943	mononuclear cell proliferation	203	62	26.66	2.32558	5.4e-11	1.90215e-08
Anti-Diabetics (Y/N)	GO:0098609	cell-cell adhesion	704	153	92.47	1.65459	5.7e-11	1.9726e-08
Anti-Diabetics (Y/N)	GO:0002443	leukocyte mediated immunity	229	67	30.08	2.22739	7.5e-11	2.54098e-08
Anti-Diabetics (Y/N)	GO:0002696	positive regulation of leukocyte activat...	239	69	31.39	2.19815	7.6e-11	2.54098e-08
Anti-Diabetics (Y/N)	GO:0042110	T cell activation	370	94	48.6	1.93416	8.2e-11	2.65169e-08
Anti-Diabetics (Y/N)	GO:0070489	T cell aggregation	370	94	48.6	1.93416	8.2e-11	2.65169e-08
Anti-Diabetics (Y/N)	GO:0051239	regulation of multicellular organismal p...	1985	352	260.73	1.35006	9.1e-11	2.89527e-08
Anti-Diabetics (Y/N)	GO:0071593	lymphocyte aggregation	371	94	48.73	1.929	9.6e-11	3.00587e-08
Anti-Diabetics (Y/N)	GO:0008283	cell proliferation	1534	284	201.49	1.4095	9.9e-11	3.03477e-08
Anti-Diabetics (Y/N)	GO:0006950	response to stress	3242	533	425.83	1.25167	1e-10	3.03477e-08
Anti-Diabetics (Y/N)	GO:0046903	secretion	795	167	104.42	1.59931	1.2e-10	3.53301e-08
Anti-Diabetics (Y/N)	GO:0032944	regulation of mononuclear cell prolifera...	159	52	20.88	2.49042	1.2e-10	3.53301e-08
Anti-Diabetics (Y/N)	GO:0002688	regulation of leukocyte chemotaxis	74	32	9.72	3.29218	1.5e-10	4.35132e-08
Anti-Diabetics (Y/N)	GO:0002366	leukocyte activation involved in immune ...	160	52	21.02	2.47383	1.6e-10	4.57414e-08
Anti-Diabetics (Y/N)	GO:0048583	regulation of response to stimulus	2971	493	390.24	1.26333	2e-10	5.636e-08
Anti-Diabetics (Y/N)	GO:0071621	granulocyte chemotaxis	71	31	9.33	3.32262	2.2e-10	6.02739e-08
Anti-Diabetics (Y/N)	GO:0051179	localization	4392	690	576.88	1.19609	2.2e-10	6.02739e-08
Anti-Diabetics (Y/N)	GO:0046651	lymphocyte proliferation	200	60	26.27	2.28397	2.5e-10	6.75548e-08
Anti-Diabetics (Y/N)	GO:0006935	chemotaxis	682	147	89.58	1.64099	2.6e-10	6.83835e-08
Anti-Diabetics (Y/N)	GO:0042330	taxis	682	147	89.58	1.64099	2.6e-10	6.83835e-08
Anti-Diabetics (Y/N)	GO:0002263	cell activation involved in immune respo...	162	52	21.28	2.44361	2.7e-10	7.00792e-08
Anti-Diabetics (Y/N)	GO:0050795	regulation of behavior	186	57	24.43	2.3332	2.8e-10	7.17309e-08
Anti-Diabetics (Y/N)	GO:0051270	regulation of cellular component movemen...	642	140	84.33	1.66014	3.1e-10	7.83982e-08
Anti-Diabetics (Y/N)	GO:0050920	regulation of chemotaxis	150	49	19.7	2.48731	4.4e-10	1.09866e-07
Anti-Diabetics (Y/N)	GO:0051249	regulation of lymphocyte activation	317	82	41.64	1.96926	5.3e-10	1.30685e-07
Anti-Diabetics (Y/N)	GO:0003008	system process	1069	208	140.41	1.48138	7.3e-10	1.77778e-07
Anti-Diabetics (Y/N)	GO:0008284	positive regulation of cell proliferatio...	638	138	83.8	1.64678	7.6e-10	1.82826e-07
Anti-Diabetics (Y/N)	GO:0097530	granulocyte migration	78	32	10.25	3.12195	7.9e-10	1.87753e-07
Anti-Diabetics (Y/N)	GO:0050670	regulation of lymphocyte proliferation	157	50	20.62	2.42483	8e-10	1.87867e-07
Anti-Diabetics (Y/N)	GO:0032879	regulation of localization	1871	330	245.75	1.34283	8.4e-10	1.94939e-07
Anti-Diabetics (Y/N)	GO:0009611	response to wounding	822	168	107.97	1.55599	9.6e-10	2.17666e-07
Anti-Diabetics (Y/N)	GO:0007267	cell-cell signaling	773	160	101.53	1.57589	9.6e-10	2.17666e-07
Anti-Diabetics (Y/N)	GO:0032940	secretion by cell	702	148	92.21	1.60503	1.2e-09	2.68991e-07
Anti-Diabetics (Y/N)	GO:0007610	behavior	545	121	71.59	1.69018	1.7e-09	3.76789e-07
Anti-Diabetics (Y/N)	GO:0002690	positive regulation of leukocyte chemota...	61	27	8.01	3.37079	2.2e-09	4.76892e-07
Anti-Diabetics (Y/N)	GO:0030593	neutrophil chemotaxis	61	27	8.01	3.37079	2.2e-09	4.76892e-07
Anti-Diabetics (Y/N)	GO:0006811	ion transport	1040	201	136.6	1.47145	2.6e-09	5.57474e-07
Anti-Diabetics (Y/N)	GO:0002697	regulation of immune effector process	339	84	44.53	1.88637	3.1e-09	6.57533e-07
Anti-Diabetics (Y/N)	GO:0050778	positive regulation of immune response	556	122	73.03	1.67055	3.2e-09	6.64455e-07
Anti-Diabetics (Y/N)	GO:0048731	system development	3352	539	440.28	1.22422	3.2e-09	6.64455e-07
Anti-Diabetics (Y/N)	GO:0098771	inorganic ion homeostasis	443	102	58.19	1.75288	4.7e-09	9.65752e-07
Anti-Diabetics (Y/N)	GO:0045785	positive regulation of cell adhesion	315	79	41.37	1.9096	5.1e-09	1.03714e-06
Anti-Diabetics (Y/N)	GO:1901565	organonitrogen compound catabolic proces...	289	74	37.96	1.94942	6e-09	1.20771e-06
Anti-Diabetics (Y/N)	GO:0032101	regulation of response to external stimu...	696	144	91.42	1.57515	7.4e-09	1.47447e-06
Anti-Diabetics (Y/N)	GO:0042127	regulation of cell proliferation	1195	223	156.96	1.42074	7.7e-09	1.5189e-06
Anti-Diabetics (Y/N)	GO:0022407	regulation of cell-cell adhesion	318	79	41.77	1.89131	8.1e-09	1.58199e-06
Anti-Diabetics (Y/N)	GO:0055080	cation homeostasis	436	100	57.27	1.74611	8.2e-09	1.58582e-06
Anti-Diabetics (Y/N)	GO:0032729	positive regulation of interferon-gamma ...	49	23	6.44	3.57143	8.6e-09	1.64703e-06
Anti-Diabetics (Y/N)	GO:0042098	T cell proliferation	148	46	19.44	2.36626	9e-09	1.70706e-06
Anti-Diabetics (Y/N)	GO:0009617	response to bacterium	369	88	48.47	1.81556	9.5e-09	1.78473e-06
Anti-Diabetics (Y/N)	GO:0034110	regulation of homotypic cell-cell adhesi...	262	68	34.41	1.97617	1.4e-08	2.60532e-06
Anti-Diabetics (Y/N)	GO:0032609	interferon-gamma production	82	31	10.77	2.87837	1.5e-08	2.73972e-06
Anti-Diabetics (Y/N)	GO:1903037	regulation of leukocyte cell-cell adhesi...	252	66	33.1	1.99396	1.5e-08	2.73972e-06
Anti-Diabetics (Y/N)	GO:0030334	regulation of cell migration	572	122	75.13	1.62385	1.8e-08	3.22789e-06
Anti-Diabetics (Y/N)	GO:0044712	single-organism catabolic process	905	176	118.87	1.48061	1.8e-08	3.22789e-06
Anti-Diabetics (Y/N)	GO:0001819	positive regulation of cytokine producti...	324	79	42.56	1.8562	2e-08	3.55423e-06
Anti-Diabetics (Y/N)	GO:0006897	endocytosis	526	114	69.09	1.65002	2.2e-08	3.87475e-06
Anti-Diabetics (Y/N)	GO:0007275	multicellular organism development	3741	587	491.38	1.19459	2.3e-08	4.01503e-06
Anti-Diabetics (Y/N)	GO:1990266	neutrophil migration	67	27	8.8	3.06818	2.6e-08	4.45979e-06
Anti-Diabetics (Y/N)	GO:0048856	anatomical structure development	3926	612	515.68	1.18678	2.6e-08	4.45979e-06
Anti-Diabetics (Y/N)	GO:0001817	regulation of cytokine production	469	104	61.6	1.68831	2.7e-08	4.5914e-06
Anti-Diabetics (Y/N)	GO:0051240	positive regulation of multicellular org...	1115	208	146.45	1.42028	2.8e-08	4.68075e-06
Anti-Diabetics (Y/N)	GO:0050714	positive regulation of protein secretion	153	46	20.1	2.28856	2.8e-08	4.68075e-06
Anti-Diabetics (Y/N)	GO:0048520	positive regulation of behavior	111	37	14.58	2.53772	3.3e-08	5.42465e-06
Anti-Diabetics (Y/N)	GO:0070665	positive regulation of leukocyte prolife...	102	35	13.4	2.61194	3.3e-08	5.42465e-06
Anti-Diabetics (Y/N)	GO:0001816	cytokine production	524	113	68.83	1.64173	3.4e-08	5.49741e-06
Anti-Diabetics (Y/N)	GO:2000145	regulation of cell motility	602	126	79.07	1.59352	3.4e-08	5.49741e-06
Anti-Diabetics (Y/N)	GO:0032649	regulation of interferon-gamma productio...	72	28	9.46	2.95983	3.6e-08	5.77346e-06
Anti-Diabetics (Y/N)	GO:0050921	positive regulation of chemotaxis	98	34	12.87	2.6418	3.8e-08	6.04506e-06
Anti-Diabetics (Y/N)	GO:0007186	G-protein coupled receptor signaling pat...	478	105	62.78	1.67251	3.9e-08	6.15451e-06
Anti-Diabetics (Y/N)	GO:0042129	regulation of T cell proliferation	121	39	15.89	2.45437	4e-08	6.26222e-06
Anti-Diabetics (Y/N)	GO:0050707	regulation of cytokine secretion	112	37	14.71	2.5153	4.3e-08	6.67888e-06
Anti-Diabetics (Y/N)	GO:1903039	positive regulation of leukocyte cell-ce...	175	50	22.99	2.17486	4.5e-08	6.93492e-06
Anti-Diabetics (Y/N)	GO:0040012	regulation of locomotion	642	132	84.33	1.56528	4.8e-08	7.33991e-06
Anti-Diabetics (Y/N)	GO:0044765	single-organism transport	3031	486	398.12	1.22074	4.9e-08	7.43518e-06
Anti-Diabetics (Y/N)	GO:0050801	ion homeostasis	486	106	63.84	1.6604	5e-08	7.47197e-06
Anti-Diabetics (Y/N)	GO:0050863	regulation of T cell activation	243	63	31.92	1.97368	5e-08	7.47197e-06
Anti-Diabetics (Y/N)	GO:1902578	single-organism localization	3175	506	417.03	1.21334	5.2e-08	7.71242e-06
Anti-Diabetics (Y/N)	GO:0048518	positive regulation of biological proces...	4369	670	573.86	1.16753	5.5e-08	8.09649e-06
Anti-Diabetics (Y/N)	GO:0002275	myeloid cell activation involved in immu...	57	24	7.49	3.20427	5.7e-08	8.32876e-06
Anti-Diabetics (Y/N)	GO:0055065	metal ion homeostasis	400	91	52.54	1.73201	5.9e-08	8.5576e-06
Anti-Diabetics (Y/N)	GO:0042742	defense response to bacterium	118	38	15.5	2.45161	6.1e-08	8.78311e-06
Anti-Diabetics (Y/N)	GO:0055085	transmembrane transport	971	184	127.54	1.44268	6.2e-08	8.86241e-06
Anti-Diabetics (Y/N)	GO:0019932	second-messenger-mediated signaling	192	53	25.22	2.10151	6.3e-08	8.94056e-06
Anti-Diabetics (Y/N)	GO:0032946	positive regulation of mononuclear cell ...	100	34	13.13	2.58949	6.8e-08	9.5812e-06
Anti-Diabetics (Y/N)	GO:0032103	positive regulation of response to exter...	224	59	29.42	2.00544	7.2e-08	1.00671e-05
Anti-Diabetics (Y/N)	GO:0050715	positive regulation of cytokine secretio...	74	28	9.72	2.88066	7.3e-08	1.00671e-05
Anti-Diabetics (Y/N)	GO:0050663	cytokine secretion	133	41	17.47	2.34688	7.4e-08	1.00671e-05
Anti-Diabetics (Y/N)	GO:0022409	positive regulation of cell-cell adhesio...	198	54	26.01	2.07612	7.4e-08	1.00671e-05
Anti-Diabetics (Y/N)	GO:0070887	cellular response to chemical stimulus	2327	385	305.65	1.25961	7.4e-08	1.00671e-05
Anti-Diabetics (Y/N)	GO:0034112	positive regulation of homotypic cell-ce...	173	49	22.72	2.15669	8.2e-08	1.1079e-05
Anti-Diabetics (Y/N)	GO:0051047	positive regulation of secretion	257	65	33.76	1.92536	8.4e-08	1.1272e-05
Anti-Diabetics (Y/N)	GO:0006812	cation transport	700	140	91.94	1.52273	1.1e-07	1.45628e-05
Anti-Diabetics (Y/N)	GO:0048878	chemical homeostasis	744	147	97.72	1.5043	1.1e-07	1.45628e-05
Anti-Diabetics (Y/N)	GO:0006873	cellular ion homeostasis	383	87	50.31	1.72928	1.2e-07	1.57808e-05
Anti-Diabetics (Y/N)	GO:0019722	calcium-mediated signaling	121	38	15.89	2.39144	1.3e-07	1.68709e-05
Anti-Diabetics (Y/N)	GO:0051046	regulation of secretion	483	104	63.44	1.63934	1.3e-07	1.68709e-05
Anti-Diabetics (Y/N)	GO:0051251	positive regulation of lymphocyte activa...	218	57	28.63	1.99092	1.6e-07	2.06285e-05
Anti-Diabetics (Y/N)	GO:0033003	regulation of mast cell activation	30	16	3.94	4.06091	1.7e-07	2.17755e-05
Anti-Diabetics (Y/N)	GO:0002460	adaptive immune response based on somati...	177	49	23.25	2.10753	1.8e-07	2.29076e-05
Anti-Diabetics (Y/N)	GO:0016054	organic acid catabolic process	198	53	26.01	2.03768	1.9e-07	2.37211e-05
Anti-Diabetics (Y/N)	GO:0046395	carboxylic acid catabolic process	198	53	26.01	2.03768	1.9e-07	2.37211e-05
Anti-Diabetics (Y/N)	GO:0002521	leukocyte differentiation	375	85	49.26	1.72554	1.9e-07	2.37211e-05
Anti-Diabetics (Y/N)	GO:0051049	regulation of transport	1329	236	174.56	1.35197	2.1e-07	2.60532e-05
Anti-Diabetics (Y/N)	GO:1903532	positive regulation of secretion by cell	236	60	31	1.93548	2.2e-07	2.69548e-05
Anti-Diabetics (Y/N)	GO:0030003	cellular cation homeostasis	376	85	49.39	1.721	2.2e-07	2.69548e-05
Anti-Diabetics (Y/N)	GO:0010033	response to organic substance	2427	396	318.78	1.24224	2.3e-07	2.78342e-05
Anti-Diabetics (Y/N)	GO:0010647	positive regulation of cell communicatio...	1317	234	172.99	1.35268	2.3e-07	2.78342e-05
Anti-Diabetics (Y/N)	GO:0006898	receptor-mediated endocytosis	242	61	31.79	1.91884	2.4e-07	2.88673e-05
Anti-Diabetics (Y/N)	GO:0023056	positive regulation of signaling	1298	231	170.49	1.35492	2.5e-07	2.98879e-05
Anti-Diabetics (Y/N)	GO:0002449	lymphocyte mediated immunity	169	47	22.2	2.11712	2.7e-07	3.18923e-05
Anti-Diabetics (Y/N)	GO:0050870	positive regulation of T cell activation	169	47	22.2	2.11712	2.7e-07	3.18923e-05
Anti-Diabetics (Y/N)	GO:0042592	homeostatic process	1201	216	157.75	1.36926	2.9e-07	3.40508e-05
Anti-Diabetics (Y/N)	GO:0009063	cellular amino acid catabolic process	101	33	13.27	2.48681	3e-07	3.50166e-05
Anti-Diabetics (Y/N)	GO:0055082	cellular chemical homeostasis	479	102	62.92	1.62111	3.1e-07	3.57606e-05
Anti-Diabetics (Y/N)	GO:0043300	regulation of leukocyte degranulation	31	16	4.07	3.9312	3.1e-07	3.57606e-05
Anti-Diabetics (Y/N)	GO:0034220	ion transmembrane transport	663	132	87.08	1.51585	3.3e-07	3.78464e-05
Anti-Diabetics (Y/N)	GO:0045087	innate immune response	865	164	113.62	1.44341	3.4e-07	3.87679e-05
Anti-Diabetics (Y/N)	GO:0002286	T cell activation involved in immune res...	58	23	7.62	3.01837	4e-07	4.53471e-05
Anti-Diabetics (Y/N)	GO:0044281	small molecule metabolic process	2113	349	277.54	1.25748	4.6e-07	5.18512e-05
Anti-Diabetics (Y/N)	GO:0050671	positive regulation of lymphocyte prolif...	98	32	12.87	2.4864	4.7e-07	5.23798e-05
Anti-Diabetics (Y/N)	GO:0023051	regulation of signaling	2393	389	314.32	1.23759	4.7e-07	5.23798e-05
Anti-Diabetics (Y/N)	GO:0006875	cellular metal ion homeostasis	348	79	45.71	1.72829	4.9e-07	5.43019e-05
Anti-Diabetics (Y/N)	GO:0051272	positive regulation of cellular componen...	354	80	46.5	1.72043	5e-07	5.51006e-05
Anti-Diabetics (Y/N)	GO:0050848	regulation of calcium-mediated signaling	59	23	7.75	2.96774	5.7e-07	6.24657e-05
Anti-Diabetics (Y/N)	GO:0032502	developmental process	4400	666	577.94	1.15237	5.9e-07	6.43002e-05
Anti-Diabetics (Y/N)	GO:0043299	leukocyte degranulation	51	21	6.7	3.13433	6e-07	6.50308e-05
Anti-Diabetics (Y/N)	GO:0042102	positive regulation of T cell proliferat...	72	26	9.46	2.74841	6.2e-07	6.68313e-05
Anti-Diabetics (Y/N)	GO:0071216	cellular response to biotic stimulus	153	43	20.1	2.1393	6.4e-07	6.86122e-05
Anti-Diabetics (Y/N)	GO:0019725	cellular homeostasis	597	120	78.42	1.53022	7e-07	7.46389e-05
Anti-Diabetics (Y/N)	GO:0044767	single-organism developmental process	4343	657	570.45	1.15172	8.5e-07	8.96636e-05
Anti-Diabetics (Y/N)	GO:0072507	divalent inorganic cation homeostasis	284	67	37.3	1.79625	8.5e-07	8.96636e-05
Anti-Diabetics (Y/N)	GO:0071622	regulation of granulocyte chemotaxis	33	16	4.33	3.69515	9.4e-07	9.863e-05
Anti-Diabetics (Y/N)	GO:0032787	monocarboxylic acid metabolic process	466	98	61.21	1.60105	9.5e-07	9.91519e-05
Anti-Diabetics (Y/N)	GO:0030154	cell differentiation	2821	447	370.54	1.20635	1e-06	0.000102207
Anti-Diabetics (Y/N)	GO:0006810	transport	3476	538	456.57	1.17835	1e-06	0.000102207
Anti-Diabetics (Y/N)	GO:0051050	positive regulation of transport	714	138	93.78	1.47153	1e-06	0.000102207
Anti-Diabetics (Y/N)	GO:0009083	branched-chain amino acid catabolic proc...	23	13	3.02	4.30464	1e-06	0.000102207
Anti-Diabetics (Y/N)	GO:0009607	response to biotic stimulus	703	136	92.34	1.47282	1.2e-06	0.000120158
Anti-Diabetics (Y/N)	GO:0010646	regulation of cell communication	2421	390	318	1.22642	1.2e-06	0.000120158
Anti-Diabetics (Y/N)	GO:0043269	regulation of ion transport	391	85	51.36	1.65498	1.2e-06	0.000120158
Anti-Diabetics (Y/N)	GO:0002886	regulation of myeloid leukocyte mediated...	30	15	3.94	3.80711	1.2e-06	0.000120158
Anti-Diabetics (Y/N)	GO:0016192	vesicle-mediated transport	1145	204	150.39	1.35647	1.3e-06	0.000127581
Anti-Diabetics (Y/N)	GO:0051234	establishment of localization	3591	553	471.67	1.17243	1.3e-06	0.000127581
Anti-Diabetics (Y/N)	GO:1903530	regulation of secretion by cell	445	94	58.45	1.60821	1.3e-06	0.000127581
Anti-Diabetics (Y/N)	GO:0030335	positive regulation of cell migration	339	76	44.53	1.70671	1.3e-06	0.000127581
Anti-Diabetics (Y/N)	GO:2000147	positive regulation of cell motility	345	77	45.32	1.69903	1.4e-06	0.000134714
Anti-Diabetics (Y/N)	GO:0007599	hemostasis	458	96	60.16	1.59574	1.4e-06	0.000134714
Anti-Diabetics (Y/N)	GO:0043207	response to external biotic stimulus	674	131	88.53	1.47972	1.4e-06	0.000134714
Anti-Diabetics (Y/N)	GO:0051707	response to other organism	674	131	88.53	1.47972	1.4e-06	0.000134714
Anti-Diabetics (Y/N)	GO:0071219	cellular response to molecule of bacteri...	137	39	17.99	2.16787	1.5e-06	0.000143636
Anti-Diabetics (Y/N)	GO:0007596	blood coagulation	453	95	59.5	1.59664	1.6e-06	0.000152471
Anti-Diabetics (Y/N)	GO:0030001	metal ion transport	539	109	70.8	1.53955	1.7e-06	0.00015893
Anti-Diabetics (Y/N)	GO:0009888	tissue development	1330	231	174.69	1.32234	1.7e-06	0.00015893
Anti-Diabetics (Y/N)	GO:0048522	positive regulation of cellular process	3774	577	495.71	1.16399	1.7e-06	0.00015893
Anti-Diabetics (Y/N)	GO:0002695	negative regulation of leukocyte activat...	113	34	14.84	2.29111	1.7e-06	0.00015893
Anti-Diabetics (Y/N)	GO:0032675	regulation of interleukin-6 production	80	27	10.51	2.56898	1.8e-06	0.000165148
Anti-Diabetics (Y/N)	GO:0002253	activation of immune response	454	95	59.63	1.59316	1.8e-06	0.000165148
Anti-Diabetics (Y/N)	GO:1902105	regulation of leukocyte differentiation	190	49	24.96	1.96314	1.8e-06	0.000165148
Anti-Diabetics (Y/N)	GO:0046631	alpha-beta T cell activation	94	30	12.35	2.42915	1.8e-06	0.000165148
Anti-Diabetics (Y/N)	GO:0006887	exocytosis	290	67	38.09	1.75899	1.9e-06	0.000171924
Anti-Diabetics (Y/N)	GO:0050817	coagulation	455	95	59.76	1.58969	1.9e-06	0.000171924
Anti-Diabetics (Y/N)	GO:0055074	calcium ion homeostasis	262	62	34.41	1.8018	1.9e-06	0.000171924
Anti-Diabetics (Y/N)	GO:0032635	interleukin-6 production	85	28	11.16	2.50896	2e-06	0.000180146
Anti-Diabetics (Y/N)	GO:0002706	regulation of lymphocyte mediated immuni...	90	29	11.82	2.45347	2.2e-06	0.00019726
Anti-Diabetics (Y/N)	GO:0003012	muscle system process	303	69	39.8	1.73367	2.3e-06	0.000205293
Anti-Diabetics (Y/N)	GO:0044282	small molecule catabolic process	292	67	38.35	1.74707	2.4e-06	0.000213254
Anti-Diabetics (Y/N)	GO:0040017	positive regulation of locomotion	356	78	46.76	1.66809	2.5e-06	0.000221143
Anti-Diabetics (Y/N)	GO:0050866	negative regulation of cell activation	130	37	17.08	2.16628	2.7e-06	0.000236712
Anti-Diabetics (Y/N)	GO:0071222	cellular response to lipopolysaccharide	130	37	17.08	2.16628	2.7e-06	0.000236712
Anti-Diabetics (Y/N)	GO:0042060	wound healing	588	116	77.23	1.50201	2.8e-06	0.000243316
Anti-Diabetics (Y/N)	GO:0033993	response to lipid	746	141	97.99	1.43892	2.8e-06	0.000243316
Anti-Diabetics (Y/N)	GO:0006874	cellular calcium ion homeostasis	254	60	33.36	1.79856	3e-06	0.000259553
Anti-Diabetics (Y/N)	GO:0010562	positive regulation of phosphorus metabo...	915	167	120.18	1.38958	3.1e-06	0.000265872
Anti-Diabetics (Y/N)	GO:0045937	positive regulation of phosphate metabol...	915	167	120.18	1.38958	3.1e-06	0.000265872
Anti-Diabetics (Y/N)	GO:0006909	phagocytosis	183	47	24.04	1.95507	3.2e-06	0.000273261
Anti-Diabetics (Y/N)	GO:0046850	regulation of bone remodeling	32	15	4.2	3.57143	3.5e-06	0.000297591
Anti-Diabetics (Y/N)	GO:0050708	regulation of protein secretion	301	68	39.54	1.71978	3.6e-06	0.000304779
Anti-Diabetics (Y/N)	GO:0050878	regulation of body fluid levels	560	111	73.56	1.50897	3.7e-06	0.00031058
Anti-Diabetics (Y/N)	GO:0009967	positive regulation of signal transducti...	1209	211	158.8	1.32872	3.7e-06	0.00031058
Anti-Diabetics (Y/N)	GO:0046635	positive regulation of alpha-beta T cell...	40	17	5.25	3.2381	4.2e-06	0.000348106
Anti-Diabetics (Y/N)	GO:0006082	organic acid metabolic process	992	178	130.3	1.36608	4.2e-06	0.000348106
Anti-Diabetics (Y/N)	GO:0050864	regulation of B cell activation	88	28	11.56	2.42215	4.2e-06	0.000348106
Anti-Diabetics (Y/N)	GO:0045576	mast cell activation	44	18	5.78	3.11419	4.3e-06	0.000354903
Anti-Diabetics (Y/N)	GO:0033006	regulation of mast cell activation invol...	22	12	2.89	4.15225	4.6e-06	0.000376513
Anti-Diabetics (Y/N)	GO:0043304	regulation of mast cell degranulation	22	12	2.89	4.15225	4.6e-06	0.000376513
Anti-Diabetics (Y/N)	GO:0043436	oxoacid metabolic process	981	176	128.85	1.36593	4.9e-06	0.000397767
Anti-Diabetics (Y/N)	GO:0072503	cellular divalent inorganic cation homeo...	269	62	35.33	1.75488	4.9e-06	0.000397767
Anti-Diabetics (Y/N)	GO:0046634	regulation of alpha-beta T cell activati...	57	21	7.49	2.80374	5.1e-06	0.000412306
Anti-Diabetics (Y/N)	GO:0051241	negative regulation of multicellular org...	774	144	101.66	1.41649	5.4e-06	0.000434777
Anti-Diabetics (Y/N)	GO:0009081	branched-chain amino acid metabolic proc...	26	13	3.42	3.80117	6.5e-06	0.000521215
Anti-Diabetics (Y/N)	GO:1901700	response to oxygen-containing compound	1293	222	169.83	1.30719	6.6e-06	0.000527091
Anti-Diabetics (Y/N)	GO:0048871	multicellular organismal homeostasis	243	57	31.92	1.78571	6.7e-06	0.00053292
Anti-Diabetics (Y/N)	GO:0002683	negative regulation of immune system pro...	295	66	38.75	1.70323	7.1e-06	0.000560218
Anti-Diabetics (Y/N)	GO:0070371	ERK1 and ERK2 cascade	188	47	24.69	1.9036	7.1e-06	0.000560218
Anti-Diabetics (Y/N)	GO:0006629	lipid metabolic process	1034	183	135.81	1.34747	7.4e-06	0.000581563
Anti-Diabetics (Y/N)	GO:0032637	interleukin-8 production	54	20	7.09	2.82087	7.8e-06	0.000610567
Anti-Diabetics (Y/N)	GO:0002237	response to molecule of bacterial origin	273	62	35.86	1.72895	8.1e-06	0.000629057
Anti-Diabetics (Y/N)	GO:0070372	regulation of ERK1 and ERK2 cascade	178	45	23.38	1.92472	8.1e-06	0.000629057
Anti-Diabetics (Y/N)	GO:0016053	organic acid biosynthetic process	245	57	32.18	1.77129	8.7e-06	0.000670376
Anti-Diabetics (Y/N)	GO:0046394	carboxylic acid biosynthetic process	245	57	32.18	1.77129	8.7e-06	0.000670376
Anti-Diabetics (Y/N)	GO:0002279	mast cell activation involved in immune ...	34	15	4.47	3.3557	8.9e-06	0.000677843
Anti-Diabetics (Y/N)	GO:0043303	mast cell degranulation	34	15	4.47	3.3557	8.9e-06	0.000677843
Anti-Diabetics (Y/N)	GO:0002757	immune response-activating signal transd...	416	86	54.64	1.57394	8.9e-06	0.000677843
Anti-Diabetics (Y/N)	GO:0098542	defense response to other organism	380	80	49.91	1.60289	9.1e-06	0.00069041
Anti-Diabetics (Y/N)	GO:2000021	regulation of ion homeostasis	147	39	19.31	2.01968	9.6e-06	0.000725554
Anti-Diabetics (Y/N)	GO:0032496	response to lipopolysaccharide	263	60	34.54	1.73712	9.7e-06	0.000730314
Anti-Diabetics (Y/N)	GO:0051480	regulation of cytosolic calcium ion conc...	185	46	24.3	1.893	1e-05	0.000747197
Anti-Diabetics (Y/N)	GO:0072606	interleukin-8 secretion	20	11	2.63	4.18251	1e-05	0.000747197
Anti-Diabetics (Y/N)	GO:0051271	negative regulation of cellular componen...	213	51	27.98	1.82273	1.1e-05	0.000812682
Anti-Diabetics (Y/N)	GO:0090022	regulation of neutrophil chemotaxis	27	13	3.55	3.66197	1.1e-05	0.000812682
Anti-Diabetics (Y/N)	GO:0070374	positive regulation of ERK1 and ERK2 cas...	122	34	16.02	2.12235	1.1e-05	0.000812682
Anti-Diabetics (Y/N)	GO:0006915	apoptotic process	1543	257	202.67	1.26807	1.2e-05	0.00087997
Anti-Diabetics (Y/N)	GO:0009306	protein secretion	371	78	48.73	1.60066	1.2e-05	0.00087997
Anti-Diabetics (Y/N)	GO:0030316	osteoclast differentiation	69	23	9.06	2.53863	1.3e-05	0.00094977
Anti-Diabetics (Y/N)	GO:0071310	cellular response to organic substance	1948	315	255.87	1.23109	1.4e-05	0.00101531
Anti-Diabetics (Y/N)	GO:0002548	monocyte chemotaxis	35	15	4.6	3.26087	1.4e-05	0.00101531
Anti-Diabetics (Y/N)	GO:0051048	negative regulation of secretion	139	37	18.26	2.02629	1.5e-05	0.00107989
Anti-Diabetics (Y/N)	GO:0045124	regulation of bone resorption	24	12	3.15	3.80952	1.5e-05	0.00107989
Anti-Diabetics (Y/N)	GO:1901136	carbohydrate derivative catabolic proces...	145	38	19.05	1.99475	1.7e-05	0.00121501
Anti-Diabetics (Y/N)	GO:0051250	negative regulation of lymphocyte activa...	99	29	13	2.23077	1.7e-05	0.00121501
Anti-Diabetics (Y/N)	GO:0002718	regulation of cytokine production involv...	48	18	6.3	2.85714	1.8e-05	0.00127722
Anti-Diabetics (Y/N)	GO:0090066	regulation of anatomical structure size	387	80	50.83	1.57387	1.8e-05	0.00127722
Anti-Diabetics (Y/N)	GO:0012501	programmed cell death	1560	258	204.9	1.25915	2e-05	0.00139901
Anti-Diabetics (Y/N)	GO:0002764	immune response-regulating signaling pat...	555	107	72.9	1.46776	2e-05	0.00139901
Anti-Diabetics (Y/N)	GO:0032642	regulation of chemokine production	57	20	7.49	2.67023	2e-05	0.00139901
Anti-Diabetics (Y/N)	GO:0007204	positive regulation of cytosolic calcium...	173	43	22.72	1.89261	2e-05	0.00139901
Anti-Diabetics (Y/N)	GO:0002448	mast cell mediated immunity	36	15	4.73	3.17125	2.1e-05	0.00145861
Anti-Diabetics (Y/N)	GO:0002429	immune response-activating cell surface ...	287	63	37.7	1.67109	2.1e-05	0.00145861
Anti-Diabetics (Y/N)	GO:0006936	muscle contraction	241	55	31.66	1.73721	2.2e-05	0.00151738
Anti-Diabetics (Y/N)	GO:0032755	positive regulation of interleukin-6 pro...	53	19	6.96	2.72989	2.2e-05	0.00151738
Anti-Diabetics (Y/N)	GO:0015849	organic acid transport	213	50	27.98	1.78699	2.4e-05	0.00164383
Anti-Diabetics (Y/N)	GO:1903531	negative regulation of secretion by cell	126	34	16.55	2.05438	2.4e-05	0.00164383
Anti-Diabetics (Y/N)	GO:0050729	positive regulation of inflammatory resp...	81	25	10.64	2.34962	2.5e-05	0.00168887
Anti-Diabetics (Y/N)	GO:0072330	monocarboxylic acid biosynthetic process	169	42	22.2	1.89189	2.5e-05	0.00168887
Anti-Diabetics (Y/N)	GO:0032677	regulation of interleukin-8 production	49	18	6.44	2.79503	2.5e-05	0.00168887
Anti-Diabetics (Y/N)	GO:0034103	regulation of tissue remodeling	49	18	6.44	2.79503	2.5e-05	0.00168887
Anti-Diabetics (Y/N)	GO:0009719	response to endogenous stimulus	1415	236	185.86	1.26977	2.6e-05	0.00173856
Anti-Diabetics (Y/N)	GO:0002367	cytokine production involved in immune r...	58	20	7.62	2.62467	2.6e-05	0.00173856
Anti-Diabetics (Y/N)	GO:0070664	negative regulation of leukocyte prolife...	58	20	7.62	2.62467	2.6e-05	0.00173856
Anti-Diabetics (Y/N)	GO:1903034	regulation of response to wounding	301	65	39.54	1.6439	2.7e-05	0.00179327
Anti-Diabetics (Y/N)	GO:0031341	regulation of cell killing	45	17	5.91	2.87648	2.7e-05	0.00179327
Anti-Diabetics (Y/N)	GO:0030217	T cell differentiation	181	44	23.77	1.85107	2.9e-05	0.00190685
Anti-Diabetics (Y/N)	GO:0050877	neurological system process	541	104	71.06	1.46355	2.9e-05	0.00190685
Anti-Diabetics (Y/N)	GO:0001910	regulation of leukocyte mediated cytotox...	41	16	5.39	2.96846	2.9e-05	0.00190685
Anti-Diabetics (Y/N)	GO:0006633	fatty acid biosynthetic process	117	32	15.37	2.08198	3.1e-05	0.00201817
Anti-Diabetics (Y/N)	GO:0002704	negative regulation of leukocyte mediate...	33	14	4.33	3.23326	3.1e-05	0.00201817
Anti-Diabetics (Y/N)	GO:0006968	cellular defense response	37	15	4.86	3.08642	3.1e-05	0.00201817
Anti-Diabetics (Y/N)	GO:0014070	response to organic cyclic compound	742	135	97.46	1.38518	3.4e-05	0.00217755
Anti-Diabetics (Y/N)	GO:0001934	positive regulation of protein phosphory...	801	144	105.21	1.36869	3.4e-05	0.00217755
Anti-Diabetics (Y/N)	GO:0071624	positive regulation of granulocyte chemo...	22	11	2.89	3.80623	3.4e-05	0.00217755
Anti-Diabetics (Y/N)	GO:0090023	positive regulation of neutrophil chemot...	22	11	2.89	3.80623	3.4e-05	0.00217755
Anti-Diabetics (Y/N)	GO:0042327	positive regulation of phosphorylation	834	149	109.55	1.36011	3.4e-05	0.00217755
Anti-Diabetics (Y/N)	GO:0001906	cell killing	73	23	9.59	2.39833	3.6e-05	0.00229817
Anti-Diabetics (Y/N)	GO:0035556	intracellular signal transduction	2155	341	283.06	1.20469	3.7e-05	0.00235439
Anti-Diabetics (Y/N)	GO:1901606	alpha-amino acid catabolic process	78	24	10.25	2.34146	3.8e-05	0.00237964
Anti-Diabetics (Y/N)	GO:0006790	sulfur compound metabolic process	310	66	40.72	1.62083	3.8e-05	0.00237964
Anti-Diabetics (Y/N)	GO:0046942	carboxylic acid transport	211	49	27.71	1.76831	3.8e-05	0.00237964
Anti-Diabetics (Y/N)	GO:0042108	positive regulation of cytokine biosynth...	46	17	6.04	2.81457	3.8e-05	0.00237964
Anti-Diabetics (Y/N)	GO:0045670	regulation of osteoclast differentiation	46	17	6.04	2.81457	3.8e-05	0.00237964
Anti-Diabetics (Y/N)	GO:0008219	cell death	1651	269	216.86	1.24043	3.9e-05	0.00241164
Anti-Diabetics (Y/N)	GO:0016265	death	1651	269	216.86	1.24043	3.9e-05	0.00241164
Anti-Diabetics (Y/N)	GO:0002285	lymphocyte activation involved in immune...	108	30	14.19	2.11416	3.9e-05	0.00241164
Anti-Diabetics (Y/N)	GO:1902533	positive regulation of intracellular sig...	823	147	108.1	1.35985	3.9e-05	0.00241164
Anti-Diabetics (Y/N)	GO:0006959	humoral immune response	103	29	13.53	2.14339	4e-05	0.00245043
Anti-Diabetics (Y/N)	GO:1903555	regulation of tumor necrosis factor supe...	88	26	11.56	2.24913	4e-05	0.00245043
Anti-Diabetics (Y/N)	GO:0045055	regulated exocytosis	129	34	16.94	2.00708	4e-05	0.00245043
Anti-Diabetics (Y/N)	GO:0032722	positive regulation of chemokine product...	42	16	5.52	2.89855	4.2e-05	0.00254921
Anti-Diabetics (Y/N)	GO:0045453	bone resorption	42	16	5.52	2.89855	4.2e-05	0.00254921
Anti-Diabetics (Y/N)	GO:1904951	positive regulation of establishment of ...	402	81	52.8	1.53409	4.2e-05	0.00254921
Anti-Diabetics (Y/N)	GO:0050850	positive regulation of calcium-mediated ...	30	13	3.94	3.29949	4.5e-05	0.00272291
Anti-Diabetics (Y/N)	GO:0006631	fatty acid metabolic process	288	62	37.83	1.63891	4.6e-05	0.00275804
Anti-Diabetics (Y/N)	GO:1901135	carbohydrate derivative metabolic proces...	1079	185	141.73	1.3053	4.6e-05	0.00275804
Anti-Diabetics (Y/N)	GO:0046849	bone remodeling	60	20	7.88	2.53807	4.6e-05	0.00275804
Anti-Diabetics (Y/N)	GO:0006820	anion transport	391	79	51.36	1.53816	4.8e-05	0.00286924
Anti-Diabetics (Y/N)	GO:0032602	chemokine production	65	21	8.54	2.45902	5.1e-05	0.00303935
Anti-Diabetics (Y/N)	GO:0030198	extracellular matrix organization	325	68	42.69	1.59288	5.2e-05	0.00308961
Anti-Diabetics (Y/N)	GO:2000482	regulation of interleukin-8 secretion	16	9	2.1	4.28571	5.5e-05	0.0032386
Anti-Diabetics (Y/N)	GO:0002705	positive regulation of leukocyte mediate...	70	22	9.19	2.39391	5.5e-05	0.0032386
Anti-Diabetics (Y/N)	GO:0043067	regulation of programmed cell death	1211	204	159.06	1.28253	5.5e-05	0.0032386
Anti-Diabetics (Y/N)	GO:0098660	inorganic ion transmembrane transport	480	93	63.05	1.47502	5.7e-05	0.00333645
Anti-Diabetics (Y/N)	GO:0043062	extracellular structure organization	326	68	42.82	1.58804	5.7e-05	0.00333645
Anti-Diabetics (Y/N)	GO:0045577	regulation of B cell differentiation	23	11	3.02	3.64238	5.8e-05	0.00337495
Anti-Diabetics (Y/N)	GO:0030098	lymphocyte differentiation	249	55	32.71	1.68144	5.8e-05	0.00337495
Anti-Diabetics (Y/N)	GO:0045807	positive regulation of endocytosis	100	28	13.13	2.13252	6e-05	0.00347085
Anti-Diabetics (Y/N)	GO:0032680	regulation of tumor necrosis factor prod...	85	25	11.16	2.24014	6e-05	0.00347085
Anti-Diabetics (Y/N)	GO:0071706	tumor necrosis factor superfamily cytoki...	90	26	11.82	2.19966	6.1e-05	0.00351838
Anti-Diabetics (Y/N)	GO:0043068	positive regulation of programmed cell d...	519	99	68.17	1.45225	6.2e-05	0.00356563
Anti-Diabetics (Y/N)	GO:0042981	regulation of apoptotic process	1200	202	157.62	1.28156	6.3e-05	0.00360214
Anti-Diabetics (Y/N)	GO:0008217	regulation of blood pressure	121	32	15.89	2.01385	6.3e-05	0.00360214
Anti-Diabetics (Y/N)	GO:0030100	regulation of endocytosis	170	41	22.33	1.83609	6.5e-05	0.00370575
Anti-Diabetics (Y/N)	GO:0001909	leukocyte mediated cytotoxicity	66	21	8.67	2.42215	6.6e-05	0.00373042
Anti-Diabetics (Y/N)	GO:0031294	lymphocyte costimulation	66	21	8.67	2.42215	6.6e-05	0.00373042
Anti-Diabetics (Y/N)	GO:0031295	T cell costimulation	66	21	8.67	2.42215	6.6e-05	0.00373042
Anti-Diabetics (Y/N)	GO:0042886	amide transport	262	57	34.41	1.6565	6.7e-05	0.00377612
Anti-Diabetics (Y/N)	GO:1902622	regulation of neutrophil migration	31	13	4.07	3.1941	6.8e-05	0.00382156
Anti-Diabetics (Y/N)	GO:0006865	amino acid transport	106	29	13.92	2.08333	7e-05	0.00392278
Anti-Diabetics (Y/N)	GO:0022898	regulation of transmembrane transporter ...	138	35	18.13	1.9305	7.4e-05	0.0041119
Anti-Diabetics (Y/N)	GO:0043065	positive regulation of apoptotic process	515	98	67.64	1.44885	7.4e-05	0.0041119
Anti-Diabetics (Y/N)	GO:0051222	positive regulation of protein transport	353	72	46.37	1.55273	7.4e-05	0.0041119
Anti-Diabetics (Y/N)	GO:0051208	sequestering of calcium ion	91	26	11.95	2.17573	7.5e-05	0.00414412
Anti-Diabetics (Y/N)	GO:0032640	tumor necrosis factor production	86	25	11.3	2.21239	7.5e-05	0.00414412
Anti-Diabetics (Y/N)	GO:0097305	response to alcohol	287	61	37.7	1.61804	7.7e-05	0.00424274
Anti-Diabetics (Y/N)	GO:0051235	maintenance of location	246	54	32.31	1.67131	8.1e-05	0.00445071
Anti-Diabetics (Y/N)	GO:0040013	negative regulation of locomotion	229	51	30.08	1.69548	8.6e-05	0.00469927
Anti-Diabetics (Y/N)	GO:0007600	sensory perception	300	63	39.4	1.59898	8.6e-05	0.00469927
Anti-Diabetics (Y/N)	GO:0006022	aminoglycan metabolic process	139	35	18.26	1.91676	8.7e-05	0.00472772
Anti-Diabetics (Y/N)	GO:0002526	acute inflammatory response	102	28	13.4	2.08955	8.7e-05	0.00472772
Anti-Diabetics (Y/N)	GO:0050853	B cell receptor signaling pathway	40	15	5.25	2.85714	8.9e-05	0.00482312
Anti-Diabetics (Y/N)	GO:0030097	hemopoiesis	601	111	78.94	1.40613	9.1e-05	0.00491799
Anti-Diabetics (Y/N)	GO:0002761	regulation of myeloid leukocyte differen...	87	25	11.43	2.18723	9.2e-05	0.00494494
Anti-Diabetics (Y/N)	GO:0030203	glycosaminoglycan metabolic process	134	34	17.6	1.93182	9.2e-05	0.00494494
Anti-Diabetics (Y/N)	GO:0002573	myeloid leukocyte differentiation	156	38	20.49	1.85456	9.5e-05	0.00507851
Anti-Diabetics (Y/N)	GO:0007584	response to nutrient	156	38	20.49	1.85456	9.5e-05	0.00507851
Anti-Diabetics (Y/N)	GO:1903557	positive regulation of tumor necrosis fa...	49	17	6.44	2.63975	9.6e-05	0.0051181
Anti-Diabetics (Y/N)	GO:0010959	regulation of metal ion transport	236	52	31	1.67742	9.8e-05	0.00521064
Anti-Diabetics (Y/N)	GO:0009966	regulation of signal transduction	2145	336	281.74	1.19259	0.0001	0.00521852
Anti-Diabetics (Y/N)	GO:0001773	myeloid dendritic cell activation	28	12	3.68	3.26087	0.0001	0.00521852
Anti-Diabetics (Y/N)	GO:0002720	positive regulation of cytokine producti...	28	12	3.68	3.26087	0.0001	0.00521852
Anti-Diabetics (Y/N)	GO:0002444	myeloid leukocyte mediated immunity	63	20	8.27	2.41838	0.0001	0.00521852
Anti-Diabetics (Y/N)	GO:0003094	glomerular filtration	17	9	2.23	4.03587	0.0001	0.00521852
Anti-Diabetics (Y/N)	GO:0043372	positive regulation of CD4-positive, alp...	17	9	2.23	4.03587	0.0001	0.00521852
Anti-Diabetics (Y/N)	GO:0007162	negative regulation of cell adhesion	196	45	25.74	1.74825	0.0001	0.00521852
Anti-Diabetics (Y/N)	GO:0032412	regulation of ion transmembrane transpor...	135	34	17.73	1.91765	0.00011	0.00559242
Anti-Diabetics (Y/N)	GO:0002819	regulation of adaptive immune response	98	27	12.87	2.0979	0.00011	0.00559242
Anti-Diabetics (Y/N)	GO:0048869	cellular developmental process	3039	460	399.17	1.15239	0.00011	0.00559242
Anti-Diabetics (Y/N)	GO:0032945	negative regulation of mononuclear cell ...	54	18	7.09	2.53879	0.00011	0.00559242
Anti-Diabetics (Y/N)	GO:0050672	negative regulation of lymphocyte prolif...	54	18	7.09	2.53879	0.00011	0.00559242
Anti-Diabetics (Y/N)	GO:0002576	platelet degranulation	73	22	9.59	2.29406	0.00011	0.00559242
Anti-Diabetics (Y/N)	GO:0051282	regulation of sequestering of calcium io...	88	25	11.56	2.16263	0.00011	0.00559242
Anti-Diabetics (Y/N)	GO:0044255	cellular lipid metabolic process	834	146	109.55	1.33272	0.00011	0.00559242
Anti-Diabetics (Y/N)	GO:0044283	small molecule biosynthetic process	451	87	59.24	1.4686	0.00011	0.00559242
Anti-Diabetics (Y/N)	GO:0098655	cation transmembrane transport	470	90	61.73	1.45796	0.00011	0.00559242
Anti-Diabetics (Y/N)	GO:0031589	cell-substrate adhesion	267	57	35.07	1.62532	0.00012	0.00605402
Anti-Diabetics (Y/N)	GO:2000146	negative regulation of cell motility	186	43	24.43	1.76013	0.00012	0.00605402
Anti-Diabetics (Y/N)	GO:0032418	lysosome localization	41	15	5.39	2.78293	0.00012	0.00605402
Anti-Diabetics (Y/N)	GO:0046641	positive regulation of alpha-beta T cell...	14	8	1.84	4.34783	0.00013	0.00652514
Anti-Diabetics (Y/N)	GO:0006636	unsaturated fatty acid biosynthetic proc...	50	17	6.57	2.58752	0.00013	0.00652514
Anti-Diabetics (Y/N)	GO:0060670	branching involved in labyrinthine layer...	11	7	1.44	4.86111	0.00014	0.0069041
Anti-Diabetics (Y/N)	GO:0090026	positive regulation of monocyte chemotax...	11	7	1.44	4.86111	0.00014	0.0069041
Anti-Diabetics (Y/N)	GO:2000484	positive regulation of interleukin-8 sec...	11	7	1.44	4.86111	0.00014	0.0069041
Anti-Diabetics (Y/N)	GO:0032757	positive regulation of interleukin-8 pro...	37	14	4.86	2.88066	0.00014	0.0069041
Anti-Diabetics (Y/N)	GO:0002822	regulation of adaptive immune response b...	89	25	11.69	2.13858	0.00014	0.0069041
Anti-Diabetics (Y/N)	GO:0001525	angiogenesis	366	73	48.07	1.51862	0.00014	0.0069041
Anti-Diabetics (Y/N)	GO:0032612	interleukin-1 production	55	18	7.22	2.49307	0.00014	0.0069041
Anti-Diabetics (Y/N)	GO:0032409	regulation of transporter activity	148	36	19.44	1.85185	0.00015	0.00730593
Anti-Diabetics (Y/N)	GO:0036230	granulocyte activation	25	11	3.28	3.35366	0.00015	0.00730593
Anti-Diabetics (Y/N)	GO:0009268	response to pH	29	12	3.81	3.14961	0.00015	0.00730593
Anti-Diabetics (Y/N)	GO:0048247	lymphocyte chemotaxis	29	12	3.81	3.14961	0.00015	0.00730593
Anti-Diabetics (Y/N)	GO:0034341	response to interferon-gamma	121	31	15.89	1.95091	0.00015	0.00730593
Anti-Diabetics (Y/N)	GO:0051238	sequestering of metal ion	100	27	13.13	2.05636	0.00016	0.00773569
Anti-Diabetics (Y/N)	GO:0018212	peptidyl-tyrosine modification	264	56	34.68	1.61476	0.00016	0.00773569
Anti-Diabetics (Y/N)	GO:1903524	positive regulation of blood circulation	65	20	8.54	2.34192	0.00016	0.00773569
Anti-Diabetics (Y/N)	GO:0055114	oxidation-reduction process	894	154	117.43	1.31142	0.00017	0.00817907
Anti-Diabetics (Y/N)	GO:0010941	regulation of cell death	1289	212	169.31	1.25214	0.00017	0.00817907
Anti-Diabetics (Y/N)	GO:0097205	renal filtration	18	9	2.36	3.81356	0.00018	0.00861816
Anti-Diabetics (Y/N)	GO:0002768	immune response-regulating cell surface ...	438	84	57.53	1.46011	0.00018	0.00861816
Anti-Diabetics (Y/N)	GO:0010942	positive regulation of cell death	547	101	71.85	1.40571	0.00019	0.00896636
Anti-Diabetics (Y/N)	GO:0060341	regulation of cellular localization	991	168	130.17	1.29062	0.00019	0.00896636
Anti-Diabetics (Y/N)	GO:1903036	positive regulation of response to wound...	117	30	15.37	1.95185	0.00019	0.00896636
Anti-Diabetics (Y/N)	GO:0030336	negative regulation of cell migration	178	41	23.38	1.75364	0.00019	0.00896636
Anti-Diabetics (Y/N)	GO:0008015	blood circulation	376	74	49.39	1.49828	0.00019	0.00896636
Anti-Diabetics (Y/N)	GO:1903706	regulation of hemopoiesis	254	54	33.36	1.61871	0.00019	0.00896636
Anti-Diabetics (Y/N)	GO:0045471	response to ethanol	96	26	12.61	2.06186	0.0002	0.00939333
Anti-Diabetics (Y/N)	GO:0032760	positive regulation of tumor necrosis fa...	47	16	6.17	2.59319	0.0002	0.00939333
Anti-Diabetics (Y/N)	GO:0042035	regulation of cytokine biosynthetic proc...	76	22	9.98	2.20441	0.00021	0.00983957
Anti-Diabetics (Y/N)	GO:1902624	positive regulation of neutrophil migrat...	26	11	3.42	3.21637	0.00023	0.0107257
Anti-Diabetics (Y/N)	GO:2000026	regulation of multicellular organismal d...	1261	207	165.63	1.24977	0.00023	0.0107257
Anti-Diabetics (Y/N)	GO:0043302	positive regulation of leukocyte degranu...	15	8	1.97	4.06091	0.00024	0.0111132
Anti-Diabetics (Y/N)	GO:0034765	regulation of ion transmembrane transpor...	274	57	35.99	1.58377	0.00024	0.0111132
Anti-Diabetics (Y/N)	GO:0018108	peptidyl-tyrosine phosphorylation	262	55	34.41	1.59837	0.00024	0.0111132
Anti-Diabetics (Y/N)	GO:0003013	circulatory system process	379	74	49.78	1.48654	0.00025	0.0114155
Anti-Diabetics (Y/N)	GO:0015672	monovalent inorganic cation transport	379	74	49.78	1.48654	0.00025	0.0114155
Anti-Diabetics (Y/N)	GO:0051209	release of sequestered calcium ion into ...	87	24	11.43	2.09974	0.00025	0.0114155
Anti-Diabetics (Y/N)	GO:0051283	negative regulation of sequestering of c...	87	24	11.43	2.09974	0.00025	0.0114155
Anti-Diabetics (Y/N)	GO:1902107	positive regulation of leukocyte differe...	108	28	14.19	1.97322	0.00025	0.0114155
Anti-Diabetics (Y/N)	GO:0009653	anatomical structure morphogenesis	2192	339	287.92	1.17741	0.00025	0.0114155
Anti-Diabetics (Y/N)	GO:0002700	regulation of production of molecular me...	82	23	10.77	2.13556	0.00026	0.0117363
Anti-Diabetics (Y/N)	GO:0034762	regulation of transmembrane transport	287	59	37.7	1.56499	0.00026	0.0117363
Anti-Diabetics (Y/N)	GO:1903305	regulation of regulated secretory pathwa...	72	21	9.46	2.21987	0.00026	0.0117363
Anti-Diabetics (Y/N)	GO:0070098	chemokine-mediated signaling pathway	48	16	6.3	2.53968	0.00026	0.0117363
Anti-Diabetics (Y/N)	GO:0015833	peptide transport	245	52	32.18	1.61591	0.00026	0.0117363
Anti-Diabetics (Y/N)	GO:1903510	mucopolysaccharide metabolic process	103	27	13.53	1.99557	0.00027	0.0121599
Anti-Diabetics (Y/N)	GO:0016042	lipid catabolic process	216	47	28.37	1.65668	0.00028	0.0125529
Anti-Diabetics (Y/N)	GO:0008285	negative regulation of cell proliferatio...	540	99	70.93	1.39574	0.00028	0.0125529
Anti-Diabetics (Y/N)	GO:0002702	positive regulation of production of mol...	53	17	6.96	2.44253	0.00029	0.0127976
Anti-Diabetics (Y/N)	GO:0032623	interleukin-2 production	53	17	6.96	2.44253	0.00029	0.0127976
Anti-Diabetics (Y/N)	GO:0072676	lymphocyte migration	53	17	6.96	2.44253	0.00029	0.0127976
Anti-Diabetics (Y/N)	GO:0006768	biotin metabolic process	12	7	1.58	4.43038	0.00029	0.0127976
Anti-Diabetics (Y/N)	GO:0071674	mononuclear cell migration	12	7	1.58	4.43038	0.00029	0.0127976
Anti-Diabetics (Y/N)	GO:0071675	regulation of mononuclear cell migration	12	7	1.58	4.43038	0.00029	0.0127976
Anti-Diabetics (Y/N)	GO:0048534	hematopoietic or lymphoid organ developm...	638	114	83.8	1.36038	0.00029	0.0127976
Anti-Diabetics (Y/N)	GO:0045619	regulation of lymphocyte differentiation	109	28	14.32	1.95531	0.0003	0.0131507
Anti-Diabetics (Y/N)	GO:0042107	cytokine metabolic process	88	24	11.56	2.07612	0.0003	0.0131507
Anti-Diabetics (Y/N)	GO:2000516	positive regulation of CD4-positive, alp...	19	9	2.5	3.6	0.0003	0.0131507
Anti-Diabetics (Y/N)	GO:0071396	cellular response to lipid	432	82	56.74	1.44519	0.00031	0.013499
Anti-Diabetics (Y/N)	GO:0032652	regulation of interleukin-1 production	44	15	5.78	2.59516	0.00031	0.013499
Anti-Diabetics (Y/N)	GO:0006767	water-soluble vitamin metabolic process	83	23	10.9	2.11009	0.00031	0.013499
Anti-Diabetics (Y/N)	GO:1902106	negative regulation of leukocyte differe...	63	19	8.27	2.29746	0.00032	0.0138732
Anti-Diabetics (Y/N)	GO:0032844	regulation of homeostatic process	357	70	46.89	1.49286	0.00032	0.0138732
Anti-Diabetics (Y/N)	GO:0002507	tolerance induction	23	10	3.02	3.31126	0.00033	0.0141821
Anti-Diabetics (Y/N)	GO:0035587	purinergic receptor signaling pathway	23	10	3.02	3.31126	0.00033	0.0141821
Anti-Diabetics (Y/N)	GO:0042119	neutrophil activation	23	10	3.02	3.31126	0.00033	0.0141821
Anti-Diabetics (Y/N)	GO:0046633	alpha-beta T cell proliferation	23	10	3.02	3.31126	0.00033	0.0141821
Anti-Diabetics (Y/N)	GO:0002686	negative regulation of leukocyte migrati...	27	11	3.55	3.09859	0.00034	0.0145485
Anti-Diabetics (Y/N)	GO:0042269	regulation of natural killer cell mediat...	27	11	3.55	3.09859	0.00034	0.0145485
Anti-Diabetics (Y/N)	GO:0050727	regulation of inflammatory response	212	46	27.85	1.65171	0.00035	0.0149439
Anti-Diabetics (Y/N)	GO:0097553	calcium ion transmembrane import into cy...	89	24	11.69	2.05304	0.00036	0.0153047
Anti-Diabetics (Y/N)	GO:1902656	calcium ion import into cytosol	89	24	11.69	2.05304	0.00036	0.0153047
Anti-Diabetics (Y/N)	GO:0050880	regulation of blood vessel size	105	27	13.79	1.95794	0.00037	0.015696
Anti-Diabetics (Y/N)	GO:0048771	tissue remodeling	116	29	15.24	1.90289	0.00038	0.0160856
Anti-Diabetics (Y/N)	GO:0005975	carbohydrate metabolic process	809	139	106.26	1.30811	0.00039	0.0164735
Anti-Diabetics (Y/N)	GO:0002762	negative regulation of myeloid leukocyte...	36	13	4.73	2.74841	0.0004	0.0168239
Anti-Diabetics (Y/N)	GO:0043367	CD4-positive, alpha-beta T cell differen...	45	15	5.91	2.53807	0.0004	0.0168239
Anti-Diabetics (Y/N)	GO:0031347	regulation of defense response	637	113	83.67	1.35054	0.00041	0.0171349
Anti-Diabetics (Y/N)	GO:0048468	cell development	1680	265	220.67	1.20089	0.00041	0.0171349
Anti-Diabetics (Y/N)	GO:0009991	response to extracellular stimulus	436	82	57.27	1.43181	0.00041	0.0171349
Anti-Diabetics (Y/N)	GO:0015711	organic anion transport	292	59	38.35	1.53846	0.00042	0.0174053
Anti-Diabetics (Y/N)	GO:0002520	immune system development	677	119	88.92	1.33828	0.00042	0.0174053
Anti-Diabetics (Y/N)	GO:0001562	response to protozoan	16	8	2.1	3.80952	0.00042	0.0174053
Anti-Diabetics (Y/N)	GO:0090025	regulation of monocyte chemotaxis	16	8	2.1	3.80952	0.00042	0.0174053
Anti-Diabetics (Y/N)	GO:0034440	lipid oxidation	90	24	11.82	2.03046	0.00044	0.0181199
Anti-Diabetics (Y/N)	GO:0051186	cofactor metabolic process	311	62	40.85	1.51775	0.00044	0.0181199
Anti-Diabetics (Y/N)	GO:0035150	regulation of tube size	106	27	13.92	1.93966	0.00044	0.0181199
Anti-Diabetics (Y/N)	GO:0070838	divalent metal ion transport	299	60	39.27	1.52788	0.00045	0.0184164
Anti-Diabetics (Y/N)	GO:0019752	carboxylic acid metabolic process	886	150	116.38	1.28888	0.00045	0.0184164
Anti-Diabetics (Y/N)	GO:0006793	phosphorus metabolic process	2511	381	329.82	1.15518	0.00045	0.0184164
Anti-Diabetics (Y/N)	GO:0060402	calcium ion transport into cytosol	101	26	13.27	1.95931	0.00047	0.0191951
Anti-Diabetics (Y/N)	GO:0002715	regulation of natural killer cell mediat...	28	11	3.68	2.98913	0.00049	0.0198475
Anti-Diabetics (Y/N)	GO:0046640	regulation of alpha-beta T cell prolifer...	20	9	2.63	3.42205	0.00049	0.0198475
Anti-Diabetics (Y/N)	GO:0072511	divalent inorganic cation transport	300	60	39.4	1.52284	0.00049	0.0198475
Anti-Diabetics (Y/N)	GO:0051174	regulation of phosphorus metabolic proce...	1383	222	181.66	1.22206	0.00049	0.0198475
Anti-Diabetics (Y/N)	GO:0042063	gliogenesis	186	41	24.43	1.67826	0.00051	0.0204893
Anti-Diabetics (Y/N)	GO:0071705	nitrogen compound transport	588	105	77.23	1.35958	0.00051	0.0204893
Anti-Diabetics (Y/N)	GO:1902531	regulation of intracellular signal trans...	1363	219	179.03	1.22326	0.00051	0.0204893
Anti-Diabetics (Y/N)	GO:0019220	regulation of phosphate metabolic proces...	1370	220	179.95	1.22256	0.00051	0.0204893
Anti-Diabetics (Y/N)	GO:0050777	negative regulation of immune response	91	24	11.95	2.00837	0.00052	0.0208486
Anti-Diabetics (Y/N)	GO:0032663	regulation of interleukin-2 production	46	15	6.04	2.48344	0.00053	0.0212065
Anti-Diabetics (Y/N)	GO:0030168	platelet activation	222	47	29.16	1.6118	0.00054	0.0215193
Anti-Diabetics (Y/N)	GO:0042089	cytokine biosynthetic process	86	23	11.3	2.0354	0.00054	0.0215193
Anti-Diabetics (Y/N)	GO:0001932	regulation of protein phosphorylation	1129	185	148.29	1.24756	0.00055	0.0217857
Anti-Diabetics (Y/N)	GO:0098656	anion transmembrane transport	152	35	19.97	1.75263	0.00055	0.0217857
Anti-Diabetics (Y/N)	GO:0050855	regulation of B cell receptor signaling ...	13	7	1.71	4.09357	0.00055	0.0217857
Anti-Diabetics (Y/N)	GO:0060627	regulation of vesicle-mediated transport	320	63	42.03	1.49893	0.00056	0.0221374
Anti-Diabetics (Y/N)	GO:0042325	regulation of phosphorylation	1206	196	158.41	1.2373	0.00057	0.0224876
Diabetes (Y/N)	GO:0001775	cell activation	781	260	165.69	1.5692	3.6e-16	7.10136e-12
Diabetes (Y/N)	GO:0002376	immune system process	2074	578	440.01	1.31361	1.4e-15	1.38082e-11
Diabetes (Y/N)	GO:0002682	regulation of immune system process	1241	375	263.28	1.42434	2.1e-15	1.38082e-11
Diabetes (Y/N)	GO:0050900	leukocyte migration	282	117	59.83	1.95554	5.8e-15	2.86027e-11
Diabetes (Y/N)	GO:0007155	cell adhesion	1155	349	245.04	1.42426	2.4e-14	9.20547e-11
Diabetes (Y/N)	GO:0022610	biological adhesion	1160	350	246.1	1.42219	2.8e-14	9.20547e-11
Diabetes (Y/N)	GO:0006955	immune response	1305	385	276.86	1.39059	4.6e-14	1.29628e-10
Diabetes (Y/N)	GO:0045321	leukocyte activation	587	197	124.53	1.58195	7.9e-13	1.94794e-09
Diabetes (Y/N)	GO:0007159	leukocyte cell-cell adhesion	405	147	85.92	1.71089	9.9e-13	2.16986e-09
Diabetes (Y/N)	GO:0016337	single organismal cell-cell adhesion	593	195	125.81	1.54996	8.5e-12	1.67671e-08
Diabetes (Y/N)	GO:0006952	defense response	1388	394	294.47	1.338	1e-11	1.79327e-08
Diabetes (Y/N)	GO:0002684	positive regulation of immune system pro...	776	242	164.63	1.46996	1.2e-11	1.82086e-08
Diabetes (Y/N)	GO:0098602	single organism cell adhesion	637	206	135.14	1.52435	1.2e-11	1.82086e-08
Diabetes (Y/N)	GO:0023052	signaling	4404	1079	934.32	1.15485	1.9e-11	2.6771e-08
Diabetes (Y/N)	GO:0065008	regulation of biological quality	2759	712	585.33	1.21641	2.4e-11	3.15616e-08
Diabetes (Y/N)	GO:0002694	regulation of leukocyte activation	360	130	76.38	1.70202	3.2e-11	3.82916e-08
Diabetes (Y/N)	GO:0050865	regulation of cell activation	389	138	82.53	1.67212	3.3e-11	3.82916e-08
Diabetes (Y/N)	GO:0044700	single organism signaling	4396	1075	932.63	1.15265	3.7e-11	4.05479e-08
Diabetes (Y/N)	GO:0050776	regulation of immune response	817	250	173.33	1.44234	4.6e-11	4.77577e-08
Diabetes (Y/N)	GO:0007154	cell communication	4462	1088	946.63	1.14934	5.7e-11	5.62191e-08
Diabetes (Y/N)	GO:0002250	adaptive immune response	268	103	56.86	1.81147	6.2e-11	5.82387e-08
Diabetes (Y/N)	GO:0034109	homotypic cell-cell adhesion	433	149	91.86	1.62203	7.2e-11	6.43239e-08
Diabetes (Y/N)	GO:0002685	regulation of leukocyte migration	122	58	25.88	2.24111	7.5e-11	6.43239e-08
Diabetes (Y/N)	GO:0098609	cell-cell adhesion	704	220	149.36	1.47295	8.9e-11	7.31506e-08
Diabetes (Y/N)	GO:0006928	movement of cell or subcellular componen...	1565	430	332.02	1.2951	1.6e-10	1.26246e-07
Diabetes (Y/N)	GO:0070661	leukocyte proliferation	212	85	44.98	1.88973	2.5e-10	1.8317e-07
Diabetes (Y/N)	GO:0042110	T cell activation	370	130	78.5	1.65605	2.6e-10	1.8317e-07
Diabetes (Y/N)	GO:0070489	T cell aggregation	370	130	78.5	1.65605	2.6e-10	1.8317e-07
Diabetes (Y/N)	GO:0050896	response to stimulus	6072	1428	1288.2	1.10852	3e-10	1.9726e-07
Diabetes (Y/N)	GO:0070486	leukocyte aggregation	378	132	80.19	1.64609	3e-10	1.9726e-07
Diabetes (Y/N)	GO:0071593	lymphocyte aggregation	371	130	78.71	1.65163	3.2e-10	2.03424e-07
Diabetes (Y/N)	GO:0030595	leukocyte chemotaxis	135	61	28.64	2.12989	3.3e-10	2.03424e-07
Diabetes (Y/N)	GO:0007165	signal transduction	4079	998	865.37	1.15326	3.6e-10	2.15193e-07
Diabetes (Y/N)	GO:0030155	regulation of cell adhesion	542	175	114.99	1.52187	5.4e-10	3.13295e-07
Diabetes (Y/N)	GO:0046649	lymphocyte activation	505	165	107.14	1.54004	6.4e-10	3.60704e-07
Diabetes (Y/N)	GO:0032943	mononuclear cell proliferation	203	81	43.07	1.88066	8.7e-10	4.76712e-07
Diabetes (Y/N)	GO:0040011	locomotion	1451	397	307.84	1.28963	1.7e-09	9.0633e-07
Diabetes (Y/N)	GO:0032501	multicellular organismal process	4863	1163	1031.7	1.12727	1.8e-09	9.34389e-07
Diabetes (Y/N)	GO:0006954	inflammatory response	485	158	102.89	1.53562	1.9e-09	9.6101e-07
Diabetes (Y/N)	GO:0008283	cell proliferation	1534	416	325.44	1.27827	2.2e-09	1.08493e-06
Diabetes (Y/N)	GO:0046651	lymphocyte proliferation	200	79	42.43	1.86189	2.5e-09	1.17417e-06
Diabetes (Y/N)	GO:0009605	response to external stimulus	1890	499	400.97	1.24448	2.5e-09	1.17417e-06
Diabetes (Y/N)	GO:0070663	regulation of leukocyte proliferation	164	68	34.79	1.95458	3e-09	1.37623e-06
Diabetes (Y/N)	GO:0060326	cell chemotaxis	185	74	39.25	1.88535	4.1e-09	1.8381e-06
Diabetes (Y/N)	GO:0045785	positive regulation of cell adhesion	315	111	66.83	1.66093	4.5e-09	1.9726e-06
Diabetes (Y/N)	GO:0002687	positive regulation of leukocyte migrati...	87	43	18.46	2.32936	4.8e-09	2.01457e-06
Diabetes (Y/N)	GO:0032944	regulation of mononuclear cell prolifera...	159	66	33.73	1.95672	4.8e-09	2.01457e-06
Diabetes (Y/N)	GO:0044707	single-multicellular organism process	4553	1092	965.94	1.13051	5.1e-09	2.0515e-06
Diabetes (Y/N)	GO:0006935	chemotaxis	682	207	144.69	1.43064	5.2e-09	2.0515e-06
Diabetes (Y/N)	GO:0042330	taxis	682	207	144.69	1.43064	5.2e-09	2.0515e-06
Diabetes (Y/N)	GO:1903037	regulation of leukocyte cell-cell adhesi...	252	93	53.46	1.73962	6e-09	2.32071e-06
Diabetes (Y/N)	GO:0098771	inorganic ion homeostasis	443	145	93.98	1.54288	6.3e-09	2.34479e-06
Diabetes (Y/N)	GO:0016477	cell migration	986	282	209.18	1.34812	6.3e-09	2.34479e-06
Diabetes (Y/N)	GO:0050801	ion homeostasis	486	156	103.11	1.51295	7.6e-09	2.77625e-06
Diabetes (Y/N)	GO:0050778	positive regulation of immune response	556	174	117.96	1.47508	8.3e-09	2.97683e-06
Diabetes (Y/N)	GO:0048584	positive regulation of response to stimu...	1672	444	354.72	1.25169	1.1e-08	3.87475e-06
Diabetes (Y/N)	GO:0051249	regulation of lymphocyte activation	317	110	67.25	1.63569	1.4e-08	4.84498e-06
Diabetes (Y/N)	GO:0022407	regulation of cell-cell adhesion	318	110	67.46	1.6306	1.7e-08	5.78176e-06
Diabetes (Y/N)	GO:0050670	regulation of lymphocyte proliferation	157	64	33.31	1.92134	1.9e-08	6.35244e-06
Diabetes (Y/N)	GO:0055080	cation homeostasis	436	141	92.5	1.52432	2.4e-08	7.82778e-06
Diabetes (Y/N)	GO:0034110	regulation of homotypic cell-cell adhesi...	262	94	55.58	1.69126	2.5e-08	7.82778e-06
Diabetes (Y/N)	GO:0042098	T cell proliferation	148	61	31.4	1.94268	2.5e-08	7.82778e-06
Diabetes (Y/N)	GO:0051240	positive regulation of multicellular org...	1115	310	236.55	1.31051	2.5e-08	7.82778e-06
Diabetes (Y/N)	GO:0050867	positive regulation of cell activation	246	89	52.19	1.70531	3.8e-08	1.15321e-05
Diabetes (Y/N)	GO:0002688	regulation of leukocyte chemotaxis	74	37	15.7	2.35669	3.8e-08	1.15321e-05
Diabetes (Y/N)	GO:0002274	myeloid leukocyte activation	130	55	27.58	1.9942	4.2e-08	1.25529e-05
Diabetes (Y/N)	GO:0050863	regulation of T cell activation	243	88	51.55	1.70708	4.3e-08	1.266e-05
Diabetes (Y/N)	GO:0042129	regulation of T cell proliferation	121	52	25.67	2.02571	5.2e-08	1.50846e-05
Diabetes (Y/N)	GO:0097529	myeloid leukocyte migration	118	51	25.03	2.03755	5.6e-08	1.60095e-05
Diabetes (Y/N)	GO:0002690	positive regulation of leukocyte chemota...	61	32	12.94	2.47295	7.3e-08	2.05714e-05
Diabetes (Y/N)	GO:0042221	response to chemical	3139	771	665.95	1.15774	7.9e-08	2.19486e-05
Diabetes (Y/N)	GO:0002696	positive regulation of leukocyte activat...	239	86	50.7	1.69625	8.4e-08	2.30137e-05
Diabetes (Y/N)	GO:0001819	positive regulation of cytokine producti...	324	109	68.74	1.58569	1e-07	2.70219e-05
Diabetes (Y/N)	GO:0050848	regulation of calcium-mediated signaling	59	31	12.52	2.47604	1.1e-07	2.93224e-05
Diabetes (Y/N)	GO:0002253	activation of immune response	454	143	96.32	1.48463	1.2e-07	3.15616e-05
Diabetes (Y/N)	GO:0051239	regulation of multicellular organismal p...	1985	509	421.13	1.20865	1.3e-07	3.37418e-05
Diabetes (Y/N)	GO:0006873	cellular ion homeostasis	383	124	81.25	1.52615	1.6e-07	3.99514e-05
Diabetes (Y/N)	GO:0048870	cell motility	1051	290	222.97	1.30062	1.6e-07	3.99514e-05
Diabetes (Y/N)	GO:0051674	localization of cell	1051	290	222.97	1.30062	1.6e-07	3.99514e-05
Diabetes (Y/N)	GO:0048878	chemical homeostasis	744	215	157.84	1.36214	2e-07	4.9315e-05
Diabetes (Y/N)	GO:0002443	leukocyte mediated immunity	229	82	48.58	1.68794	2.1e-07	5.11415e-05
Diabetes (Y/N)	GO:0055082	cellular chemical homeostasis	479	148	101.62	1.45641	2.7e-07	6.49515e-05
Diabetes (Y/N)	GO:0050920	regulation of chemotaxis	150	59	31.82	1.85418	3e-07	7.12988e-05
Diabetes (Y/N)	GO:0002764	immune response-regulating signaling pat...	555	167	117.75	1.41826	3.1e-07	7.27983e-05
Diabetes (Y/N)	GO:0030003	cellular cation homeostasis	376	121	79.77	1.51686	3.2e-07	7.42626e-05
Diabetes (Y/N)	GO:0001817	regulation of cytokine production	469	145	99.5	1.45729	3.4e-07	7.79865e-05
Diabetes (Y/N)	GO:0055065	metal ion homeostasis	400	127	84.86	1.49658	3.8e-07	8.61595e-05
Diabetes (Y/N)	GO:0042127	regulation of cell proliferation	1195	322	253.52	1.27012	3.9e-07	8.7422e-05
Diabetes (Y/N)	GO:0048513	animal organ development	2354	589	499.41	1.17939	4.1e-07	8.98629e-05
Diabetes (Y/N)	GO:0002757	immune response-activating signal transd...	416	131	88.26	1.48425	4.1e-07	8.98629e-05
Diabetes (Y/N)	GO:0002252	immune effector process	622	183	131.96	1.38678	4.6e-07	9.97138e-05
Diabetes (Y/N)	GO:0071621	granulocyte chemotaxis	71	34	15.06	2.25764	5e-07	0.000107207
Diabetes (Y/N)	GO:0001816	cytokine production	524	158	111.17	1.42125	5.7e-07	0.000120901
Diabetes (Y/N)	GO:0050850	positive regulation of calcium-mediated ...	30	19	6.36	2.98742	7.2e-07	0.000149502
Diabetes (Y/N)	GO:0097530	granulocyte migration	78	36	16.55	2.17523	7.2e-07	0.000149502
Diabetes (Y/N)	GO:0006875	cellular metal ion homeostasis	348	112	73.83	1.517	8.8e-07	0.000180822
Diabetes (Y/N)	GO:0051716	cellular response to stimulus	5153	1200	1093.23	1.09766	9.5e-07	0.000193193
Diabetes (Y/N)	GO:0050795	regulation of behavior	186	68	39.46	1.72326	9.7e-07	0.000195247
Diabetes (Y/N)	GO:0032609	interferon-gamma production	82	37	17.4	2.12644	1e-06	0.000199253
Diabetes (Y/N)	GO:0050921	positive regulation of chemotaxis	98	42	20.79	2.0202	1.1e-06	0.000210666
Diabetes (Y/N)	GO:0002263	cell activation involved in immune respo...	162	61	34.37	1.7748	1.1e-06	0.000210666
Diabetes (Y/N)	GO:0070664	negative regulation of leukocyte prolife...	58	29	12.3	2.35772	1.1e-06	0.000210666
Diabetes (Y/N)	GO:0030593	neutrophil chemotaxis	61	30	12.94	2.31839	1.1e-06	0.000210666
Diabetes (Y/N)	GO:0048583	regulation of response to stimulus	2971	723	630.31	1.14705	1.2e-06	0.000227608
Diabetes (Y/N)	GO:0022409	positive regulation of cell-cell adhesio...	198	71	42.01	1.69007	1.3e-06	0.000244227
Diabetes (Y/N)	GO:0032879	regulation of localization	1871	475	396.94	1.19665	1.4e-06	0.000260532
Diabetes (Y/N)	GO:0002366	leukocyte activation involved in immune ...	160	60	33.94	1.76783	1.6e-06	0.000294968
Diabetes (Y/N)	GO:0019932	second-messenger-mediated signaling	192	69	40.73	1.69408	1.7e-06	0.000307653
Diabetes (Y/N)	GO:0019725	cellular homeostasis	597	174	126.66	1.37376	1.7e-06	0.000307653
Diabetes (Y/N)	GO:0002695	negative regulation of leukocyte activat...	113	46	23.97	1.91907	1.9e-06	0.000340722
Diabetes (Y/N)	GO:1903039	positive regulation of leukocyte cell-ce...	175	64	37.13	1.72367	2e-06	0.000349133
Diabetes (Y/N)	GO:2000021	regulation of ion homeostasis	147	56	31.19	1.79545	2e-06	0.000349133
Diabetes (Y/N)	GO:0006950	response to stress	3242	781	687.8	1.1355	2e-06	0.000349133
Diabetes (Y/N)	GO:1901565	organonitrogen compound catabolic proces...	289	95	61.31	1.5495	2.1e-06	0.000363374
Diabetes (Y/N)	GO:0002699	positive regulation of immune effector p...	127	50	26.94	1.85598	2.3e-06	0.00039452
Diabetes (Y/N)	GO:0051208	sequestering of calcium ion	91	39	19.31	2.01968	2.6e-06	0.000427397
Diabetes (Y/N)	GO:0042592	homeostatic process	1201	318	254.8	1.24804	2.6e-06	0.000427397
Diabetes (Y/N)	GO:0032945	negative regulation of mononuclear cell ...	54	27	11.46	2.35602	2.6e-06	0.000427397
Diabetes (Y/N)	GO:0050672	negative regulation of lymphocyte prolif...	54	27	11.46	2.35602	2.6e-06	0.000427397
Diabetes (Y/N)	GO:0070887	cellular response to chemical stimulus	2327	576	493.68	1.16675	2.6e-06	0.000427397
Diabetes (Y/N)	GO:0051282	regulation of sequestering of calcium io...	88	38	18.67	2.03535	2.8e-06	0.000449047
Diabetes (Y/N)	GO:0019722	calcium-mediated signaling	121	48	25.67	1.86989	2.8e-06	0.000449047
Diabetes (Y/N)	GO:0048520	positive regulation of behavior	111	45	23.55	1.91083	2.8e-06	0.000449047
Diabetes (Y/N)	GO:0045087	innate immune response	865	238	183.51	1.29693	2.9e-06	0.000461334
Diabetes (Y/N)	GO:0002683	negative regulation of immune system pro...	295	96	62.59	1.53379	3.1e-06	0.000485322
Diabetes (Y/N)	GO:0042742	defense response to bacterium	118	47	25.03	1.87775	3.1e-06	0.000485322
Diabetes (Y/N)	GO:0002576	platelet degranulation	73	33	15.49	2.13041	3.7e-06	0.00056787
Diabetes (Y/N)	GO:0050707	regulation of cytokine secretion	112	45	23.76	1.89394	3.8e-06	0.00056787
Diabetes (Y/N)	GO:0032729	positive regulation of interferon-gamma ...	49	25	10.4	2.40385	3.8e-06	0.00056787
Diabetes (Y/N)	GO:0009611	response to wounding	822	227	174.39	1.30168	3.8e-06	0.00056787
Diabetes (Y/N)	GO:0097553	calcium ion transmembrane import into cy...	89	38	18.88	2.01271	3.8e-06	0.00056787
Diabetes (Y/N)	GO:1902656	calcium ion import into cytosol	89	38	18.88	2.01271	3.8e-06	0.00056787
Diabetes (Y/N)	GO:1990266	neutrophil migration	67	31	14.21	2.18156	4e-06	0.000593263
Diabetes (Y/N)	GO:0007610	behavior	545	159	115.62	1.37519	4.5e-06	0.00066244
Diabetes (Y/N)	GO:0006629	lipid metabolic process	1034	277	219.37	1.26271	4.6e-06	0.000672145
Diabetes (Y/N)	GO:0051049	regulation of transport	1329	346	281.95	1.22717	4.8e-06	0.000696212
Diabetes (Y/N)	GO:0002521	leukocyte differentiation	375	116	79.56	1.45802	4.9e-06	0.000705528
Diabetes (Y/N)	GO:0050866	negative regulation of cell activation	130	50	27.58	1.81291	5e-06	0.00071471
Diabetes (Y/N)	GO:0043269	regulation of ion transport	391	120	82.95	1.44665	5.2e-06	0.000737951
Diabetes (Y/N)	GO:0002429	immune response-activating cell surface ...	287	93	60.89	1.52734	5.3e-06	0.00074677
Diabetes (Y/N)	GO:0051209	release of sequestered calcium ion into ...	87	37	18.46	2.00433	5.7e-06	0.000791818
Diabetes (Y/N)	GO:0051283	negative regulation of sequestering of c...	87	37	18.46	2.00433	5.7e-06	0.000791818
Diabetes (Y/N)	GO:0032103	positive regulation of response to exter...	224	76	47.52	1.59933	6.1e-06	0.000829852
Diabetes (Y/N)	GO:0034112	positive regulation of homotypic cell-ce...	173	62	36.7	1.68937	6.1e-06	0.000829852
Diabetes (Y/N)	GO:0072507	divalent inorganic cation homeostasis	284	92	60.25	1.52697	6.1e-06	0.000829852
Diabetes (Y/N)	GO:0002703	regulation of leukocyte mediated immunit...	124	48	26.31	1.8244	6.2e-06	0.000837679
Diabetes (Y/N)	GO:0055074	calcium ion homeostasis	262	86	55.58	1.54732	6.8e-06	0.000912495
Diabetes (Y/N)	GO:0009888	tissue development	1330	345	282.16	1.22271	7.1e-06	0.000946315
Diabetes (Y/N)	GO:0007166	cell surface receptor signaling pathway	2247	554	476.71	1.16213	7.4e-06	0.000979681
Diabetes (Y/N)	GO:0060402	calcium ion transport into cytosol	101	41	21.43	1.91321	7.5e-06	0.0009863
Diabetes (Y/N)	GO:0032649	regulation of interferon-gamma productio...	72	32	15.28	2.09424	8e-06	0.00104509
Diabetes (Y/N)	GO:0043300	regulation of leukocyte degranulation	31	18	6.58	2.73556	8.3e-06	0.00107714
Diabetes (Y/N)	GO:0002275	myeloid cell activation involved in immu...	57	27	12.09	2.23325	9.6e-06	0.00123771
Diabetes (Y/N)	GO:0070665	positive regulation of leukocyte prolife...	102	41	21.64	1.89464	9.9e-06	0.0012681
Diabetes (Y/N)	GO:0050663	cytokine secretion	133	50	28.22	1.77179	1.1e-05	0.00137333
Diabetes (Y/N)	GO:0006909	phagocytosis	183	64	38.82	1.64863	1.1e-05	0.00137333
Diabetes (Y/N)	GO:0051250	negative regulation of lymphocyte activa...	99	40	21	1.90476	1.1e-05	0.00137333
Diabetes (Y/N)	GO:0044765	single-organism transport	3031	727	643.04	1.13057	1.1e-05	0.00137333
Diabetes (Y/N)	GO:0006874	cellular calcium ion homeostasis	254	83	53.89	1.54017	1.2e-05	0.00147945
Diabetes (Y/N)	GO:0050870	positive regulation of T cell activation	169	60	35.85	1.67364	1.2e-05	0.00147945
Diabetes (Y/N)	GO:0032409	regulation of transporter activity	148	54	31.4	1.71975	1.3e-05	0.00157324
Diabetes (Y/N)	GO:1902578	single-organism localization	3175	758	673.59	1.12531	1.3e-05	0.00157324
Diabetes (Y/N)	GO:0060401	cytosolic calcium ion transport	103	41	21.85	1.87643	1.3e-05	0.00157324
Diabetes (Y/N)	GO:0042130	negative regulation of T cell proliferat...	46	23	9.76	2.35656	1.4e-05	0.00167372
Diabetes (Y/N)	GO:0065007	biological regulation	8318	1852	1764.69	1.04948	1.4e-05	0.00167372
Diabetes (Y/N)	GO:0048856	anatomical structure development	3926	922	832.92	1.10695	1.5e-05	0.00173035
Diabetes (Y/N)	GO:0070509	calcium ion import	117	45	24.82	1.81305	1.5e-05	0.00173035
Diabetes (Y/N)	GO:0032946	positive regulation of mononuclear cell ...	100	40	21.22	1.88501	1.5e-05	0.00173035
Diabetes (Y/N)	GO:0051238	sequestering of metal ion	100	40	21.22	1.88501	1.5e-05	0.00173035
Diabetes (Y/N)	GO:0022898	regulation of transmembrane transporter ...	138	51	29.28	1.7418	1.5e-05	0.00173035
Diabetes (Y/N)	GO:0048518	positive regulation of biological proces...	4369	1018	926.9	1.09828	1.5e-05	0.00173035
Diabetes (Y/N)	GO:0032412	regulation of ion transmembrane transpor...	135	50	28.64	1.74581	1.7e-05	0.00193839
Diabetes (Y/N)	GO:2000106	regulation of leukocyte apoptotic proces...	71	31	15.06	2.05843	1.7e-05	0.00193839
Diabetes (Y/N)	GO:0051050	positive regulation of transport	714	197	151.48	1.3005	1.8e-05	0.00202896
Diabetes (Y/N)	GO:0051179	localization	4392	1022	931.78	1.09683	1.8e-05	0.00202896
Diabetes (Y/N)	GO:0007596	blood coagulation	453	133	96.11	1.38383	2e-05	0.00222893
Diabetes (Y/N)	GO:0048731	system development	3352	795	711.14	1.11792	2e-05	0.00222893
Diabetes (Y/N)	GO:0006811	ion transport	1040	274	220.64	1.24184	2.1e-05	0.00231422
Diabetes (Y/N)	GO:0048522	positive regulation of cellular process	3774	887	800.67	1.10782	2.1e-05	0.00231422
Diabetes (Y/N)	GO:0007599	hemostasis	458	134	97.17	1.37903	2.2e-05	0.00238446
Diabetes (Y/N)	GO:0002768	immune response-regulating cell surface ...	438	129	92.92	1.38829	2.2e-05	0.00238446
Diabetes (Y/N)	GO:0002697	regulation of immune effector process	339	104	71.92	1.44605	2.2e-05	0.00238446
Diabetes (Y/N)	GO:0002886	regulation of myeloid leukocyte mediated...	30	17	6.36	2.67296	2.3e-05	0.00245242
Diabetes (Y/N)	GO:0033003	regulation of mast cell activation	30	17	6.36	2.67296	2.3e-05	0.00245242
Diabetes (Y/N)	GO:0008284	positive regulation of cell proliferatio...	638	178	135.35	1.31511	2.3e-05	0.00245242
Diabetes (Y/N)	GO:0032635	interleukin-6 production	85	35	18.03	1.94121	2.4e-05	0.00253168
Diabetes (Y/N)	GO:0042102	positive regulation of T cell proliferat...	72	31	15.28	2.0288	2.4e-05	0.00253168
Diabetes (Y/N)	GO:0050817	coagulation	455	133	96.53	1.37781	2.5e-05	0.00262314
Diabetes (Y/N)	GO:0007204	positive regulation of cytosolic calcium...	173	60	36.7	1.63488	2.7e-05	0.00278849
Diabetes (Y/N)	GO:0055085	transmembrane transport	971	257	206	1.24757	2.7e-05	0.00278849
Diabetes (Y/N)	GO:0071622	regulation of granulocyte chemotaxis	33	18	7	2.57143	2.7e-05	0.00278849
Diabetes (Y/N)	GO:0044763	single-organism cellular process	9101	2009	1930.81	1.0405	2.8e-05	0.00287671
Diabetes (Y/N)	GO:0002460	adaptive immune response based on somati...	177	61	37.55	1.6245	2.9e-05	0.00294873
Diabetes (Y/N)	GO:0044699	single-organism process	9885	2167	2097.14	1.03331	2.9e-05	0.00294873
Diabetes (Y/N)	GO:0051251	positive regulation of lymphocyte activa...	218	72	46.25	1.55676	3e-05	0.00303477
Diabetes (Y/N)	GO:0046903	secretion	795	215	168.66	1.27475	3.1e-05	0.00308841
Diabetes (Y/N)	GO:0090026	positive regulation of monocyte chemotax...	11	9	2.33	3.86266	3.1e-05	0.00308841
Diabetes (Y/N)	GO:0044712	single-organism catabolic process	905	241	192	1.25521	3.1e-05	0.00308841
Diabetes (Y/N)	GO:0051480	regulation of cytosolic calcium ion conc...	185	63	39.25	1.6051	3.2e-05	0.00317202
Diabetes (Y/N)	GO:0043299	leukocyte degranulation	51	24	10.82	2.21811	3.4e-05	0.00333674
Diabetes (Y/N)	GO:0032101	regulation of response to external stimu...	696	191	147.66	1.29351	3.4e-05	0.00333674
Diabetes (Y/N)	GO:0003008	system process	1069	279	226.79	1.23021	3.7e-05	0.00361318
Diabetes (Y/N)	GO:0072503	cellular divalent inorganic cation homeo...	269	85	57.07	1.4894	3.8e-05	0.00367445
Diabetes (Y/N)	GO:0032675	regulation of interleukin-6 production	80	33	16.97	1.94461	3.8e-05	0.00367445
Diabetes (Y/N)	GO:0016042	lipid catabolic process	216	71	45.83	1.5492	4e-05	0.00384898
Diabetes (Y/N)	GO:0032940	secretion by cell	702	192	148.93	1.2892	4.1e-05	0.00392605
Diabetes (Y/N)	GO:0010959	regulation of metal ion transport	236	76	50.07	1.51787	4.7e-05	0.00447885
Diabetes (Y/N)	GO:0006887	exocytosis	290	90	61.52	1.46294	4.8e-05	0.00455215
Diabetes (Y/N)	GO:0010562	positive regulation of phosphorus metabo...	915	242	194.12	1.24665	4.9e-05	0.00460273
Diabetes (Y/N)	GO:0045937	positive regulation of phosphate metabol...	915	242	194.12	1.24665	4.9e-05	0.00460273
Diabetes (Y/N)	GO:0009617	response to bacterium	369	110	78.28	1.40521	5.1e-05	0.0047679
Diabetes (Y/N)	GO:0030001	metal ion transport	539	152	114.35	1.32925	5.2e-05	0.00483845
Diabetes (Y/N)	GO:0007186	G-protein coupled receptor signaling pat...	478	137	101.41	1.35095	5.3e-05	0.00488541
Diabetes (Y/N)	GO:0050671	positive regulation of lymphocyte prolif...	98	38	20.79	1.8278	5.3e-05	0.00488541
Diabetes (Y/N)	GO:0050878	regulation of body fluid levels	560	157	118.81	1.32144	5.4e-05	0.00495444
Diabetes (Y/N)	GO:0051234	establishment of localization	3591	842	761.84	1.10522	5.9e-05	0.00538812
Diabetes (Y/N)	GO:0006631	fatty acid metabolic process	288	89	61.1	1.45663	6.3e-05	0.0057269
Diabetes (Y/N)	GO:0006915	apoptotic process	1543	386	327.35	1.17917	6.8e-05	0.00612497
Diabetes (Y/N)	GO:0051235	maintenance of location	246	78	52.19	1.49454	6.8e-05	0.00612497
Diabetes (Y/N)	GO:0046850	regulation of bone remodeling	32	17	6.79	2.50368	7.1e-05	0.00636612
Diabetes (Y/N)	GO:0051270	regulation of cellular component movemen...	642	176	136.2	1.29222	7.5e-05	0.00669434
Diabetes (Y/N)	GO:0034765	regulation of ion transmembrane transpor...	274	85	58.13	1.46224	7.9e-05	0.00701961
Diabetes (Y/N)	GO:1902105	regulation of leukocyte differentiation	190	63	40.31	1.56289	8e-05	0.00707659
Diabetes (Y/N)	GO:0019882	antigen processing and presentation	209	68	44.34	1.5336	8.2e-05	0.00718903
Diabetes (Y/N)	GO:0007275	multicellular organism development	3741	873	793.67	1.09995	8.2e-05	0.00718903
Diabetes (Y/N)	GO:0016054	organic acid catabolic process	198	65	42.01	1.54725	8.6e-05	0.00747329
Diabetes (Y/N)	GO:0046395	carboxylic acid catabolic process	198	65	42.01	1.54725	8.6e-05	0.00747329
Diabetes (Y/N)	GO:0002407	dendritic cell chemotaxis	19	12	4.03	2.97767	9.1e-05	0.0078731
Diabetes (Y/N)	GO:0090022	regulation of neutrophil chemotaxis	27	15	5.73	2.6178	9.6e-05	0.00826941
Diabetes (Y/N)	GO:0008219	cell death	1651	409	350.27	1.16767	0.0001	0.00842991
Diabetes (Y/N)	GO:0016265	death	1651	409	350.27	1.16767	0.0001	0.00842991
Diabetes (Y/N)	GO:0002449	lymphocyte mediated immunity	169	57	35.85	1.58996	0.0001	0.00842991
Diabetes (Y/N)	GO:1903038	negative regulation of leukocyte cell-ce...	80	32	16.97	1.88568	0.0001	0.00842991
Diabetes (Y/N)	GO:0006810	transport	3476	814	737.45	1.1038	0.0001	0.00842991
Diabetes (Y/N)	GO:1902533	positive regulation of intracellular sig...	823	218	174.6	1.24857	0.00011	0.00915553
Diabetes (Y/N)	GO:0042060	wound healing	588	162	124.75	1.2986	0.00011	0.00915553
Diabetes (Y/N)	GO:0046631	alpha-beta T cell activation	94	36	19.94	1.80542	0.00011	0.00915553
Diabetes (Y/N)	GO:0033006	regulation of mast cell activation invol...	22	13	4.67	2.78373	0.00012	0.00974123
Diabetes (Y/N)	GO:0043304	regulation of mast cell degranulation	22	13	4.67	2.78373	0.00012	0.00974123
Diabetes (Y/N)	GO:0071624	positive regulation of granulocyte chemo...	22	13	4.67	2.78373	0.00012	0.00974123
Diabetes (Y/N)	GO:0090023	positive regulation of neutrophil chemot...	22	13	4.67	2.78373	0.00012	0.00974123
Diabetes (Y/N)	GO:0032722	positive regulation of chemokine product...	42	20	8.91	2.24467	0.00012	0.00974123
Diabetes (Y/N)	GO:0050715	positive regulation of cytokine secretio...	74	30	15.7	1.91083	0.00012	0.00974123
Diabetes (Y/N)	GO:0032787	monocarboxylic acid metabolic process	466	132	98.86	1.33522	0.00013	0.0105098
Diabetes (Y/N)	GO:0034111	negative regulation of homotypic cell-ce...	88	34	18.67	1.8211	0.00014	0.0112262
Diabetes (Y/N)	GO:0012501	programmed cell death	1560	387	330.96	1.16933	0.00014	0.0112262
Diabetes (Y/N)	GO:0036230	granulocyte activation	25	14	5.3	2.64151	0.00015	0.0119794
Diabetes (Y/N)	GO:0034762	regulation of transmembrane transport	287	87	60.89	1.42881	0.00016	0.0126246
Diabetes (Y/N)	GO:0050714	positive regulation of protein secretion	153	52	32.46	1.60197	0.00016	0.0126246
Diabetes (Y/N)	GO:0003012	muscle system process	303	91	64.28	1.41568	0.00016	0.0126246
Diabetes (Y/N)	GO:0050868	negative regulation of T cell activation	75	30	15.91	1.88561	0.00017	0.0133072
Diabetes (Y/N)	GO:0034103	regulation of tissue remodeling	49	22	10.4	2.11538	0.00017	0.0133072
Diabetes (Y/N)	GO:1902622	regulation of neutrophil migration	31	16	6.58	2.43161	0.00018	0.0139791
Diabetes (Y/N)	GO:0006936	muscle contraction	241	75	51.13	1.46685	0.00018	0.0139791
Diabetes (Y/N)	GO:0044767	single-organism developmental process	4343	999	921.38	1.08424	0.00019	0.0144152
Diabetes (Y/N)	GO:0043270	positive regulation of ion transport	165	55	35.01	1.57098	0.00019	0.0144152
Diabetes (Y/N)	GO:0043302	positive regulation of leukocyte degranu...	15	10	3.18	3.14465	0.00019	0.0144152
Diabetes (Y/N)	GO:0050853	B cell receptor signaling pathway	40	19	8.49	2.23793	0.00019	0.0144152
Diabetes (Y/N)	GO:0030168	platelet activation	222	70	47.1	1.4862	0.00019	0.0144152
Diabetes (Y/N)	GO:0008285	negative regulation of cell proliferatio...	540	149	114.56	1.30063	0.00019	0.0144152
Diabetes (Y/N)	GO:0010941	regulation of cell death	1289	324	273.47	1.18477	0.0002	0.0149439
Diabetes (Y/N)	GO:0032502	developmental process	4400	1011	933.48	1.08304	0.0002	0.0149439
Diabetes (Y/N)	GO:0043067	regulation of programmed cell death	1211	306	256.92	1.19103	0.0002	0.0149439
Diabetes (Y/N)	GO:0032640	tumor necrosis factor production	86	33	18.25	1.80822	0.0002	0.0149439
Diabetes (Y/N)	GO:0006812	cation transport	700	187	148.51	1.25917	0.00021	0.0156319
Diabetes (Y/N)	GO:0009083	branched-chain amino acid catabolic proc...	23	13	4.88	2.66393	0.00022	0.016193
Diabetes (Y/N)	GO:0036336	dendritic cell migration	23	13	4.88	2.66393	0.00022	0.016193
Diabetes (Y/N)	GO:2000108	positive regulation of leukocyte apoptot...	23	13	4.88	2.66393	0.00022	0.016193
Diabetes (Y/N)	GO:0032755	positive regulation of interleukin-6 pro...	53	23	11.24	2.04626	0.00023	0.0167416
Diabetes (Y/N)	GO:0042981	regulation of apoptotic process	1200	303	254.58	1.1902	0.00023	0.0167416
Diabetes (Y/N)	GO:0071706	tumor necrosis factor superfamily cytoki...	90	34	19.09	1.78104	0.00023	0.0167416
Diabetes (Y/N)	GO:0006897	endocytosis	526	145	111.59	1.2994	0.00024	0.0174053
Diabetes (Y/N)	GO:0002444	myeloid leukocyte mediated immunity	63	26	13.37	1.94465	0.00025	0.0179982
Diabetes (Y/N)	GO:0030334	regulation of cell migration	572	156	121.35	1.28554	0.00025	0.0179982
Diabetes (Y/N)	GO:0009081	branched-chain amino acid metabolic proc...	26	14	5.52	2.53623	0.00026	0.0184488
Diabetes (Y/N)	GO:0050829	defense response to Gram-negative bacter...	26	14	5.52	2.53623	0.00026	0.0184488
Diabetes (Y/N)	GO:1902624	positive regulation of neutrophil migrat...	26	14	5.52	2.53623	0.00026	0.0184488
Diabetes (Y/N)	GO:0009063	cellular amino acid catabolic process	101	37	21.43	1.72655	0.00026	0.0184488
Diabetes (Y/N)	GO:0045576	mast cell activation	44	20	9.33	2.14362	0.00027	0.0190897
Diabetes (Y/N)	GO:0002548	monocyte chemotaxis	35	17	7.43	2.28802	0.00029	0.0204305
Diabetes (Y/N)	GO:0022408	negative regulation of cell-cell adhesio...	116	41	24.61	1.66599	0.0003	0.0209851
Diabetes (Y/N)	GO:0050794	regulation of cellular process	7527	1672	1596.88	1.04704	0.0003	0.0209851
Diabetes (Y/N)	GO:0007626	locomotory behavior	138	47	29.28	1.60519	0.00031	0.0215319
Diabetes (Y/N)	GO:0034220	ion transmembrane transport	663	177	140.66	1.25835	0.00031	0.0215319
Diabetes (Y/N)	GO:0071216	cellular response to biotic stimulus	153	51	32.46	1.57116	0.00032	0.0217666
Diabetes (Y/N)	GO:0032637	interleukin-8 production	54	23	11.46	2.00698	0.00032	0.0217666
Diabetes (Y/N)	GO:0035384	thioester biosynthetic process	54	23	11.46	2.00698	0.00032	0.0217666
Diabetes (Y/N)	GO:0071616	acyl-CoA biosynthetic process	54	23	11.46	2.00698	0.00032	0.0217666
Diabetes (Y/N)	GO:0038094	Fc-gamma receptor signaling pathway	74	29	15.7	1.84713	0.00032	0.0217666
Diabetes (Y/N)	GO:0030098	lymphocyte differentiation	249	76	52.83	1.43858	0.00032	0.0217666
Diabetes (Y/N)	GO:0050864	regulation of B cell activation	88	33	18.67	1.76754	0.00034	0.0228902
Diabetes (Y/N)	GO:1903555	regulation of tumor necrosis factor supe...	88	33	18.67	1.76754	0.00034	0.0228902
Diabetes (Y/N)	GO:2000008	regulation of protein localization to ce...	21	12	4.46	2.69058	0.00034	0.0228902
Diabetes (Y/N)	GO:0032845	negative regulation of homeostatic proce...	150	50	31.82	1.57134	0.00036	0.0241543
Diabetes (Y/N)	GO:0001934	positive regulation of protein phosphory...	801	209	169.94	1.22985	0.00037	0.0245745
Diabetes (Y/N)	GO:0010038	response to metal ion	254	77	53.89	1.42884	0.00037	0.0245745
Diabetes (Y/N)	GO:0006633	fatty acid biosynthetic process	117	41	24.82	1.65189	0.00037	0.0245745
Diabetes (Y/N)	GO:0051272	positive regulation of cellular componen...	354	102	75.1	1.35819	0.00038	0.0249863
Diabetes (Y/N)	GO:0014065	phosphatidylinositol 3-kinase signaling	92	34	19.52	1.7418	0.00038	0.0249863
Diabetes (Y/N)	GO:0032680	regulation of tumor necrosis factor prod...	85	32	18.03	1.77482	0.00038	0.0249863
Diabetes (Y/N)	GO:0071310	cellular response to organic substance	1948	470	413.28	1.13724	0.00039	0.025474
Diabetes (Y/N)	GO:0006790	sulfur compound metabolic process	310	91	65.77	1.38361	0.00039	0.025474
Diabetes (Y/N)	GO:0045124	regulation of bone resorption	24	13	5.09	2.55403	0.0004	0.0260409
Diabetes (Y/N)	GO:0090025	regulation of monocyte chemotaxis	16	10	3.39	2.94985	0.00041	0.0265169
Diabetes (Y/N)	GO:0030217	T cell differentiation	181	58	38.4	1.51042	0.00041	0.0265169
Diabetes (Y/N)	GO:0030154	cell differentiation	2821	663	598.49	1.10779	0.00042	0.0270749
Diabetes (Y/N)	GO:0030335	positive regulation of cell migration	339	98	71.92	1.36263	0.00043	0.0274504
Diabetes (Y/N)	GO:0023056	positive regulation of signaling	1298	323	275.38	1.17292	0.00043	0.0274504
Diabetes (Y/N)	GO:0010033	response to organic substance	2427	576	514.9	1.11866	0.00043	0.0274504
Diabetes (Y/N)	GO:0032414	positive regulation of ion transmembrane...	55	23	11.67	1.97087	0.00044	0.0279082
Diabetes (Y/N)	GO:0032602	chemokine production	65	26	13.79	1.88542	0.00044	0.0279082
Diabetes (Y/N)	GO:1901016	regulation of potassium ion transmembran...	30	15	6.36	2.35849	0.00045	0.028451
Diabetes (Y/N)	GO:0042327	positive regulation of phosphorylation	834	216	176.94	1.22075	0.00046	0.0288062
Diabetes (Y/N)	GO:0044255	cellular lipid metabolic process	834	216	176.94	1.22075	0.00046	0.0288062
Diabetes (Y/N)	GO:0010647	positive regulation of cell communicatio...	1317	327	279.41	1.17032	0.00046	0.0288062
Diabetes (Y/N)	GO:0034767	positive regulation of ion transmembrane...	93	34	19.73	1.72326	0.00048	0.029869
Diabetes (Y/N)	GO:0010811	positive regulation of cell-substrate ad...	86	32	18.25	1.75342	0.00048	0.029869
Diabetes (Y/N)	GO:0070374	positive regulation of ERK1 and ERK2 cas...	122	42	25.88	1.62287	0.00049	0.0303954
Diabetes (Y/N)	GO:0071219	cellular response to molecule of bacteri...	137	46	29.07	1.58239	0.00051	0.0315369
Diabetes (Y/N)	GO:0032677	regulation of interleukin-8 production	49	21	10.4	2.01923	0.00052	0.0320547
Diabetes (Y/N)	GO:2000147	positive regulation of cell motility	345	99	73.19	1.35264	0.00053	0.0323677
Diabetes (Y/N)	GO:1901700	response to oxygen-containing compound	1293	321	274.31	1.17021	0.00053	0.0323677
Diabetes (Y/N)	GO:2000145	regulation of cell motility	602	161	127.72	1.26057	0.00053	0.0323677
Diabetes (Y/N)	GO:0043207	response to external biotic stimulus	674	178	142.99	1.24484	0.00054	0.032675
Diabetes (Y/N)	GO:0051707	response to other organism	674	178	142.99	1.24484	0.00054	0.032675
Diabetes (Y/N)	GO:0002431	Fc receptor mediated stimulatory signali...	76	29	16.12	1.79901	0.00054	0.032675
Diabetes (Y/N)	GO:1901136	carbohydrate derivative catabolic proces...	145	48	30.76	1.56047	0.00056	0.0335762
Diabetes (Y/N)	GO:0042108	positive regulation of cytokine biosynth...	46	20	9.76	2.04918	0.00056	0.0335762
Diabetes (Y/N)	GO:0045670	regulation of osteoclast differentiation	46	20	9.76	2.04918	0.00056	0.0335762
Diabetes (Y/N)	GO:0023051	regulation of signaling	2393	567	507.68	1.11685	0.00057	0.0340722
Diabetes (Y/N)	GO:0060429	epithelium development	816	211	173.12	1.21881	0.00058	0.0343576
Diabetes (Y/N)	GO:0031294	lymphocyte costimulation	66	26	14	1.85714	0.00058	0.0343576
Diabetes (Y/N)	GO:0031295	T cell costimulation	66	26	14	1.85714	0.00058	0.0343576
Diabetes (Y/N)	GO:0002888	positive regulation of myeloid leukocyte...	14	9	2.97	3.0303	0.0006	0.0353301
Diabetes (Y/N)	GO:0044550	secondary metabolite biosynthetic proces...	14	9	2.97	3.0303	0.0006	0.0353301
Diabetes (Y/N)	GO:0040012	regulation of locomotion	642	170	136.2	1.24816	0.00062	0.0363992
Diabetes (Y/N)	GO:0046635	positive regulation of alpha-beta T cell...	40	18	8.49	2.12014	0.00063	0.0368765
Diabetes (Y/N)	GO:0032623	interleukin-2 production	53	22	11.24	1.9573	0.00065	0.0379346
Diabetes (Y/N)	GO:0032757	positive regulation of interleukin-8 pro...	37	17	7.85	2.16561	0.00066	0.0384046
Diabetes (Y/N)	GO:0098542	defense response to other organism	380	107	80.62	1.32721	0.00068	0.039338
Diabetes (Y/N)	GO:0019216	regulation of lipid metabolic process	239	72	50.7	1.42012	0.00069	0.039338
Diabetes (Y/N)	GO:0002279	mast cell activation involved in immune ...	34	16	7.21	2.21914	0.00069	0.039338
Diabetes (Y/N)	GO:0043303	mast cell degranulation	34	16	7.21	2.21914	0.00069	0.039338
Diabetes (Y/N)	GO:0048871	multicellular organismal homeostasis	243	73	51.55	1.4161	0.00069	0.039338
Diabetes (Y/N)	GO:0006084	acetyl-CoA metabolic process	28	14	5.94	2.3569	0.00069	0.039338
Diabetes (Y/N)	GO:0007162	negative regulation of cell adhesion	196	61	41.58	1.46705	0.00069	0.039338
Diabetes (Y/N)	GO:0002526	acute inflammatory response	102	36	21.64	1.66359	0.00071	0.0402456
Diabetes (Y/N)	GO:0006082	organic acid metabolic process	992	251	210.46	1.19263	0.00071	0.0402456
Diabetes (Y/N)	GO:0006636	unsaturated fatty acid biosynthetic proc...	50	21	10.61	1.97926	0.00072	0.0403486
Diabetes (Y/N)	GO:0040017	positive regulation of locomotion	356	101	75.53	1.33722	0.00072	0.0403486
Diabetes (Y/N)	GO:0032411	positive regulation of transporter activ...	60	24	12.73	1.88531	0.00072	0.0403486
Diabetes (Y/N)	GO:0046849	bone remodeling	60	24	12.73	1.88531	0.00072	0.0403486
Diabetes (Y/N)	GO:0007267	cell-cell signaling	773	200	163.99	1.21959	0.00078	0.0434641
Diabetes (Y/N)	GO:0050729	positive regulation of inflammatory resp...	81	30	17.18	1.74622	0.00078	0.0434641
Diabetes (Y/N)	GO:0050789	regulation of biological process	7953	1755	1687.26	1.04015	0.0008	0.0443281
Diabetes (Y/N)	GO:0032642	regulation of chemokine production	57	23	12.09	1.9024	0.0008	0.0443281
Diabetes (Y/N)	GO:0034764	positive regulation of transmembrane tra...	99	35	21	1.66667	0.00081	0.0446315
Diabetes (Y/N)	GO:0043436	oxoacid metabolic process	981	248	208.12	1.19162	0.00081	0.0446315
Diabetes (Y/N)	GO:0048002	antigen processing and presentation of p...	174	55	36.91	1.49011	0.00082	0.0450566
Diabetes (Y/N)	GO:0009967	positive regulation of signal transducti...	1209	300	256.49	1.16964	0.00084	0.0460273
Diabetes (Y/N)	GO:1904062	regulation of cation transmembrane trans...	159	51	33.73	1.51201	0.00087	0.0471709
Diabetes (Y/N)	GO:0006959	humoral immune response	103	36	21.85	1.6476	0.00087	0.0471709
Diabetes (Y/N)	GO:0002433	immune response-regulating cell surface ...	71	27	15.06	1.79283	0.00088	0.0471709
Diabetes (Y/N)	GO:0010522	regulation of calcium ion transport into...	71	27	15.06	1.79283	0.00088	0.0471709
Diabetes (Y/N)	GO:0038096	Fc-gamma receptor signaling pathway invo...	71	27	15.06	1.79283	0.00088	0.0471709
Diabetes (Y/N)	GO:0006768	biotin metabolic process	12	8	2.55	3.13725	0.00088	0.0471709
Diabetes (Y/N)	GO:0006637	acyl-CoA metabolic process	78	29	16.55	1.75227	0.00088	0.0471709
Diabetes (Y/N)	GO:0035383	thioester metabolic process	78	29	16.55	1.75227	0.00088	0.0471709
TG	GO:0006955	immune response	1305	374	218.86	1.70885	2.7e-30	5.32602e-26
TG	GO:0001775	cell activation	781	248	130.98	1.89342	1e-26	9.863e-23
TG	GO:0002682	regulation of immune system process	1241	348	208.13	1.67203	4e-26	2.63013e-22
TG	GO:0002684	positive regulation of immune system pro...	776	239	130.14	1.83648	1.1e-23	5.12876e-20
TG	GO:0045321	leukocyte activation	587	195	98.45	1.9807	1.3e-23	5.12876e-20
TG	GO:0050900	leukocyte migration	282	117	47.29	2.4741	2.6e-23	8.54793e-20
TG	GO:0006952	defense response	1388	365	232.78	1.568	7.2e-22	2.02896e-18
TG	GO:0002250	adaptive immune response	268	108	44.95	2.40267	2e-20	4.9315e-17
TG	GO:0050776	regulation of immune response	817	239	137.02	1.74427	2.3e-20	5.04109e-17
TG	GO:0050896	response to stimulus	6072	1205	1018.34	1.1833	5.9e-20	1.16383e-16
TG	GO:0007155	cell adhesion	1155	309	193.71	1.59517	1.3e-19	2.33125e-16
TG	GO:0022610	biological adhesion	1160	309	194.54	1.58836	2.6e-19	4.27397e-16
TG	GO:0007159	leukocyte cell-cell adhesion	405	140	67.92	2.06125	7e-19	1.06217e-15
TG	GO:0030595	leukocyte chemotaxis	135	67	22.64	2.95936	8.7e-19	1.22583e-15
TG	GO:0046649	lymphocyte activation	505	163	84.69	1.92467	1.8e-18	2.36712e-15
TG	GO:0050865	regulation of cell activation	389	135	65.24	2.06928	2.1e-18	2.58904e-15
TG	GO:0006954	inflammatory response	485	158	81.34	1.94246	2.4e-18	2.78485e-15
TG	GO:0044699	single-organism process	9885	1789	1657.82	1.07913	7.2e-18	7.8904e-15
TG	GO:0044763	single-organism cellular process	9101	1673	1526.34	1.09609	1.4e-17	1.45349e-14
TG	GO:0060326	cell chemotaxis	185	79	31.03	2.54592	5.4e-17	5.32602e-14
TG	GO:0044700	single organism signaling	4396	903	737.26	1.22481	6.8e-17	6.38747e-14
TG	GO:0023052	signaling	4404	904	738.6	1.22394	8e-17	7.17309e-14
TG	GO:0007154	cell communication	4462	914	748.33	1.22139	8.4e-17	7.20428e-14
TG	GO:0002694	regulation of leukocyte activation	360	124	60.38	2.05366	1.1e-16	9.04108e-14
TG	GO:0030155	regulation of cell adhesion	542	166	90.9	1.82618	2.4e-16	1.8937e-13
TG	GO:0009605	response to external stimulus	1890	442	316.97	1.39445	4.1e-16	3.11064e-13
TG	GO:0050663	cytokine secretion	133	62	22.31	2.77902	8.2e-16	5.99086e-13
TG	GO:0006928	movement of cell or subcellular componen...	1565	377	262.47	1.43635	1.1e-15	7.7495e-13
TG	GO:0016477	cell migration	986	260	165.36	1.57233	1.2e-15	8.16248e-13
TG	GO:0097529	myeloid leukocyte migration	118	57	19.79	2.88024	1.7e-15	1.11781e-12
TG	GO:0045785	positive regulation of cell adhesion	315	110	52.83	2.08215	2e-15	1.27265e-12
TG	GO:0050707	regulation of cytokine secretion	112	55	18.78	2.92865	2.1e-15	1.29452e-12
TG	GO:0007165	signal transduction	4079	839	684.09	1.22645	2.2e-15	1.31507e-12
TG	GO:0042110	T cell activation	370	123	62.05	1.98227	3e-15	1.6908e-12
TG	GO:0070489	T cell aggregation	370	123	62.05	1.98227	3e-15	1.6908e-12
TG	GO:0098602	single organism cell adhesion	637	184	106.83	1.72236	3.3e-15	1.80822e-12
TG	GO:0071593	lymphocyte aggregation	371	123	62.22	1.97686	3.8e-15	2.02591e-12
TG	GO:0016337	single organismal cell-cell adhesion	593	174	99.45	1.74962	4.1e-15	2.12833e-12
TG	GO:0070486	leukocyte aggregation	378	124	63.39	1.95614	7.1e-15	3.59114e-12
TG	GO:0048584	positive regulation of response to stimu...	1672	394	280.41	1.40509	8.2e-15	4.04383e-12
TG	GO:0050867	positive regulation of cell activation	246	91	41.26	2.20553	1.1e-14	5.29234e-12
TG	GO:0034109	homotypic cell-cell adhesion	433	136	72.62	1.87276	1.6e-14	7.51467e-12
TG	GO:0098609	cell-cell adhesion	704	196	118.07	1.66003	2.2e-14	1.00924e-11
TG	GO:0032501	multicellular organismal process	4863	969	815.58	1.18811	2.4e-14	1.07596e-11
TG	GO:0051249	regulation of lymphocyte activation	317	108	53.16	2.0316	2.5e-14	1.09589e-11
TG	GO:0048870	cell motility	1051	268	176.26	1.52048	3.4e-14	1.42699e-11
TG	GO:0051674	localization of cell	1051	268	176.26	1.52048	3.4e-14	1.42699e-11
TG	GO:0040011	locomotion	1451	348	243.35	1.43004	3.6e-14	1.47945e-11
TG	GO:0002688	regulation of leukocyte chemotaxis	74	41	12.41	3.30379	4e-14	1.61029e-11
TG	GO:0002696	positive regulation of leukocyte activat...	239	88	40.08	2.19561	4.2e-14	1.62449e-11
TG	GO:0070661	leukocyte proliferation	212	81	35.55	2.27848	4.2e-14	1.62449e-11
TG	GO:0002685	regulation of leukocyte migration	122	56	20.46	2.73705	4.7e-14	1.78293e-11
TG	GO:0044707	single-multicellular organism process	4553	913	763.59	1.19567	6.2e-14	2.30757e-11
TG	GO:0050778	positive regulation of immune response	556	161	93.25	1.72654	1.6e-13	5.84474e-11
TG	GO:1903037	regulation of leukocyte cell-cell adhesi...	252	90	42.26	2.12967	1.7e-13	6.09713e-11
TG	GO:0002443	leukocyte mediated immunity	229	84	38.41	2.18693	2.1e-13	7.39725e-11
TG	GO:0022407	regulation of cell-cell adhesion	318	106	53.33	1.98762	2.2e-13	7.61354e-11
TG	GO:0042221	response to chemical	3139	659	526.45	1.25178	3.2e-13	1.06988e-10
TG	GO:0045087	innate immune response	865	226	145.07	1.55787	3.2e-13	1.06988e-10
TG	GO:2000147	positive regulation of cell motility	345	112	57.86	1.93571	3.3e-13	1.08493e-10
TG	GO:0002521	leukocyte differentiation	375	119	62.89	1.89219	3.5e-13	1.13182e-10
TG	GO:0002687	positive regulation of leukocyte migrati...	87	44	14.59	3.01576	3.6e-13	1.14538e-10
TG	GO:0030335	positive regulation of cell migration	339	110	56.85	1.93492	5.6e-13	1.75342e-10
TG	GO:1903039	positive regulation of leukocyte cell-ce...	175	69	29.35	2.35094	5.7e-13	1.75685e-10
TG	GO:0009617	response to bacterium	369	117	61.89	1.89045	5.9e-13	1.79051e-10
TG	GO:0022409	positive regulation of cell-cell adhesio...	198	75	33.21	2.25836	6.3e-13	1.85483e-10
TG	GO:0030097	hemopoiesis	601	169	100.79	1.67675	6.3e-13	1.85483e-10
TG	GO:0034110	regulation of homotypic cell-cell adhesi...	262	91	43.94	2.07101	8.1e-13	2.34971e-10
TG	GO:0008283	cell proliferation	1534	358	257.27	1.39153	8.3e-13	2.37284e-10
TG	GO:0032943	mononuclear cell proliferation	203	76	34.05	2.23201	8.8e-13	2.47984e-10
TG	GO:0051272	positive regulation of cellular componen...	354	113	59.37	1.90332	9.1e-13	2.52826e-10
TG	GO:0050863	regulation of T cell activation	243	86	40.75	2.11043	1.1e-12	2.97241e-10
TG	GO:0046651	lymphocyte proliferation	200	75	33.54	2.23614	1.1e-12	2.97241e-10
TG	GO:0040017	positive regulation of locomotion	356	113	59.71	1.89248	1.4e-12	3.73195e-10
TG	GO:0070663	regulation of leukocyte proliferation	164	65	27.5	2.36364	2e-12	5.26027e-10
TG	GO:0009611	response to wounding	822	214	137.86	1.5523	2.2e-12	5.71016e-10
TG	GO:0048534	hematopoietic or lymphoid organ developm...	638	175	107	1.63551	2.5e-12	6.40455e-10
TG	GO:0050870	positive regulation of T cell activation	169	66	28.34	2.32886	3e-12	7.58692e-10
TG	GO:0034112	positive regulation of homotypic cell-ce...	173	67	29.01	2.30955	3.3e-12	8.23997e-10
TG	GO:0065008	regulation of biological quality	2759	584	462.71	1.26213	3.5e-12	8.63012e-10
TG	GO:0032944	regulation of mononuclear cell prolifera...	159	63	26.67	2.3622	4.5e-12	1.09589e-09
TG	GO:0002274	myeloid leukocyte activation	130	55	21.8	2.52294	4.8e-12	1.14078e-09
TG	GO:0002690	positive regulation of leukocyte chemota...	61	34	10.23	3.32356	4.8e-12	1.14078e-09
TG	GO:0008284	positive regulation of cell proliferatio...	638	174	107	1.62617	5e-12	1.17417e-09
TG	GO:0042127	regulation of cell proliferation	1195	288	200.41	1.43705	5.1e-12	1.18356e-09
TG	GO:0002520	immune system development	677	182	113.54	1.60296	6.1e-12	1.39917e-09
TG	GO:0050670	regulation of lymphocyte proliferation	157	62	26.33	2.35473	7.9e-12	1.77086e-09
TG	GO:0050715	positive regulation of cytokine secretio...	74	38	12.41	3.06205	7.9e-12	1.77086e-09
TG	GO:0071621	granulocyte chemotaxis	71	37	11.91	3.10663	8.4e-12	1.86178e-09
TG	GO:0048513	animal organ development	2354	507	394.79	1.28423	1.1e-11	2.41096e-09
TG	GO:0097530	granulocyte migration	78	39	13.08	2.98165	1.2e-11	2.60123e-09
TG	GO:0030334	regulation of cell migration	572	158	95.93	1.64703	1.8e-11	3.81794e-09
TG	GO:0051251	positive regulation of lymphocyte activa...	218	77	36.56	2.10613	1.8e-11	3.81794e-09
TG	GO:0002252	immune effector process	622	168	104.32	1.61043	2.8e-11	5.87583e-09
TG	GO:0007166	cell surface receptor signaling pathway	2247	484	376.85	1.28433	3.9e-11	8.09804e-09
TG	GO:0042742	defense response to bacterium	118	50	19.79	2.52653	4.1e-11	8.42465e-09
TG	GO:0002253	activation of immune response	454	131	76.14	1.72051	4.3e-11	8.74452e-09
TG	GO:2000145	regulation of cell motility	602	163	100.96	1.6145	4.6e-11	9.25914e-09
TG	GO:0051270	regulation of cellular component movemen...	642	171	107.67	1.58819	6.3e-11	1.25529e-08
TG	GO:0032940	secretion by cell	702	183	117.73	1.5544	8.9e-11	1.75561e-08
TG	GO:0050920	regulation of chemotaxis	150	58	25.16	2.30525	1e-10	1.93392e-08
TG	GO:0046903	secretion	795	202	133.33	1.51504	1e-10	1.93392e-08
TG	GO:0070887	cellular response to chemical stimulus	2327	496	390.26	1.27095	1.1e-10	2.10666e-08
TG	GO:0044281	small molecule metabolic process	2113	456	354.37	1.28679	1.4e-10	2.65542e-08
TG	GO:0048583	regulation of response to stimulus	2971	612	498.27	1.22825	1.6e-10	3.00587e-08
TG	GO:0032103	positive regulation of response to exter...	224	76	37.57	2.02289	2.2e-10	4.09408e-08
TG	GO:0006935	chemotaxis	682	177	114.38	1.54747	2.7e-10	4.9315e-08
TG	GO:0042330	taxis	682	177	114.38	1.54747	2.7e-10	4.9315e-08
TG	GO:0002460	adaptive immune response based on somati...	177	64	29.68	2.15633	3.1e-10	5.55915e-08
TG	GO:0051716	cellular response to stimulus	5153	991	864.22	1.1467	3.1e-10	5.55915e-08
TG	GO:0001819	positive regulation of cytokine producti...	324	99	54.34	1.82186	3.8e-10	6.75305e-08
TG	GO:0050795	regulation of behavior	186	66	31.19	2.11606	4.1e-10	7.15722e-08
TG	GO:0040012	regulation of locomotion	642	168	107.67	1.56032	4.1e-10	7.15722e-08
TG	GO:0001816	cytokine production	524	143	87.88	1.62722	4.2e-10	7.26747e-08
TG	GO:1901700	response to oxygen-containing compound	1293	298	216.85	1.37422	4.6e-10	7.8904e-08
TG	GO:0030098	lymphocyte differentiation	249	81	41.76	1.93966	5.9e-10	1.00331e-07
TG	GO:0048520	positive regulation of behavior	111	46	18.62	2.47046	6e-10	1.01159e-07
TG	GO:0070374	positive regulation of ERK1 and ERK2 cas...	122	49	20.46	2.39492	6.1e-10	1.01973e-07
TG	GO:0002366	leukocyte activation involved in immune ...	160	59	26.83	2.19903	6.3e-10	1.03561e-07
TG	GO:0002764	immune response-regulating signaling pat...	555	149	93.08	1.60077	6.3e-10	1.03561e-07
TG	GO:0030593	neutrophil chemotaxis	61	31	10.23	3.0303	9.4e-10	1.53243e-07
TG	GO:0050921	positive regulation of chemotaxis	98	42	16.44	2.55474	9.7e-10	1.56838e-07
TG	GO:0002263	cell activation involved in immune respo...	162	59	27.17	2.17151	1.1e-09	1.76411e-07
TG	GO:0006950	response to stress	3242	654	543.72	1.20282	1.4e-09	2.22713e-07
TG	GO:0042129	regulation of T cell proliferation	121	48	20.29	2.3657	1.5e-09	2.36712e-07
TG	GO:0048856	anatomical structure development	3926	774	658.43	1.17552	1.7e-09	2.66144e-07
TG	GO:0007186	G-protein coupled receptor signaling pat...	478	131	80.17	1.63403	1.8e-09	2.73129e-07
TG	GO:0010562	positive regulation of phosphorus metabo...	915	221	153.46	1.44011	1.8e-09	2.73129e-07
TG	GO:0045937	positive regulation of phosphate metabol...	915	221	153.46	1.44011	1.8e-09	2.73129e-07
TG	GO:0001817	regulation of cytokine production	469	129	78.66	1.63997	1.8e-09	2.73129e-07
TG	GO:0070371	ERK1 and ERK2 cascade	188	65	31.53	2.06153	1.9e-09	2.83935e-07
TG	GO:0009607	response to biotic stimulus	703	178	117.9	1.50975	1.9e-09	2.83935e-07
TG	GO:0043207	response to external biotic stimulus	674	172	113.04	1.52159	2e-09	2.94418e-07
TG	GO:0051707	response to other organism	674	172	113.04	1.52159	2e-09	2.94418e-07
TG	GO:0032879	regulation of localization	1871	404	313.79	1.28749	2.1e-09	3.06849e-07
TG	GO:0002757	immune response-activating signal transd...	416	117	69.77	1.67694	2.6e-09	3.77115e-07
TG	GO:0007599	hemostasis	458	126	76.81	1.64041	2.8e-09	4.03159e-07
TG	GO:1990266	neutrophil migration	67	32	11.24	2.84698	3.7e-09	5.28886e-07
TG	GO:0002703	regulation of leukocyte mediated immunit...	124	48	20.8	2.30769	3.9e-09	5.4951e-07
TG	GO:0006897	endocytosis	526	140	88.22	1.58694	3.9e-09	5.4951e-07
TG	GO:0070665	positive regulation of leukocyte prolife...	102	42	17.11	2.4547	4.2e-09	5.87583e-07
TG	GO:0002768	immune response-regulating cell surface ...	438	121	73.46	1.64715	4.5e-09	6.2512e-07
TG	GO:0030154	cell differentiation	2821	575	473.11	1.21536	5e-09	6.8972e-07
TG	GO:0042098	T cell proliferation	148	54	24.82	2.17566	5.1e-09	6.98629e-07
TG	GO:0007596	blood coagulation	453	124	75.97	1.63222	5.3e-09	7.21019e-07
TG	GO:0002237	response to molecule of bacterial origin	273	84	45.79	1.83446	5.7e-09	7.70125e-07
TG	GO:0030217	T cell differentiation	181	62	30.36	2.04216	6.7e-09	8.99076e-07
TG	GO:0002429	immune response-activating cell surface ...	287	87	48.13	1.8076	6.8e-09	9.00247e-07
TG	GO:0051239	regulation of multicellular organismal p...	1985	422	332.91	1.26761	6.8e-09	9.00247e-07
TG	GO:0002449	lymphocyte mediated immunity	169	59	28.34	2.08186	6.9e-09	9.07396e-07
TG	GO:0050817	coagulation	455	124	76.31	1.62495	7e-09	9.1445e-07
TG	GO:1902578	single-organism localization	3175	637	532.48	1.19629	7.3e-09	9.47367e-07
TG	GO:0032946	positive regulation of mononuclear cell ...	100	41	16.77	2.44484	7.5e-09	9.66961e-07
TG	GO:0042102	positive regulation of T cell proliferat...	72	33	12.08	2.73179	7.9e-09	1.01192e-06
TG	GO:0006082	organic acid metabolic process	992	233	166.37	1.40049	8.8e-09	1.11993e-06
TG	GO:0051240	positive regulation of multicellular org...	1115	257	187	1.37433	8.9e-09	1.12539e-06
TG	GO:0007275	multicellular organism development	3741	736	627.41	1.17308	9.2e-09	1.15592e-06
TG	GO:0002699	positive regulation of immune effector p...	127	48	21.3	2.25352	9.8e-09	1.22351e-06
TG	GO:0006811	ion transport	1040	242	174.42	1.38746	1.1e-08	1.35616e-06
TG	GO:0032502	developmental process	4400	850	737.93	1.15187	1.1e-08	1.35616e-06
TG	GO:0043436	oxoacid metabolic process	981	230	164.52	1.39801	1.3e-08	1.58295e-06
TG	GO:0050671	positive regulation of lymphocyte prolif...	98	40	16.44	2.43309	1.3e-08	1.58295e-06
TG	GO:0007610	behavior	545	142	91.4	1.55361	1.4e-08	1.69426e-06
TG	GO:0033993	response to lipid	746	183	125.11	1.46271	1.5e-08	1.80421e-06
TG	GO:1903034	regulation of response to wounding	301	89	50.48	1.76307	1.7e-08	2.03238e-06
TG	GO:0071622	regulation of granulocyte chemotaxis	33	20	5.53	3.61664	1.8e-08	2.13896e-06
TG	GO:0044767	single-organism developmental process	4343	838	728.37	1.15051	2e-08	2.34833e-06
TG	GO:0048731	system development	3352	665	562.17	1.18292	2e-08	2.34833e-06
TG	GO:0006959	humoral immune response	103	41	17.27	2.37406	2.1e-08	2.42249e-06
TG	GO:0044765	single-organism transport	3031	608	508.33	1.19607	2.1e-08	2.42249e-06
TG	GO:1902105	regulation of leukocyte differentiation	190	63	31.87	1.97678	2.1e-08	2.42249e-06
TG	GO:0070372	regulation of ERK1 and ERK2 cascade	178	60	29.85	2.01005	2.3e-08	2.62253e-06
TG	GO:0032496	response to lipopolysaccharide	263	80	44.11	1.81365	2.3e-08	2.62253e-06
TG	GO:0051179	localization	4392	845	736.59	1.14718	3e-08	3.40103e-06
TG	GO:0009063	cellular amino acid catabolic process	101	40	16.94	2.36128	3.6e-08	4.05792e-06
TG	GO:0006968	cellular defense response	37	21	6.21	3.38164	3.9e-08	4.3711e-06
TG	GO:0046631	alpha-beta T cell activation	94	38	15.76	2.41117	4.1e-08	4.5693e-06
TG	GO:0001906	cell killing	73	32	12.24	2.61438	5e-08	5.54101e-06
TG	GO:0055114	oxidation-reduction process	894	210	149.93	1.40065	5.2e-08	5.73046e-06
TG	GO:0050714	positive regulation of protein secretion	153	53	25.66	2.06547	5.4e-08	5.9178e-06
TG	GO:0050864	regulation of B cell activation	88	36	14.76	2.43902	6.5e-08	7.08392e-06
TG	GO:0032101	regulation of response to external stimu...	696	170	116.73	1.45635	7e-08	7.58692e-06
TG	GO:0042060	wound healing	588	148	98.61	1.50086	7.3e-08	7.86884e-06
TG	GO:0002275	myeloid cell activation involved in immu...	57	27	9.56	2.82427	7.7e-08	8.2549e-06
TG	GO:0032637	interleukin-8 production	54	26	9.06	2.86976	8.8e-08	9.38318e-06
TG	GO:0042327	positive regulation of phosphorylation	834	197	139.87	1.40845	9e-08	9.54484e-06
TG	GO:0090022	regulation of neutrophil chemotaxis	27	17	4.53	3.75276	9.5e-08	1.00212e-05
TG	GO:0001932	regulation of protein phosphorylation	1129	254	189.35	1.34143	1.1e-07	1.14203e-05
TG	GO:0001934	positive regulation of protein phosphory...	801	190	134.34	1.41432	1.1e-07	1.14203e-05
TG	GO:0051234	establishment of localization	3591	701	602.25	1.16397	1.1e-07	1.14203e-05
TG	GO:0016054	organic acid catabolic process	198	63	33.21	1.89702	1.2e-07	1.23287e-05
TG	GO:0046395	carboxylic acid catabolic process	198	63	33.21	1.89702	1.2e-07	1.23287e-05
TG	GO:0006898	receptor-mediated endocytosis	242	73	40.59	1.79847	1.4e-07	1.41623e-05
TG	GO:0032612	interleukin-1 production	55	26	9.22	2.81996	1.4e-07	1.41623e-05
TG	GO:0048869	cellular developmental process	3039	603	509.67	1.18312	1.4e-07	1.41623e-05
TG	GO:0050878	regulation of body fluid levels	560	141	93.92	1.50128	1.5e-07	1.50964e-05
TG	GO:0042113	B cell activation	170	56	28.51	1.96422	1.6e-07	1.60211e-05
TG	GO:0006812	cation transport	700	169	117.4	1.43952	1.8e-07	1.78426e-05
TG	GO:0032677	regulation of interleukin-8 production	49	24	8.22	2.91971	1.8e-07	1.78426e-05
TG	GO:0001909	leukocyte mediated cytotoxicity	66	29	11.07	2.61969	2e-07	1.92449e-05
TG	GO:0031294	lymphocyte costimulation	66	29	11.07	2.61969	2e-07	1.92449e-05
TG	GO:0031295	T cell costimulation	66	29	11.07	2.61969	2e-07	1.92449e-05
TG	GO:0032787	monocarboxylic acid metabolic process	466	121	78.15	1.5483	2e-07	1.92449e-05
TG	GO:0048518	positive regulation of biological proces...	4369	834	732.73	1.13821	2e-07	1.92449e-05
TG	GO:0050830	defense response to Gram-positive bacter...	46	23	7.71	2.98314	2e-07	1.92449e-05
TG	GO:0055074	calcium ion homeostasis	262	77	43.94	1.75239	2.1e-07	2.0109e-05
TG	GO:0042325	regulation of phosphorylation	1206	267	202.26	1.32008	2.2e-07	2.0864e-05
TG	GO:0019220	regulation of phosphate metabolic proces...	1370	298	229.76	1.29701	2.2e-07	2.0864e-05
TG	GO:1902622	regulation of neutrophil migration	31	18	5.2	3.46154	2.3e-07	2.1708e-05
TG	GO:0034220	ion transmembrane transport	663	161	111.19	1.44797	2.4e-07	2.23313e-05
TG	GO:1903706	regulation of hemopoiesis	254	75	42.6	1.76056	2.4e-07	2.23313e-05
TG	GO:0006793	phosphorus metabolic process	2511	507	421.12	1.20393	2.4e-07	2.23313e-05
TG	GO:0051174	regulation of phosphorus metabolic proce...	1383	300	231.94	1.29344	2.6e-07	2.40787e-05
TG	GO:0002573	myeloid leukocyte differentiation	156	52	26.16	1.98777	2.9e-07	2.67315e-05
TG	GO:1902107	positive regulation of leukocyte differe...	108	40	18.11	2.20872	3.1e-07	2.84421e-05
TG	GO:0010033	response to organic substance	2427	491	407.03	1.2063	3.2e-07	2.9089e-05
TG	GO:1901606	alpha-amino acid catabolic process	78	32	13.08	2.44648	3.2e-07	2.9089e-05
TG	GO:1903708	positive regulation of hemopoiesis	136	47	22.81	2.0605	3.3e-07	2.97241e-05
TG	GO:0050708	regulation of protein secretion	301	85	50.48	1.68384	3.3e-07	2.97241e-05
TG	GO:0042100	B cell proliferation	57	26	9.56	2.71967	3.4e-07	3.04856e-05
TG	GO:0032609	interferon-gamma production	82	33	13.75	2.4	3.6e-07	3.19881e-05
TG	GO:0009306	protein secretion	371	100	62.22	1.6072	3.6e-07	3.19881e-05
TG	GO:0002697	regulation of immune effector process	339	93	56.85	1.63588	4e-07	3.5383e-05
TG	GO:1903036	positive regulation of response to wound...	117	42	19.62	2.14067	4.3e-07	3.78669e-05
TG	GO:0006796	phosphate-containing compound metabolic ...	2462	496	412.9	1.20126	4.7e-07	4.12054e-05
TG	GO:0042592	homeostatic process	1201	264	201.42	1.31069	4.9e-07	4.25804e-05
TG	GO:0055085	transmembrane transport	971	220	162.85	1.35094	4.9e-07	4.25804e-05
TG	GO:0032649	regulation of interferon-gamma productio...	72	30	12.08	2.48344	5e-07	4.32588e-05
TG	GO:0006874	cellular calcium ion homeostasis	254	74	42.6	1.73709	5.2e-07	4.45979e-05
TG	GO:0051049	regulation of transport	1329	288	222.89	1.29212	5.2e-07	4.45979e-05
TG	GO:0002683	negative regulation of immune system pro...	295	83	49.47	1.67778	5.4e-07	4.61127e-05
TG	GO:0050866	negative regulation of cell activation	130	45	21.8	2.06422	5.5e-07	4.67642e-05
TG	GO:0006810	transport	3476	675	582.96	1.15788	5.7e-07	4.82567e-05
TG	GO:0051235	maintenance of location	246	72	41.26	1.74503	6.1e-07	5.12037e-05
TG	GO:0019752	carboxylic acid metabolic process	886	203	148.59	1.36618	6.1e-07	5.12037e-05
TG	GO:0071310	cellular response to organic substance	1948	402	326.7	1.23049	6.3e-07	5.26584e-05
TG	GO:0032675	regulation of interleukin-6 production	80	32	13.42	2.3845	6.4e-07	5.30447e-05
TG	GO:0097305	response to alcohol	287	81	48.13	1.68294	6.4e-07	5.30447e-05
TG	GO:0050801	ion homeostasis	486	123	81.51	1.50902	7e-07	5.77749e-05
TG	GO:1903555	regulation of tumor necrosis factor supe...	88	34	14.76	2.30352	7.5e-07	6.16438e-05
TG	GO:0072507	divalent inorganic cation homeostasis	284	80	47.63	1.67961	8.2e-07	6.71175e-05
TG	GO:0006468	protein phosphorylation	1481	315	248.38	1.26822	8.7e-07	7.09158e-05
TG	GO:0050729	positive regulation of inflammatory resp...	81	32	13.58	2.35641	8.8e-07	7.14357e-05
TG	GO:1903530	regulation of secretion by cell	445	114	74.63	1.52754	9.5e-07	7.64886e-05
TG	GO:0002444	myeloid leukocyte mediated immunity	63	27	10.57	2.5544	9.5e-07	7.64886e-05
TG	GO:0032635	interleukin-6 production	85	33	14.26	2.31417	9.6e-07	7.66679e-05
TG	GO:0030168	platelet activation	222	66	37.23	1.77276	9.6e-07	7.66679e-05
TG	GO:0071624	positive regulation of granulocyte chemo...	22	14	3.69	3.79404	1.1e-06	8.7143e-05
TG	GO:0090023	positive regulation of neutrophil chemot...	22	14	3.69	3.79404	1.1e-06	8.7143e-05
TG	GO:0002695	negative regulation of leukocyte activat...	113	40	18.95	2.11082	1.2e-06	9.46848e-05
TG	GO:0006816	calcium ion transport	264	75	44.28	1.69377	1.3e-06	0.000100564
TG	GO:0046635	positive regulation of alpha-beta T cell...	40	20	6.71	2.98063	1.3e-06	0.000100564
TG	GO:0050853	B cell receptor signaling pathway	40	20	6.71	2.98063	1.3e-06	0.000100564
TG	GO:0098771	inorganic ion homeostasis	443	113	74.3	1.52086	1.3e-06	0.000100564
TG	GO:1901701	cellular response to oxygen-containing c...	885	201	148.42	1.35426	1.3e-06	0.000100564
TG	GO:0044282	small molecule catabolic process	292	81	48.97	1.65407	1.4e-06	0.000107457
TG	GO:0071706	tumor necrosis factor superfamily cytoki...	90	34	15.09	2.25315	1.4e-06	0.000107457
TG	GO:0051046	regulation of secretion	483	121	81	1.49383	1.5e-06	0.000114686
TG	GO:0032611	interleukin-1 beta production	47	22	7.88	2.79188	1.6e-06	0.000121391
TG	GO:0010243	response to organonitrogen compound	764	177	128.13	1.38141	1.6e-06	0.000121391
TG	GO:0055080	cation homeostasis	436	111	73.12	1.51805	1.8e-06	0.000135522
TG	GO:0045576	mast cell activation	44	21	7.38	2.84553	1.8e-06	0.000135522
TG	GO:0035556	intracellular signal transduction	2155	436	361.42	1.20635	1.9e-06	0.000141967
TG	GO:0072606	interleukin-8 secretion	20	13	3.35	3.8806	1.9e-06	0.000141967
TG	GO:0043299	leukocyte degranulation	51	23	8.55	2.69006	2.1e-06	0.000155732
TG	GO:0002286	T cell activation involved in immune res...	58	25	9.73	2.56937	2.1e-06	0.000155732
TG	GO:1903532	positive regulation of secretion by cell	236	68	39.58	1.71804	2.3e-06	0.000169924
TG	GO:0071216	cellular response to biotic stimulus	153	49	25.66	1.90959	2.4e-06	0.000175342
TG	GO:0023056	positive regulation of signaling	1298	278	217.69	1.27705	2.4e-06	0.000175342
TG	GO:0009083	branched-chain amino acid catabolic proc...	23	14	3.86	3.62694	2.4e-06	0.000175342
TG	GO:0045471	response to ethanol	96	35	16.1	2.17391	2.5e-06	0.000181974
TG	GO:0018212	peptidyl-tyrosine modification	264	74	44.28	1.67118	2.6e-06	0.000187867
TG	GO:0045058	T cell selection	35	18	5.87	3.06644	2.6e-06	0.000187867
TG	GO:0009081	branched-chain amino acid metabolic proc...	26	15	4.36	3.44037	2.7e-06	0.000193673
TG	GO:1902624	positive regulation of neutrophil migrat...	26	15	4.36	3.44037	2.7e-06	0.000193673
TG	GO:0030099	myeloid cell differentiation	283	78	47.46	1.64349	2.8e-06	0.000199396
TG	GO:0071219	cellular response to molecule of bacteri...	137	45	22.98	1.95822	2.8e-06	0.000199396
TG	GO:0010647	positive regulation of cell communicatio...	1317	281	220.88	1.27218	2.9e-06	0.000205775
TG	GO:0032680	regulation of tumor necrosis factor prod...	85	32	14.26	2.24404	3.1e-06	0.000217618
TG	GO:0030001	metal ion transport	539	131	90.4	1.44912	3.1e-06	0.000217618
TG	GO:0098655	cation transmembrane transport	470	117	78.82	1.48439	3.1e-06	0.000217618
TG	GO:0009719	response to endogenous stimulus	1415	299	237.31	1.25996	3.2e-06	0.000223841
TG	GO:0045453	bone resorption	42	20	7.04	2.84091	3.4e-06	0.000236991
TG	GO:0050727	regulation of inflammatory response	212	62	35.55	1.74402	3.7e-06	0.000256994
TG	GO:0032729	positive regulation of interferon-gamma ...	49	22	8.22	2.6764	3.8e-06	0.000260274
TG	GO:1903557	positive regulation of tumor necrosis fa...	49	22	8.22	2.6764	3.8e-06	0.000260274
TG	GO:0070838	divalent metal ion transport	299	81	50.15	1.61515	3.8e-06	0.000260274
TG	GO:0009967	positive regulation of signal transducti...	1209	260	202.76	1.2823	3.8e-06	0.000260274
TG	GO:2000021	regulation of ion homeostasis	147	47	24.65	1.90669	4e-06	0.000272083
TG	GO:0098542	defense response to other organism	380	98	63.73	1.53774	4e-06	0.000272083
TG	GO:0032640	tumor necrosis factor production	86	32	14.42	2.21914	4.1e-06	0.000277926
TG	GO:0002706	regulation of lymphocyte mediated immuni...	90	33	15.09	2.18688	4.2e-06	0.00028373
TG	GO:0072511	divalent inorganic cation transport	300	81	50.31	1.61002	4.3e-06	0.000289494
TG	GO:0002526	acute inflammatory response	102	36	17.11	2.10403	4.4e-06	0.000295219
TG	GO:0043410	positive regulation of MAPK cascade	488	120	81.84	1.46628	4.5e-06	0.000300905
TG	GO:0002673	regulation of acute inflammatory respons...	53	23	8.89	2.58718	4.6e-06	0.000304495
TG	GO:0032755	positive regulation of interleukin-6 pro...	53	23	8.89	2.58718	4.6e-06	0.000304495
TG	GO:0072676	lymphocyte migration	53	23	8.89	2.58718	4.6e-06	0.000304495
TG	GO:0043269	regulation of ion transport	391	100	65.58	1.52486	4.8e-06	0.000315616
TG	GO:0006766	vitamin metabolic process	131	43	21.97	1.95721	4.8e-06	0.000315616
TG	GO:0043408	regulation of MAPK cascade	639	150	107.17	1.39965	4.9e-06	0.000321121
TG	GO:0033003	regulation of mast cell activation	30	16	5.03	3.18091	5e-06	0.000326589
TG	GO:0006909	phagocytosis	183	55	30.69	1.79211	5.3e-06	0.000345042
TG	GO:0000165	MAPK cascade	701	162	117.57	1.3779	5.4e-06	0.000348106
TG	GO:0014070	response to organic cyclic compound	742	170	124.44	1.36612	5.4e-06	0.000348106
TG	GO:0072503	cellular divalent inorganic cation homeo...	269	74	45.11	1.64043	5.4e-06	0.000348106
TG	GO:0046634	regulation of alpha-beta T cell activati...	57	24	9.56	2.51046	5.5e-06	0.00035225
TG	GO:2000482	regulation of interleukin-8 secretion	16	11	2.68	4.10448	5.5e-06	0.00035225
TG	GO:0051208	sequestering of calcium ion	91	33	15.26	2.16252	5.6e-06	0.000357494
TG	GO:0051250	negative regulation of lymphocyte activa...	99	35	16.6	2.10843	5.7e-06	0.000361538
TG	GO:0044283	small molecule biosynthetic process	451	112	75.64	1.4807	5.7e-06	0.000361538
TG	GO:0023014	signal transduction by protein phosphory...	723	166	121.26	1.36896	6.1e-06	0.000385669
TG	GO:0070588	calcium ion transmembrane transport	184	55	30.86	1.78224	6.3e-06	0.000397041
TG	GO:0048878	chemical homeostasis	744	170	124.78	1.3624	6.4e-06	0.000402059
TG	GO:0032760	positive regulation of tumor necrosis fa...	47	21	7.88	2.66497	6.8e-06	0.000425831
TG	GO:0032757	positive regulation of interleukin-8 pro...	37	18	6.21	2.89855	7.1e-06	0.000441813
TG	GO:0034113	heterotypic cell-cell adhesion	37	18	6.21	2.89855	7.1e-06	0.000441813
TG	GO:0051282	regulation of sequestering of calcium io...	88	32	14.76	2.16802	7.2e-06	0.000446626
TG	GO:0051238	sequestering of metal ion	100	35	16.77	2.08706	7.3e-06	0.00045141
TG	GO:0018108	peptidyl-tyrosine phosphorylation	262	72	43.94	1.6386	7.5e-06	0.000462328
TG	GO:0051480	regulation of cytosolic calcium ion conc...	185	55	31.03	1.77248	7.6e-06	0.000465583
TG	GO:0098662	inorganic cation transmembrane transport	434	108	72.79	1.48372	7.6e-06	0.000465583
TG	GO:0046632	alpha-beta T cell differentiation	69	27	11.57	2.33362	7.7e-06	0.000468797
TG	GO:0055065	metal ion homeostasis	400	101	67.08	1.50566	7.7e-06	0.000468797
TG	GO:0070664	negative regulation of leukocyte prolife...	58	24	9.73	2.4666	7.9e-06	0.000478023
TG	GO:0030003	cellular cation homeostasis	376	96	63.06	1.52236	7.9e-06	0.000478023
TG	GO:0007267	cell-cell signaling	773	175	129.64	1.34989	8.3e-06	0.000500691
TG	GO:0045859	regulation of protein kinase activity	737	168	123.6	1.35922	8.4e-06	0.000505178
TG	GO:0006875	cellular metal ion homeostasis	348	90	58.36	1.54215	8.8e-06	0.000526027
TG	GO:0002675	positive regulation of acute inflammator...	22	13	3.69	3.52304	8.8e-06	0.000526027
TG	GO:1901698	response to nitrogen compound	831	186	139.37	1.33458	9e-06	0.000536356
TG	GO:0098660	inorganic ion transmembrane transport	480	117	80.5	1.45342	9.1e-06	0.000539059
TG	GO:0045619	regulation of lymphocyte differentiation	109	37	18.28	2.02407	9.1e-06	0.000539059
TG	GO:0050702	interleukin-1 beta secretion	28	15	4.7	3.19149	9.3e-06	0.000549257
TG	GO:0007204	positive regulation of cytosolic calcium...	173	52	29.01	1.79249	9.4e-06	0.000550221
TG	GO:0097553	calcium ion transmembrane import into cy...	89	32	14.93	2.14334	9.4e-06	0.000550221
TG	GO:1902656	calcium ion import into cytosol	89	32	14.93	2.14334	9.4e-06	0.000550221
TG	GO:0001910	regulation of leukocyte mediated cytotox...	41	19	6.88	2.76163	9.8e-06	0.000571937
TG	GO:1903531	negative regulation of secretion by cell	126	41	21.13	1.94037	1e-05	0.000580176
TG	GO:0006873	cellular ion homeostasis	383	97	64.23	1.5102	1e-05	0.000580176
TG	GO:1903825	organic acid transmembrane transport	70	27	11.74	2.29983	1.1e-05	0.000630773
TG	GO:2000377	regulation of reactive oxygen species me...	139	44	23.31	1.8876	1.1e-05	0.000630773
TG	GO:1902533	positive regulation of intracellular sig...	823	184	138.03	1.33304	1.1e-05	0.000630773
TG	GO:0048522	positive regulation of cellular process	3774	715	632.94	1.12965	1.1e-05	0.000630773
TG	GO:0043067	regulation of programmed cell death	1211	257	203.1	1.26539	1.2e-05	0.000682167
TG	GO:0031341	regulation of cell killing	45	20	7.55	2.64901	1.2e-05	0.000682167
TG	GO:1901565	organonitrogen compound catabolic proces...	289	77	48.47	1.58861	1.2e-05	0.000682167
TG	GO:0009725	response to hormone	904	199	151.61	1.31258	1.3e-05	0.00073268
TG	GO:0002548	monocyte chemotaxis	35	17	5.87	2.89608	1.3e-05	0.00073268
TG	GO:0010829	negative regulation of glucose transport	17	11	2.85	3.85965	1.3e-05	0.00073268
TG	GO:0051047	positive regulation of secretion	257	70	43.1	1.62413	1.4e-05	0.000782334
TG	GO:0045582	positive regulation of T cell differenti...	56	23	9.39	2.44941	1.4e-05	0.000782334
TG	GO:2000106	regulation of leukocyte apoptotic proces...	71	27	11.91	2.267	1.4e-05	0.000782334
TG	GO:0050701	interleukin-1 secretion	32	16	5.37	2.97952	1.5e-05	0.000833493
TG	GO:0032722	positive regulation of chemokine product...	42	19	7.04	2.69886	1.5e-05	0.000833493
TG	GO:0046849	bone remodeling	60	24	10.06	2.38569	1.6e-05	0.000876711
TG	GO:0002761	regulation of myeloid leukocyte differen...	87	31	14.59	2.12474	1.6e-05	0.000876711
TG	GO:0051209	release of sequestered calcium ion into ...	87	31	14.59	2.12474	1.6e-05	0.000876711
TG	GO:0051283	negative regulation of sequestering of c...	87	31	14.59	2.12474	1.6e-05	0.000876711
TG	GO:0048247	lymphocyte chemotaxis	29	15	4.86	3.08642	1.6e-05	0.000876711
TG	GO:0042981	regulation of apoptotic process	1200	254	201.25	1.26211	1.7e-05	0.000928925
TG	GO:0045621	positive regulation of lymphocyte differ...	68	26	11.4	2.2807	1.8e-05	0.000980851
TG	GO:0016310	phosphorylation	1773	359	297.35	1.20733	1.9e-05	0.00102683
TG	GO:0042108	positive regulation of cytokine biosynth...	46	20	7.71	2.59403	1.9e-05	0.00102683
TG	GO:0015849	organic acid transport	213	60	35.72	1.67973	1.9e-05	0.00102683
TG	GO:0042035	regulation of cytokine biosynthetic proc...	76	28	12.75	2.19608	2e-05	0.00107207
TG	GO:0051384	response to glucocorticoid	125	40	20.96	1.9084	2e-05	0.00107207
TG	GO:0010941	regulation of cell death	1289	270	216.18	1.24896	2e-05	0.00107207
TG	GO:0042107	cytokine metabolic process	88	31	14.76	2.10027	2.1e-05	0.00111958
TG	GO:0031349	positive regulation of defense response	365	92	61.21	1.50302	2.1e-05	0.00111958
TG	GO:0070509	calcium ion import	117	38	19.62	1.9368	2.2e-05	0.00116974
TG	GO:0007162	negative regulation of cell adhesion	196	56	32.87	1.70368	2.3e-05	0.0012131
TG	GO:0007584	response to nutrient	156	47	26.16	1.79664	2.3e-05	0.0012131
TG	GO:0071222	cellular response to lipopolysaccharide	130	41	21.8	1.88073	2.3e-05	0.0012131
TG	GO:0032945	negative regulation of mononuclear cell ...	54	22	9.06	2.42826	2.5e-05	0.00130463
TG	GO:0050672	negative regulation of lymphocyte prolif...	54	22	9.06	2.42826	2.5e-05	0.00130463
TG	GO:0051048	negative regulation of secretion	139	43	23.31	1.8447	2.5e-05	0.00130463
TG	GO:0060402	calcium ion transport into cytosol	101	34	16.94	2.00708	2.5e-05	0.00130463
TG	GO:0032844	regulation of homeostatic process	357	90	59.87	1.50326	2.6e-05	0.00134967
TG	GO:0002576	platelet degranulation	73	27	12.24	2.20588	2.6e-05	0.00134967
TG	GO:0045123	cellular extravasation	40	18	6.71	2.68256	2.7e-05	0.00139791
TG	GO:0002886	regulation of myeloid leukocyte mediated...	30	15	5.03	2.98211	2.8e-05	0.00143835
TG	GO:0046942	carboxylic acid transport	211	59	35.39	1.66714	2.8e-05	0.00143835
TG	GO:0050731	positive regulation of peptidyl-tyrosine...	114	37	19.12	1.93515	2.8e-05	0.00143835
TG	GO:0051051	negative regulation of transport	358	90	60.04	1.499	2.9e-05	0.00148201
TG	GO:0045637	regulation of myeloid cell differentiati...	144	44	24.15	1.82195	2.9e-05	0.00148201
TG	GO:0006790	sulfur compound metabolic process	310	80	51.99	1.53876	3e-05	0.00152521
TG	GO:0044712	single-organism catabolic process	905	197	151.78	1.29793	3e-05	0.00152521
TG	GO:0016192	vesicle-mediated transport	1145	242	192.03	1.26022	3.1e-05	0.00157199
TG	GO:0043549	regulation of kinase activity	780	173	130.81	1.32253	3.2e-05	0.00161854
TG	GO:0002819	regulation of adaptive immune response	98	33	16.44	2.0073	3.3e-05	0.00166485
TG	GO:0006629	lipid metabolic process	1034	221	173.41	1.27444	3.4e-05	0.00170224
TG	GO:0030888	regulation of B cell proliferation	44	19	7.38	2.57453	3.4e-05	0.00170224
TG	GO:0032652	regulation of interleukin-1 production	44	19	7.38	2.57453	3.4e-05	0.00170224
TG	GO:0006915	apoptotic process	1543	315	258.78	1.21725	3.5e-05	0.0017347
TG	GO:1902531	regulation of intracellular signal trans...	1363	282	228.59	1.23365	3.5e-05	0.0017347
TG	GO:0016053	organic acid biosynthetic process	245	66	41.09	1.60623	3.5e-05	0.0017347
TG	GO:0046394	carboxylic acid biosynthetic process	245	66	41.09	1.60623	3.5e-05	0.0017347
TG	GO:0055082	cellular chemical homeostasis	479	114	80.33	1.41915	3.6e-05	0.00177979
TG	GO:0050730	regulation of peptidyl-tyrosine phosphor...	163	48	27.34	1.75567	3.7e-05	0.00182465
TG	GO:0031347	regulation of defense response	637	145	106.83	1.3573	3.8e-05	0.0018693
TG	GO:0002374	cytokine secretion involved in immune re...	13	9	2.18	4.12844	3.9e-05	0.00189486
TG	GO:0046629	gamma-delta T cell activation	13	9	2.18	4.12844	3.9e-05	0.00189486
TG	GO:0032956	regulation of actin cytoskeleton organiz...	241	65	40.42	1.60811	3.9e-05	0.00189486
TG	GO:0002279	mast cell activation involved in immune ...	34	16	5.7	2.80702	3.9e-05	0.00189486
TG	GO:0043303	mast cell degranulation	34	16	5.7	2.80702	3.9e-05	0.00189486
TG	GO:0070098	chemokine-mediated signaling pathway	48	20	8.05	2.48447	4e-05	0.00193392
TG	GO:0060401	cytosolic calcium ion transport	103	34	17.27	1.96873	4e-05	0.00193392
TG	GO:0031960	response to corticosteroid	133	41	22.31	1.83774	4.2e-05	0.00202565
TG	GO:0043085	positive regulation of catalytic activit...	1286	267	215.68	1.23795	4.5e-05	0.00215978
TG	GO:0043300	regulation of leukocyte degranulation	31	15	5.2	2.88462	4.5e-05	0.00215978
TG	GO:0012501	programmed cell death	1560	317	261.63	1.21163	4.8e-05	0.00229261
TG	GO:0072330	monocarboxylic acid biosynthetic process	169	49	28.34	1.729	4.8e-05	0.00229261
TG	GO:0043367	CD4-positive, alpha-beta T cell differen...	45	19	7.55	2.51656	4.9e-05	0.00233472
TG	GO:0002437	inflammatory response to antigenic stimu...	38	17	6.37	2.66876	5e-05	0.00237663
TG	GO:0019722	calcium-mediated signaling	121	38	20.29	1.87284	5.1e-05	0.00240676
TG	GO:0072593	reactive oxygen species metabolic proces...	215	59	36.06	1.63616	5.1e-05	0.00240676
TG	GO:0001773	myeloid dendritic cell activation	28	14	4.7	2.97872	5.1e-05	0.00240676
TG	GO:0002861	regulation of inflammatory response to a...	16	10	2.68	3.73134	5.2e-05	0.00244227
TG	GO:0051495	positive regulation of cytoskeleton orga...	165	48	27.67	1.73473	5.2e-05	0.00244227
TG	GO:1901342	regulation of vasculature development	197	55	33.04	1.66465	5.4e-05	0.00252418
TG	GO:0051050	positive regulation of transport	714	159	119.75	1.32777	5.4e-05	0.00252418
TG	GO:0009595	detection of biotic stimulus	22	12	3.69	3.25203	5.9e-05	0.00273843
TG	GO:0033006	regulation of mast cell activation invol...	22	12	3.69	3.25203	5.9e-05	0.00273843
TG	GO:0043304	regulation of mast cell degranulation	22	12	3.69	3.25203	5.9e-05	0.00273843
TG	GO:0008285	negative regulation of cell proliferatio...	540	125	90.56	1.3803	6e-05	0.0027718
TG	GO:0033674	positive regulation of kinase activity	540	125	90.56	1.3803	6e-05	0.0027718
TG	GO:0010758	regulation of macrophage chemotaxis	11	8	1.84	4.34783	6.3e-05	0.00289009
TG	GO:0015838	amino-acid betaine transport	11	8	1.84	4.34783	6.3e-05	0.00289009
TG	GO:2000484	positive regulation of interleukin-8 sec...	11	8	1.84	4.34783	6.3e-05	0.00289009
TG	GO:0051924	regulation of calcium ion transport	153	45	25.66	1.7537	6.6e-05	0.00302069
TG	GO:0015696	ammonium transport	57	22	9.56	2.30126	6.7e-05	0.00305229
TG	GO:0032642	regulation of chemokine production	57	22	9.56	2.30126	6.7e-05	0.00305229
TG	GO:0032663	regulation of interleukin-2 production	46	19	7.71	2.46433	7.1e-05	0.00320491
TG	GO:0045670	regulation of osteoclast differentiation	46	19	7.71	2.46433	7.1e-05	0.00320491
TG	GO:0023051	regulation of signaling	2393	465	401.33	1.15865	7.1e-05	0.00320491
TG	GO:0001894	tissue homeostasis	149	44	24.99	1.7607	7.1e-05	0.00320491
TG	GO:0002455	humoral immune response mediated by circ...	32	15	5.37	2.7933	7.2e-05	0.00324263
TG	GO:0008219	cell death	1651	332	276.89	1.19903	7.3e-05	0.00327272
TG	GO:0016265	death	1651	332	276.89	1.19903	7.3e-05	0.00327272
TG	GO:0032602	chemokine production	65	24	10.9	2.20183	7.4e-05	0.00329509
TG	GO:0045639	positive regulation of myeloid cell diff...	65	24	10.9	2.20183	7.4e-05	0.00329509
TG	GO:0045860	positive regulation of protein kinase ac...	517	120	86.71	1.38392	7.4e-05	0.00329509
TG	GO:0030316	osteoclast differentiation	69	25	11.57	2.16076	7.5e-05	0.00332461
TG	GO:0019724	B cell mediated immunity	81	28	13.58	2.06186	7.5e-05	0.00332461
TG	GO:0030029	actin filament-based process	533	123	89.39	1.37599	7.9e-05	0.00349407
TG	GO:0042063	gliogenesis	186	52	31.19	1.6672	8.2e-05	0.00361864
TG	GO:0046638	positive regulation of alpha-beta T cell...	29	14	4.86	2.88066	8.4e-05	0.00369863
TG	GO:0097285	cell-type specific apoptotic process	373	91	62.56	1.4546	8.6e-05	0.00377825
TG	GO:0071900	regulation of protein serine/threonine k...	529	122	88.72	1.37511	8.7e-05	0.00381369
TG	GO:0042267	natural killer cell mediated cytotoxicit...	43	18	7.21	2.49653	8.9e-05	0.00389271
TG	GO:0046325	negative regulation of glucose import	14	9	2.35	3.82979	9.2e-05	0.00399734
TG	GO:0002448	mast cell mediated immunity	36	16	6.04	2.64901	9.2e-05	0.00399734
TG	GO:0097028	dendritic cell differentiation	36	16	6.04	2.64901	9.2e-05	0.00399734
TG	GO:0042089	cytokine biosynthetic process	86	29	14.42	2.0111	9.4e-05	0.00407526
TG	GO:0050829	defense response to Gram-negative bacter...	26	13	4.36	2.98165	9.5e-05	0.00410958
TG	GO:0050851	antigen receptor-mediated signaling path...	187	52	31.36	1.65816	9.6e-05	0.00414375
TG	GO:0019725	cellular homeostasis	597	135	100.12	1.34838	9.7e-05	0.00417778
TG	GO:0002705	positive regulation of leukocyte mediate...	70	25	11.74	2.12947	9.9e-05	0.00425463
TG	GO:0051347	positive regulation of transferase activ...	608	137	101.97	1.34353	0.0001	0.00427896
TG	GO:0045577	regulation of B cell differentiation	23	12	3.86	3.10881	0.0001	0.00427896
TG	GO:0043372	positive regulation of CD4-positive, alp...	17	10	2.85	3.50877	0.00011	0.00466637
TG	GO:0002704	negative regulation of leukocyte mediate...	33	15	5.53	2.71248	0.00011	0.00466637
TG	GO:0010646	regulation of cell communication	2421	468	406.03	1.15262	0.00011	0.00466637
TG	GO:0031401	positive regulation of protein modificat...	989	209	165.87	1.26002	0.00011	0.00466637
TG	GO:0002285	lymphocyte activation involved in immune...	108	34	18.11	1.87742	0.00012	0.00505795
TG	GO:0006767	water-soluble vitamin metabolic process	83	28	13.92	2.01149	0.00012	0.00505795
TG	GO:0032970	regulation of actin filament-based proce...	269	69	45.11	1.52959	0.00012	0.00505795
TG	GO:0016064	immunoglobulin mediated immune response	79	27	13.25	2.03774	0.00013	0.00542152
TG	GO:0006633	fatty acid biosynthetic process	117	36	19.62	1.83486	0.00013	0.00542152
TG	GO:0034765	regulation of ion transmembrane transpor...	274	70	45.95	1.52339	0.00013	0.00542152
TG	GO:0071396	cellular response to lipid	432	102	72.45	1.40787	0.00013	0.00542152
TG	GO:0034308	primary alcohol metabolic process	30	14	5.03	2.7833	0.00013	0.00542152
TG	GO:0007259	JAK-STAT cascade	109	34	18.28	1.85996	0.00014	0.00581398
TG	GO:0097696	STAT cascade	109	34	18.28	1.85996	0.00014	0.00581398
TG	GO:0045580	regulation of T cell differentiation	88	29	14.76	1.96477	0.00015	0.00616437
TG	GO:0003008	system process	1069	223	179.28	1.24386	0.00015	0.00616437
TG	GO:0009888	tissue development	1330	271	223.06	1.21492	0.00015	0.00616437
TG	GO:0006887	exocytosis	290	73	48.64	1.50082	0.00015	0.00616437
TG	GO:0034097	response to cytokine	702	154	117.73	1.30808	0.00015	0.00616437
TG	GO:0006768	biotin metabolic process	12	8	2.01	3.9801	0.00016	0.00653449
TG	GO:0015697	quaternary ammonium group transport	12	8	2.01	3.9801	0.00016	0.00653449
TG	GO:1901623	regulation of lymphocyte chemotaxis	12	8	2.01	3.9801	0.00016	0.00653449
TG	GO:2000026	regulation of multicellular organismal d...	1261	258	211.48	1.21997	0.00017	0.00692855
TG	GO:0045124	regulation of bone resorption	24	12	4.03	2.97767	0.00018	0.00727598
TG	GO:0051338	regulation of transferase activity	884	188	148.26	1.26804	0.00018	0.00727598
TG	GO:0051186	cofactor metabolic process	311	77	52.16	1.47623	0.00018	0.00727598
TG	GO:0002228	natural killer cell mediated immunity	45	18	7.55	2.38411	0.00018	0.00727598
TG	GO:0006865	amino acid transport	106	33	17.78	1.85602	0.00019	0.00760231
TG	GO:0002822	regulation of adaptive immune response b...	89	29	14.93	1.9424	0.00019	0.00760231
TG	GO:0071887	leukocyte apoptotic process	89	29	14.93	1.9424	0.00019	0.00760231
TG	GO:0034762	regulation of transmembrane transport	287	72	48.13	1.49595	0.00019	0.00760231
TG	GO:0006820	anion transport	391	93	65.58	1.41812	0.00019	0.00760231
TG	GO:0043368	positive T cell selection	21	11	3.52	3.125	0.0002	0.00790621
TG	GO:0045730	respiratory burst	21	11	3.52	3.125	0.0002	0.00790621
TG	GO:0050790	regulation of catalytic activity	1900	373	318.65	1.17056	0.0002	0.00790621
TG	GO:0051241	negative regulation of multicellular org...	774	167	129.81	1.2865	0.0002	0.00790621
TG	GO:0019932	second-messenger-mediated signaling	192	52	32.2	1.61491	0.0002	0.00790621
TG	GO:0044093	positive regulation of molecular functio...	1506	302	252.57	1.19571	0.0002	0.00790621

## Sheet: AOR_DE
Phenotype	GO.ID	Term	Annotated	Significant	Expected	fold_enrichment	classic	FDR
HDL	GO:0006413	translational initiation	255	130	49.48	2.62732	3.4e-30	6.74492e-26
HDL	GO:0006414	translational elongation	197	106	38.23	2.77269	2.4e-27	1.78542e-23
HDL	GO:0006415	translational termination	169	96	32.79	2.92772	2.7e-27	1.78542e-23
HDL	GO:0006412	translation	593	213	115.07	1.85105	3.4e-22	1.68623e-18
HDL	GO:0043043	peptide biosynthetic process	614	216	119.14	1.81299	3.3e-21	1.30931e-17
HDL	GO:0016259	selenocysteine metabolic process	85	56	16.49	3.396	8.8e-21	2.63562e-17
HDL	GO:0045047	protein targeting to ER	108	65	20.96	3.10115	9.3e-21	2.63562e-17
HDL	GO:0043624	cellular protein complex disassembly	262	116	50.84	2.28167	1.6e-20	3.9676e-17
HDL	GO:0043241	protein complex disassembly	292	124	56.66	2.18849	5.5e-20	1.21232e-16
HDL	GO:0072599	establishment of protein localization to...	112	65	21.73	2.99126	1.4e-19	2.70518e-16
HDL	GO:0006614	SRP-dependent cotranslational protein ta...	104	62	20.18	3.07235	1.5e-19	2.70518e-16
HDL	GO:0032984	macromolecular complex disassembly	303	126	58.8	2.14286	2.3e-19	3.80228e-16
HDL	GO:0006613	cotranslational protein targeting to mem...	106	62	20.57	3.0141	5.7e-19	8.6982e-16
HDL	GO:0034641	cellular nitrogen compound metabolic pro...	5362	1230	1040.48	1.18215	4.5e-18	6.3765e-15
HDL	GO:0043604	amide biosynthetic process	680	224	131.95	1.69761	5.4e-18	7.14168e-15
HDL	GO:0070972	protein localization to endoplasmic reti...	130	69	25.23	2.73484	8.2e-18	1.0167e-14
HDL	GO:0006807	nitrogen compound metabolic process	5596	1272	1085.88	1.1714	2.2e-17	2.42464e-14
HDL	GO:0001887	selenium compound metabolic process	109	61	21.15	2.88416	2.2e-17	2.42464e-14
HDL	GO:0006518	peptide metabolic process	709	229	137.58	1.66449	3.1e-17	3.23673e-14
HDL	GO:0006612	protein targeting to membrane	181	84	35.12	2.3918	1.1e-16	1.09109e-13
HDL	GO:0009069	serine family amino acid metabolic proce...	116	62	22.51	2.75433	2.4e-16	2.25432e-13
HDL	GO:0044237	cellular metabolic process	8273	1774	1605.35	1.10505	2.5e-16	2.25432e-13
HDL	GO:0019080	viral gene expression	191	86	37.06	2.32056	4.5e-16	3.88135e-13
HDL	GO:0000184	nuclear-transcribed mRNA catabolic proce...	115	61	22.32	2.73297	6.9e-16	5.70343e-13
HDL	GO:0016071	mRNA metabolic process	584	191	113.32	1.68549	4.1e-15	3.25343e-12
HDL	GO:0019083	viral transcription	181	81	35.12	2.30638	4.9e-15	3.7387e-12
HDL	GO:0044033	multi-organism metabolic process	201	87	39	2.23077	5.5e-15	4.04107e-12
HDL	GO:0010467	gene expression	4384	1014	850.7	1.19196	1.1e-14	7.7935e-12
HDL	GO:0043933	macromolecular complex subunit organizat...	2242	563	435.05	1.2941	1.2e-13	8.20883e-11
HDL	GO:0044271	cellular nitrogen compound biosynthetic ...	3959	919	768.23	1.19626	2.7e-13	1.78542e-10
HDL	GO:0006402	mRNA catabolic process	200	83	38.81	2.13862	3.9e-13	2.49575e-10
HDL	GO:0000956	nuclear-transcribed mRNA catabolic proce...	186	78	36.09	2.16126	1.1e-12	6.81931e-10
HDL	GO:1901566	organonitrogen compound biosynthetic pro...	1205	329	233.83	1.40701	1.5e-12	9.01727e-10
HDL	GO:0043603	cellular amide metabolic process	848	246	164.55	1.49499	1.9e-12	1.10859e-09
HDL	GO:0046483	heterocycle metabolic process	4774	1077	926.38	1.16259	2.1e-12	1.19028e-09
HDL	GO:0006725	cellular aromatic compound metabolic pro...	4778	1077	927.15	1.16162	2.7e-12	1.48785e-09
HDL	GO:0044764	multi-organism cellular process	750	222	145.53	1.52546	3e-12	1.60849e-09
HDL	GO:0033365	protein localization to organelle	802	234	155.63	1.50357	3.7e-12	1.88207e-09
HDL	GO:0016032	viral process	739	219	143.4	1.5272	3.7e-12	1.88207e-09
HDL	GO:0071704	organic substance metabolic process	8490	1787	1647.45	1.08471	5.7e-12	2.82692e-09
HDL	GO:0044403	symbiosis, encompassing mutualism throug...	764	224	148.25	1.51096	6.6e-12	3.1174e-09
HDL	GO:0044419	interspecies interaction between organis...	764	224	148.25	1.51096	6.6e-12	3.1174e-09
HDL	GO:0006139	nucleobase-containing compound metabolic...	4644	1047	901.15	1.16185	7.6e-12	3.50625e-09
HDL	GO:0044260	cellular macromolecule metabolic process	6915	1489	1341.83	1.10968	1.2e-11	5.41036e-09
HDL	GO:1901564	organonitrogen compound metabolic proces...	1859	468	360.73	1.29737	2e-11	8.81689e-09
HDL	GO:0090150	establishment of protein localization to...	336	116	65.2	1.77914	2.8e-11	1.20753e-08
HDL	GO:0044238	primary metabolic process	8247	1736	1600.3	1.0848	4.2e-11	1.77276e-08
HDL	GO:0006401	RNA catabolic process	224	85	43.47	1.95537	6e-11	2.42024e-08
HDL	GO:0008380	RNA splicing	355	120	68.89	1.74191	6e-11	2.42024e-08
HDL	GO:1901360	organic cyclic compound metabolic proces...	4939	1099	958.4	1.1467	6.1e-11	2.42024e-08
HDL	GO:0019058	viral life cycle	412	134	79.95	1.67605	9.4e-11	3.65642e-08
HDL	GO:0070727	cellular macromolecule localization	1397	363	271.08	1.33909	1e-10	3.815e-08
HDL	GO:0034645	cellular macromolecule biosynthetic proc...	4158	940	806.85	1.16502	1.5e-10	5.61453e-08
HDL	GO:0044265	cellular macromolecule catabolic process	851	238	165.13	1.44129	2.4e-10	8.81689e-08
HDL	GO:0044249	cellular biosynthetic process	5014	1108	972.95	1.1388	3.4e-10	1.22635e-07
HDL	GO:0072657	protein localization to membrane	449	141	87.13	1.61827	4.7e-10	1.66497e-07
HDL	GO:1901605	alpha-amino acid metabolic process	300	103	58.21	1.76946	5.2e-10	1.80978e-07
HDL	GO:0034613	cellular protein localization	1388	357	269.34	1.32546	5.9e-10	2.018e-07
HDL	GO:0006575	cellular modified amino acid metabolic p...	263	93	51.03	1.82246	6.4e-10	2.15192e-07
HDL	GO:0070125	mitochondrial translational elongation	80	40	15.52	2.57732	7.1e-10	2.3475e-07
HDL	GO:0071822	protein complex subunit organization	1600	402	310.47	1.29481	1e-09	3.25213e-07
HDL	GO:0022411	cellular component disassembly	689	197	133.7	1.47345	1.4e-09	4.47955e-07
HDL	GO:0006996	organelle organization	3178	733	616.68	1.18862	1.5e-09	4.72333e-07
HDL	GO:0070126	mitochondrial translational termination	82	40	15.91	2.51414	1.8e-09	5.57944e-07
HDL	GO:0009058	biosynthetic process	5148	1128	998.95	1.12919	2.1e-09	6.4092e-07
HDL	GO:0090304	nucleic acid metabolic process	4174	934	809.95	1.15316	2.2e-09	6.61267e-07
HDL	GO:0015980	energy derivation by oxidation of organi...	323	107	62.68	1.70708	2.4e-09	7.10615e-07
HDL	GO:0022904	respiratory electron transport chain	118	51	22.9	2.22707	2.5e-09	7.29338e-07
HDL	GO:1901576	organic substance biosynthetic process	5076	1113	984.98	1.12997	2.7e-09	7.6518e-07
HDL	GO:0022613	ribonucleoprotein complex biogenesis	355	115	68.89	1.66933	2.7e-09	7.6518e-07
HDL	GO:0070124	mitochondrial translational initiation	80	39	15.52	2.51289	2.9e-09	8.10285e-07
HDL	GO:0022900	electron transport chain	119	51	23.09	2.20875	3.5e-09	9.64347e-07
HDL	GO:0000377	RNA splicing, via transesterification re...	267	92	51.81	1.77572	3.6e-09	9.65092e-07
HDL	GO:0000398	mRNA splicing, via spliceosome	267	92	51.81	1.77572	3.6e-09	9.65092e-07
HDL	GO:0000375	RNA splicing, via transesterification re...	271	93	52.59	1.7684	3.7e-09	9.65797e-07
HDL	GO:0009059	macromolecule biosynthetic process	4283	954	831.1	1.14788	3.7e-09	9.65797e-07
HDL	GO:0043170	macromolecule metabolic process	7356	1553	1427.41	1.08798	4.2e-09	1.08207e-06
HDL	GO:0072594	establishment of protein localization to...	602	174	116.82	1.48947	5.6e-09	1.41346e-06
HDL	GO:0044248	cellular catabolic process	1496	375	290.29	1.29181	5.7e-09	1.41346e-06
HDL	GO:0022618	ribonucleoprotein complex assembly	187	70	36.29	1.92891	5.7e-09	1.41346e-06
HDL	GO:0006605	protein targeting	629	180	122.06	1.47468	6.9e-09	1.6899e-06
HDL	GO:0045333	cellular respiration	178	67	34.54	1.93978	9.4e-09	2.27411e-06
HDL	GO:0006886	intracellular protein transport	924	247	179.3	1.37758	1.1e-08	2.62913e-06
HDL	GO:0006520	cellular amino acid metabolic process	442	134	85.77	1.56232	1.5e-08	3.5425e-06
HDL	GO:0006396	RNA processing	761	208	147.67	1.40855	2.7e-08	6.30148e-06
HDL	GO:0008152	metabolic process	9465	1939	1836.65	1.05573	3.1e-08	7.15091e-06
HDL	GO:1901361	organic cyclic compound catabolic proces...	414	126	80.34	1.56833	3.2e-08	7.29674e-06
HDL	GO:0061024	membrane organization	993	260	192.69	1.34932	3.3e-08	7.43925e-06
HDL	GO:0071826	ribonucleoprotein complex subunit organi...	195	70	37.84	1.84989	4.2e-08	9.36175e-06
HDL	GO:0009057	macromolecule catabolic process	1050	272	203.75	1.33497	4.5e-08	9.919e-06
HDL	GO:0044802	single-organism membrane organization	823	221	159.7	1.38384	4.6e-08	1.0028e-05
HDL	GO:0046700	heterocycle catabolic process	389	119	75.48	1.57658	5.7e-08	1.22909e-05
HDL	GO:0006091	generation of precursor metabolites and ...	394	120	76.45	1.56965	6.5e-08	1.38653e-05
HDL	GO:0034622	cellular macromolecular complex assembly	766	207	148.64	1.39263	7.6e-08	1.60392e-05
HDL	GO:0016070	RNA metabolic process	3728	831	723.41	1.14873	8.1e-08	1.69145e-05
HDL	GO:0019439	aromatic compound catabolic process	397	120	77.04	1.55763	1e-07	2.06646e-05
HDL	GO:0046907	intracellular transport	1693	409	328.52	1.24498	1.2e-07	2.45419e-05
HDL	GO:0010608	posttranscriptional regulation of gene e...	404	121	78.39	1.54356	1.6e-07	3.23886e-05
HDL	GO:1902582	single-organism intracellular transport	1554	378	301.55	1.25352	1.9e-07	3.76922e-05
HDL	GO:0018130	heterocycle biosynthetic process	3477	777	674.7	1.15162	1.9e-07	3.76922e-05
HDL	GO:0016482	cytoplasmic transport	1127	285	218.69	1.30321	2.3e-07	4.51756e-05
HDL	GO:0044267	cellular protein metabolic process	4229	927	820.62	1.12963	2.6e-07	5.05675e-05
HDL	GO:0044270	cellular nitrogen compound catabolic pro...	391	117	75.87	1.54211	2.7e-07	5.20025e-05
HDL	GO:0034655	nucleobase-containing compound catabolic...	359	109	69.66	1.56474	3.1e-07	5.91325e-05
HDL	GO:0019438	aromatic compound biosynthetic process	3473	774	673.92	1.1485	3.3e-07	6.2348e-05
HDL	GO:0032543	mitochondrial translation	113	45	21.93	2.05198	3.9e-07	7.29889e-05
HDL	GO:0033108	mitochondrial respiratory chain complex ...	68	31	13.2	2.34848	8e-07	0.000148321
HDL	GO:0034654	nucleobase-containing compound biosynthe...	3417	759	663.06	1.14469	8.3e-07	0.000152459
HDL	GO:1901575	organic substance catabolic process	1559	374	302.52	1.23628	1e-06	0.000180345
HDL	GO:1901362	organic cyclic compound biosynthetic pro...	3565	788	691.78	1.13909	1e-06	0.000180345
HDL	GO:0006397	mRNA processing	419	121	81.31	1.48813	1.3e-06	0.000232337
HDL	GO:0006120	mitochondrial electron transport, NADH t...	39	21	7.57	2.77411	1.7e-06	0.000301112
HDL	GO:0010257	NADH dehydrogenase complex assembly	52	25	10.09	2.4777	2.8e-06	0.000483012
HDL	GO:0032981	mitochondrial respiratory chain complex ...	52	25	10.09	2.4777	2.8e-06	0.000483012
HDL	GO:0097031	mitochondrial respiratory chain complex ...	52	25	10.09	2.4777	2.8e-06	0.000483012
HDL	GO:0055114	oxidation-reduction process	891	226	172.9	1.30711	3.6e-06	0.000615662
HDL	GO:0009056	catabolic process	1890	438	366.75	1.19427	5.7e-06	0.000966467
HDL	GO:0042775	mitochondrial ATP synthesis coupled elec...	57	26	11.06	2.35081	6e-06	0.00100871
HDL	GO:0006417	regulation of translation	293	88	56.86	1.54766	6.8e-06	0.0011336
HDL	GO:0032774	RNA biosynthetic process	3089	683	599.41	1.13945	8.2e-06	0.0013556
HDL	GO:0042773	ATP synthesis coupled electron transport	58	26	11.25	2.31111	8.9e-06	0.00145916
HDL	GO:0051641	cellular localization	2576	577	499.86	1.15432	1.2e-05	0.00195128
HDL	GO:0051171	regulation of nitrogen compound metaboli...	3440	752	667.52	1.12656	1.3e-05	0.0020967
HDL	GO:0071840	cellular component organization or bioge...	5295	1120	1027.48	1.09005	1.4e-05	0.00223977
HDL	GO:0034248	regulation of cellular amide metabolic p...	315	92	61.12	1.50524	1.5e-05	0.00238056
HDL	GO:1902589	single-organism organelle organization	2290	517	444.37	1.16344	1.6e-05	0.00249928
HDL	GO:0016043	cellular component organization	5177	1096	1004.58	1.091	1.6e-05	0.00249928
HDL	GO:0008104	protein localization	2125	482	412.35	1.16891	2.1e-05	0.00325467
HDL	GO:0046034	ATP metabolic process	183	59	35.51	1.6615	2.3e-05	0.00353701
HDL	GO:0009205	purine ribonucleoside triphosphate metab...	196	62	38.03	1.63029	2.8e-05	0.0042728
HDL	GO:0006119	oxidative phosphorylation	75	30	14.55	2.06186	2.9e-05	0.00439162
HDL	GO:0001731	formation of translation preinitiation c...	19	12	3.69	3.25203	3.6e-05	0.00536968
HDL	GO:1902580	single-organism cellular localization	1138	273	220.82	1.2363	3.6e-05	0.00536968
HDL	GO:0009126	purine nucleoside monophosphate metaboli...	218	67	42.3	1.58392	3.7e-05	0.00543708
HDL	GO:0009167	purine ribonucleoside monophosphate meta...	218	67	42.3	1.58392	3.7e-05	0.00543708
HDL	GO:0009199	ribonucleoside triphosphate metabolic pr...	202	63	39.2	1.60714	3.9e-05	0.00568884
HDL	GO:0009144	purine nucleoside triphosphate metabolic...	203	63	39.39	1.59939	4.6e-05	0.00666093
HDL	GO:0006446	regulation of translational initiation	77	30	14.94	2.00803	5.3e-05	0.00761894
HDL	GO:0015031	protein transport	1616	372	313.58	1.1863	6.2e-05	0.0088486
HDL	GO:0009141	nucleoside triphosphate metabolic proces...	222	67	43.08	1.55525	7e-05	0.0097793
HDL	GO:0007005	mitochondrion organization	681	172	132.15	1.30155	7e-05	0.0097793
HDL	GO:0033036	macromolecule localization	2408	535	467.26	1.14497	7e-05	0.0097793
HDL	GO:0065003	macromolecular complex assembly	1396	325	270.89	1.19975	7.9e-05	0.0109595
HDL	GO:0019068	virion assembly	38	18	7.37	2.44233	8.8e-05	0.0121232
HDL	GO:0051276	chromosome organization	937	227	181.82	1.24849	9e-05	0.0123132
HDL	GO:0009161	ribonucleoside monophosphate metabolic p...	228	68	44.24	1.53707	9.2e-05	0.0125007
HDL	GO:0044085	cellular component biogenesis	2273	506	441.07	1.14721	9.6e-05	0.0129554
HDL	GO:0009123	nucleoside monophosphate metabolic proce...	237	70	45.99	1.52207	0.0001	0.0134041
HDL	GO:0042254	ribosome biogenesis	217	65	42.11	1.54358	0.00011	0.0146455
HDL	GO:0046128	purine ribonucleoside metabolic process	281	80	54.53	1.46708	0.00013	0.0170791
HDL	GO:0019538	protein metabolic process	4619	975	896.3	1.08781	0.00013	0.0170791
HDL	GO:0019076	viral release from host cell	33	16	6.4	2.5	0.00015	0.019577
HDL	GO:0045184	establishment of protein localization	1750	396	339.58	1.16615	0.00017	0.0220422
HDL	GO:0034453	microtubule anchoring	16	10	3.1	3.22581	0.00019	0.0243175
HDL	GO:0042278	purine nucleoside metabolic process	284	80	55.11	1.45164	0.00019	0.0243175
HDL	GO:0010468	regulation of gene expression	3411	732	661.89	1.10592	0.00023	0.029062
HDL	GO:0009987	cellular process	11590	2290	2249	1.01823	0.00023	0.029062
HDL	GO:0051649	establishment of localization in cell	2220	491	430.78	1.13979	0.00024	0.0301337
HDL	GO:0016197	endosomal transport	231	67	44.82	1.49487	0.00025	0.0311918
HDL	GO:2000112	regulation of cellular macromolecule bio...	3131	675	607.56	1.111	0.00027	0.0334766
HDL	GO:0006325	chromatin organization	616	154	119.53	1.28838	0.00028	0.0345009
HDL	GO:0019752	carboxylic acid metabolic process	905	216	175.61	1.23	0.00033	0.0404107
HDL	GO:0010556	regulation of macromolecule biosynthetic...	3212	690	623.28	1.10705	0.00034	0.0413799
HDL	GO:0042274	ribosomal small subunit biogenesis	45	19	8.73	2.1764	0.00037	0.0447565
HDL	GO:1902186	regulation of viral release from host ce...	29	14	5.63	2.48668	0.00042	0.049892
HDL	GO:0032206	positive regulation of telomere maintena...	42	18	8.15	2.20859	0.00042	0.049892
HDL	GO:0039702	viral budding via host ESCRT complex	20	11	3.88	2.83505	0.00042	0.049892
LDL	GO:0051253	negative regulation of RNA metabolic pro...	1014	118	75.7	1.55878	4.9e-07	0.00585221
LDL	GO:1902679	negative regulation of RNA biosynthetic ...	974	114	72.72	1.56766	5.9e-07	0.00585221
LDL	GO:1903507	negative regulation of nucleic acid-temp...	965	112	72.04	1.55469	1.1e-06	0.00727393
LDL	GO:0045934	negative regulation of nucleobase-contai...	1125	126	83.99	1.50018	1.5e-06	0.00743925
LDL	GO:0045892	negative regulation of transcription, DN...	937	106	69.95	1.51537	7.3e-06	0.024089
LDL	GO:0030810	positive regulation of nucleotide biosyn...	62	16	4.63	3.45572	8.5e-06	0.024089
LDL	GO:1900373	positive regulation of purine nucleotide...	62	16	4.63	3.45572	8.5e-06	0.024089
LDL	GO:0030804	positive regulation of cyclic nucleotide...	57	15	4.26	3.52113	1.3e-05	0.0322368

## Sheet: MAM_DE
Phenotype	GO.ID	Term	Annotated	Significant	Expected	fold_enrichment	classic	FDR
LDL	GO:0030198	extracellular matrix organization	314	51	24.5	2.08163	3.7e-07	0.00328667
LDL	GO:0043062	extracellular structure organization	315	51	24.58	2.07486	4.1e-07	0.00328667
LDL	GO:0030168	platelet activation	231	41	18.02	2.27525	5e-07	0.00328667
LDL	GO:0022617	extracellular matrix disassembly	102	24	7.96	3.01508	7.4e-07	0.0036482
LDL	GO:0030574	collagen catabolic process	57	16	4.45	3.59551	4.5e-06	0.017748
LDL	GO:0044243	multicellular organism catabolic process	61	16	4.76	3.36134	1.2e-05	0.03944
Anti-Diabetics (Y/N)	GO:0030198	extracellular matrix organization	314	19	4.03	4.71464	2e-08	0.00020706
Anti-Diabetics (Y/N)	GO:0043062	extracellular structure organization	315	19	4.04	4.70297	2.1e-08	0.00020706
Anti-Diabetics (Y/N)	GO:0030199	collagen fibril organization	37	7	0.47	14.8936	3.7e-07	0.00243213
Anti-Diabetics (Y/N)	GO:0022617	extracellular matrix disassembly	102	9	1.31	6.87023	6.2e-06	0.0253073
Anti-Diabetics (Y/N)	GO:0001568	blood vessel development	506	20	6.49	3.08166	7.3e-06	0.0253073
Anti-Diabetics (Y/N)	GO:0030574	collagen catabolic process	57	7	0.73	9.58904	7.7e-06	0.0253073
Anti-Diabetics (Y/N)	GO:0044243	multicellular organism catabolic process	61	7	0.78	8.97436	1.2e-05	0.032045
Anti-Diabetics (Y/N)	GO:0001944	vasculature development	527	20	6.76	2.95858	1.3e-05	0.032045
Anti-Diabetics (Y/N)	GO:0006022	aminoglycan metabolic process	148	10	1.9	5.26316	2e-05	0.0438222
