# Supplementary material for: An integrative multiomic network model links lipid metabolism to glucose regulation in coronary artery disease
Source: Nat Commun. 2021 Jan 22;12:547. doi: 10.1038/s41467-020-20750-8 (PMC7822923; doi:10.1038/s41467-020-20750-8)
Supplement: Supplementary file 6 — Supplementary Data 3 [file 41467_2020_20750_MOESM6_ESM.xlsx]

## Sheet: LIV
geneName	cluster_id
ENSG00000134184.8	grey
ENSG00000229807.5	lightgreen
ENSG00000067048.12	lightgreen
ENSG00000129824.11	lightgreen
ENSG00000012817.11	lightgreen
ENSG00000183878.11	lightgreen
ENSG00000131002.7	lightgreen
ENSG00000213058.3	grey
ENSG00000198692.5	lightgreen
ENSG00000067646.7	lightgreen
ENSG00000114374.8	lightgreen
ENSG00000184674.8	grey
ENSG00000226278.1	grey
ENSG00000099725.10	lightgreen
ENSG00000176728.3	lightgreen
ENSG00000165246.8	lightgreen
ENSG00000205866.2	grey
ENSG00000196436.7	grey
ENSG00000204792.2	grey
ENSG00000233864.3	lightgreen
ENSG00000002726.15	grey
ENSG00000240668.1	grey
ENSG00000260197.1	lightgreen
ENSG00000122121.6	grey
ENSG00000197582.5	grey
ENSG00000204876.4	grey
ENSG00000139352.3	lightgreen
ENSG00000095932.5	grey
ENSG00000154620.5	lightgreen
ENSG00000253301.1	grey
ENSG00000189266.7	grey
ENSG00000169688.10	grey
ENSG00000234449.2	grey
ENSG00000092377.9	lightgreen
ENSG00000170160.12	grey
ENSG00000255798.1	grey
ENSG00000273295.1	grey
ENSG00000237400.1	grey
ENSG00000224114.1	grey
ENSG00000213908.3	grey
ENSG00000211940.2	grey
ENSG00000213025.2	grey
ENSG00000225774.1	grey
ENSG00000267586.2	grey
ENSG00000105695.10	grey
ENSG00000142623.8	grey
ENSG00000188000.2	grey
ENSG00000185559.9	grey
ENSG00000106541.7	grey
ENSG00000086548.8	grey
ENSG00000254704.3	brown
ENSG00000267909.1	grey
ENSG00000235290.1	grey
ENSG00000160181.4	grey
ENSG00000211677.2	grey
ENSG00000188257.6	grey
ENSG00000232346.1	grey
ENSG00000166923.6	grey
ENSG00000157423.13	lightgreen
ENSG00000211939.2	grey
ENSG00000100867.10	grey
ENSG00000261275.1	grey
ENSG00000254521.2	grey
ENSG00000183729.3	grey
ENSG00000060709.9	grey
ENSG00000196104.6	grey
ENSG00000198074.5	grey
ENSG00000219438.4	grey
ENSG00000229391.3	grey
ENSG00000260318.1	grey
ENSG00000166796.7	grey
ENSG00000142609.13	grey
ENSG00000223603.1	brown
ENSG00000118972.1	brown
ENSG00000237541.3	grey
ENSG00000132164.5	grey
ENSG00000174473.11	grey
ENSG00000133433.6	grey
ENSG00000129910.3	lightgreen
ENSG00000180440.3	midnightblue
ENSG00000148942.10	grey
ENSG00000156234.7	grey
ENSG00000184557.3	brown
ENSG00000172478.13	grey
ENSG00000134339.4	brown
ENSG00000167723.10	grey
ENSG00000211638.2	grey
ENSG00000126838.5	lightgreen
ENSG00000248636.2	grey
ENSG00000145934.11	grey
ENSG00000134827.3	grey
ENSG00000259108.2	grey
ENSG00000102854.10	midnightblue
ENSG00000174564.8	grey
ENSG00000260802.1	lightgreen
ENSG00000167105.3	grey
ENSG00000239265.1	lightgreen
ENSG00000099984.6	grey
ENSG00000236078.1	grey
ENSG00000214039.4	grey
ENSG00000218537.1	grey
ENSG00000181143.11	midnightblue
ENSG00000219607.2	grey
ENSG00000228273.2	grey
ENSG00000166006.8	grey
ENSG00000226291.1	grey
ENSG00000128313.2	grey
ENSG00000078549.10	grey
ENSG00000168702.12	grey
ENSG00000224982.2	grey
ENSG00000250137.1	grey
ENSG00000186081.7	midnightblue
ENSG00000254859.1	grey
ENSG00000164266.6	grey
ENSG00000164308.12	grey
ENSG00000211935.2	greenyellow
ENSG00000189223.9	grey
ENSG00000221947.3	grey
ENSG00000197888.2	grey
ENSG00000211642.2	grey
ENSG00000204385.6	grey
ENSG00000161896.6	grey
ENSG00000133048.8	grey
ENSG00000172137.14	midnightblue
ENSG00000236700.1	brown
ENSG00000114638.3	midnightblue
ENSG00000236333.3	grey
ENSG00000142973.8	midnightblue
ENSG00000171772.11	grey
ENSG00000114737.11	grey
ENSG00000179914.4	midnightblue
ENSG00000196188.6	midnightblue
ENSG00000174945.9	grey
ENSG00000101405.3	grey
ENSG00000112246.5	grey
ENSG00000255986.2	grey
ENSG00000116147.12	grey
ENSG00000166897.10	grey
ENSG00000120337.7	cyan
ENSG00000132693.8	brown
ENSG00000215210.3	grey
ENSG00000239839.1	grey
ENSG00000262003.1	grey
ENSG00000105509.6	midnightblue
ENSG00000251177.2	grey
ENSG00000236257.1	grey
ENSG00000101187.11	brown
ENSG00000153132.8	grey
ENSG00000163491.12	grey
ENSG00000243753.1	grey
ENSG00000115602.12	brown
ENSG00000173432.6	brown
ENSG00000064655.14	grey
ENSG00000116183.6	lightgreen
ENSG00000115009.7	grey
ENSG00000134762.12	midnightblue
ENSG00000109182.7	grey
ENSG00000203799.6	grey
ENSG00000188234.9	grey
ENSG00000254415.3	grey
ENSG00000259261.2	greenyellow
ENSG00000128965.7	grey
ENSG00000234155.1	grey
ENSG00000272787.1	grey
ENSG00000158859.9	brown
ENSG00000223648.2	greenyellow
ENSG00000166743.5	grey
ENSG00000211934.2	greenyellow
ENSG00000243566.2	midnightblue
ENSG00000104549.7	gold
ENSG00000110244.5	grey
ENSG00000232629.4	grey
ENSG00000248810.1	grey
ENSG00000096006.7	cyan
ENSG00000198203.5	grey
ENSG00000143502.10	grey
ENSG00000211959.2	greenyellow
ENSG00000211936.2	greenyellow
ENSG00000146147.10	grey
ENSG00000127831.6	lightgreen
ENSG00000072657.4	grey
ENSG00000184434.7	grey
ENSG00000189057.6	chocolate
ENSG00000144407.5	grey
ENSG00000146678.5	grey
ENSG00000257940.1	grey
ENSG00000136002.12	grey
ENSG00000139445.13	grey
ENSG00000179296.9	grey
ENSG00000062038.9	midnightblue
ENSG00000234502.2	grey
ENSG00000171798.13	grey
ENSG00000243384.1	grey
ENSG00000108700.4	cyan
ENSG00000161905.8	midnightblue
ENSG00000163734.4	brown
ENSG00000255026.1	grey
ENSG00000179388.8	cyan
ENSG00000250535.1	grey
ENSG00000205578.4	grey
ENSG00000120833.9	grey
ENSG00000225946.1	grey
ENSG00000137968.12	grey
ENSG00000214855.5	grey
ENSG00000178363.3	grey
ENSG00000246985.3	grey
ENSG00000140279.8	grey
ENSG00000134222.12	grey
ENSG00000175084.7	black
ENSG00000250508.1	grey
ENSG00000134121.5	grey
ENSG00000176532.3	midnightblue
ENSG00000197406.6	grey
ENSG00000228842.2	grey
ENSG00000120738.7	grey
ENSG00000226306.6	grey
ENSG00000135476.7	grey
ENSG00000185087.7	grey
ENSG00000108551.4	brown
ENSG00000186807.9	midnightblue
ENSG00000137193.9	brown
ENSG00000134243.7	grey
ENSG00000260528.2	grey
ENSG00000156510.11	grey
ENSG00000188660.3	grey
ENSG00000130427.2	grey
ENSG00000223975.1	grey
ENSG00000105550.4	grey
ENSG00000230438.5	grey
ENSG00000153234.9	grey
ENSG00000123560.9	black
ENSG00000241026.1	brown
ENSG00000141639.7	lightgreen
ENSG00000235199.1	grey
ENSG00000197991.10	grey
ENSG00000198796.6	grey
ENSG00000121871.3	grey
ENSG00000243587.6	grey
ENSG00000211669.2	greenyellow
ENSG00000260762.1	grey
ENSG00000204632.7	grey
ENSG00000156886.11	grey
ENSG00000165507.8	brown
ENSG00000130173.9	grey
ENSG00000167757.9	midnightblue
ENSG00000164638.6	grey
ENSG00000105697.3	grey
ENSG00000197262.8	cyan
ENSG00000117983.13	grey
ENSG00000242265.1	lightgreen
ENSG00000184937.8	midnightblue
ENSG00000164379.4	grey
ENSG00000232216.1	greenyellow
ENSG00000125851.5	black
ENSG00000250266.1	grey
ENSG00000163017.9	black
ENSG00000185186.4	grey
ENSG00000198910.8	black
ENSG00000100558.4	lightgreen
ENSG00000185338.4	brown
ENSG00000074410.9	midnightblue
ENSG00000266066.1	grey
ENSG00000188910.7	grey
ENSG00000179869.10	lightgreen
ENSG00000204949.4	grey
ENSG00000235231.3	grey
ENSG00000165731.13	grey
ENSG00000117600.8	midnightblue
ENSG00000138079.9	lightgreen
ENSG00000130513.6	grey
ENSG00000119508.13	cyan
ENSG00000161055.3	grey
ENSG00000256528.1	grey
ENSG00000099985.3	cyan
ENSG00000154654.10	grey
ENSG00000169429.6	cyan
ENSG00000224769.1	grey
ENSG00000123358.15	grey
ENSG00000205358.3	grey
ENSG00000263934.2	grey
ENSG00000140465.9	grey
ENSG00000268923.1	grey
ENSG00000113739.6	brown
ENSG00000211946.2	greenyellow
ENSG00000142178.7	grey
ENSG00000125740.9	grey
ENSG00000230628.1	grey
ENSG00000122877.9	cyan
ENSG00000185499.12	grey
ENSG00000134460.11	grey
ENSG00000176153.10	grey
ENSG00000108602.13	grey
ENSG00000163435.11	brown
ENSG00000007001.8	grey
ENSG00000237975.2	grey
ENSG00000091129.15	grey
ENSG00000166206.9	grey
ENSG00000251164.1	lightgreen
ENSG00000080573.6	grey
ENSG00000218819.3	grey
ENSG00000172927.3	grey
ENSG00000166104.10	grey
ENSG00000150893.9	grey
ENSG00000251443.1	grey
ENSG00000179915.16	black
ENSG00000118094.7	grey
ENSG00000163873.5	black
ENSG00000170345.5	grey
ENSG00000162493.12	midnightblue
ENSG00000228477.1	grey
ENSG00000099625.8	grey
ENSG00000152785.6	midnightblue
ENSG00000165985.8	grey
ENSG00000175592.4	brown
ENSG00000148204.7	midnightblue
ENSG00000253626.2	grey
ENSG00000169594.8	midnightblue
ENSG00000106366.7	grey
ENSG00000162391.7	grey
ENSG00000203900.2	grey
ENSG00000182771.13	grey
ENSG00000112972.10	gold
ENSG00000108231.7	grey
ENSG00000141434.7	grey
ENSG00000213700.3	grey
ENSG00000264304.1	brown
ENSG00000099860.4	brown
ENSG00000211898.3	grey
ENSG00000119913.4	grey
ENSG00000258227.2	brown
ENSG00000171345.9	midnightblue
ENSG00000111788.9	grey
ENSG00000185038.10	bisque
ENSG00000131910.4	grey
ENSG00000264462.1	grey
ENSG00000180071.14	grey
ENSG00000167910.3	grey
ENSG00000012124.10	grey
ENSG00000233415.1	grey
ENSG00000229425.1	grey
ENSG00000181656.6	grey
ENSG00000101204.11	grey
ENSG00000163221.7	cyan
ENSG00000142449.8	grey
ENSG00000211974.2	greenyellow
ENSG00000091138.8	grey
ENSG00000137265.10	grey
ENSG00000226435.6	grey
ENSG00000213412.3	grey
ENSG00000162897.10	grey
ENSG00000100033.12	grey
ENSG00000197253.9	grey
ENSG00000243264.1	greenyellow
ENSG00000172346.10	grey
ENSG00000237159.1	grey
ENSG00000254184.3	grey
ENSG00000198502.5	grey
ENSG00000188659.5	grey
ENSG00000158445.7	grey
ENSG00000182870.8	midnightblue
ENSG00000144476.5	brown
ENSG00000268734.1	cyan
ENSG00000247844.1	grey
ENSG00000088882.7	midnightblue
ENSG00000228262.4	grey
ENSG00000211670.2	greenyellow
ENSG00000197177.11	grey
ENSG00000134201.6	grey
ENSG00000134824.9	gold
ENSG00000136634.5	grey
ENSG00000206172.4	grey
ENSG00000188681.7	grey
ENSG00000131096.6	grey
ENSG00000100505.9	grey
ENSG00000188163.6	grey
ENSG00000102802.5	midnightblue
ENSG00000154252.11	grey
ENSG00000211649.2	greenyellow
ENSG00000087085.9	grey
ENSG00000122884.8	grey
ENSG00000205360.5	grey
ENSG00000250337.1	grey
ENSG00000263082.1	lightgreen
ENSG00000134363.7	grey
ENSG00000007908.11	grey
ENSG00000197261.7	grey
ENSG00000172061.7	black
ENSG00000225698.2	greenyellow
ENSG00000106633.11	bisque
ENSG00000133328.3	grey
ENSG00000106809.6	midnightblue
ENSG00000133636.6	grey
ENSG00000236763.2	brown
ENSG00000198077.6	grey
ENSG00000165841.5	grey
ENSG00000177508.11	grey
ENSG00000106536.15	grey
ENSG00000211650.2	greenyellow
ENSG00000163421.4	cyan
ENSG00000135094.6	grey
ENSG00000183856.6	chocolate
ENSG00000215428.2	grey
ENSG00000237338.1	grey
ENSG00000075223.9	midnightblue
ENSG00000236682.1	grey
ENSG00000185518.7	lightgreen
ENSG00000125872.7	midnightblue
ENSG00000039139.9	grey
ENSG00000010932.11	grey
ENSG00000230550.1	grey
ENSG00000211652.2	greenyellow
ENSG00000134202.6	grey
ENSG00000224122.1	grey
ENSG00000231475.2	greenyellow
ENSG00000189058.4	black
ENSG00000120129.5	grey
ENSG00000211890.3	greenyellow
ENSG00000211967.2	greenyellow
ENSG00000158865.8	grey
ENSG00000115112.7	grey
ENSG00000261618.1	brown
ENSG00000186431.14	cyan
ENSG00000205361.4	grey
ENSG00000128250.5	grey
ENSG00000211625.2	greenyellow
ENSG00000043591.4	grey
ENSG00000150337.9	brown
ENSG00000130600.11	lightgreen
ENSG00000144290.12	grey
ENSG00000166126.6	grey
ENSG00000184545.6	grey
ENSG00000204338.4	grey
ENSG00000125538.7	cyan
ENSG00000167767.9	lightyellow
ENSG00000196482.12	grey
ENSG00000163739.4	grey
ENSG00000175164.9	grey
ENSG00000187624.7	grey
ENSG00000099251.10	gold
ENSG00000168621.10	grey
ENSG00000166148.2	grey
ENSG00000105613.5	grey
ENSG00000232426.1	grey
ENSG00000211611.2	greenyellow
ENSG00000258679.1	grey
ENSG00000108691.5	brown
ENSG00000100985.7	cyan
ENSG00000137331.11	brown
ENSG00000137673.4	lightyellow
ENSG00000105088.4	grey
ENSG00000188536.8	grey
ENSG00000101074.3	grey
ENSG00000215030.4	grey
ENSG00000183281.10	grey
ENSG00000129277.9	cyan
ENSG00000172995.12	grey
ENSG00000211950.2	greenyellow
ENSG00000253196.1	grey
ENSG00000211942.2	greenyellow
ENSG00000260953.1	grey
ENSG00000160870.8	grey
ENSG00000211933.2	greenyellow
ENSG00000166741.3	brown
ENSG00000100146.12	black
ENSG00000170485.12	grey
ENSG00000237988.2	grey
ENSG00000166928.6	grey
ENSG00000198523.5	black
ENSG00000171747.4	grey
ENSG00000137699.12	grey
ENSG00000109906.9	grey
ENSG00000124343.8	lightgreen
ENSG00000109956.8	grey
ENSG00000138135.5	brown
ENSG00000205312.4	grey
ENSG00000167608.7	grey
ENSG00000170866.7	grey
ENSG00000236499.2	grey
ENSG00000135097.2	grey
ENSG00000101605.8	grey
ENSG00000011426.6	chocolate
ENSG00000272512.1	grey
ENSG00000250218.1	grey
ENSG00000137801.9	grey
ENSG00000010030.9	brown
ENSG00000184999.7	grey
ENSG00000246859.2	grey
ENSG00000106236.3	grey
ENSG00000152377.8	midnightblue
ENSG00000211899.3	greenyellow
ENSG00000006075.11	cyan
ENSG00000230006.3	greenyellow
ENSG00000104537.12	grey
ENSG00000205583.9	grey
ENSG00000124019.9	grey
ENSG00000130222.6	grey
ENSG00000227006.1	grey
ENSG00000106483.7	black
ENSG00000234964.3	brown
ENSG00000159339.9	cyan
ENSG00000205978.5	grey
ENSG00000133477.12	grey
ENSG00000205038.7	midnightblue
ENSG00000272327.1	grey
ENSG00000253939.1	grey
ENSG00000133794.13	grey
ENSG00000159307.14	grey
ENSG00000269964.2	grey
ENSG00000177138.11	grey
ENSG00000142197.8	grey
ENSG00000180509.7	gold
ENSG00000237767.1	grey
ENSG00000085741.8	grey
ENSG00000151014.4	grey
ENSG00000106178.2	grey
ENSG00000253944.1	brown
ENSG00000244575.1	greenyellow
ENSG00000094755.12	grey
ENSG00000232287.2	grey
ENSG00000112782.11	midnightblue
ENSG00000254237.1	grey
ENSG00000128591.11	black
ENSG00000162772.12	brown
ENSG00000005381.6	grey
ENSG00000106537.7	lightgreen
ENSG00000223387.2	grey
ENSG00000205362.6	grey
ENSG00000241294.1	greenyellow
ENSG00000223991.1	grey
ENSG00000125735.6	brown
ENSG00000221955.6	grey
ENSG00000159167.7	brown
ENSG00000118523.5	grey
ENSG00000003147.13	grey
ENSG00000172236.12	grey
ENSG00000254632.1	grey
ENSG00000223534.1	grey
ENSG00000244734.2	grey
ENSG00000253755.1	greenyellow
ENSG00000270127.1	grey
ENSG00000211976.2	greenyellow
ENSG00000213886.3	grey
ENSG00000008438.4	cyan
ENSG00000171811.8	lightgreen
ENSG00000184956.11	grey
ENSG00000172602.5	brown
ENSG00000121594.7	brown
ENSG00000211893.3	greenyellow
ENSG00000205502.3	cyan
ENSG00000239855.1	greenyellow
ENSG00000125618.12	grey
ENSG00000105877.13	grey
ENSG00000215915.5	grey
ENSG00000185332.2	grey
ENSG00000171621.9	brown
ENSG00000149485.12	gold
ENSG00000268533.1	grey
ENSG00000241755.1	greenyellow
ENSG00000237337.1	grey
ENSG00000152779.12	grey
ENSG00000168398.5	grey
ENSG00000130176.3	black
ENSG00000244479.2	grey
ENSG00000211953.2	greenyellow
ENSG00000124875.5	lightyellow
ENSG00000183114.6	brown
ENSG00000213901.6	lightgreen
ENSG00000112494.5	grey
ENSG00000164488.7	grey
ENSG00000119943.6	grey
ENSG00000211973.2	greenyellow
ENSG00000164082.10	grey
ENSG00000211640.3	greenyellow
ENSG00000141150.3	grey
ENSG00000215186.6	grey
ENSG00000211892.2	grey
ENSG00000121898.8	grey
ENSG00000064205.6	black
ENSG00000254681.2	grey
ENSG00000211937.2	greenyellow
ENSG00000095596.7	grey
ENSG00000211671.2	greenyellow
ENSG00000100448.3	grey
ENSG00000151136.10	grey
ENSG00000218336.3	grey
ENSG00000213171.2	grey
ENSG00000142871.11	grey
ENSG00000253364.1	greenyellow
ENSG00000131747.10	chocolate
ENSG00000144488.10	grey
ENSG00000113161.11	gold
ENSG00000249050.1	grey
ENSG00000163751.3	grey
ENSG00000240864.1	greenyellow
ENSG00000224373.2	greenyellow
ENSG00000260417.1	grey
ENSG00000160097.11	grey
ENSG00000073756.7	cyan
ENSG00000102924.7	grey
ENSG00000251049.2	grey
ENSG00000211663.2	greenyellow
ENSG00000215156.5	grey
ENSG00000101230.5	grey
ENSG00000168135.4	grey
ENSG00000161132.6	grey
ENSG00000272216.1	turquoise
ENSG00000242076.1	greenyellow
ENSG00000223922.1	grey
ENSG00000256612.3	grey
ENSG00000163053.6	grey
ENSG00000165874.8	grey
ENSG00000211897.3	greenyellow
ENSG00000231852.2	brown
ENSG00000211662.2	greenyellow
ENSG00000112139.10	grey
ENSG00000175643.7	chocolate
ENSG00000182472.4	grey
ENSG00000154277.8	midnightblue
ENSG00000127324.4	lightgreen
ENSG00000259433.2	grey
ENSG00000115457.5	grey
ENSG00000164687.6	brown
ENSG00000258498.2	grey
ENSG00000175785.8	black
ENSG00000253864.1	grey
ENSG00000008517.12	grey
ENSG00000267659.1	grey
ENSG00000163993.6	cyan
ENSG00000167772.7	grey
ENSG00000175445.10	grey
ENSG00000211956.2	greenyellow
ENSG00000111249.9	lightgreen
ENSG00000186854.6	grey
ENSG00000229867.1	grey
ENSG00000211668.2	greenyellow
ENSG00000135925.4	midnightblue
ENSG00000175265.13	grey
ENSG00000243290.1	greenyellow
ENSG00000271239.1	grey
ENSG00000240382.1	greenyellow
ENSG00000164694.12	grey
ENSG00000164176.8	black
ENSG00000137877.8	grey
ENSG00000081041.8	brown
ENSG00000226812.2	grey
ENSG00000124731.8	cyan
ENSG00000256969.1	grey
ENSG00000236008.1	grey
ENSG00000124440.11	grey
ENSG00000139269.2	grey
ENSG00000160447.6	grey
ENSG00000169248.8	grey
ENSG00000256811.1	grey
ENSG00000211955.2	greenyellow
ENSG00000249201.2	grey
ENSG00000224652.1	grey
ENSG00000105205.6	grey
ENSG00000211637.2	greenyellow
ENSG00000148339.8	grey
ENSG00000152049.5	grey
ENSG00000227512.1	blue
ENSG00000007171.12	grey
ENSG00000116132.7	black
ENSG00000108515.13	grey
ENSG00000006327.9	grey
ENSG00000173641.13	black
ENSG00000217801.5	grey
ENSG00000211943.2	greenyellow
ENSG00000116032.5	blue
ENSG00000147642.12	grey
ENSG00000215018.5	grey
ENSG00000211644.2	greenyellow
ENSG00000205929.5	midnightblue
ENSG00000227184.3	grey
ENSG00000273328.1	grey
ENSG00000124253.9	grey
ENSG00000251301.2	grey
ENSG00000198468.3	grey
ENSG00000243238.1	greenyellow
ENSG00000211659.2	greenyellow
ENSG00000224650.2	greenyellow
ENSG00000167992.8	lightgreen
ENSG00000211673.2	greenyellow
ENSG00000269999.1	grey
ENSG00000234996.3	grey
ENSG00000211962.2	greenyellow
ENSG00000227306.1	grey
ENSG00000227066.1	grey
ENSG00000253649.1	grey
ENSG00000230328.2	grey
ENSG00000253669.3	brown
ENSG00000211947.2	greenyellow
ENSG00000272372.1	grey
ENSG00000214872.4	grey
ENSG00000255671.1	grey
ENSG00000158270.10	black
ENSG00000008056.8	brown
ENSG00000131697.13	grey
ENSG00000237683.5	grey
ENSG00000223477.3	midnightblue
ENSG00000162543.5	grey
ENSG00000125337.12	grey
ENSG00000115468.7	grey
ENSG00000143546.5	cyan
ENSG00000011422.7	cyan
ENSG00000211966.2	greenyellow
ENSG00000058085.10	lightyellow
ENSG00000211896.2	greenyellow
ENSG00000272789.1	grey
ENSG00000221866.5	grey
ENSG00000145113.17	grey
ENSG00000172260.9	black
ENSG00000269900.2	grey
ENSG00000227218.3	grey
ENSG00000160307.5	black
ENSG00000177606.5	brown
ENSG00000023445.9	brown
ENSG00000148773.8	chocolate
ENSG00000168490.9	midnightblue
ENSG00000234647.1	grey
ENSG00000143195.8	lightgreen
ENSG00000118515.7	brown
ENSG00000085552.12	grey
ENSG00000108001.9	grey
ENSG00000100376.7	grey
ENSG00000230666.1	grey
ENSG00000184524.5	blue
ENSG00000131482.5	grey
ENSG00000206341.6	grey
ENSG00000228291.1	grey
ENSG00000247157.2	grey
ENSG00000143816.7	black
ENSG00000156414.14	grey
ENSG00000168389.13	grey
ENSG00000173258.8	grey
ENSG00000211965.2	greenyellow
ENSG00000125787.7	grey
ENSG00000044012.3	grey
ENSG00000134569.5	lightgreen
ENSG00000080166.11	grey
ENSG00000211941.2	greenyellow
ENSG00000205364.3	grey
ENSG00000101425.8	grey
ENSG00000211593.2	greenyellow
ENSG00000211938.2	greenyellow
ENSG00000211949.2	greenyellow
ENSG00000244503.1	grey
ENSG00000109819.4	grey
ENSG00000267114.1	grey
ENSG00000163501.6	grey
ENSG00000232987.1	grey
ENSG00000206538.3	black
ENSG00000232810.3	cyan
ENSG00000211660.3	greenyellow
ENSG00000115592.7	brown
ENSG00000158050.4	cyan
ENSG00000093134.9	brown
ENSG00000092295.7	midnightblue
ENSG00000265629.1	grey
ENSG00000249852.1	grey
ENSG00000111404.2	black
ENSG00000162069.10	lightyellow
ENSG00000270672.1	grey
ENSG00000090339.4	brown
ENSG00000125347.9	brown
ENSG00000260549.1	grey
ENSG00000188483.6	brown
ENSG00000169218.9	midnightblue
ENSG00000179603.13	grey
ENSG00000271681.1	grey
ENSG00000203400.3	grey
ENSG00000003137.4	grey
ENSG00000127083.7	midnightblue
ENSG00000230338.1	grey
ENSG00000144655.10	brown
ENSG00000159289.6	grey
ENSG00000107159.8	midnightblue
ENSG00000211964.2	greenyellow
ENSG00000135960.5	grey
ENSG00000099194.5	gold
ENSG00000211895.3	greenyellow
ENSG00000140379.7	cyan
ENSG00000183186.6	grey
ENSG00000258460.1	grey
ENSG00000066279.12	turquoise
ENSG00000084453.12	grey
ENSG00000134769.17	grey
ENSG00000101746.11	grey
ENSG00000122966.9	grey
ENSG00000211651.2	greenyellow
ENSG00000253981.1	grey
ENSG00000090104.7	cyan
ENSG00000139514.8	grey
ENSG00000106976.14	grey
ENSG00000101938.10	black
ENSG00000172201.6	black
ENSG00000165953.5	grey
ENSG00000257335.4	cyan
ENSG00000211648.2	greenyellow
ENSG00000150051.9	grey
ENSG00000036828.9	lightyellow
ENSG00000160202.3	grey
ENSG00000178343.4	black
ENSG00000081051.3	grey
ENSG00000183971.5	grey
ENSG00000148346.7	grey
ENSG00000167508.6	gold
ENSG00000041982.10	grey
ENSG00000170006.7	lightgreen
ENSG00000134258.12	lightyellow
ENSG00000136997.10	brown
ENSG00000248794.1	grey
ENSG00000148926.5	brown
ENSG00000237674.1	grey
ENSG00000260105.2	brown
ENSG00000261617.1	grey
ENSG00000132677.8	grey
ENSG00000244062.1	grey
ENSG00000188676.9	grey
ENSG00000161649.8	grey
ENSG00000169710.6	bisque
ENSG00000170381.8	grey
ENSG00000179431.5	brown
ENSG00000122574.6	grey
ENSG00000139899.6	grey
ENSG00000171223.4	brown
ENSG00000172724.7	grey
ENSG00000012223.8	grey
ENSG00000154319.10	grey
ENSG00000267804.1	grey
ENSG00000241351.1	greenyellow
ENSG00000168209.4	grey
ENSG00000138755.5	grey
ENSG00000254709.2	greenyellow
ENSG00000240616.1	grey
ENSG00000262881.1	grey
ENSG00000174358.11	grey
ENSG00000179344.12	grey
ENSG00000267824.1	grey
ENSG00000255513.1	grey
ENSG00000211679.2	greenyellow
ENSG00000153012.7	black
ENSG00000132938.14	grey
ENSG00000117215.10	grey
ENSG00000271044.1	grey
ENSG00000165478.6	grey
ENSG00000205571.8	grey
ENSG00000101188.4	grey
ENSG00000138944.7	grey
ENSG00000197838.4	grey
ENSG00000243466.1	greenyellow
ENSG00000154734.10	brown
ENSG00000115380.14	midnightblue
ENSG00000151715.3	grey
ENSG00000173212.4	grey
ENSG00000211595.2	greenyellow
ENSG00000211653.2	greenyellow
ENSG00000260932.1	grey
ENSG00000255142.1	grey60
ENSG00000132465.6	greenyellow
ENSG00000069399.8	brown
ENSG00000184515.6	grey
ENSG00000165105.9	grey
ENSG00000088340.11	grey
ENSG00000094963.9	grey
ENSG00000128383.8	cyan
ENSG00000147257.9	black
ENSG00000211666.2	greenyellow
ENSG00000108830.7	grey
ENSG00000169071.10	black
ENSG00000101680.9	grey
ENSG00000239951.1	greenyellow
ENSG00000165030.3	brown
ENSG00000214401.4	grey
ENSG00000075426.7	brown
ENSG00000169245.4	grey
ENSG00000185567.6	grey
ENSG00000136689.14	brown
ENSG00000267934.1	grey
ENSG00000261744.1	blue
ENSG00000183833.12	grey
ENSG00000177943.9	bisque
ENSG00000123689.5	grey
ENSG00000185565.7	black
ENSG00000178809.7	grey
ENSG00000179774.7	grey
ENSG00000213892.6	grey
ENSG00000165125.13	lightyellow
ENSG00000159208.11	grey
ENSG00000234883.2	grey
ENSG00000273100.1	brown
ENSG00000198146.4	magenta
ENSG00000258819.1	grey
ENSG00000116031.7	grey
ENSG00000184292.5	lightyellow
ENSG00000139354.6	grey
ENSG00000008226.15	grey
ENSG00000232934.3	grey
ENSG00000115523.12	tan
ENSG00000172404.4	grey
ENSG00000173930.8	grey
ENSG00000174672.11	blue
ENSG00000131386.13	grey
ENSG00000072832.10	grey
ENSG00000236267.1	grey
ENSG00000244437.1	greenyellow
ENSG00000271366.1	grey
ENSG00000143476.13	chocolate
ENSG00000183742.8	lightyellow
ENSG00000207778.1	brown
ENSG00000152292.12	grey
ENSG00000224273.1	grey
ENSG00000227097.4	grey
ENSG00000211945.2	greenyellow
ENSG00000140932.5	cyan
ENSG00000231611.1	grey
ENSG00000204791.4	blue
ENSG00000145736.10	grey
ENSG00000072840.8	grey
ENSG00000211594.2	greenyellow
ENSG00000050628.16	black
ENSG00000183091.15	grey
ENSG00000122367.15	black
ENSG00000163220.10	cyan
ENSG00000169583.12	midnightblue
ENSG00000157168.14	grey
ENSG00000144229.7	grey
ENSG00000096060.10	grey
ENSG00000260306.1	grey
ENSG00000253641.1	grey
ENSG00000185950.7	grey
ENSG00000204959.3	grey
ENSG00000160963.9	grey
ENSG00000103226.13	grey
ENSG00000249364.1	grey
ENSG00000225138.3	blue
ENSG00000197701.7	grey
ENSG00000178878.8	brown
ENSG00000143333.6	brown
ENSG00000199161.1	blue
ENSG00000063438.12	grey
ENSG00000272761.1	black
ENSG00000241095.1	gold
ENSG00000142102.11	grey
ENSG00000142182.4	bisque
ENSG00000105835.7	brown
ENSG00000214860.4	grey
ENSG00000261308.1	grey
ENSG00000167014.6	grey
ENSG00000171124.8	grey
ENSG00000253276.1	brown
ENSG00000251139.1	grey
ENSG00000262877.3	blue
ENSG00000157514.12	grey
ENSG00000211598.2	greenyellow
ENSG00000166106.2	black
ENSG00000196990.4	grey
ENSG00000188211.4	grey
ENSG00000254607.2	grey
ENSG00000215124.2	brown
ENSG00000225872.2	blue
ENSG00000235878.4	grey
ENSG00000253671.1	grey
ENSG00000174963.13	grey
ENSG00000226380.3	grey
ENSG00000180535.3	grey
ENSG00000176945.12	grey
ENSG00000173705.4	black
ENSG00000173281.4	grey
ENSG00000133985.2	grey
ENSG00000133392.12	black
ENSG00000215218.3	brown
ENSG00000113369.4	grey
ENSG00000229644.4	brown
ENSG00000132204.9	grey
ENSG00000010438.12	grey
ENSG00000182912.6	grey
ENSG00000179913.6	lightyellow
ENSG00000234252.1	grey
ENSG00000273218.1	grey
ENSG00000196581.6	black
ENSG00000198598.2	grey
ENSG00000183844.12	grey
ENSG00000236524.1	brown
ENSG00000233588.1	gold
ENSG00000112182.10	grey
ENSG00000223431.1	grey
ENSG00000072571.15	chocolate
ENSG00000169435.9	grey
ENSG00000164251.4	grey
ENSG00000127578.6	blue
ENSG00000119782.9	grey
ENSG00000231467.2	grey
ENSG00000154096.9	black
ENSG00000070601.5	grey
ENSG00000075240.12	grey
ENSG00000110436.7	grey
ENSG00000118785.9	grey
ENSG00000138678.6	grey
ENSG00000187260.11	grey
ENSG00000225285.1	brown
ENSG00000126262.4	cyan
ENSG00000112149.5	cyan
ENSG00000004799.7	grey
ENSG00000253813.1	grey
ENSG00000111863.8	grey
ENSG00000104783.7	grey
ENSG00000163464.7	cyan
ENSG00000234770.1	grey
ENSG00000225790.1	grey
ENSG00000180229.8	grey
ENSG00000235750.5	brown
ENSG00000120457.7	grey
ENSG00000174938.10	lightyellow
ENSG00000091972.14	midnightblue
ENSG00000198626.11	midnightblue
ENSG00000162366.3	lightyellow
ENSG00000054938.11	brown
ENSG00000140332.11	brown
ENSG00000101412.9	chocolate
ENSG00000267848.1	blue
ENSG00000231487.1	grey
ENSG00000255650.1	grey
ENSG00000272320.1	grey
ENSG00000124429.13	lightyellow
ENSG00000214851.4	grey
ENSG00000226121.1	turquoise
ENSG00000235890.1	grey
ENSG00000123405.9	cyan
ENSG00000119147.5	black
ENSG00000156738.13	grey
ENSG00000126368.5	grey
ENSG00000143184.4	grey
ENSG00000261584.1	grey
ENSG00000171848.9	chocolate
ENSG00000170956.12	cyan
ENSG00000157613.6	grey
ENSG00000153094.17	grey
ENSG00000128342.4	lightyellow
ENSG00000245711.2	magenta
ENSG00000255958.1	grey
ENSG00000250138.3	grey
ENSG00000226958.1	grey
ENSG00000186094.12	grey
ENSG00000106511.5	black
ENSG00000140511.7	grey
ENSG00000165197.4	grey
ENSG00000234899.5	grey
ENSG00000273319.1	grey
ENSG00000196960.3	grey
ENSG00000163141.14	grey
ENSG00000102466.11	grey
ENSG00000097046.8	brown
ENSG00000233569.1	grey
ENSG00000198890.6	grey
ENSG00000175906.4	brown
ENSG00000042832.7	grey
ENSG00000120659.10	grey
ENSG00000065154.7	grey
ENSG00000136546.9	black
ENSG00000112562.14	black
ENSG00000123901.4	black
ENSG00000250934.1	grey
ENSG00000188389.6	grey
ENSG00000228445.1	grey
ENSG00000001630.11	gold
ENSG00000162383.7	grey
ENSG00000227191.2	tan
ENSG00000224934.2	grey
ENSG00000180481.6	grey
ENSG00000118729.10	black
ENSG00000018625.10	black
ENSG00000116785.9	grey
ENSG00000163535.13	turquoise
ENSG00000186160.4	grey
ENSG00000161405.12	grey
ENSG00000122641.9	grey
ENSG00000100473.11	grey
ENSG00000062096.10	grey
ENSG00000166819.7	grey
ENSG00000117226.7	grey
ENSG00000187664.8	bisque
ENSG00000186583.7	blue
ENSG00000109625.14	black
ENSG00000127507.13	brown
ENSG00000131080.10	grey
ENSG00000128655.12	grey
ENSG00000110076.14	grey
ENSG00000184414.2	grey
ENSG00000149451.13	black
ENSG00000158731.2	grey
ENSG00000183421.7	brown
ENSG00000196689.6	grey
ENSG00000130164.7	grey
ENSG00000233590.1	grey
ENSG00000094804.5	grey
ENSG00000114948.8	midnightblue
ENSG00000182885.12	cyan
ENSG00000226450.2	blue
ENSG00000197099.4	brown
ENSG00000131459.8	midnightblue
ENSG00000272214.1	brown
ENSG00000273372.1	grey
ENSG00000160180.14	black
ENSG00000183166.6	grey
ENSG00000077942.13	black
ENSG00000176635.13	grey
ENSG00000109943.4	tan
ENSG00000236882.3	grey
ENSG00000141738.9	brown
ENSG00000184313.15	grey
ENSG00000079215.9	grey
ENSG00000132854.14	grey
ENSG00000117122.9	black
ENSG00000213373.3	brown
ENSG00000205363.4	midnightblue
ENSG00000254245.1	grey
ENSG00000117724.8	chocolate
ENSG00000118596.7	grey
ENSG00000119946.9	grey
ENSG00000073146.11	grey
ENSG00000162461.7	grey
ENSG00000273179.1	grey
ENSG00000143355.11	midnightblue
ENSG00000081479.8	midnightblue
ENSG00000221869.4	brown
ENSG00000233445.1	grey
ENSG00000114270.11	grey
ENSG00000164175.10	grey
ENSG00000267194.1	grey
ENSG00000169885.5	blue
ENSG00000156103.11	grey
ENSG00000142675.13	grey
ENSG00000067064.6	gold
ENSG00000160856.16	tan
ENSG00000270589.1	turquoise
ENSG00000114315.3	brown
ENSG00000237989.1	grey
ENSG00000196074.8	turquoise
ENSG00000088367.16	grey
ENSG00000237940.3	grey
ENSG00000225217.1	grey
ENSG00000184564.8	grey
ENSG00000131355.10	cyan
ENSG00000109738.6	grey
ENSG00000224747.1	grey
ENSG00000137077.3	grey
ENSG00000152580.8	black
ENSG00000136531.9	grey
ENSG00000180611.6	brown
ENSG00000170500.8	grey
ENSG00000138829.6	grey
ENSG00000179094.9	grey
ENSG00000223403.3	grey
ENSG00000034239.6	grey
ENSG00000144596.7	grey
ENSG00000149527.13	grey
ENSG00000235532.1	grey
ENSG00000204837.2	grey
ENSG00000233806.3	grey
ENSG00000012048.15	grey
ENSG00000232445.1	grey
ENSG00000173068.13	midnightblue
ENSG00000077943.7	black
ENSG00000151360.5	grey
ENSG00000105855.5	lightyellow
ENSG00000112195.8	cyan
ENSG00000172116.17	tan
ENSG00000135144.3	brown
ENSG00000243323.1	blue
ENSG00000198650.6	grey
ENSG00000113070.6	cyan
ENSG00000183908.5	grey
ENSG00000270066.2	grey
ENSG00000152413.10	grey
ENSG00000254911.2	grey
ENSG00000049130.9	turquoise
ENSG00000182156.5	grey
ENSG00000184986.6	grey
ENSG00000154928.12	grey
ENSG00000237037.5	grey
ENSG00000150907.6	grey
ENSG00000164188.4	grey
ENSG00000158292.6	grey
ENSG00000270069.1	grey
ENSG00000140285.5	grey
ENSG00000105255.6	grey
ENSG00000272221.1	grey
ENSG00000183837.8	grey
ENSG00000204291.6	black
ENSG00000166523.3	cyan
ENSG00000269305.1	grey
ENSG00000066230.6	blue
ENSG00000036672.11	grey
ENSG00000234409.4	blue
ENSG00000178297.8	grey
ENSG00000227411.1	grey
ENSG00000019505.3	lightyellow
ENSG00000180447.5	midnightblue
ENSG00000133110.10	grey
ENSG00000115641.14	grey
ENSG00000163568.9	grey
ENSG00000237886.1	grey
ENSG00000170476.11	greenyellow
ENSG00000161643.8	grey
ENSG00000172771.7	grey
ENSG00000224037.2	grey
ENSG00000169758.8	grey
ENSG00000177236.3	grey60
ENSG00000029153.10	brown
ENSG00000100156.6	blue
ENSG00000144857.10	black
ENSG00000223401.1	grey
ENSG00000006074.4	grey
ENSG00000237781.2	blue
ENSG00000267596.1	grey
ENSG00000269976.1	grey
ENSG00000117115.8	cyan
ENSG00000178502.5	magenta
ENSG00000013588.5	midnightblue
ENSG00000119938.8	grey
ENSG00000257176.1	grey
ENSG00000233110.1	grey
ENSG00000197768.6	blue
ENSG00000129214.10	grey
ENSG00000168785.3	grey
ENSG00000167483.13	grey
ENSG00000102554.9	grey
ENSG00000170312.11	chocolate
ENSG00000203392.2	grey
ENSG00000081181.3	grey
ENSG00000204335.3	brown
ENSG00000175894.10	grey
ENSG00000254042.1	grey
ENSG00000128165.7	grey
ENSG00000162840.3	grey
ENSG00000226251.1	grey
ENSG00000139289.9	grey
ENSG00000144230.12	blue
ENSG00000260284.1	blue
ENSG00000228549.2	grey
ENSG00000165799.4	grey
ENSG00000158488.11	grey
ENSG00000145335.11	black
ENSG00000125355.11	grey
ENSG00000226416.1	blue
ENSG00000092758.11	grey
ENSG00000137441.7	tan
ENSG00000121351.3	grey
ENSG00000168070.7	grey
ENSG00000197580.7	grey
ENSG00000228327.2	grey
ENSG00000059804.11	brown
ENSG00000230953.2	grey
ENSG00000107954.6	grey
ENSG00000008118.5	grey
ENSG00000242797.2	grey
ENSG00000153993.9	seashell
ENSG00000174038.8	grey
ENSG00000244301.1	grey
ENSG00000249072.1	khaki
ENSG00000206077.6	grey
ENSG00000132639.8	grey
ENSG00000229719.2	grey
ENSG00000186480.8	grey
ENSG00000165471.6	grey
ENSG00000162552.10	grey
ENSG00000214110.3	grey
ENSG00000262248.1	grey
ENSG00000203883.5	grey
ENSG00000183765.16	grey
ENSG00000040608.9	grey
ENSG00000172673.6	tan
ENSG00000213145.5	black
ENSG00000105366.11	grey
ENSG00000169752.12	grey
ENSG00000100053.5	grey
ENSG00000236624.4	grey
ENSG00000173295.3	grey
ENSG00000143297.14	greenyellow
ENSG00000134278.10	grey
ENSG00000198046.7	grey
ENSG00000129354.7	lightyellow
ENSG00000109472.9	lightgreen
ENSG00000125144.9	grey
ENSG00000079689.9	grey
ENSG00000254827.1	grey
ENSG00000270385.1	grey
ENSG00000180871.3	cyan
ENSG00000132196.9	gold
ENSG00000207864.1	grey
ENSG00000113361.8	lightyellow
ENSG00000099958.10	greenyellow
ENSG00000186479.4	turquoise
ENSG00000144681.6	grey
ENSG00000267322.1	grey
ENSG00000170745.7	grey
ENSG00000184343.6	blue
ENSG00000176049.11	grey
ENSG00000151006.7	blue
ENSG00000272989.1	grey
ENSG00000261656.1	grey
ENSG00000180176.10	blue
ENSG00000163431.11	black
ENSG00000272864.1	grey
ENSG00000232926.1	grey
ENSG00000184985.12	grey
ENSG00000221890.2	grey
ENSG00000228697.1	grey
ENSG00000171049.8	cyan
ENSG00000001626.10	lightyellow
ENSG00000203875.6	grey
ENSG00000137573.9	midnightblue
ENSG00000105219.4	grey
ENSG00000182580.2	grey
ENSG00000262006.1	grey
ENSG00000225527.1	grey
ENSG00000213214.3	grey
ENSG00000162409.6	grey
ENSG00000165072.9	black
ENSG00000135502.12	blue
ENSG00000103056.7	grey
ENSG00000004776.7	black
ENSG00000162747.5	cyan
ENSG00000227082.1	grey
ENSG00000072195.10	midnightblue
ENSG00000174788.5	grey60
ENSG00000160271.10	brown
ENSG00000060982.10	grey
ENSG00000179299.12	grey
ENSG00000163106.6	grey
ENSG00000156127.6	brown
ENSG00000104413.11	lightyellow
ENSG00000148053.11	black
ENSG00000233215.1	grey
ENSG00000231360.2	grey
ENSG00000088320.3	black
ENSG00000132821.7	grey
ENSG00000233392.1	blue
ENSG00000260884.1	grey
ENSG00000109610.5	black
ENSG00000231625.4	grey
ENSG00000197506.6	midnightblue
ENSG00000213937.3	grey
ENSG00000017427.11	grey
ENSG00000237525.2	grey
ENSG00000138587.5	turquoise
ENSG00000164626.8	grey
ENSG00000148671.9	grey
ENSG00000073670.9	blue
ENSG00000177511.5	grey
ENSG00000135480.10	lightyellow
ENSG00000264176.1	grey
ENSG00000101213.5	grey
ENSG00000260051.1	blue
ENSG00000239559.2	grey
ENSG00000232434.1	grey
ENSG00000144366.11	grey
ENSG00000253522.2	grey
ENSG00000159212.8	lightyellow
ENSG00000225603.3	grey
ENSG00000244067.1	grey
ENSG00000198794.7	grey
ENSG00000261888.1	grey
ENSG00000261586.2	grey
ENSG00000185585.15	black
ENSG00000122420.5	grey
ENSG00000133067.13	black
ENSG00000166211.6	grey
ENSG00000174946.5	grey
ENSG00000142405.17	cyan
ENSG00000181856.10	grey
ENSG00000249669.3	grey
ENSG00000148600.10	grey
ENSG00000125848.9	grey
ENSG00000204164.6	grey
ENSG00000248213.2	grey
ENSG00000104951.11	grey
ENSG00000233559.1	grey
ENSG00000068366.15	grey
ENSG00000111341.5	black
ENSG00000145506.9	grey
ENSG00000267534.1	grey
ENSG00000188626.5	grey
ENSG00000164061.4	grey
ENSG00000146216.7	grey
ENSG00000228010.1	grey
ENSG00000038427.11	brown
ENSG00000175206.6	grey
ENSG00000181790.6	grey
ENSG00000179520.6	grey
ENSG00000171303.5	grey
ENSG00000171132.9	grey
ENSG00000268925.1	grey
ENSG00000147573.12	grey
ENSG00000139988.5	grey
ENSG00000054598.5	black
ENSG00000143126.7	grey
ENSG00000158806.9	grey
ENSG00000102387.11	grey
ENSG00000225556.1	grey
ENSG00000184254.12	grey
ENSG00000126353.3	grey
ENSG00000087076.4	grey
ENSG00000203401.4	grey
ENSG00000197245.4	grey
ENSG00000142611.12	grey
ENSG00000206432.4	grey
ENSG00000103154.5	grey
ENSG00000235098.4	grey
ENSG00000258821.1	grey
ENSG00000118946.7	brown
ENSG00000133808.4	grey
ENSG00000237424.1	grey
ENSG00000143507.13	grey
ENSG00000126709.10	grey
ENSG00000198417.5	grey
ENSG00000154263.13	grey
ENSG00000106018.9	midnightblue
ENSG00000159618.11	lightgreen
ENSG00000108823.11	black
ENSG00000049192.10	grey
ENSG00000205106.2	grey
ENSG00000239799.1	blue
ENSG00000149380.7	grey
ENSG00000123096.7	black
ENSG00000254235.1	grey
ENSG00000204764.8	lightgreen
ENSG00000116990.9	brown
ENSG00000198208.7	grey
ENSG00000186407.4	brown
ENSG00000233892.1	grey
ENSG00000171236.9	brown
ENSG00000163083.5	grey
ENSG00000185792.5	grey
ENSG00000198774.3	grey
ENSG00000234231.2	grey
ENSG00000170959.10	grey
ENSG00000171790.11	grey
ENSG00000150594.5	black
ENSG00000223969.1	grey
ENSG00000179598.5	grey
ENSG00000111012.5	grey
ENSG00000140538.12	black
ENSG00000183778.13	lightyellow
ENSG00000078081.3	grey
ENSG00000256720.1	grey
ENSG00000150045.7	grey
ENSG00000087586.13	grey
ENSG00000184227.3	grey
ENSG00000159216.14	brown
ENSG00000127249.10	lightyellow
ENSG00000011201.6	grey
ENSG00000162630.5	grey
ENSG00000181019.8	grey
ENSG00000175356.8	black
ENSG00000167779.3	black
ENSG00000176928.4	grey
ENSG00000187634.6	grey
ENSG00000077274.7	lightyellow
ENSG00000264696.1	grey
ENSG00000229939.1	grey
ENSG00000046653.10	black
ENSG00000129038.11	black
ENSG00000173805.11	grey
ENSG00000100450.8	tan
ENSG00000248290.1	grey
ENSG00000206052.6	grey
ENSG00000186732.9	bisque
ENSG00000175898.4	grey
ENSG00000069696.6	blue
ENSG00000228983.4	grey
ENSG00000047597.5	grey
ENSG00000198574.4	grey
ENSG00000228653.2	grey
ENSG00000235903.3	grey
ENSG00000212719.6	grey
ENSG00000232354.3	grey
ENSG00000168874.8	grey
ENSG00000120645.7	grey
ENSG00000119888.6	lightyellow
ENSG00000131153.4	chocolate
ENSG00000166405.10	grey
ENSG00000213609.3	grey
ENSG00000232224.1	grey
ENSG00000130844.12	grey
ENSG00000180712.3	grey
ENSG00000143036.12	grey
ENSG00000140505.6	grey
ENSG00000216775.2	brown
ENSG00000174885.8	bisque
ENSG00000107372.8	grey
ENSG00000134986.9	grey
ENSG00000171885.9	grey
ENSG00000117152.9	grey
ENSG00000088325.11	grey
ENSG00000112183.10	grey
ENSG00000183628.8	grey
ENSG00000184845.3	grey
ENSG00000228146.2	grey
ENSG00000256804.1	grey
ENSG00000246090.2	grey
ENSG00000130518.12	grey
ENSG00000178662.11	grey
ENSG00000146278.10	brown
ENSG00000214796.4	grey
ENSG00000235027.1	blue
ENSG00000245848.2	brown
ENSG00000169174.9	gold
ENSG00000143196.4	black
ENSG00000170323.4	grey
ENSG00000227117.2	grey
ENSG00000272556.1	blue
ENSG00000245017.2	grey
ENSG00000121552.3	grey
ENSG00000142632.12	grey
ENSG00000228049.5	grey
ENSG00000231466.2	grey
ENSG00000102452.11	black
ENSG00000230076.1	grey
ENSG00000199053.1	blue
ENSG00000268895.1	grey
ENSG00000152760.5	grey
ENSG00000019102.7	grey
ENSG00000228055.2	grey
ENSG00000224251.2	grey
ENSG00000141431.5	grey
ENSG00000248485.1	lightgreen
ENSG00000140945.11	black
ENSG00000268852.1	grey
ENSG00000273117.1	grey
ENSG00000168255.14	grey
ENSG00000159388.5	cyan
ENSG00000196557.6	grey
ENSG00000207650.1	grey
ENSG00000110777.7	greenyellow
ENSG00000021461.12	grey
ENSG00000181830.7	brown
ENSG00000132464.7	grey
ENSG00000186714.8	turquoise
ENSG00000205746.5	grey
ENSG00000234500.1	grey
ENSG00000169629.7	grey
ENSG00000010310.4	grey
ENSG00000250387.2	grey
ENSG00000185697.12	grey
ENSG00000272720.1	blue
ENSG00000228133.2	grey
ENSG00000161653.6	brown
ENSG00000183578.5	grey
ENSG00000270605.1	grey
ENSG00000162614.14	grey
ENSG00000262728.1	turquoise
ENSG00000267270.1	grey
ENSG00000254844.3	lightyellow
ENSG00000189143.8	lightyellow
ENSG00000122824.6	grey
ENSG00000004838.9	blue
ENSG00000102760.12	grey
ENSG00000228812.3	grey
ENSG00000164330.12	black
ENSG00000160781.11	blue
ENSG00000131037.10	black
ENSG00000229017.2	grey
ENSG00000160183.9	lightyellow
ENSG00000052802.8	gold
ENSG00000179841.8	grey
ENSG00000166963.8	black
ENSG00000263232.2	grey
ENSG00000139292.8	grey
ENSG00000091986.11	black
ENSG00000197415.7	lightyellow
ENSG00000135245.9	brown
ENSG00000124491.11	black
ENSG00000259834.1	grey
ENSG00000151632.12	grey
ENSG00000120586.4	grey
ENSG00000141232.4	brown
ENSG00000225032.1	blue
ENSG00000160752.10	gold
ENSG00000124602.5	brown
ENSG00000204583.5	grey
ENSG00000164949.3	black
ENSG00000225083.1	grey
ENSG00000179023.7	grey
ENSG00000108375.8	brown
ENSG00000158077.4	grey
ENSG00000225241.3	grey
ENSG00000176170.9	grey
ENSG00000114631.10	grey
ENSG00000169994.14	blue
ENSG00000013573.12	grey
ENSG00000215513.7	blue
ENSG00000253428.1	grey
ENSG00000269985.1	grey
ENSG00000178795.5	grey
ENSG00000185008.13	grey
ENSG00000215217.2	grey
ENSG00000125968.7	grey
ENSG00000254815.1	blue
ENSG00000166592.7	black
ENSG00000152672.3	grey
ENSG00000215417.6	grey
ENSG00000185022.7	grey
ENSG00000205865.4	grey
ENSG00000134259.3	grey
ENSG00000166473.12	grey
ENSG00000120217.9	brown
ENSG00000143140.6	grey
ENSG00000146677.6	grey
ENSG00000131203.8	grey
ENSG00000198753.7	blue
ENSG00000268758.1	grey
ENSG00000204175.4	lightyellow
ENSG00000152926.10	turquoise
ENSG00000155380.7	grey
ENSG00000123700.4	grey
ENSG00000099977.9	grey
ENSG00000006047.8	grey
ENSG00000105516.6	brown
ENSG00000234719.4	grey
ENSG00000130294.10	grey
ENSG00000198185.7	turquoise
ENSG00000125398.5	lightyellow
ENSG00000100453.8	tan
ENSG00000243431.1	grey
ENSG00000146038.7	lightyellow
ENSG00000272732.1	grey
ENSG00000181634.7	grey
ENSG00000205702.6	grey
ENSG00000207554.1	blue
ENSG00000169862.14	lightyellow
ENSG00000178965.9	brown
ENSG00000142794.14	grey
ENSG00000214425.2	grey
ENSG00000109846.3	black
ENSG00000164078.8	black
ENSG00000249267.2	grey
ENSG00000092969.7	black
ENSG00000079931.10	black
ENSG00000155090.10	brown
ENSG00000165923.11	grey
ENSG00000133687.11	grey
ENSG00000126500.3	grey
ENSG00000174469.13	grey
ENSG00000239353.1	grey
ENSG00000152268.8	black
ENSG00000151725.7	chocolate
ENSG00000214890.3	grey
ENSG00000184613.6	midnightblue
ENSG00000180739.12	tan
ENSG00000153714.5	grey
ENSG00000067082.10	grey
ENSG00000175505.9	brown
ENSG00000175161.9	grey
ENSG00000091879.9	grey
ENSG00000154553.9	black
ENSG00000168453.10	grey
ENSG00000167676.3	blue
ENSG00000224086.3	grey
ENSG00000238102.1	grey
ENSG00000259886.1	grey
ENSG00000119699.3	brown
ENSG00000100012.7	grey
ENSG00000234769.4	blue
ENSG00000258663.1	blue
ENSG00000120440.9	grey
ENSG00000006611.11	lightyellow
ENSG00000260630.2	gold
ENSG00000182795.12	lightyellow
ENSG00000197599.8	blue
ENSG00000196090.8	grey
ENSG00000104415.9	grey
ENSG00000182013.13	midnightblue
ENSG00000148795.5	grey
ENSG00000128016.4	brown
ENSG00000150627.11	grey
ENSG00000016402.8	lightyellow
ENSG00000164070.7	grey
ENSG00000107317.7	black
ENSG00000130234.6	grey
ENSG00000124743.5	grey
ENSG00000136866.9	grey
ENSG00000054803.3	black
ENSG00000198826.6	chocolate
ENSG00000236173.1	grey
ENSG00000101311.11	black
ENSG00000240970.1	grey
ENSG00000108984.9	grey
ENSG00000226580.1	brown
ENSG00000179331.2	grey
ENSG00000101115.8	grey
ENSG00000237248.3	lightgreen
ENSG00000267369.1	purple
ENSG00000250786.1	grey
ENSG00000205622.5	grey
ENSG00000140937.9	black
ENSG00000140287.6	grey
ENSG00000196167.5	grey
ENSG00000090382.2	grey
ENSG00000099617.2	brown
ENSG00000173227.9	brown
ENSG00000164211.8	gold
ENSG00000178295.10	turquoise
ENSG00000011347.5	grey
ENSG00000170522.5	gold
ENSG00000258486.2	grey
ENSG00000107796.8	black
ENSG00000169313.9	grey
ENSG00000154914.12	grey
ENSG00000233822.3	grey
ENSG00000146521.5	grey
ENSG00000088756.8	grey
ENSG00000155666.7	grey
ENSG00000135976.12	turquoise
ENSG00000185561.8	brown
ENSG00000197146.2	grey
ENSG00000171051.4	cyan
ENSG00000090920.9	grey
ENSG00000119514.5	midnightblue
ENSG00000121570.8	grey
ENSG00000018280.12	cyan
ENSG00000173276.9	brown
ENSG00000154188.5	seashell
ENSG00000230882.1	grey
ENSG00000106384.6	grey
ENSG00000050555.13	black
ENSG00000198542.9	black
ENSG00000165905.12	grey
ENSG00000163121.5	grey
ENSG00000070019.3	grey
ENSG00000118473.17	grey
ENSG00000109265.8	black
ENSG00000074047.16	black
ENSG00000231073.1	grey
ENSG00000198707.10	turquoise
ENSG00000074276.6	grey
ENSG00000164220.6	grey
ENSG00000165966.10	black
ENSG00000257878.1	grey
ENSG00000167513.4	chocolate
ENSG00000243083.1	grey
ENSG00000165171.6	grey
ENSG00000253686.1	grey
ENSG00000267541.1	khaki
ENSG00000137731.9	lightyellow
ENSG00000227232.4	blue
ENSG00000163217.1	magenta
ENSG00000211829.2	tan
ENSG00000164114.14	grey
ENSG00000272016.1	grey
ENSG00000102962.4	grey
ENSG00000167780.7	grey
ENSG00000109991.4	grey
ENSG00000185275.6	lightyellow
ENSG00000214826.4	grey
ENSG00000228204.2	grey
ENSG00000102189.12	turquoise
ENSG00000269936.2	grey
ENSG00000196421.3	blue
ENSG00000146285.9	grey
ENSG00000005981.8	grey
ENSG00000272549.1	grey
ENSG00000179639.6	grey
ENSG00000121380.8	grey
ENSG00000175928.5	midnightblue
ENSG00000146197.7	grey
ENSG00000171724.2	black
ENSG00000243818.4	grey
ENSG00000144802.7	brown
ENSG00000124762.9	brown
ENSG00000157315.4	grey
ENSG00000245164.2	tan
ENSG00000237742.2	grey
ENSG00000196247.7	turquoise
ENSG00000243069.3	grey
ENSG00000152661.7	grey
ENSG00000083307.6	lightyellow
ENSG00000268756.1	grey
ENSG00000166432.10	turquoise
ENSG00000206417.4	grey
ENSG00000271553.1	grey
ENSG00000146215.9	grey
ENSG00000186564.5	grey
ENSG00000180113.11	turquoise
ENSG00000129749.3	grey
ENSG00000163814.3	brown
ENSG00000141934.5	lightyellow
ENSG00000049246.10	grey
ENSG00000108370.11	grey
ENSG00000100079.5	grey
ENSG00000267675.1	grey
ENSG00000124772.7	grey
ENSG00000235899.1	grey
ENSG00000163564.10	tan
ENSG00000147206.12	grey
ENSG00000162390.13	grey
ENSG00000174327.6	grey
ENSG00000226891.2	grey
ENSG00000111879.14	grey
ENSG00000173621.8	blue
ENSG00000231747.1	grey
ENSG00000177807.6	grey
ENSG00000110848.4	cyan
ENSG00000133739.11	turquoise
ENSG00000250608.1	grey
ENSG00000136999.4	black
ENSG00000150471.11	grey
ENSG00000007216.10	grey
ENSG00000197044.6	turquoise
ENSG00000117525.9	black
ENSG00000137875.4	grey
ENSG00000261373.1	blue
ENSG00000248676.1	grey
ENSG00000164736.5	brown
ENSG00000069424.10	grey
ENSG00000009694.9	turquoise
ENSG00000243232.3	grey
ENSG00000146555.14	grey
ENSG00000181072.7	grey
ENSG00000130700.6	black
ENSG00000135127.7	midnightblue
ENSG00000157765.7	lightyellow
ENSG00000134365.8	grey
ENSG00000196355.2	grey
ENSG00000147180.12	turquoise
ENSG00000188290.6	grey
ENSG00000175920.11	grey
ENSG00000183230.12	grey
ENSG00000179399.9	grey
ENSG00000060566.9	brown
ENSG00000238099.1	grey
ENSG00000267444.1	grey
ENSG00000158258.11	black
ENSG00000132470.9	black
ENSG00000187952.8	grey
ENSG00000117560.6	tan
ENSG00000168913.6	grey
ENSG00000144115.12	grey
ENSG00000213062.3	grey
ENSG00000227258.1	grey
ENSG00000168679.13	grey
ENSG00000189108.8	grey
ENSG00000109107.9	gold
ENSG00000117281.11	grey
ENSG00000233376.1	brown
ENSG00000149633.7	grey
ENSG00000205085.4	grey
ENSG00000102287.12	grey
ENSG00000153822.9	lightyellow
ENSG00000213967.6	grey
ENSG00000213424.4	grey
ENSG00000229729.3	magenta
ENSG00000139220.12	turquoise
ENSG00000147113.12	grey
ENSG00000223764.2	blue
ENSG00000235138.1	blue
ENSG00000112796.5	grey
ENSG00000206044.3	blue
ENSG00000174348.9	black
ENSG00000173040.8	grey
ENSG00000137269.10	lightyellow
ENSG00000103460.12	grey
ENSG00000214050.3	grey
ENSG00000137959.11	grey
ENSG00000203685.5	grey
ENSG00000134539.12	tan
ENSG00000268593.1	grey
ENSG00000213366.8	grey
ENSG00000126231.9	grey
ENSG00000186399.8	grey
ENSG00000232637.3	grey
ENSG00000172893.11	gold
ENSG00000173546.7	grey
ENSG00000234840.1	turquoise
ENSG00000143603.14	black
ENSG00000134531.5	black
ENSG00000154856.8	lightyellow
ENSG00000257497.1	grey
ENSG00000111834.8	grey
ENSG00000003249.9	grey
ENSG00000203727.3	grey
ENSG00000171657.5	grey
ENSG00000251414.1	grey
ENSG00000181227.2	grey
ENSG00000104856.9	brown
ENSG00000247095.2	grey
ENSG00000159173.14	grey
ENSG00000182916.7	black
ENSG00000173894.6	grey
ENSG00000251000.1	grey
ENSG00000170379.15	grey
ENSG00000156885.4	grey
ENSG00000267018.1	grey
ENSG00000006118.10	grey
ENSG00000135750.10	grey
ENSG00000176907.3	grey
ENSG00000146670.5	chocolate
ENSG00000134198.5	grey
ENSG00000228709.1	grey
ENSG00000164221.8	turquoise
ENSG00000134294.9	grey
ENSG00000127311.5	grey
ENSG00000165443.7	grey
ENSG00000230795.2	grey
ENSG00000085265.6	purple
ENSG00000228506.1	grey
ENSG00000174099.6	black
ENSG00000188672.12	grey
ENSG00000111912.14	brown
ENSG00000139044.6	grey
ENSG00000183682.7	blue
ENSG00000165409.11	grey
ENSG00000112379.8	midnightblue
ENSG00000170775.2	grey
ENSG00000126562.12	grey
ENSG00000145965.5	turquoise
ENSG00000204381.7	black
ENSG00000224950.1	grey
ENSG00000181847.7	tan
ENSG00000206384.6	grey
ENSG00000189292.11	lightyellow
ENSG00000271207.1	grey
ENSG00000102967.7	brown
ENSG00000113810.11	turquoise
ENSG00000133216.12	grey
ENSG00000127863.11	grey
ENSG00000102886.10	blue
ENSG00000105808.13	grey
ENSG00000164080.9	grey
ENSG00000271576.1	brown
ENSG00000111490.8	brown
ENSG00000188107.9	grey
ENSG00000203805.6	grey
ENSG00000161509.9	blue
ENSG00000153898.8	grey
ENSG00000079459.8	gold
ENSG00000185477.4	grey
ENSG00000188153.8	lightgreen
ENSG00000135373.8	lightyellow
ENSG00000249684.1	grey
ENSG00000246022.2	grey
ENSG00000151650.7	grey
ENSG00000130821.11	grey
ENSG00000116285.8	grey
ENSG00000261978.1	grey
ENSG00000133134.7	grey
ENSG00000081818.1	grey
ENSG00000136573.8	grey
ENSG00000163071.6	grey
ENSG00000172543.3	tan
ENSG00000119771.10	grey
ENSG00000204789.3	turquoise
ENSG00000167536.9	brown
ENSG00000122952.12	chocolate
ENSG00000237188.3	grey
ENSG00000236304.1	grey
ENSG00000270933.1	grey
ENSG00000229886.1	grey
ENSG00000204323.5	blue
ENSG00000172322.9	grey
ENSG00000168743.8	grey
ENSG00000141682.11	grey
ENSG00000110799.9	black
ENSG00000104953.14	grey
ENSG00000243509.4	blue
ENSG00000150048.6	grey
ENSG00000170417.10	grey
ENSG00000116741.6	cyan
ENSG00000213801.4	grey
ENSG00000163545.7	brown
ENSG00000173334.3	grey
ENSG00000188206.5	turquoise
ENSG00000111247.10	chocolate
ENSG00000164142.11	grey
ENSG00000253910.1	grey
ENSG00000263345.1	blue
ENSG00000143429.5	grey
ENSG00000148848.10	grey
ENSG00000173578.6	grey
ENSG00000184163.3	blue
ENSG00000132329.6	grey
ENSG00000152977.5	grey
ENSG00000268500.1	grey
ENSG00000160185.9	tan
ENSG00000183508.4	brown
ENSG00000250909.1	grey
ENSG00000272755.1	grey
ENSG00000140835.8	lightyellow
ENSG00000027869.7	grey
ENSG00000249863.2	grey
ENSG00000141854.3	grey
ENSG00000262576.1	grey
ENSG00000088992.13	lightyellow
ENSG00000091536.12	blue
ENSG00000230415.1	blue
ENSG00000160191.13	grey
ENSG00000246339.4	peru
ENSG00000184682.5	grey
[truncated: 13,529 more rows]

## Sheet: VAF
geneName	cluster_id
ENSG00000134184.8	grey
ENSG00000229807.5	grey60
ENSG00000129824.11	grey60
ENSG00000067048.12	grey60
ENSG00000213058.3	grey
ENSG00000012817.11	grey60
ENSG00000204792.2	grey
ENSG00000198692.5	grey60
ENSG00000183878.11	grey60
ENSG00000131002.7	grey60
ENSG00000226278.1	grey
ENSG00000114374.8	grey60
ENSG00000067646.7	grey60
ENSG00000233864.3	grey60
ENSG00000099725.10	grey60
ENSG00000165246.8	grey60
ENSG00000176728.3	grey60
ENSG00000260197.1	grey60
ENSG00000092377.9	grey60
ENSG00000235310.1	grey
ENSG00000184674.8	grey
ENSG00000189266.7	grey
ENSG00000095917.9	grey
ENSG00000231535.1	grey60
ENSG00000224114.1	grey
ENSG00000235649.2	grey
ENSG00000197582.5	grey
ENSG00000206159.6	grey60
ENSG00000154620.5	grey60
ENSG00000226251.1	grey
ENSG00000123838.6	grey
ENSG00000204644.5	grey
ENSG00000233070.1	grey60
ENSG00000196436.7	grey
ENSG00000211940.2	green
ENSG00000136574.13	blue
ENSG00000211939.2	green
ENSG00000211638.2	green
ENSG00000164089.4	grey
ENSG00000183117.13	grey
ENSG00000211642.2	green
ENSG00000171560.10	grey
ENSG00000163631.12	grey
ENSG00000240668.1	grey
ENSG00000211677.2	green
ENSG00000211655.2	green
ENSG00000211670.2	green
ENSG00000211935.2	green
ENSG00000267594.5	grey
ENSG00000170162.9	grey
ENSG00000223648.2	green
ENSG00000133063.11	grey
ENSG00000159251.6	grey
ENSG00000232216.1	green
ENSG00000211942.2	green
ENSG00000261172.1	grey
ENSG00000211639.2	green
ENSG00000273295.1	grey
ENSG00000156076.5	grey
ENSG00000211650.2	green
ENSG00000108342.8	pink
ENSG00000007908.11	turquoise
ENSG00000173262.7	grey
ENSG00000211950.2	green
ENSG00000211658.2	green
ENSG00000240834.1	green
ENSG00000259261.2	green
ENSG00000223350.2	green
ENSG00000211685.2	green
ENSG00000211664.2	green
ENSG00000211934.2	green
ENSG00000170290.3	magenta
ENSG00000211669.2	green
ENSG00000232629.4	grey
ENSG00000240671.1	green
ENSG00000164879.6	salmon
ENSG00000117322.12	green
ENSG00000254353.1	grey
ENSG00000170160.12	grey
ENSG00000211974.2	green
ENSG00000257671.1	blue
ENSG00000273018.1	grey
ENSG00000156096.8	grey
ENSG00000156234.7	green
ENSG00000104879.4	magenta
ENSG00000237541.3	grey
ENSG00000188000.2	grey
ENSG00000243264.1	green
ENSG00000211946.2	green
ENSG00000135638.9	blue
ENSG00000211951.2	green
ENSG00000125414.14	magenta
ENSG00000204866.4	blue
ENSG00000211937.2	green
ENSG00000116748.15	green
ENSG00000225774.1	grey
ENSG00000244649.2	grey
ENSG00000198203.5	grey
ENSG00000211936.2	green
ENSG00000170289.8	grey
ENSG00000086967.9	magenta
ENSG00000211959.2	green
ENSG00000135480.10	blue
ENSG00000227471.4	salmon
ENSG00000235290.1	grey
ENSG00000211625.2	green
ENSG00000211898.3	green
ENSG00000182585.5	turquoise
ENSG00000235231.3	grey
ENSG00000224930.2	blue
ENSG00000241186.3	grey
ENSG00000172927.3	grey
ENSG00000143355.11	blue
ENSG00000087495.12	grey
ENSG00000105048.12	blue
ENSG00000211649.2	green
ENSG00000211659.2	green
ENSG00000105664.6	blue
ENSG00000143632.10	magenta
ENSG00000211973.2	green
ENSG00000130957.4	grey
ENSG00000171903.12	blue
ENSG00000113396.8	black
ENSG00000168903.8	grey
ENSG00000211673.2	green
ENSG00000211970.2	green
ENSG00000140505.6	turquoise
ENSG00000211933.2	green
ENSG00000242076.1	green
ENSG00000225698.2	green
ENSG00000211611.2	green
ENSG00000211662.2	green
ENSG00000211640.3	green
ENSG00000239855.1	green
ENSG00000172995.12	grey
ENSG00000078328.15	blue
ENSG00000196188.6	blue
ENSG00000143552.5	grey
ENSG00000179023.7	grey
ENSG00000167768.4	grey
ENSG00000165985.8	grey
ENSG00000231475.2	green
ENSG00000244575.1	green
ENSG00000229391.3	grey
ENSG00000240864.1	green
ENSG00000211899.3	green
ENSG00000167476.6	green
ENSG00000211966.2	green
ENSG00000211962.2	green
ENSG00000211652.2	green
ENSG00000211637.2	green
ENSG00000196091.8	magenta
ENSG00000224373.2	green
ENSG00000211663.2	green
ENSG00000179813.2	blue
ENSG00000086696.6	blue
ENSG00000197893.9	magenta
ENSG00000211967.2	green
ENSG00000197353.3	yellow
ENSG00000167914.6	blue
ENSG00000109061.9	magenta
ENSG00000206145.4	salmon
ENSG00000120337.7	grey
ENSG00000229921.2	grey
ENSG00000213025.2	grey
ENSG00000211941.2	green
ENSG00000211651.2	green
ENSG00000143297.14	green
ENSG00000211671.2	green
ENSG00000241351.1	green
ENSG00000211956.2	green
ENSG00000243290.1	green
ENSG00000211976.2	green
ENSG00000241755.1	green
ENSG00000043039.5	blue
ENSG00000241294.1	green
ENSG00000145850.4	yellow
ENSG00000211965.2	green
ENSG00000211953.2	green
ENSG00000242371.1	green
ENSG00000183036.6	blue
ENSG00000211947.2	green
ENSG00000204936.5	purple
ENSG00000240382.1	green
ENSG00000166796.7	grey
ENSG00000159173.14	magenta
ENSG00000211949.2	green
ENSG00000167614.9	grey
ENSG00000211964.2	green
ENSG00000211955.2	green
ENSG00000169174.9	blue
ENSG00000211653.2	green
ENSG00000211890.3	green
ENSG00000134548.5	black
ENSG00000132185.12	green
ENSG00000243238.1	green
ENSG00000211938.2	green
ENSG00000100721.6	green
ENSG00000183473.5	blue
ENSG00000110203.4	purple
ENSG00000268460.1	blue
ENSG00000211945.2	green
ENSG00000243466.1	green
ENSG00000144488.10	turquoise
ENSG00000211668.2	green
ENSG00000244437.1	green
ENSG00000211595.2	green
ENSG00000236397.2	grey
ENSG00000164308.12	grey
ENSG00000187010.14	grey
ENSG00000211660.3	green
ENSG00000232346.1	grey
ENSG00000211943.2	green
ENSG00000126545.9	grey
ENSG00000211598.2	green
ENSG00000188529.10	grey
ENSG00000211895.3	green
ENSG00000211593.2	green
ENSG00000157765.7	blue
ENSG00000118113.7	purple
ENSG00000188778.3	grey
ENSG00000092054.12	magenta
ENSG00000105369.5	green
ENSG00000224650.2	green
ENSG00000211679.2	green
ENSG00000132429.5	grey
ENSG00000180777.9	brown
ENSG00000163534.10	green
ENSG00000069011.11	grey
ENSG00000239951.1	green
ENSG00000120068.5	grey
ENSG00000260318.1	grey
ENSG00000112175.6	blue
ENSG00000205420.6	blue
ENSG00000170689.8	grey
ENSG00000231760.2	grey
ENSG00000211648.2	green
ENSG00000254709.2	green
ENSG00000211594.2	green
ENSG00000182077.6	grey
ENSG00000174226.4	grey
ENSG00000145242.9	brown
ENSG00000215033.3	blue
ENSG00000096006.7	purple
ENSG00000144191.7	cyan
ENSG00000139734.13	brown
ENSG00000162040.5	blue
ENSG00000211644.2	green
ENSG00000109424.3	grey
ENSG00000102109.7	turquoise
ENSG00000211666.2	green
ENSG00000162951.6	blue
ENSG00000259884.1	pink
ENSG00000048462.6	green
ENSG00000231486.3	green
ENSG00000063438.12	grey
ENSG00000121743.3	blue
ENSG00000178772.6	blue
ENSG00000198125.8	magenta
ENSG00000189223.9	grey
ENSG00000116983.8	blue
ENSG00000117215.10	green
ENSG00000108684.10	blue
ENSG00000198759.7	blue
ENSG00000170476.11	green
ENSG00000161270.15	blue
ENSG00000142583.13	yellow
ENSG00000110777.7	green
ENSG00000156738.13	green
ENSG00000181072.7	blue
ENSG00000164588.4	blue
ENSG00000180772.6	blue
ENSG00000204421.2	blue
ENSG00000261275.1	grey
ENSG00000180209.7	magenta
ENSG00000162782.11	grey
ENSG00000186897.3	blue
ENSG00000164825.3	grey
ENSG00000056291.13	blue
ENSG00000227403.1	grey
ENSG00000172425.6	turquoise
ENSG00000174502.14	blue
ENSG00000174460.3	blue
ENSG00000134240.7	blue
ENSG00000237988.2	green
ENSG00000172724.7	green
ENSG00000163395.12	grey
ENSG00000134339.4	salmon
ENSG00000022556.11	blue
ENSG00000171435.9	grey
ENSG00000231345.3	grey
ENSG00000163576.13	grey
ENSG00000260528.2	grey
ENSG00000243961.2	black
ENSG00000144227.4	blue
ENSG00000198796.6	grey
ENSG00000104938.12	blue
ENSG00000136573.8	green
ENSG00000140284.6	black
ENSG00000162009.7	blue
ENSG00000215559.4	grey
ENSG00000215023.2	blue
ENSG00000263934.2	turquoise
ENSG00000239839.1	purple
ENSG00000230438.5	grey
ENSG00000197632.4	grey
ENSG00000133710.11	grey
ENSG00000002726.15	grey
ENSG00000211896.2	green
ENSG00000089250.14	magenta
ENSG00000147573.12	black
ENSG00000143869.5	grey
ENSG00000176956.8	blue
ENSG00000188234.9	grey
ENSG00000187848.8	cyan
ENSG00000184599.9	blue
ENSG00000163221.7	purple
ENSG00000270547.1	grey
ENSG00000006075.11	grey
ENSG00000132465.6	green
ENSG00000164093.11	grey
ENSG00000228314.1	grey
ENSG00000249790.2	grey
ENSG00000089199.5	blue
ENSG00000196092.8	green
ENSG00000215475.3	blue
ENSG00000170509.7	turquoise
ENSG00000197891.7	salmon
ENSG00000185640.5	grey
ENSG00000224769.1	grey
ENSG00000105205.6	purple
ENSG00000156486.7	blue
ENSG00000197262.8	grey
ENSG00000257219.1	grey
ENSG00000229314.4	purple
ENSG00000071991.4	grey
ENSG00000108823.11	magenta
ENSG00000151834.11	turquoise
ENSG00000180332.5	blue
ENSG00000148965.4	salmon
ENSG00000170369.3	grey
ENSG00000206557.5	blue
ENSG00000187550.4	blue
ENSG00000165973.13	blue
ENSG00000008118.5	blue
ENSG00000186439.8	turquoise
ENSG00000175920.11	grey
ENSG00000243753.1	grey
ENSG00000099937.6	grey
ENSG00000104892.12	blue
ENSG00000206579.7	grey
ENSG00000159307.14	salmon
ENSG00000215808.2	blue
ENSG00000000005.5	salmon
ENSG00000105509.6	blue
ENSG00000253626.2	grey
ENSG00000114771.9	blue
ENSG00000162494.5	blue
ENSG00000151640.8	grey
ENSG00000167767.9	blue
ENSG00000140519.8	grey
ENSG00000254415.3	grey
ENSG00000164047.3	purple
ENSG00000104808.3	yellow
ENSG00000223414.2	blue
ENSG00000073734.8	blue
ENSG00000221947.3	grey
ENSG00000243566.2	blue
ENSG00000186081.7	blue
ENSG00000250125.1	blue
ENSG00000264968.1	black
ENSG00000102837.6	blue
ENSG00000237075.4	grey
ENSG00000178597.4	blue
ENSG00000205002.3	blue
ENSG00000039068.14	blue
ENSG00000224609.2	cyan
ENSG00000163833.6	grey
ENSG00000158578.14	grey
ENSG00000184557.3	pink
ENSG00000125740.9	grey
ENSG00000230018.1	blue
ENSG00000101210.6	blue
ENSG00000242097.1	grey
ENSG00000179915.16	grey
ENSG00000205056.8	green
ENSG00000250266.1	black
ENSG00000259367.1	turquoise
ENSG00000167755.9	blue
ENSG00000124780.9	grey
ENSG00000100558.4	blue
ENSG00000255916.1	blue
ENSG00000135094.6	pink
ENSG00000242611.1	grey
ENSG00000165905.12	grey
ENSG00000134760.5	turquoise
ENSG00000124701.5	magenta
ENSG00000171724.2	blue
ENSG00000064787.8	blue
ENSG00000186867.6	grey
ENSG00000141668.5	blue
ENSG00000128965.7	blue
ENSG00000257017.4	blue
ENSG00000166527.3	purple
ENSG00000108244.12	purple
ENSG00000267676.1	grey
ENSG00000146678.5	blue
ENSG00000132872.7	brown
ENSG00000159166.9	grey
ENSG00000204071.5	blue
ENSG00000188338.10	grey
ENSG00000105668.3	salmon
ENSG00000125851.5	grey
ENSG00000172061.7	grey
ENSG00000163017.9	grey
ENSG00000083782.3	grey
ENSG00000138135.5	pink
ENSG00000128510.6	blue
ENSG00000150893.9	turquoise
ENSG00000198797.6	blue
ENSG00000203855.6	blue
ENSG00000182050.9	brown
ENSG00000175229.6	blue
ENSG00000247765.1	grey
ENSG00000008438.4	purple
ENSG00000102962.4	yellow
ENSG00000180875.4	grey
ENSG00000188525.3	grey
ENSG00000268734.1	purple
ENSG00000174123.6	green
ENSG00000125726.6	cyan
ENSG00000008086.6	turquoise
ENSG00000107159.8	blue
ENSG00000159339.9	purple
ENSG00000136155.12	brown
ENSG00000095970.12	yellow
ENSG00000226002.1	turquoise
ENSG00000143340.6	blue
ENSG00000109072.9	blue
ENSG00000203799.6	grey
ENSG00000273274.1	blue
ENSG00000151224.8	grey
ENSG00000168427.7	grey
ENSG00000171772.11	grey
ENSG00000228696.4	turquoise
ENSG00000163993.6	purple
ENSG00000204540.6	grey
ENSG00000134115.8	grey
ENSG00000166183.11	blue
ENSG00000147647.8	blue
ENSG00000186474.11	blue
ENSG00000124839.8	blue
ENSG00000087237.6	grey
ENSG00000230006.3	green
ENSG00000229028.2	blue
ENSG00000253755.1	green
ENSG00000177455.7	green
ENSG00000144644.10	blue
ENSG00000160678.7	turquoise
ENSG00000133636.6	grey
ENSG00000188257.6	blue
ENSG00000126259.15	blue
ENSG00000114737.11	grey
ENSG00000162552.10	blue
ENSG00000204767.3	brown
ENSG00000117152.9	blue
ENSG00000248746.1	magenta
ENSG00000118785.9	grey
ENSG00000261701.2	blue
ENSG00000136244.7	pink
ENSG00000211897.3	green
ENSG00000091513.10	turquoise
ENSG00000239492.2	blue
ENSG00000143125.5	grey
ENSG00000162006.5	blue
ENSG00000239474.2	magenta
ENSG00000267653.1	blue
ENSG00000150337.9	grey
ENSG00000180767.5	turquoise
ENSG00000131094.3	blue
ENSG00000181541.4	grey
ENSG00000248300.1	blue
ENSG00000140873.11	turquoise
ENSG00000160963.9	blue
ENSG00000198502.5	grey
ENSG00000265142.2	magenta
ENSG00000204632.7	grey
ENSG00000228252.4	blue
ENSG00000159212.8	grey60
ENSG00000165390.11	blue
ENSG00000203805.6	blue
ENSG00000174611.7	blue
ENSG00000144331.14	grey
ENSG00000167483.13	green
ENSG00000169035.7	blue
ENSG00000173391.4	turquoise
ENSG00000084674.9	turquoise
ENSG00000108231.7	grey
ENSG00000148346.7	purple
ENSG00000218537.1	grey
ENSG00000166448.10	grey
ENSG00000150165.13	blue
ENSG00000167754.8	blue
ENSG00000128710.5	grey
ENSG00000175315.2	blue
ENSG00000099985.3	pink
ENSG00000079101.12	blue
ENSG00000138039.10	turquoise
ENSG00000079689.9	grey
ENSG00000256802.2	blue
ENSG00000163421.4	purple
ENSG00000153822.9	turquoise
ENSG00000161905.8	blue
ENSG00000154529.10	grey
ENSG00000242173.4	grey
ENSG00000205502.3	pink
ENSG00000261863.1	blue
ENSG00000183019.3	purple
ENSG00000164161.5	blue
ENSG00000187534.5	grey
ENSG00000267603.1	blue
ENSG00000177359.13	grey
ENSG00000166396.8	grey
ENSG00000164142.11	blue
ENSG00000107295.8	blue
ENSG00000118137.5	grey
ENSG00000090104.7	turquoise
ENSG00000104313.13	black
ENSG00000179292.4	blue
ENSG00000211893.3	green
ENSG00000124875.5	blue
ENSG00000266066.1	turquoise
ENSG00000158764.6	blue
ENSG00000158488.11	green
ENSG00000224652.1	blue
ENSG00000113946.3	blue
ENSG00000165863.12	blue
ENSG00000164188.4	turquoise
ENSG00000168824.10	blue
ENSG00000169248.8	green
ENSG00000152092.11	blue
ENSG00000165899.6	turquoise
ENSG00000181029.7	turquoise
ENSG00000169618.4	blue
ENSG00000237512.2	blue
ENSG00000166104.10	grey
ENSG00000186431.14	purple
ENSG00000267714.1	grey
ENSG00000130598.11	magenta
ENSG00000196353.7	grey
ENSG00000227921.1	turquoise
ENSG00000263207.2	grey
ENSG00000215428.2	cyan
ENSG00000106536.15	turquoise
ENSG00000198515.9	turquoise
ENSG00000211892.2	blue
ENSG00000100985.7	purple
ENSG00000273100.1	grey
ENSG00000267374.1	brown
ENSG00000154252.11	blue
ENSG00000253686.1	grey
ENSG00000140015.15	blue
ENSG00000186458.4	turquoise
ENSG00000099812.6	blue
ENSG00000205578.4	grey
ENSG00000093134.9	purple
ENSG00000147485.8	cyan
ENSG00000166126.6	turquoise
ENSG00000162877.8	grey
ENSG00000127533.3	grey
ENSG00000099954.14	black
ENSG00000099958.10	green
ENSG00000273402.1	brown
ENSG00000129455.11	blue
ENSG00000227184.3	blue
ENSG00000119508.13	turquoise
ENSG00000253293.3	grey
ENSG00000102924.7	blue
ENSG00000125618.12	grey
ENSG00000158859.9	pink
ENSG00000106236.3	grey
ENSG00000169429.6	purple
ENSG00000143167.7	yellow
ENSG00000104921.10	grey
ENSG00000226549.3	grey
ENSG00000197953.5	grey
ENSG00000257259.1	grey
ENSG00000197701.7	grey
ENSG00000170866.7	purple
ENSG00000177519.3	blue
ENSG00000167644.7	blue
ENSG00000188064.5	blue
ENSG00000198358.4	blue
ENSG00000181656.6	blue
ENSG00000257894.1	blue
ENSG00000011426.6	brown
ENSG00000135409.6	blue
ENSG00000163331.6	grey
ENSG00000006016.6	turquoise
ENSG00000272268.1	blue
ENSG00000196565.8	grey
ENSG00000233705.2	blue
ENSG00000126778.7	blue
ENSG00000150722.6	grey
ENSG00000254815.1	blue
ENSG00000160870.8	brown
ENSG00000169385.2	yellow
ENSG00000225151.6	blue
ENSG00000175664.5	lightgreen
ENSG00000226482.1	grey
ENSG00000257335.4	purple
ENSG00000142319.14	blue
ENSG00000066279.12	turquoise
ENSG00000163535.13	brown
ENSG00000163064.6	blue
ENSG00000172179.7	blue
ENSG00000132938.14	blue
ENSG00000227885.1	blue
ENSG00000148204.7	blue
ENSG00000130700.6	blue
ENSG00000175497.12	blue
ENSG00000235026.1	blue
ENSG00000178531.4	blue
ENSG00000111057.6	blue
ENSG00000108700.4	grey
ENSG00000162687.12	brown
ENSG00000170421.7	blue
ENSG00000224525.2	turquoise
ENSG00000163568.9	green
ENSG00000101670.7	turquoise
ENSG00000111713.2	black
ENSG00000090920.9	grey
ENSG00000106278.7	brown
ENSG00000129354.7	blue
ENSG00000140323.4	blue
ENSG00000223534.1	grey
ENSG00000225434.2	grey
ENSG00000186807.9	blue
ENSG00000141433.8	blue
ENSG00000133135.9	turquoise
ENSG00000211827.1	blue
ENSG00000148357.12	cyan
ENSG00000100593.13	blue
ENSG00000165966.10	brown
ENSG00000139445.13	grey
ENSG00000091128.8	blue
ENSG00000250056.1	blue
ENSG00000226306.6	grey
ENSG00000124159.11	cyan
ENSG00000198732.6	turquoise
ENSG00000081479.8	blue
ENSG00000136872.13	grey
ENSG00000181773.6	pink
ENSG00000175084.7	magenta
ENSG00000069482.6	cyan
ENSG00000152785.6	blue
ENSG00000163873.5	grey
ENSG00000133488.10	blue
ENSG00000157766.11	grey
ENSG00000198734.6	brown
ENSG00000174939.6	blue
ENSG00000165507.8	grey
ENSG00000140955.6	grey
ENSG00000232044.4	blue
ENSG00000137968.12	brown
ENSG00000163347.5	blue
ENSG00000065618.12	blue
ENSG00000272030.1	turquoise
ENSG00000189143.8	turquoise
ENSG00000159167.7	turquoise
ENSG00000136383.6	blue
ENSG00000146469.8	turquoise
ENSG00000137077.3	grey
ENSG00000137463.4	blue
ENSG00000244731.3	blue
ENSG00000166923.6	grey
ENSG00000214402.6	red
ENSG00000178882.9	blue
ENSG00000125538.7	pink
ENSG00000158125.5	grey
ENSG00000074410.9	grey
ENSG00000125872.7	blue
ENSG00000213412.3	blue
ENSG00000138769.6	brown
ENSG00000131203.8	grey
ENSG00000186235.6	grey
ENSG00000251664.2	blue
ENSG00000189409.8	turquoise
ENSG00000178401.10	blue
ENSG00000092295.7	blue
ENSG00000177807.6	grey
ENSG00000171864.4	grey
ENSG00000271811.1	grey
ENSG00000182376.2	red
ENSG00000259715.1	turquoise
ENSG00000006074.4	yellow
ENSG00000181143.11	blue
ENSG00000143318.8	magenta
ENSG00000134716.5	blue
ENSG00000162366.3	blue
ENSG00000166317.7	magenta
ENSG00000164112.8	blue
ENSG00000174697.4	salmon
ENSG00000115884.6	green
ENSG00000173805.11	grey
ENSG00000180440.3	blue
ENSG00000122877.9	pink
ENSG00000198099.4	grey
ENSG00000182329.6	blue
ENSG00000137868.14	grey
ENSG00000251458.1	blue
ENSG00000263006.2	turquoise
ENSG00000205929.5	blue
ENSG00000143375.10	blue
ENSG00000256069.3	turquoise
ENSG00000119698.7	brown
ENSG00000124920.9	blue
ENSG00000169245.4	green
ENSG00000167748.6	blue
ENSG00000141255.8	grey
ENSG00000154319.10	blue
ENSG00000101850.8	blue
ENSG00000185904.7	grey
ENSG00000246430.2	turquoise
ENSG00000230658.1	turquoise
ENSG00000113303.7	blue
ENSG00000050555.13	turquoise
ENSG00000259441.2	grey
ENSG00000103056.7	blue
ENSG00000184731.5	blue
ENSG00000234719.4	grey
ENSG00000160339.11	turquoise
ENSG00000178445.8	blue
ENSG00000060718.14	blue
ENSG00000183971.5	turquoise
ENSG00000172322.9	turquoise
ENSG00000113389.11	lightgreen
ENSG00000163380.11	magenta
ENSG00000259351.1	grey
ENSG00000197057.4	turquoise
ENSG00000106178.2	grey
ENSG00000198146.4	turquoise
ENSG00000228463.4	grey
ENSG00000167210.12	grey
ENSG00000223572.5	grey
ENSG00000183421.7	blue
ENSG00000198963.6	black
ENSG00000138722.5	grey
ENSG00000125848.9	blue
ENSG00000143768.7	grey
ENSG00000255124.1	blue
ENSG00000025423.7	blue
ENSG00000197444.5	blue
ENSG00000261770.1	grey
ENSG00000039537.9	grey
ENSG00000005981.8	grey
ENSG00000253364.1	green
ENSG00000236279.2	grey
ENSG00000182912.6	grey
ENSG00000145708.6	blue
ENSG00000164764.10	blue
ENSG00000160471.8	blue
ENSG00000134762.12	blue
ENSG00000182870.8	blue
ENSG00000169436.12	blue
ENSG00000102854.10	blue
ENSG00000139209.11	turquoise
ENSG00000188681.7	grey
ENSG00000160180.14	grey
ENSG00000167183.2	blue
ENSG00000168913.6	turquoise
ENSG00000179914.4	blue
ENSG00000138755.5	green
ENSG00000213791.4	lightgreen
ENSG00000184293.3	yellow
ENSG00000166928.6	turquoise
ENSG00000223656.1	turquoise
ENSG00000176406.16	brown
ENSG00000107984.5	cyan
ENSG00000196482.12	turquoise
ENSG00000160183.9	blue
ENSG00000172404.4	grey
ENSG00000222035.2	blue
ENSG00000171004.13	brown
ENSG00000255435.2	turquoise
ENSG00000155966.9	grey
ENSG00000160856.16	green
ENSG00000184956.11	red
ENSG00000165409.11	black
ENSG00000266718.1	grey
ENSG00000141750.6	blue
ENSG00000145107.11	grey
ENSG00000006327.9	pink
ENSG00000255027.2	blue
ENSG00000136011.10	grey
ENSG00000188730.4	blue
ENSG00000269900.2	turquoise
ENSG00000143512.8	grey
ENSG00000123977.5	blue
ENSG00000170561.8	blue
ENSG00000114854.3	magenta
ENSG00000188488.9	grey
ENSG00000118094.7	grey
ENSG00000166856.1	grey
ENSG00000164283.8	grey
ENSG00000154639.14	blue
ENSG00000116661.9	blue
ENSG00000163554.7	turquoise
ENSG00000170345.5	pink
ENSG00000114200.5	blue
ENSG00000197254.3	turquoise
ENSG00000130545.11	blue
ENSG00000133661.11	grey
ENSG00000258521.1	grey
ENSG00000171345.9	blue
ENSG00000154645.9	blue
ENSG00000182230.7	blue
ENSG00000272797.1	blue
ENSG00000170549.3	turquoise
ENSG00000206172.4	grey
ENSG00000129451.7	blue
ENSG00000186847.5	grey
ENSG00000181997.8	blue
ENSG00000019169.9	yellow
ENSG00000169583.12	blue
ENSG00000179178.6	blue
ENSG00000266283.1	blue
ENSG00000099194.5	grey
ENSG00000091129.15	brown
ENSG00000172602.5	pink
ENSG00000231013.1	grey
ENSG00000133519.8	blue
ENSG00000105855.5	blue
ENSG00000199161.1	grey
ENSG00000006071.7	brown
ENSG00000138669.5	brown
ENSG00000183783.6	blue
ENSG00000264070.1	grey
ENSG00000184845.3	turquoise
ENSG00000174145.7	black
ENSG00000142677.3	blue
ENSG00000159208.11	grey
ENSG00000116254.13	blue
ENSG00000146070.12	grey
ENSG00000158008.5	blue
ENSG00000168491.5	brown
ENSG00000118194.14	blue
ENSG00000108691.5	grey
ENSG00000216921.3	grey60
ENSG00000125869.5	blue
ENSG00000083454.17	green
ENSG00000130203.5	turquoise
ENSG00000153002.7	blue
ENSG00000196468.5	cyan
ENSG00000086570.8	salmon
ENSG00000251603.1	blue
ENSG00000267530.2	blue
ENSG00000168389.13	blue
ENSG00000136546.9	turquoise
ENSG00000171819.4	blue
ENSG00000136689.14	purple
ENSG00000169126.11	blue
ENSG00000182379.9	turquoise
ENSG00000143546.5	purple
ENSG00000182272.7	blue
ENSG00000143365.12	blue
ENSG00000167757.9	blue
ENSG00000272240.1	brown
ENSG00000183844.12	blue
ENSG00000164520.7	blue
ENSG00000272216.1	turquoise
ENSG00000129988.5	grey
ENSG00000268533.1	grey
ENSG00000171551.7	blue
ENSG00000134020.6	magenta
ENSG00000130751.5	blue
ENSG00000181085.10	blue
ENSG00000104415.9	blue
ENSG00000224389.4	blue
ENSG00000237234.2	turquoise
ENSG00000163491.12	turquoise
ENSG00000065609.10	grey
ENSG00000149654.5	grey
ENSG00000270505.1	green
ENSG00000019102.7	blue
ENSG00000062038.9	blue
ENSG00000186479.4	turquoise
ENSG00000116690.7	brown
ENSG00000268555.1	grey
ENSG00000182566.8	turquoise
ENSG00000137869.9	grey
ENSG00000206129.3	blue
ENSG00000196296.9	magenta
ENSG00000174194.11	grey
ENSG00000135406.9	blue
ENSG00000156886.11	green
ENSG00000176083.13	grey
ENSG00000139572.3	yellow
ENSG00000080007.6	turquoise
ENSG00000157399.10	blue
ENSG00000112195.8	purple
ENSG00000215030.4	turquoise
ENSG00000123358.15	pink
ENSG00000122254.6	grey
ENSG00000176826.11	grey
ENSG00000138829.6	grey
ENSG00000140932.5	purple
ENSG00000198842.5	magenta
ENSG00000151012.9	brown
ENSG00000163032.7	brown
ENSG00000226121.1	turquoise
ENSG00000001626.10	blue
ENSG00000168702.12	black
ENSG00000128655.12	black
ENSG00000158022.6	magenta
ENSG00000146013.6	grey
ENSG00000204677.6	blue
ENSG00000138180.11	grey
ENSG00000078081.3	green
ENSG00000137699.12	blue
ENSG00000237289.5	grey
ENSG00000173253.10	grey
ENSG00000141096.4	grey
ENSG00000254135.1	grey
ENSG00000133048.8	blue
ENSG00000227512.1	red
ENSG00000272512.1	grey
ENSG00000205038.7	blue
ENSG00000153404.9	blue
ENSG00000102678.6	blue
ENSG00000204099.7	blue
ENSG00000087085.9	magenta
ENSG00000171657.5	turquoise
ENSG00000130173.9	turquoise
ENSG00000085552.12	blue
ENSG00000081041.8	pink
ENSG00000162747.5	purple
ENSG00000258227.2	turquoise
ENSG00000169594.8	blue
ENSG00000076826.5	blue
ENSG00000135925.4	blue
ENSG00000197320.4	grey
ENSG00000138759.13	blue
ENSG00000197168.7	blue
ENSG00000145864.8	brown
ENSG00000101443.13	blue
ENSG00000182264.4	grey
ENSG00000259520.1	grey
ENSG00000243587.6	grey
ENSG00000144810.11	blue
ENSG00000184363.5	turquoise
ENSG00000125144.9	grey
ENSG00000248890.1	blue
ENSG00000171189.12	grey
ENSG00000175161.9	turquoise
ENSG00000231852.2	blue
ENSG00000116985.6	cyan
ENSG00000172508.6	blue
ENSG00000130054.4	grey
ENSG00000112394.12	turquoise
ENSG00000244094.1	grey
ENSG00000166743.5	blue
ENSG00000143195.8	blue
ENSG00000198523.5	turquoise
ENSG00000214491.4	blue
ENSG00000164694.12	grey
ENSG00000180549.7	turquoise
ENSG00000249849.1	blue
ENSG00000226334.1	grey
ENSG00000186529.10	purple
ENSG00000162761.10	cyan
ENSG00000100344.6	grey
ENSG00000185615.11	grey
ENSG00000115590.9	purple
ENSG00000106809.6	brown
ENSG00000126562.12	blue
ENSG00000172367.11	blue
ENSG00000066248.10	blue
ENSG00000114638.3	blue
ENSG00000135472.4	turquoise
ENSG00000141744.3	turquoise
ENSG00000113763.6	grey
ENSG00000196460.8	blue
ENSG00000163519.9	turquoise
ENSG00000057593.9	blue
ENSG00000083067.18	brown
ENSG00000120907.13	grey
ENSG00000146147.10	grey
ENSG00000119866.16	green
ENSG00000064195.7	blue
ENSG00000196335.8	brown
ENSG00000180785.8	blue
ENSG00000207621.1	grey
ENSG00000131037.10	blue
ENSG00000249158.2	blue
ENSG00000120729.5	magenta
ENSG00000155761.9	turquoise
ENSG00000232354.3	grey
ENSG00000146267.11	blue
ENSG00000064886.9	grey
ENSG00000206341.6	grey
ENSG00000197991.10	blue
ENSG00000188176.7	blue
ENSG00000167646.9	blue
ENSG00000132139.8	grey
ENSG00000171798.13	blue
ENSG00000108375.8	blue
ENSG00000188536.8	grey
ENSG00000125337.12	brown
ENSG00000173432.6	salmon
ENSG00000129204.12	grey
ENSG00000271670.1	turquoise
ENSG00000238047.1	grey
ENSG00000261193.1	blue
ENSG00000186493.7	brown
ENSG00000104833.6	grey
ENSG00000223573.2	blue
ENSG00000142661.14	magenta
ENSG00000132321.12	blue
ENSG00000228049.5	grey
ENSG00000118520.9	purple
ENSG00000119919.9	turquoise
ENSG00000187123.10	blue
ENSG00000254198.1	turquoise
ENSG00000226287.3	blue
ENSG00000183742.8	turquoise
ENSG00000129277.9	grey
ENSG00000184058.8	grey
ENSG00000251533.2	blue
ENSG00000165300.6	blue
ENSG00000165197.4	blue
ENSG00000134709.6	blue
ENSG00000095713.9	grey
ENSG00000185897.6	brown
ENSG00000175592.4	pink
ENSG00000163464.7	purple
ENSG00000269994.1	brown
ENSG00000272789.1	brown
ENSG00000117154.7	grey
ENSG00000197506.6	blue
ENSG00000162039.10	blue
ENSG00000161405.12	green
ENSG00000266176.1	cyan
ENSG00000165105.9	brown
ENSG00000270127.1	turquoise
ENSG00000185275.6	grey
ENSG00000189367.10	turquoise
ENSG00000169435.9	brown
ENSG00000187672.8	brown
ENSG00000140835.8	blue
ENSG00000183542.4	turquoise
ENSG00000234252.1	red
ENSG00000203849.6	turquoise
ENSG00000092758.11	turquoise
ENSG00000123119.7	brown
ENSG00000198753.7	turquoise
ENSG00000172482.4	turquoise
ENSG00000233493.3	turquoise
ENSG00000234281.1	turquoise
ENSG00000100095.14	yellow
ENSG00000168676.6	blue
ENSG00000132563.11	brown
ENSG00000124429.13	turquoise
ENSG00000204539.3	blue
ENSG00000244227.1	turquoise
ENSG00000260833.2	blue
ENSG00000173991.5	magenta
ENSG00000184613.6	blue
ENSG00000270164.1	turquoise
ENSG00000077522.8	magenta
ENSG00000131095.7	turquoise
ENSG00000004846.12	turquoise
ENSG00000130768.10	blue
ENSG00000246363.2	grey
ENSG00000161249.16	blue
ENSG00000224376.1	blue
ENSG00000139354.6	turquoise
ENSG00000166922.4	blue
ENSG00000126368.5	grey
ENSG00000148773.8	grey
ENSG00000204385.6	grey
ENSG00000110786.13	grey
ENSG00000171049.8	purple
ENSG00000123843.8	yellow
ENSG00000138678.6	black
ENSG00000244124.1	turquoise
ENSG00000168298.4	turquoise
ENSG00000234688.1	turquoise
ENSG00000130208.5	yellow
ENSG00000171848.9	grey
ENSG00000176049.11	turquoise
ENSG00000172987.8	grey
ENSG00000124003.9	black
ENSG00000261672.1	blue
ENSG00000174938.10	blue
ENSG00000167880.3	blue
ENSG00000203747.5	yellow
ENSG00000272279.1	grey
ENSG00000230953.2	red
ENSG00000184905.4	blue
ENSG00000066032.14	blue
ENSG00000135519.6	blue
ENSG00000214748.2	turquoise
ENSG00000108551.4	turquoise
ENSG00000131747.10	grey
ENSG00000143631.10	grey
ENSG00000124302.8	turquoise
ENSG00000214872.4	magenta
ENSG00000169884.9	cyan
ENSG00000240204.2	blue
ENSG00000197580.7	blue
ENSG00000247157.2	grey
ENSG00000230918.1	blue
ENSG00000153234.9	pink
ENSG00000063015.15	grey
ENSG00000256612.3	blue
ENSG00000264727.1	grey
ENSG00000145934.11	blue
ENSG00000187922.9	grey
ENSG00000154493.13	lightgreen
ENSG00000215018.5	grey
ENSG00000169752.12	blue
ENSG00000101222.8	blue
ENSG00000175793.10	grey
ENSG00000117009.7	yellow
ENSG00000241106.2	green
ENSG00000263508.1	blue
ENSG00000244734.2	grey
ENSG00000158714.6	yellow
ENSG00000141738.9	blue
ENSG00000188372.10	turquoise
ENSG00000227141.2	blue
ENSG00000122025.10	green
ENSG00000169031.14	grey
ENSG00000183091.15	magenta
ENSG00000163220.10	purple
ENSG00000172020.8	grey
ENSG00000163661.3	turquoise
ENSG00000272079.1	turquoise
ENSG00000253864.1	grey
ENSG00000221946.3	blue
ENSG00000228327.2	grey
ENSG00000172156.3	grey
ENSG00000106113.14	grey
ENSG00000178821.8	turquoise
ENSG00000232814.2	grey
ENSG00000215246.4	blue
ENSG00000211747.3	green
ENSG00000103534.12	blue
ENSG00000156750.7	blue
ENSG00000169218.9	blue
ENSG00000228695.5	salmon
ENSG00000178385.9	turquoise
ENSG00000167311.9	turquoise
ENSG00000198848.8	salmon
ENSG00000103034.10	turquoise
ENSG00000267279.1	salmon
ENSG00000127585.7	blue
ENSG00000135127.7	blue
ENSG00000214389.2	grey
ENSG00000145113.17	grey
ENSG00000171243.7	brown
ENSG00000099957.12	grey
ENSG00000113073.10	blue
ENSG00000211448.7	turquoise
ENSG00000223652.2	grey
ENSG00000250295.2	turquoise
ENSG00000226686.3	grey
ENSG00000178878.8	grey
ENSG00000134343.8	turquoise
ENSG00000186265.5	green
ENSG00000177508.11	grey
ENSG00000185985.7	blue
ENSG00000204618.4	blue
ENSG00000183346.6	grey
ENSG00000231419.2	blue
ENSG00000100336.13	grey
ENSG00000186766.7	cyan
ENSG00000185436.7	blue
ENSG00000074211.9	blue
ENSG00000138379.4	turquoise
ENSG00000196090.8	blue
ENSG00000237940.3	red
ENSG00000267506.1	grey
ENSG00000255513.1	grey
ENSG00000169710.6	turquoise
ENSG00000131355.10	purple
ENSG00000174469.13	turquoise
ENSG00000148734.7	blue
ENSG00000138821.8	blue
ENSG00000100346.13	grey
ENSG00000223477.3	blue
ENSG00000152207.3	turquoise
ENSG00000152779.12	turquoise
ENSG00000262903.1	red
ENSG00000175063.12	grey
ENSG00000156414.14	grey
ENSG00000172005.6	grey
ENSG00000234235.1	grey
ENSG00000244255.1	blue
ENSG00000178826.6	salmon
ENSG00000128242.8	blue
ENSG00000227097.4	turquoise
ENSG00000132681.12	grey
ENSG00000260633.1	grey
ENSG00000164418.15	turquoise
ENSG00000161643.8	grey
ENSG00000260367.1	red
ENSG00000260306.1	turquoise
ENSG00000226958.1	grey
ENSG00000125735.6	grey
ENSG00000198768.6	grey
ENSG00000132821.7	turquoise
ENSG00000100079.5	blue
ENSG00000221887.4	blue
ENSG00000177791.11	magenta
ENSG00000072195.10	blue
ENSG00000133392.12	grey
ENSG00000261069.2	turquoise
ENSG00000225783.2	grey
ENSG00000206384.6	brown
ENSG00000188211.4	brown
ENSG00000244301.1	blue
ENSG00000224003.1	grey
ENSG00000233766.3	brown
ENSG00000156970.8	grey
ENSG00000171223.4	pink
ENSG00000204475.5	green
ENSG00000232926.1	grey
ENSG00000185499.12	blue
ENSG00000173578.6	green
ENSG00000154914.12	blue
ENSG00000102452.11	brown
ENSG00000100918.8	blue
ENSG00000100167.15	blue
ENSG00000121207.7	turquoise
ENSG00000128383.8	purple
ENSG00000179344.12	yellow
ENSG00000145506.9	grey
ENSG00000105825.7	blue
ENSG00000133134.7	blue
ENSG00000026559.9	turquoise
ENSG00000153898.8	green
ENSG00000215187.5	turquoise
ENSG00000108018.11	grey
ENSG00000147606.4	turquoise
ENSG00000259129.1	grey
ENSG00000188991.3	lightgreen
ENSG00000130413.11	blue
ENSG00000253352.4	turquoise
ENSG00000188626.5	turquoise
ENSG00000121895.7	green
ENSG00000147166.6	magenta
ENSG00000258947.2	turquoise
ENSG00000124731.8	purple
ENSG00000163285.7	turquoise
ENSG00000115290.5	lightgreen
ENSG00000101463.5	grey
ENSG00000173531.11	blue
ENSG00000242268.2	blue
ENSG00000179388.8	pink
ENSG00000133794.13	grey
ENSG00000260166.1	blue
ENSG00000268388.1	grey
ENSG00000180871.3	purple
ENSG00000170381.8	turquoise
ENSG00000175857.4	green
ENSG00000100146.12	grey
ENSG00000182132.8	grey
ENSG00000233297.4	turquoise
ENSG00000105289.10	blue
ENSG00000100191.4	turquoise
ENSG00000225663.3	turquoise
ENSG00000163082.9	blue
ENSG00000260359.1	blue
ENSG00000254532.1	grey
ENSG00000163075.8	grey
ENSG00000172346.10	blue
ENSG00000113296.10	brown
ENSG00000189292.11	grey
ENSG00000169933.8	brown
ENSG00000143333.6	pink
ENSG00000124171.4	blue
ENSG00000171303.5	grey
ENSG00000198542.9	turquoise
ENSG00000157551.13	purple
ENSG00000170579.10	brown
ENSG00000152760.5	turquoise
ENSG00000120875.4	grey
ENSG00000143185.3	grey
ENSG00000205037.2	blue
ENSG00000132329.6	turquoise
ENSG00000268996.1	turquoise
ENSG00000166920.6	grey
ENSG00000108576.5	blue
ENSG00000142871.11	blue
ENSG00000187715.9	blue
ENSG00000270672.1	lightcyan
ENSG00000099822.2	turquoise
ENSG00000132932.12	grey
ENSG00000183813.6	green
ENSG00000269388.1	turquoise
ENSG00000203401.4	grey
ENSG00000102189.12	turquoise
ENSG00000079841.14	brown
ENSG00000197253.9	turquoise
ENSG00000189056.9	grey
ENSG00000273449.1	turquoise
ENSG00000133169.5	blue
ENSG00000171236.9	pink
ENSG00000116771.5	grey
ENSG00000099849.10	blue
ENSG00000189233.7	blue
ENSG00000271367.1	grey
ENSG00000172247.3	turquoise
ENSG00000214846.4	blue
ENSG00000117707.11	turquoise
ENSG00000237517.4	blue
ENSG00000185527.7	yellow
ENSG00000232224.1	grey
ENSG00000108947.4	blue
ENSG00000203727.3	brown
ENSG00000120738.7	pink
ENSG00000150471.11	blue
ENSG00000128709.10	grey
ENSG00000042980.8	green
ENSG00000204518.2	grey
ENSG00000198626.11	brown
ENSG00000231064.1	grey
ENSG00000196074.8	turquoise
ENSG00000173705.4	brown
ENSG00000272440.1	brown
ENSG00000231445.1	blue
ENSG00000107147.7	grey
ENSG00000260628.1	grey
ENSG00000186862.13	turquoise
ENSG00000041353.5	brown
ENSG00000102554.9	blue
ENSG00000226009.1	grey
ENSG00000106366.7	grey
ENSG00000141431.5	turquoise
ENSG00000127074.10	turquoise
ENSG00000047457.9	turquoise
ENSG00000113578.13	blue
ENSG00000167600.9	blue
ENSG00000134323.10	grey
ENSG00000164236.7	grey
ENSG00000166523.3	purple
ENSG00000103253.13	turquoise
ENSG00000106404.9	blue
ENSG00000166428.8	green
ENSG00000152932.6	grey
ENSG00000168078.5	brown
ENSG00000258484.3	turquoise
ENSG00000122477.8	turquoise
ENSG00000175832.8	blue
ENSG00000124107.5	blue
ENSG00000176532.3	blue
ENSG00000236682.1	grey
ENSG00000185522.4	blue
ENSG00000160161.5	turquoise
ENSG00000271579.1	blue
ENSG00000101425.8	purple
ENSG00000262943.3	blue
ENSG00000250579.1	cyan
ENSG00000197584.7	brown
ENSG00000163792.5	blue
ENSG00000049130.9	turquoise
ENSG00000152315.4	yellow
ENSG00000082074.11	turquoise
ENSG00000142549.9	grey
ENSG00000203499.6	blue
ENSG00000162669.11	turquoise
ENSG00000250961.1	black
ENSG00000239559.2	grey
ENSG00000253671.1	turquoise
ENSG00000213777.5	blue
ENSG00000034971.10	cyan
ENSG00000175318.7	blue
ENSG00000196656.6	grey
ENSG00000177459.6	blue
ENSG00000207707.1	turquoise
ENSG00000155980.7	blue
ENSG00000105376.4	turquoise
ENSG00000142235.4	turquoise
ENSG00000271344.1	grey
ENSG00000163739.4	blue
ENSG00000220008.2	turquoise
ENSG00000137975.7	turquoise
ENSG00000126353.3	green
ENSG00000059915.12	blue
ENSG00000231789.2	blue
ENSG00000078589.8	green
ENSG00000172476.3	blue
ENSG00000130226.12	blue
ENSG00000232759.1	grey
ENSG00000254681.2	turquoise
ENSG00000170558.4	brown
ENSG00000165474.5	blue
ENSG00000185338.4	pink
ENSG00000144339.7	grey
ENSG00000261584.1	turquoise
ENSG00000187634.6	turquoise
ENSG00000132639.8	turquoise
ENSG00000155011.4	turquoise
ENSG00000008056.8	blue
ENSG00000160868.10	blue
ENSG00000140379.7	purple
ENSG00000219438.4	grey
ENSG00000076864.15	blue
ENSG00000229897.2	turquoise
ENSG00000134775.11	blue
ENSG00000261399.1	grey
ENSG00000236751.1	blue
ENSG00000106006.6	grey
ENSG00000165304.3	turquoise
ENSG00000206077.6	grey
ENSG00000213315.4	grey
ENSG00000243449.2	turquoise
ENSG00000270810.1	red
ENSG00000073756.7	turquoise
ENSG00000196196.2	turquoise
ENSG00000149927.13	blue
ENSG00000261373.1	blue
ENSG00000116183.6	blue
ENSG00000112319.13	turquoise
ENSG00000081052.10	grey
ENSG00000243323.1	red
ENSG00000112303.9	purple
ENSG00000225731.1	grey
ENSG00000153993.9	brown
ENSG00000130513.6	pink
ENSG00000081277.7	brown
ENSG00000063180.4	blue
ENSG00000267934.1	turquoise
ENSG00000261295.1	turquoise
ENSG00000101883.4	salmon
ENSG00000089012.10	green
ENSG00000259834.1	turquoise
ENSG00000124253.9	black
ENSG00000138316.6	grey
ENSG00000073150.9	turquoise
ENSG00000171811.8	blue
ENSG00000260051.1	red
ENSG00000073737.12	grey
ENSG00000108602.13	blue
ENSG00000256673.1	grey
ENSG00000108846.11	black
ENSG00000208035.1	grey
ENSG00000167178.11	turquoise
ENSG00000122121.6	cyan
ENSG00000205583.9	grey
ENSG00000248383.3	turquoise
ENSG00000152056.12	brown
ENSG00000198857.3	turquoise
ENSG00000168237.13	turquoise
ENSG00000158220.9	blue
ENSG00000175894.10	grey
ENSG00000205571.8	grey
ENSG00000227507.2	green
ENSG00000268297.1	red
ENSG00000010030.9	blue
ENSG00000138778.7	turquoise
ENSG00000135744.7	turquoise
ENSG00000141150.3	turquoise
ENSG00000109943.4	green
ENSG00000224982.2	turquoise
ENSG00000258486.2	grey
ENSG00000184908.13	blue
ENSG00000185900.5	turquoise
ENSG00000122223.8	blue
ENSG00000109832.8	brown
ENSG00000253309.2	blue
ENSG00000021645.13	turquoise
ENSG00000223764.2	turquoise
ENSG00000099984.6	grey
ENSG00000173898.7	blue
ENSG00000235033.3	black
ENSG00000219755.1	grey
ENSG00000053438.7	grey
ENSG00000131401.7	green
ENSG00000180660.6	blue
ENSG00000204175.4	blue
ENSG00000163293.7	turquoise
ENSG00000036448.5	magenta
ENSG00000039139.9	brown
ENSG00000186715.6	grey
ENSG00000151948.7	purple
ENSG00000237172.3	turquoise
ENSG00000121005.4	blue
ENSG00000105642.11	turquoise
ENSG00000162614.14	turquoise
ENSG00000180287.12	turquoise
ENSG00000261390.1	grey
ENSG00000188511.8	turquoise
ENSG00000211825.1	grey
ENSG00000144057.11	brown
ENSG00000223855.1	grey
ENSG00000130234.6	turquoise
ENSG00000128045.5	grey
ENSG00000128016.4	pink
ENSG00000176692.4	turquoise
ENSG00000173597.4	turquoise
ENSG00000116299.12	purple
ENSG00000207554.1	red
ENSG00000107518.12	blue
ENSG00000251442.1	yellow
ENSG00000234978.1	turquoise
ENSG00000188404.4	purple
ENSG00000101470.5	magenta
ENSG00000105290.7	blue
ENSG00000141682.11	grey
ENSG00000248869.1	cyan
ENSG00000186510.7	turquoise
ENSG00000138696.6	brown
ENSG00000102934.5	blue
ENSG00000153976.2	grey
ENSG00000228170.1	grey
ENSG00000158246.7	turquoise
ENSG00000261340.1	blue
ENSG00000168772.9	turquoise
ENSG00000187808.3	yellow
ENSG00000171873.6	turquoise
ENSG00000145536.11	cyan
ENSG00000072133.6	brown
ENSG00000232040.2	turquoise
ENSG00000164344.11	turquoise
ENSG00000171051.4	purple
ENSG00000267018.1	red
ENSG00000188993.3	turquoise
ENSG00000272668.1	grey
ENSG00000231156.1	turquoise
ENSG00000186160.4	turquoise
ENSG00000197728.5	grey
ENSG00000100302.6	brown
ENSG00000233093.1	green
ENSG00000237438.2	grey60
ENSG00000070182.13	grey
ENSG00000229436.1	turquoise
ENSG00000092051.12	blue
ENSG00000112486.10	green
ENSG00000268518.1	magenta
ENSG00000149573.4	grey
ENSG00000004948.9	turquoise
ENSG00000140563.10	blue
ENSG00000224689.3	turquoise
ENSG00000125878.4	brown
ENSG00000165323.11	brown
ENSG00000234814.3	grey
ENSG00000106258.9	brown
ENSG00000102468.6	turquoise
ENSG00000197859.5	turquoise
ENSG00000137265.10	grey
ENSG00000225405.3	turquoise
ENSG00000184258.5	grey
ENSG00000082482.9	grey
ENSG00000103888.11	grey
ENSG00000157388.9	grey
ENSG00000203618.5	turquoise
ENSG00000184838.10	grey
ENSG00000171502.10	turquoise
ENSG00000142675.13	magenta
ENSG00000124762.9	pink
ENSG00000109805.5	turquoise
ENSG00000104951.11	yellow
ENSG00000128578.5	grey
ENSG00000147255.13	grey
ENSG00000112984.7	grey
ENSG00000188389.6	turquoise
ENSG00000169679.10	turquoise
ENSG00000205702.6	grey
ENSG00000255958.1	turquoise
ENSG00000232709.1	black
ENSG00000175262.10	grey
ENSG00000123219.8	turquoise
ENSG00000161267.7	turquoise
ENSG00000207949.1	turquoise
ENSG00000166816.9	turquoise
ENSG00000130176.3	grey
ENSG00000133985.2	blue
ENSG00000006432.11	blue
ENSG00000205362.6	pink
ENSG00000186197.8	blue
ENSG00000163814.3	blue
ENSG00000249992.1	blue
ENSG00000178075.15	blue
ENSG00000237159.1	grey
ENSG00000180806.4	blue
ENSG00000049246.10	grey
ENSG00000184937.8	blue
ENSG00000163462.13	blue
ENSG00000157502.8	brown
ENSG00000075035.5	cyan
ENSG00000165171.6	turquoise
ENSG00000142178.7	grey
ENSG00000204174.2	blue
ENSG00000260105.2	grey
ENSG00000228594.1	turquoise
ENSG00000250138.3	grey
ENSG00000170370.10	blue
ENSG00000215548.2	turquoise
ENSG00000236624.4	grey
ENSG00000150625.12	brown
ENSG00000112796.5	blue
ENSG00000261068.1	blue
ENSG00000130487.4	green
ENSG00000147145.8	turquoise
ENSG00000166145.10	blue
ENSG00000183837.8	grey
ENSG00000006555.6	blue
ENSG00000184343.6	magenta
ENSG00000144681.6	blue
ENSG00000163600.8	green
ENSG00000103254.5	turquoise
ENSG00000156140.4	brown
ENSG00000241978.5	turquoise
ENSG00000182752.8	brown
ENSG00000172460.10	turquoise
ENSG00000143184.4	grey
ENSG00000105737.5	blue
ENSG00000253522.2	turquoise
ENSG00000062282.10	turquoise
ENSG00000187486.5	magenta
ENSG00000137877.8	grey
ENSG00000242600.2	blue
ENSG00000267731.1	turquoise
ENSG00000183775.6	turquoise
ENSG00000077157.16	turquoise
ENSG00000270346.1	turquoise
ENSG00000273055.1	blue
ENSG00000131771.9	turquoise
ENSG00000154358.15	magenta
ENSG00000170049.5	blue
ENSG00000253368.3	blue
ENSG00000184596.4	red
ENSG00000254369.2	grey
ENSG00000116678.14	turquoise
ENSG00000163435.11	blue
ENSG00000127083.7	turquoise
ENSG00000205129.4	blue
ENSG00000089692.4	turquoise
ENSG00000197915.5	grey
ENSG00000196960.3	grey
ENSG00000180113.11	turquoise
ENSG00000128342.4	blue
ENSG00000172426.11	blue
ENSG00000270066.2	turquoise
ENSG00000212743.1	turquoise
ENSG00000141639.7	grey
ENSG00000250120.2	grey
ENSG00000260102.1	grey
ENSG00000158792.11	turquoise
ENSG00000257800.1	turquoise
ENSG00000165125.13	blue
ENSG00000122367.15	magenta
ENSG00000268119.1	grey
ENSG00000179256.2	turquoise
ENSG00000259430.1	blue
ENSG00000049283.13	turquoise
ENSG00000105650.17	grey
ENSG00000239445.1	grey
ENSG00000104369.4	magenta
ENSG00000273079.1	grey
ENSG00000014257.11	yellow
ENSG00000168490.9	blue
ENSG00000216490.3	yellow
ENSG00000158683.3	blue
ENSG00000080224.13	grey
ENSG00000237807.3	turquoise
ENSG00000101542.5	grey
ENSG00000041982.10	green
ENSG00000069696.6	turquoise
ENSG00000162630.5	brown
ENSG00000105516.6	grey
ENSG00000145824.8	blue
ENSG00000164530.9	cyan
ENSG00000185008.13	turquoise
ENSG00000213424.4	blue
ENSG00000017373.11	grey
ENSG00000106483.7	grey
ENSG00000036672.11	blue
ENSG00000138795.5	grey
ENSG00000181374.3	turquoise
ENSG00000170775.2	blue
ENSG00000186891.9	turquoise
ENSG00000260139.2	brown
ENSG00000169330.4	turquoise
ENSG00000272927.1	blue
ENSG00000181634.7	brown
ENSG00000188738.9	turquoise
ENSG00000112782.11	blue
ENSG00000145965.5	turquoise
ENSG00000260432.1	turquoise
ENSG00000189316.3	grey
ENSG00000181016.5	turquoise
ENSG00000091622.11	blue
ENSG00000228016.1	grey
ENSG00000049089.9	blue
ENSG00000096060.10	blue
ENSG00000125046.10	grey
ENSG00000175928.5	blue
ENSG00000129167.5	turquoise
ENSG00000005381.6	turquoise
ENSG00000149534.4	turquoise
ENSG00000177483.7	turquoise
ENSG00000187151.3	turquoise
ENSG00000112218.7	brown
ENSG00000117226.7	turquoise
ENSG00000134817.9	brown
ENSG00000168685.10	green
ENSG00000104267.5	black
ENSG00000167306.14	blue
ENSG00000182472.4	grey
ENSG00000115596.3	turquoise
ENSG00000184144.5	grey
ENSG00000212664.4	grey
ENSG00000166592.7	turquoise
ENSG00000181856.10	turquoise
ENSG00000125409.8	grey
ENSG00000199053.1	red
ENSG00000267097.1	grey
ENSG00000174946.5	turquoise
ENSG00000148680.11	grey
ENSG00000117069.10	brown
ENSG00000140600.12	blue
ENSG00000181751.5	grey
ENSG00000237975.2	grey
ENSG00000141052.13	grey
ENSG00000237781.2	red
ENSG00000183230.12	turquoise
ENSG00000013573.12	grey
ENSG00000169224.8	turquoise
ENSG00000196666.3	cyan
ENSG00000088340.11	grey
ENSG00000165730.10	black
ENSG00000078401.6	grey
ENSG00000223401.1	grey
ENSG00000169851.11	turquoise
ENSG00000120332.11	brown
ENSG00000213402.2	green
ENSG00000176928.4	turquoise
ENSG00000151320.6	turquoise
ENSG00000223878.1	red
ENSG00000138944.7	grey
ENSG00000141934.5	turquoise
ENSG00000169507.5	turquoise
ENSG00000232022.2	grey
ENSG00000159708.13	blue
ENSG00000234883.2	turquoise
ENSG00000154188.5	turquoise
ENSG00000137812.15	grey
ENSG00000113070.6	pink
ENSG00000214401.4	grey
ENSG00000152580.8	turquoise
ENSG00000109956.8	grey
ENSG00000128606.8	cyan
ENSG00000104059.4	blue
ENSG00000139304.8	brown
ENSG00000065923.5	blue
ENSG00000166206.9	turquoise
ENSG00000175093.4	cyan
ENSG00000228273.2	blue
ENSG00000101280.6	brown
ENSG00000203632.3	blue
ENSG00000111339.6	turquoise
ENSG00000116544.7	turquoise
ENSG00000111262.4	brown
ENSG00000225217.1	turquoise
ENSG00000177494.5	blue
ENSG00000101144.8	blue
ENSG00000148082.5	grey
ENSG00000154027.14	blue
ENSG00000237484.5	turquoise
ENSG00000110169.6	grey
ENSG00000099769.5	turquoise
ENSG00000134668.8	grey
ENSG00000169442.4	yellow
ENSG00000272568.1	turquoise
ENSG00000255176.1	grey
ENSG00000186407.4	purple
ENSG00000185101.8	grey
ENSG00000133477.12	grey
ENSG00000144893.8	turquoise
ENSG00000163376.7	turquoise
ENSG00000181019.8	salmon
ENSG00000222033.1	turquoise
ENSG00000163734.4	purple
ENSG00000260884.1	red
ENSG00000118307.14	brown
ENSG00000160188.5	blue
ENSG00000160999.8	pink
ENSG00000230910.2	blue
ENSG00000139044.6	grey
ENSG00000188580.9	turquoise
ENSG00000145736.10	grey
ENSG00000178162.4	brown
ENSG00000133739.11	turquoise
ENSG00000162543.5	blue
ENSG00000240868.1	blue
ENSG00000254909.1	red
ENSG00000151917.13	turquoise
ENSG00000256540.1	brown
ENSG00000203867.7	black
ENSG00000231982.1	turquoise
ENSG00000150681.5	turquoise
ENSG00000158955.6	grey
ENSG00000172673.6	turquoise
ENSG00000197614.6	cyan
ENSG00000103522.11	green
ENSG00000273348.1	blue
ENSG00000242114.1	turquoise
ENSG00000086991.8	lightgreen
ENSG00000106078.13	blue
ENSG00000270513.1	turquoise
ENSG00000258515.1	red
ENSG00000085265.6	yellow
ENSG00000007171.12	turquoise
ENSG00000180673.9	turquoise
ENSG00000226752.3	turquoise
ENSG00000198774.3	turquoise
ENSG00000115112.7	yellow
ENSG00000171877.15	brown
ENSG00000102271.9	brown
ENSG00000185272.9	brown
ENSG00000223403.3	red
ENSG00000111664.6	red
ENSG00000113805.8	turquoise
ENSG00000087494.11	cyan
ENSG00000111319.8	blue
ENSG00000109906.9	blue
ENSG00000237989.1	grey
ENSG00000179859.7	blue
ENSG00000057294.9	brown
ENSG00000172379.14	blue
ENSG00000142748.8	brown
ENSG00000146904.4	green
ENSG00000237683.5	red
ENSG00000149328.10	blue
ENSG00000103226.13	grey
ENSG00000164488.7	grey
ENSG00000245164.2	green
ENSG00000166546.9	blue
ENSG00000112812.11	blue
ENSG00000126262.4	brown
ENSG00000105989.4	cyan
ENSG00000034063.9	green
ENSG00000254162.1	turquoise
ENSG00000156222.7	grey
ENSG00000065328.12	turquoise
ENSG00000179750.11	blue
ENSG00000108932.7	turquoise
ENSG00000115523.12	grey
ENSG00000134853.7	turquoise
ENSG00000126950.7	cyan
ENSG00000144847.8	blue
ENSG00000183876.8	turquoise
ENSG00000214652.4	turquoise
ENSG00000165084.11	lightgreen
ENSG00000213225.6	turquoise
ENSG00000198468.3	grey
ENSG00000180537.8	blue
ENSG00000170956.12	purple
ENSG00000270933.1	grey
ENSG00000134317.13	grey
ENSG00000117724.8	turquoise
ENSG00000077943.7	turquoise
ENSG00000183454.9	turquoise
ENSG00000196668.3	blue
ENSG00000162004.12	grey
ENSG00000176909.7	blue
ENSG00000204764.8	turquoise
ENSG00000173114.8	turquoise
ENSG00000198707.10	turquoise
ENSG00000241360.1	turquoise
ENSG00000265688.1	blue
ENSG00000261425.1	cyan
ENSG00000273179.1	turquoise
ENSG00000156966.6	blue
ENSG00000197670.5	grey
ENSG00000115602.12	turquoise
ENSG00000137801.9	turquoise
ENSG00000178860.8	salmon
ENSG00000255142.1	red
ENSG00000245498.2	turquoise
ENSG00000211829.2	blue
ENSG00000167701.9	turquoise
ENSG00000113645.9	blue
ENSG00000183831.6	brown
ENSG00000143674.6	blue
ENSG00000175265.13	turquoise
ENSG00000179772.6	turquoise
ENSG00000215417.6	turquoise
ENSG00000100628.7	magenta
ENSG00000182557.3	turquoise
ENSG00000153253.11	turquoise
ENSG00000207617.2	blue
ENSG00000186827.6	turquoise
ENSG00000137573.9	blue
ENSG00000234840.1	turquoise
ENSG00000268810.1	red
ENSG00000244306.5	grey
ENSG00000134242.11	turquoise
ENSG00000123572.12	turquoise
ENSG00000101230.5	cyan
ENSG00000240654.2	blue
ENSG00000143847.11	magenta
ENSG00000178502.5	turquoise
ENSG00000249825.1	brown
ENSG00000163673.6	grey
ENSG00000235169.3	turquoise
ENSG00000176907.3	turquoise
ENSG00000124772.7	blue
ENSG00000188322.4	blue
ENSG00000105492.11	turquoise
ENSG00000158258.11	blue
ENSG00000077616.6	black
ENSG00000136531.9	brown
ENSG00000089048.10	turquoise
ENSG00000245685.2	grey
ENSG00000150782.7	blue
ENSG00000165731.13	blue
ENSG00000118849.5	blue
ENSG00000188763.3	turquoise
ENSG00000123999.4	blue
ENSG00000162267.8	grey
ENSG00000068615.12	blue
ENSG00000182885.12	purple
ENSG00000271553.1	turquoise
ENSG00000272449.1	turquoise
ENSG00000092009.6	grey
ENSG00000109265.8	brown
ENSG00000150637.4	turquoise
ENSG00000164309.10	magenta
ENSG00000204882.3	brown
ENSG00000110848.4	turquoise
ENSG00000132854.14	salmon
ENSG00000066405.8	grey
ENSG00000269018.1	red
ENSG00000187957.7	grey
ENSG00000272221.1	grey
ENSG00000118997.9	brown
ENSG00000264120.1	grey
ENSG00000149596.6	magenta
ENSG00000225556.1	turquoise
ENSG00000184860.5	blue
ENSG00000100033.12	brown
ENSG00000205078.5	turquoise
ENSG00000225828.1	turquoise
ENSG00000149809.10	turquoise
ENSG00000140009.14	black
ENSG00000120051.10	turquoise
ENSG00000179542.11	brown
ENSG00000271584.1	grey
ENSG00000253570.1	turquoise
ENSG00000196950.9	turquoise
ENSG00000099960.8	blue
ENSG00000159618.11	green
ENSG00000272108.1	turquoise
ENSG00000125675.13	turquoise
ENSG00000227719.1	grey
ENSG00000213214.3	grey
ENSG00000152926.10	turquoise
ENSG00000105464.3	turquoise
ENSG00000232434.1	turquoise
ENSG00000133962.3	turquoise
ENSG00000237513.1	yellow
ENSG00000009694.9	turquoise
ENSG00000178343.4	grey
ENSG00000236882.3	grey
ENSG00000133067.13	grey
ENSG00000173267.9	salmon
ENSG00000183186.6	turquoise
ENSG00000101057.11	green
ENSG00000130037.3	grey
ENSG00000106018.9	blue
ENSG00000224259.1	blue
ENSG00000187720.10	blue
ENSG00000229847.4	blue
ENSG00000176076.6	turquoise
ENSG00000239388.4	turquoise
ENSG00000154277.8	salmon
ENSG00000260947.1	turquoise
ENSG00000254184.3	grey
ENSG00000080031.5	blue
ENSG00000118156.8	salmon
ENSG00000184986.6	turquoise
ENSG00000255495.1	grey
ENSG00000155974.7	blue
ENSG00000267206.1	grey
ENSG00000260118.1	turquoise
ENSG00000100427.11	turquoise
ENSG00000240970.1	red
ENSG00000141933.8	turquoise
ENSG00000197540.3	turquoise
ENSG00000181847.7	green
ENSG00000134602.11	brown
ENSG00000144230.12	red
ENSG00000226031.1	turquoise
ENSG00000196169.10	turquoise
[truncated: 14,889 more rows]

## Sheet: AOR
geneName	cluster_id
ENSG00000229807.5	cyan
ENSG00000183878.11	cyan
ENSG00000067048.12	cyan
ENSG00000129824.11	cyan
ENSG00000131002.7	cyan
ENSG00000114374.8	cyan
ENSG00000012817.11	cyan
ENSG00000165246.8	cyan
ENSG00000233864.3	cyan
ENSG00000067646.7	cyan
ENSG00000249072.1	grey
ENSG00000198692.5	cyan
ENSG00000099725.10	cyan
ENSG00000176728.3	cyan
ENSG00000214263.2	grey
ENSG00000229236.1	cyan
ENSG00000260197.1	cyan
ENSG00000204792.2	grey
ENSG00000255633.3	grey
ENSG00000099715.10	cyan
ENSG00000134184.8	grey
ENSG00000269028.2	grey
ENSG00000164326.4	cyan
ENSG00000133063.11	turquoise
ENSG00000230836.1	grey
ENSG00000181092.5	green
ENSG00000006074.4	turquoise
ENSG00000184674.8	grey
ENSG00000256618.1	grey
ENSG00000197582.5	grey
ENSG00000231535.1	cyan
ENSG00000226958.1	grey
ENSG00000217896.2	cyan
ENSG00000228411.1	cyan
ENSG00000226555.1	cyan
ENSG00000249378.1	grey
ENSG00000241859.2	cyan
ENSG00000130208.5	turquoise
ENSG00000255823.1	grey
ENSG00000250982.2	grey
ENSG00000166509.6	grey
ENSG00000214776.5	grey
ENSG00000271043.1	grey
ENSG00000204644.5	grey
ENSG00000241168.1	grey
ENSG00000273018.1	grey
ENSG00000256045.1	grey
ENSG00000154620.5	cyan
ENSG00000147614.3	turquoise
ENSG00000211940.2	turquoise
ENSG00000138435.10	turquoise
ENSG00000124253.9	green
ENSG00000211892.2	turquoise
ENSG00000134028.10	turquoise
ENSG00000211677.2	turquoise
ENSG00000241369.1	grey
ENSG00000184206.7	grey
ENSG00000225784.5	grey
ENSG00000233070.1	cyan
ENSG00000230847.4	grey
ENSG00000270188.1	grey
ENSG00000189266.7	grey
ENSG00000141668.5	grey
ENSG00000256222.1	grey
ENSG00000187288.6	green
ENSG00000166819.7	green
ENSG00000211959.2	turquoise
ENSG00000211934.2	turquoise
ENSG00000162771.6	magenta
ENSG00000211943.2	turquoise
ENSG00000117215.10	turquoise
ENSG00000105366.11	turquoise
ENSG00000166415.10	grey
ENSG00000226278.1	grey
ENSG00000110347.7	turquoise
ENSG00000270672.1	grey
ENSG00000186369.5	grey
ENSG00000232196.2	grey
ENSG00000211950.2	turquoise
ENSG00000107593.15	turquoise
ENSG00000237541.3	turquoise
ENSG00000183780.8	cyan
ENSG00000211966.2	turquoise
ENSG00000211965.2	turquoise
ENSG00000253364.1	turquoise
ENSG00000211899.3	turquoise
ENSG00000211941.2	turquoise
ENSG00000211890.3	turquoise
ENSG00000235833.1	grey
ENSG00000151365.2	green
ENSG00000228078.1	grey
ENSG00000211663.2	turquoise
ENSG00000211955.2	turquoise
ENSG00000167588.8	green
ENSG00000211947.2	turquoise
ENSG00000215580.6	cyan
ENSG00000092377.9	cyan
ENSG00000215414.3	cyan
ENSG00000152192.6	grey
ENSG00000254353.1	grey
ENSG00000224650.2	turquoise
ENSG00000243466.1	turquoise
ENSG00000211964.2	turquoise
ENSG00000211662.2	turquoise
ENSG00000211953.2	turquoise
ENSG00000211938.2	turquoise
ENSG00000211949.2	turquoise
ENSG00000137745.7	turquoise
ENSG00000211679.2	turquoise
ENSG00000211893.3	turquoise
ENSG00000211956.2	turquoise
ENSG00000211937.2	turquoise
ENSG00000211593.2	turquoise
ENSG00000211594.2	turquoise
ENSG00000211897.3	turquoise
ENSG00000239951.1	turquoise
ENSG00000211895.3	turquoise
ENSG00000169435.9	turquoise
ENSG00000211962.2	turquoise
ENSG00000211673.2	turquoise
ENSG00000147570.5	turquoise
ENSG00000254709.2	turquoise
ENSG00000241351.1	turquoise
ENSG00000211598.2	turquoise
ENSG00000211659.2	turquoise
ENSG00000176681.10	grey
ENSG00000196436.7	grey
ENSG00000229336.1	grey
ENSG00000211640.3	turquoise
ENSG00000211945.2	turquoise
ENSG00000154165.3	turquoise
ENSG00000132972.14	grey
ENSG00000181143.11	grey
ENSG00000189223.9	grey
ENSG00000211660.3	turquoise
ENSG00000224373.2	turquoise
ENSG00000019169.9	turquoise
ENSG00000029559.5	purple
ENSG00000133048.8	turquoise
ENSG00000146070.12	turquoise
ENSG00000267452.1	turquoise
ENSG00000102575.6	turquoise
ENSG00000211638.2	turquoise
ENSG00000213058.3	grey
ENSG00000215559.4	grey
ENSG00000211648.2	turquoise
ENSG00000273295.1	grey
ENSG00000179593.11	turquoise
ENSG00000234059.1	cyan
ENSG00000211973.2	turquoise
ENSG00000211935.2	turquoise
ENSG00000039068.14	turquoise
ENSG00000173432.6	green
ENSG00000211668.2	turquoise
ENSG00000211651.2	turquoise
ENSG00000211896.2	turquoise
ENSG00000267594.5	grey
ENSG00000176194.13	green
ENSG00000211974.2	turquoise
ENSG00000073754.5	turquoise
ENSG00000188257.6	green
ENSG00000211898.3	turquoise
ENSG00000217179.1	cyan
ENSG00000239776.2	grey
ENSG00000239855.1	turquoise
ENSG00000211653.2	turquoise
ENSG00000211666.2	turquoise
ENSG00000211939.2	turquoise
ENSG00000232653.4	grey
ENSG00000240864.1	turquoise
ENSG00000105509.6	magenta
ENSG00000243238.1	turquoise
ENSG00000160862.8	green
ENSG00000156886.11	turquoise
ENSG00000143297.14	turquoise
ENSG00000244437.1	turquoise
ENSG00000250366.2	greenyellow
ENSG00000211671.2	turquoise
ENSG00000211685.2	turquoise
ENSG00000118113.7	magenta
ENSG00000241755.1	turquoise
ENSG00000260135.2	turquoise
ENSG00000258395.1	grey
ENSG00000231106.2	grey
ENSG00000241294.1	turquoise
ENSG00000204169.6	grey
ENSG00000231475.2	turquoise
ENSG00000170476.11	turquoise
ENSG00000163737.3	grey
ENSG00000163576.13	grey
ENSG00000132465.6	turquoise
ENSG00000007908.11	magenta
ENSG00000181374.3	green
ENSG00000186847.5	grey
ENSG00000253691.2	turquoise
ENSG00000130203.5	turquoise
ENSG00000173391.4	turquoise
ENSG00000185304.12	grey
ENSG00000203827.7	grey
ENSG00000211967.2	turquoise
ENSG00000163736.3	grey
ENSG00000169495.4	turquoise
ENSG00000096006.7	magenta
ENSG00000108342.8	magenta
ENSG00000064886.9	turquoise
ENSG00000179914.4	grey
ENSG00000242076.1	turquoise
ENSG00000240041.1	turquoise
ENSG00000171864.4	turquoise
ENSG00000211900.2	turquoise
ENSG00000179455.6	grey
ENSG00000232111.1	grey
ENSG00000004846.12	turquoise
ENSG00000211933.2	turquoise
ENSG00000075673.7	grey
ENSG00000254912.2	grey
ENSG00000177324.9	grey
ENSG00000121743.3	grey
ENSG00000224557.3	turquoise
ENSG00000162877.8	grey
ENSG00000250658.1	grey
ENSG00000253755.1	turquoise
ENSG00000240382.1	turquoise
ENSG00000178235.6	grey
ENSG00000211595.2	turquoise
ENSG00000164935.2	turquoise
ENSG00000197320.4	cyan
ENSG00000162631.14	green
ENSG00000137976.7	turquoise
ENSG00000197506.6	turquoise
ENSG00000081479.8	grey
ENSG00000181195.6	grey
ENSG00000163735.6	grey
ENSG00000244575.1	turquoise
ENSG00000241458.1	magenta
ENSG00000184937.8	green
ENSG00000189056.9	green
ENSG00000172061.7	green
ENSG00000172137.14	green
ENSG00000271288.1	turquoise
ENSG00000170160.12	grey
ENSG00000185149.5	grey
ENSG00000211644.2	turquoise
ENSG00000225282.1	grey
ENSG00000182632.10	grey
ENSG00000171495.12	green
ENSG00000227097.4	grey
ENSG00000174697.4	green
ENSG00000187398.7	grey
ENSG00000170820.7	grey
ENSG00000088882.7	green
ENSG00000147588.6	green
ENSG00000227308.2	grey
ENSG00000153165.14	grey
ENSG00000167914.6	turquoise
ENSG00000250538.1	grey
ENSG00000255556.2	grey
ENSG00000128422.11	grey
ENSG00000185352.7	grey
ENSG00000223414.2	magenta
ENSG00000224769.1	grey
ENSG00000230880.2	grey
ENSG00000039537.9	green
ENSG00000165973.13	grey
ENSG00000163873.5	green
ENSG00000004939.9	magenta
ENSG00000180772.6	grey
ENSG00000188529.10	grey
ENSG00000181126.9	grey
ENSG00000224976.2	grey
ENSG00000224298.2	turquoise
ENSG00000124743.5	green
ENSG00000189343.6	grey
ENSG00000141255.8	grey
ENSG00000118785.9	turquoise
ENSG00000131746.8	magenta
ENSG00000163221.7	magenta
ENSG00000157322.12	grey
ENSG00000122254.6	turquoise
ENSG00000260075.1	grey
ENSG00000165685.4	turquoise
ENSG00000166923.6	green
ENSG00000164756.8	grey
ENSG00000125618.12	grey
ENSG00000198889.3	greenyellow
ENSG00000100448.3	turquoise
ENSG00000079689.9	grey
ENSG00000205212.3	grey
ENSG00000184811.3	green
ENSG00000198729.4	turquoise
ENSG00000111057.6	grey
ENSG00000181333.11	grey
ENSG00000175445.10	green
ENSG00000178115.10	grey
ENSG00000227184.3	grey
ENSG00000140600.12	turquoise
ENSG00000218410.1	cyan
ENSG00000167676.3	green
ENSG00000167941.2	greenyellow
ENSG00000249545.1	magenta
ENSG00000112175.6	green
ENSG00000121207.7	green
ENSG00000144115.12	grey
ENSG00000270547.1	green
ENSG00000261239.2	grey
ENSG00000110777.7	turquoise
ENSG00000174226.4	grey
ENSG00000227888.3	grey
ENSG00000165269.8	green
ENSG00000260838.2	turquoise
ENSG00000009950.11	green
ENSG00000228252.4	grey
ENSG00000232629.4	turquoise
ENSG00000135144.3	turquoise
ENSG00000108018.11	green
ENSG00000176887.5	grey
ENSG00000242120.2	grey
ENSG00000249001.1	turquoise
ENSG00000271491.1	grey
ENSG00000254415.3	turquoise
ENSG00000257017.4	green
ENSG00000225286.1	turquoise
ENSG00000175967.3	grey
ENSG00000134121.5	green
ENSG00000225206.4	purple
ENSG00000120907.13	grey
ENSG00000147647.8	turquoise
ENSG00000170323.4	green
ENSG00000169429.6	magenta
ENSG00000222040.3	grey
ENSG00000235358.1	grey
ENSG00000048462.6	grey
ENSG00000228695.5	grey
ENSG00000224609.2	grey
ENSG00000204020.5	magenta
ENSG00000184471.6	turquoise
ENSG00000130477.10	grey
ENSG00000166920.6	turquoise
ENSG00000211818.1	grey
ENSG00000132854.14	green
ENSG00000254465.1	grey
ENSG00000136244.7	magenta
ENSG00000102837.6	grey
ENSG00000224397.1	turquoise
ENSG00000183778.13	grey
ENSG00000172602.5	magenta
ENSG00000022556.11	turquoise
ENSG00000138152.7	grey
ENSG00000234597.1	grey
ENSG00000183242.7	green
ENSG00000170396.6	turquoise
ENSG00000153976.2	turquoise
ENSG00000132932.12	grey
ENSG00000272053.1	grey
ENSG00000140873.11	grey
ENSG00000198203.5	turquoise
ENSG00000159208.11	grey
ENSG00000232944.1	grey
ENSG00000238033.1	grey
ENSG00000225840.1	grey
ENSG00000205502.3	magenta
ENSG00000186431.14	magenta
ENSG00000240405.1	grey
ENSG00000173809.11	grey
ENSG00000181234.8	green
ENSG00000159339.9	magenta
ENSG00000158859.9	magenta
ENSG00000206172.4	magenta
ENSG00000273234.1	grey
ENSG00000138039.10	grey
ENSG00000186832.4	grey
ENSG00000231289.1	grey
ENSG00000197253.9	turquoise
ENSG00000118322.8	turquoise
ENSG00000010932.11	green
ENSG00000090104.7	turquoise
ENSG00000256128.1	turquoise
ENSG00000236818.1	grey
ENSG00000164488.7	green
ENSG00000226435.6	grey
ENSG00000169862.14	grey
ENSG00000103569.5	turquoise
ENSG00000145824.8	green
ENSG00000133317.10	green
ENSG00000089225.15	grey
ENSG00000177354.7	turquoise
ENSG00000135094.6	turquoise
ENSG00000225783.2	turquoise
ENSG00000185818.7	green
ENSG00000230501.1	grey
ENSG00000198597.4	green
ENSG00000050730.11	turquoise
ENSG00000100985.7	turquoise
ENSG00000125740.9	magenta
ENSG00000180914.6	grey
ENSG00000147869.4	grey
ENSG00000125851.5	grey
ENSG00000236946.2	turquoise
ENSG00000258498.2	green
ENSG00000092009.6	grey
ENSG00000188730.4	grey
ENSG00000137699.12	grey
ENSG00000162892.11	turquoise
ENSG00000006016.6	grey
ENSG00000213886.3	turquoise
ENSG00000183122.4	grey
ENSG00000182885.12	magenta
ENSG00000154645.9	grey
ENSG00000148735.10	grey
ENSG00000137077.3	green
ENSG00000263006.2	grey
ENSG00000145850.4	green
ENSG00000012124.10	turquoise
ENSG00000261330.1	grey
ENSG00000243197.3	grey
ENSG00000138316.6	turquoise
ENSG00000114251.9	green
ENSG00000240563.1	grey
ENSG00000187010.14	grey
ENSG00000172116.17	turquoise
ENSG00000262202.3	grey
ENSG00000137757.6	turquoise
ENSG00000171435.9	grey
ENSG00000157542.8	grey
ENSG00000172236.12	turquoise
ENSG00000087510.5	turquoise
ENSG00000105989.4	grey
ENSG00000136574.13	grey
ENSG00000154198.10	green
ENSG00000188536.8	magenta
ENSG00000229754.1	grey
ENSG00000245526.4	grey
ENSG00000109625.14	green
ENSG00000163734.4	magenta
ENSG00000117009.7	turquoise
ENSG00000248279.1	grey
ENSG00000134343.8	grey
ENSG00000188488.9	green
ENSG00000158578.14	magenta
ENSG00000255163.1	turquoise
ENSG00000257345.2	grey
ENSG00000180537.8	grey
ENSG00000205221.8	green
ENSG00000155816.15	green
ENSG00000264570.1	grey
ENSG00000198576.2	magenta
ENSG00000112559.9	green
ENSG00000163751.3	turquoise
ENSG00000162543.5	turquoise
ENSG00000082482.9	grey
ENSG00000164308.12	grey
ENSG00000160856.16	turquoise
ENSG00000197766.3	green
ENSG00000262074.3	grey
ENSG00000180785.8	green
ENSG00000144290.12	turquoise
ENSG00000162772.12	magenta
ENSG00000212939.2	turquoise
ENSG00000257040.1	grey
ENSG00000189058.4	green
ENSG00000101162.3	grey
ENSG00000186074.14	turquoise
ENSG00000244124.1	magenta
ENSG00000122756.10	green
ENSG00000111262.4	grey
ENSG00000166527.3	magenta
ENSG00000215009.5	turquoise
ENSG00000138100.9	grey
ENSG00000196208.9	turquoise
ENSG00000163464.7	magenta
ENSG00000256720.1	turquoise
ENSG00000099985.3	magenta
ENSG00000123612.11	green
ENSG00000197261.7	green
ENSG00000225929.1	grey
ENSG00000255418.1	grey
ENSG00000116690.7	grey
ENSG00000227906.3	grey
ENSG00000172461.6	grey
ENSG00000182674.5	turquoise
ENSG00000132204.9	grey
ENSG00000230267.3	grey
ENSG00000196533.6	turquoise
ENSG00000229981.3	grey
ENSG00000188803.10	green
ENSG00000258178.1	turquoise
ENSG00000249631.1	grey
ENSG00000163421.4	magenta
ENSG00000168995.9	turquoise
ENSG00000149972.6	purple
ENSG00000183117.13	grey
ENSG00000143546.5	magenta
ENSG00000250511.1	grey
ENSG00000168685.10	turquoise
ENSG00000168389.13	turquoise
ENSG00000211694.2	turquoise
ENSG00000197057.4	turquoise
ENSG00000248731.2	green
ENSG00000243710.3	grey
ENSG00000171798.13	grey
ENSG00000244734.2	magenta
ENSG00000257210.1	grey
ENSG00000036473.6	grey
ENSG00000271034.1	grey
ENSG00000062282.10	green
ENSG00000167434.5	grey
ENSG00000223438.1	grey
ENSG00000147488.7	turquoise
ENSG00000226430.3	grey
ENSG00000119508.13	magenta
ENSG00000186529.10	magenta
ENSG00000093134.9	magenta
ENSG00000160111.8	cyan
ENSG00000135253.9	turquoise
ENSG00000198910.8	green
ENSG00000158488.11	grey
ENSG00000122121.6	green
ENSG00000253193.4	turquoise
ENSG00000088053.7	grey
ENSG00000260230.2	grey
ENSG00000100453.8	turquoise
ENSG00000078081.3	turquoise
ENSG00000207808.1	magenta
ENSG00000179603.13	grey
ENSG00000223764.2	grey
ENSG00000172554.7	green
ENSG00000250697.1	grey
ENSG00000138829.6	grey
ENSG00000258636.1	grey
ENSG00000234109.1	grey
ENSG00000072694.14	turquoise
ENSG00000182334.1	grey
ENSG00000249790.2	grey
ENSG00000140379.7	turquoise
ENSG00000138615.4	green
ENSG00000026751.12	turquoise
ENSG00000173406.11	green
ENSG00000268758.1	turquoise
ENSG00000260823.1	magenta
ENSG00000173578.6	turquoise
ENSG00000184601.6	green
ENSG00000214456.4	green
ENSG00000244720.1	turquoise
ENSG00000226383.1	grey
ENSG00000230658.1	grey
ENSG00000184564.8	green
ENSG00000259239.1	gold
ENSG00000149534.4	turquoise
ENSG00000145107.11	turquoise
ENSG00000108551.4	magenta
ENSG00000256018.1	purple
ENSG00000187048.8	green
ENSG00000006788.8	grey
ENSG00000133169.5	grey
ENSG00000243349.2	grey
ENSG00000244482.5	turquoise
ENSG00000183671.8	turquoise
ENSG00000137285.9	grey
ENSG00000162722.8	magenta
ENSG00000226334.1	turquoise
ENSG00000223534.1	turquoise
ENSG00000043591.4	green
ENSG00000158887.11	green
ENSG00000063438.12	grey
ENSG00000079931.10	turquoise
ENSG00000187323.7	turquoise
ENSG00000163739.4	turquoise
ENSG00000128383.8	magenta
ENSG00000149418.6	turquoise
ENSG00000198515.9	green
ENSG00000109158.6	greenyellow
ENSG00000197550.3	grey
ENSG00000267659.1	turquoise
ENSG00000225298.1	grey
ENSG00000214940.4	grey
ENSG00000123689.5	green
ENSG00000153820.8	greenyellow
ENSG00000146276.7	grey
ENSG00000115616.2	grey
ENSG00000255776.1	turquoise
ENSG00000269375.1	magenta
ENSG00000227191.2	turquoise
ENSG00000270164.1	turquoise
ENSG00000156127.6	turquoise
ENSG00000089250.14	grey
ENSG00000229018.4	grey
ENSG00000163331.6	turquoise
ENSG00000182667.10	green
ENSG00000273415.1	turquoise
ENSG00000169224.8	turquoise
ENSG00000183914.10	grey
ENSG00000228804.1	magenta
ENSG00000214894.2	turquoise
ENSG00000111537.4	turquoise
ENSG00000169442.4	turquoise
ENSG00000228696.4	grey
ENSG00000095970.12	turquoise
ENSG00000225670.3	green
ENSG00000125657.3	magenta
ENSG00000235690.2	grey
ENSG00000251215.1	turquoise
ENSG00000117090.10	turquoise
ENSG00000196747.3	turquoise
ENSG00000206579.7	green
ENSG00000204832.5	grey
ENSG00000101307.11	turquoise
ENSG00000139344.3	turquoise
ENSG00000226937.5	grey
ENSG00000120457.7	turquoise
ENSG00000249664.1	grey
ENSG00000225383.2	turquoise
ENSG00000270154.1	grey
ENSG00000087085.9	grey
ENSG00000033122.14	grey
ENSG00000134668.8	turquoise
ENSG00000226791.3	turquoise
ENSG00000125730.12	green
ENSG00000115194.6	grey
ENSG00000218792.2	green
ENSG00000256316.1	purple
ENSG00000183813.6	turquoise
ENSG00000161911.7	grey
ENSG00000188112.4	turquoise
ENSG00000163814.3	turquoise
ENSG00000121871.3	grey
ENSG00000174837.10	turquoise
ENSG00000164687.6	turquoise
ENSG00000133020.4	grey
ENSG00000185985.7	green
ENSG00000142408.2	turquoise
ENSG00000235669.1	turquoise
ENSG00000211689.2	turquoise
ENSG00000231508.1	magenta
ENSG00000133863.2	grey
ENSG00000104313.13	green
ENSG00000101187.11	grey
ENSG00000035720.3	turquoise
ENSG00000154529.10	grey
ENSG00000148677.6	turquoise
ENSG00000216490.3	turquoise
ENSG00000214249.3	grey
ENSG00000246375.2	grey
ENSG00000175344.12	grey
ENSG00000226202.2	grey
ENSG00000180071.14	turquoise
ENSG00000228709.1	grey
ENSG00000171049.8	magenta
ENSG00000234663.1	turquoise
ENSG00000213690.3	turquoise
ENSG00000127074.10	turquoise
ENSG00000187634.6	grey
ENSG00000227363.1	turquoise
ENSG00000266835.1	turquoise
ENSG00000163288.9	greenyellow
ENSG00000257599.1	grey
ENSG00000231906.1	grey
ENSG00000250138.3	grey
ENSG00000133937.3	grey
ENSG00000068781.16	grey
ENSG00000243055.1	turquoise
ENSG00000186715.6	grey
ENSG00000160185.9	turquoise
ENSG00000254923.1	grey
ENSG00000152785.6	grey
ENSG00000184730.6	turquoise
ENSG00000170345.5	magenta
ENSG00000136689.14	magenta
ENSG00000237065.2	turquoise
ENSG00000213088.5	green
ENSG00000174938.10	grey
ENSG00000259205.2	grey
ENSG00000196581.6	grey
ENSG00000205784.2	turquoise
ENSG00000182611.3	turquoise
ENSG00000158714.6	turquoise
ENSG00000248290.1	grey
ENSG00000114200.5	green
ENSG00000184557.3	magenta
ENSG00000180739.12	turquoise
ENSG00000198019.8	turquoise
ENSG00000268355.1	turquoise
ENSG00000213512.1	grey
ENSG00000259602.1	grey
ENSG00000165238.12	grey
ENSG00000131037.10	grey
ENSG00000162551.9	turquoise
ENSG00000103257.4	magenta
ENSG00000134042.8	turquoise
ENSG00000235711.3	grey
ENSG00000273301.1	grey
ENSG00000136546.9	green
ENSG00000171724.2	grey
ENSG00000207980.1	magenta
ENSG00000163631.12	grey
ENSG00000165186.9	grey
ENSG00000261786.1	grey
ENSG00000091513.10	green
ENSG00000187624.7	grey
ENSG00000266709.1	turquoise
ENSG00000073737.12	turquoise
ENSG00000126262.4	magenta
ENSG00000096696.9	turquoise
ENSG00000142973.8	green
ENSG00000132639.8	grey
ENSG00000205362.6	magenta
ENSG00000235205.1	grey
ENSG00000224394.1	grey
ENSG00000185101.8	turquoise
ENSG00000165105.9	grey
ENSG00000246100.3	turquoise
ENSG00000163220.10	magenta
ENSG00000175745.7	green
ENSG00000270123.2	grey
ENSG00000131401.7	turquoise
ENSG00000078549.10	green
ENSG00000135116.5	grey
ENSG00000111863.8	turquoise
ENSG00000125414.14	grey
ENSG00000150594.5	green
ENSG00000268460.1	grey
ENSG00000205682.2	grey
ENSG00000258872.2	magenta
ENSG00000232692.1	grey
ENSG00000087237.6	turquoise
ENSG00000236333.3	green
ENSG00000230850.3	grey
ENSG00000250155.1	turquoise
ENSG00000005961.13	grey
ENSG00000257746.1	grey
ENSG00000203306.3	turquoise
ENSG00000131355.10	magenta
ENSG00000236266.1	grey
ENSG00000186204.10	green
ENSG00000090382.2	turquoise
ENSG00000261441.1	grey
ENSG00000237665.1	turquoise
ENSG00000188710.1	grey
ENSG00000237268.2	grey
ENSG00000122224.13	turquoise
ENSG00000249175.1	turquoise
ENSG00000066248.10	grey
ENSG00000128342.4	magenta
ENSG00000136929.8	magenta
ENSG00000145113.17	grey
ENSG00000137860.7	grey
ENSG00000225278.3	grey
ENSG00000113088.5	turquoise
ENSG00000203849.6	grey
ENSG00000152592.9	turquoise
ENSG00000206195.6	turquoise
ENSG00000253557.1	turquoise
ENSG00000163827.8	green
ENSG00000254557.1	grey
ENSG00000123405.9	magenta
ENSG00000141433.8	turquoise
ENSG00000261013.1	grey
ENSG00000104951.11	turquoise
ENSG00000188060.6	turquoise
ENSG00000235920.1	red
ENSG00000198502.5	turquoise
ENSG00000180875.4	green
ENSG00000007062.7	grey
ENSG00000198914.2	grey
ENSG00000119866.16	turquoise
ENSG00000170425.3	grey
ENSG00000168078.5	grey
ENSG00000187116.9	turquoise
ENSG00000120337.7	grey
ENSG00000156738.13	turquoise
ENSG00000131095.7	grey
ENSG00000226957.1	grey
ENSG00000110786.13	grey
ENSG00000152128.13	turquoise
ENSG00000145794.12	greenyellow
ENSG00000248388.1	grey
ENSG00000205744.5	turquoise
ENSG00000181634.7	turquoise
ENSG00000267339.1	grey
ENSG00000121552.3	turquoise
ENSG00000117707.11	green
ENSG00000268500.1	turquoise
ENSG00000000005.5	green
ENSG00000260470.1	grey
ENSG00000269783.1	turquoise
ENSG00000172987.8	grey
ENSG00000158050.4	magenta
ENSG00000273203.1	cyan
ENSG00000175793.10	grey
ENSG00000165383.6	turquoise
ENSG00000189233.7	turquoise
ENSG00000129277.9	turquoise
ENSG00000259845.1	grey
ENSG00000147138.1	turquoise
ENSG00000165509.9	grey
ENSG00000183807.6	green
ENSG00000196189.8	magenta
ENSG00000172724.7	turquoise
ENSG00000079215.9	turquoise
ENSG00000198796.6	turquoise
ENSG00000196666.3	green
ENSG00000186818.8	turquoise
ENSG00000272769.1	cyan
ENSG00000167880.3	grey
ENSG00000103522.11	turquoise
ENSG00000246225.2	grey
ENSG00000248994.1	grey
ENSG00000049249.4	turquoise
ENSG00000270022.2	grey
ENSG00000250771.2	turquoise
ENSG00000153563.11	turquoise
ENSG00000109061.9	grey
ENSG00000163599.10	turquoise
ENSG00000213972.3	turquoise
ENSG00000136634.5	turquoise
ENSG00000167286.5	turquoise
ENSG00000215210.3	grey
ENSG00000165480.11	grey
ENSG00000230255.1	grey
ENSG00000259520.1	grey
ENSG00000082556.6	purple
ENSG00000133710.11	grey
ENSG00000154639.14	turquoise
ENSG00000186481.11	turquoise
ENSG00000244682.3	turquoise
ENSG00000234511.4	turquoise
ENSG00000140287.6	turquoise
ENSG00000162747.5	magenta
ENSG00000180871.3	magenta
ENSG00000203710.6	turquoise
ENSG00000269927.1	grey
ENSG00000137869.9	turquoise
ENSG00000078589.8	turquoise
ENSG00000116824.4	turquoise
ENSG00000237525.2	grey
ENSG00000198633.6	grey
ENSG00000152969.12	turquoise
ENSG00000027869.7	turquoise
ENSG00000103241.5	grey
ENSG00000272908.1	turquoise
ENSG00000167711.9	turquoise
ENSG00000243806.1	turquoise
ENSG00000169071.10	turquoise
ENSG00000271538.1	grey
ENSG00000173894.6	green
ENSG00000144285.11	grey
ENSG00000249255.1	grey
ENSG00000258171.1	grey
ENSG00000115705.16	green
ENSG00000168398.5	green
ENSG00000172005.6	green
ENSG00000238113.2	turquoise
ENSG00000143452.11	turquoise
ENSG00000188487.7	cyan
ENSG00000095981.6	turquoise
ENSG00000183287.9	turquoise
ENSG00000227467.3	grey
ENSG00000246430.2	turquoise
ENSG00000162706.8	green
ENSG00000227583.1	grey
ENSG00000244306.5	turquoise
ENSG00000196136.12	turquoise
ENSG00000250933.1	turquoise
ENSG00000259884.1	magenta
ENSG00000101680.9	turquoise
ENSG00000256250.1	grey
ENSG00000172673.6	turquoise
ENSG00000161958.6	green
ENSG00000106852.11	green
ENSG00000270127.1	grey
ENSG00000257097.1	grey
ENSG00000163519.9	turquoise
ENSG00000235565.1	grey
ENSG00000126368.5	grey
ENSG00000213755.3	magenta
ENSG00000253720.1	turquoise
ENSG00000070526.10	green
ENSG00000170909.9	turquoise
ENSG00000255836.1	turquoise
ENSG00000121594.7	turquoise
ENSG00000144354.9	turquoise
ENSG00000186676.3	grey
ENSG00000214870.4	grey
ENSG00000204959.3	grey
ENSG00000226159.1	turquoise
ENSG00000242142.1	grey
ENSG00000171388.9	grey
ENSG00000217733.2	grey
ENSG00000142149.4	green
ENSG00000186523.10	grey
ENSG00000163618.13	grey
ENSG00000101447.9	grey
ENSG00000229975.1	grey
ENSG00000168079.12	green
ENSG00000150275.13	grey
ENSG00000267506.1	grey
ENSG00000124107.5	grey
ENSG00000229603.1	grey
ENSG00000229246.1	grey
ENSG00000224713.3	grey
ENSG00000169245.4	purple
ENSG00000121895.7	turquoise
ENSG00000267554.1	turquoise
ENSG00000249526.1	grey
ENSG00000166960.12	green
ENSG00000227225.1	gold
ENSG00000180509.7	turquoise
ENSG00000160307.5	green
ENSG00000115523.12	turquoise
ENSG00000261618.1	turquoise
ENSG00000226272.1	magenta
ENSG00000236860.1	grey
ENSG00000093009.5	turquoise
ENSG00000249713.1	turquoise
ENSG00000013725.10	turquoise
ENSG00000268568.1	grey
ENSG00000116183.6	green
ENSG00000006747.10	turquoise
ENSG00000145248.6	turquoise
ENSG00000137558.3	grey
ENSG00000197249.8	turquoise
ENSG00000169248.8	purple
ENSG00000072041.12	grey
ENSG00000177103.9	green
ENSG00000165682.10	grey
ENSG00000162894.7	turquoise
ENSG00000100302.6	red
ENSG00000036672.11	magenta
ENSG00000166206.9	grey
ENSG00000099194.5	turquoise
ENSG00000228221.1	grey
ENSG00000171509.11	grey
ENSG00000162598.9	greenyellow
ENSG00000118526.6	grey
ENSG00000267344.1	turquoise
ENSG00000175161.9	green
ENSG00000254286.1	turquoise
ENSG00000134339.4	purple
ENSG00000174255.5	turquoise
ENSG00000127249.10	grey
ENSG00000260409.1	grey
ENSG00000100450.8	turquoise
ENSG00000182853.7	turquoise
ENSG00000273079.1	green
ENSG00000263724.1	turquoise
ENSG00000226864.1	grey
ENSG00000257640.1	turquoise
ENSG00000135472.4	green
ENSG00000176049.11	grey
ENSG00000105889.10	green
ENSG00000258637.1	cyan
ENSG00000099953.5	turquoise
ENSG00000245904.2	turquoise
ENSG00000162669.11	grey
ENSG00000002933.3	turquoise
ENSG00000255495.1	grey
ENSG00000171872.4	grey
ENSG00000111788.9	grey
ENSG00000215030.4	grey
ENSG00000273402.1	grey
ENSG00000162009.7	greenyellow
ENSG00000235300.3	turquoise
ENSG00000213080.3	grey
ENSG00000104267.5	turquoise
ENSG00000259221.1	grey
ENSG00000171243.7	grey
ENSG00000204632.7	grey
ENSG00000012223.8	magenta
ENSG00000138798.7	grey
ENSG00000256655.1	turquoise
ENSG00000196358.6	grey
ENSG00000265316.1	turquoise
ENSG00000234325.1	grey
ENSG00000126353.3	turquoise
ENSG00000149948.9	grey
ENSG00000226816.2	turquoise
ENSG00000134460.11	turquoise
ENSG00000259834.1	turquoise
ENSG00000255733.1	turquoise
ENSG00000231703.2	green
ENSG00000266877.1	grey
ENSG00000134061.4	turquoise
ENSG00000238164.2	turquoise
ENSG00000245848.2	turquoise
ENSG00000196684.8	turquoise
ENSG00000181656.6	turquoise
ENSG00000145536.11	green
ENSG00000151136.10	turquoise
ENSG00000237513.1	turquoise
ENSG00000025423.7	grey
ENSG00000167210.12	turquoise
ENSG00000159167.7	magenta
ENSG00000187054.10	grey
ENSG00000256315.1	turquoise
ENSG00000135218.13	green
ENSG00000134762.12	grey
ENSG00000041982.10	turquoise
ENSG00000142405.17	turquoise
ENSG00000236510.1	grey
ENSG00000232274.2	grey
ENSG00000196932.7	turquoise
ENSG00000164626.8	green
ENSG00000145934.11	green
ENSG00000124731.8	magenta
ENSG00000117091.5	turquoise
ENSG00000196811.7	grey
ENSG00000248713.1	turquoise
ENSG00000197047.1	grey
ENSG00000264462.1	grey
ENSG00000231382.1	grey
ENSG00000124614.9	grey
ENSG00000183307.3	turquoise
ENSG00000138135.5	magenta
ENSG00000227892.1	grey
ENSG00000248400.2	grey
ENSG00000162739.9	turquoise
ENSG00000198569.5	grey
ENSG00000006075.11	turquoise
ENSG00000273233.1	grey
ENSG00000225217.1	turquoise
ENSG00000179673.3	grey
ENSG00000161649.8	green
ENSG00000232415.1	grey
ENSG00000186407.4	turquoise
ENSG00000142178.7	magenta
ENSG00000256657.1	grey
ENSG00000167083.2	turquoise
ENSG00000251504.1	grey
ENSG00000101349.12	turquoise
ENSG00000216475.1	grey
ENSG00000236882.3	grey
ENSG00000262061.1	green
ENSG00000231764.4	grey
ENSG00000211772.4	turquoise
ENSG00000160654.5	turquoise
ENSG00000073150.9	grey
ENSG00000227844.1	grey
ENSG00000152672.3	grey
ENSG00000267046.1	turquoise
ENSG00000235847.2	grey
ENSG00000013293.5	grey
ENSG00000196353.7	turquoise
ENSG00000268155.1	grey
ENSG00000239998.1	turquoise
ENSG00000224930.2	grey
ENSG00000165659.12	green
ENSG00000229164.5	turquoise
ENSG00000146285.9	turquoise
ENSG00000145808.4	turquoise
ENSG00000184408.5	green
ENSG00000167767.9	grey
ENSG00000176659.5	turquoise
ENSG00000236624.4	grey
ENSG00000002746.10	grey
ENSG00000258928.1	turquoise
ENSG00000255345.1	grey
ENSG00000140479.12	green
ENSG00000253438.2	grey
ENSG00000233038.1	turquoise
ENSG00000236182.1	grey
ENSG00000146469.8	grey
ENSG00000122025.10	turquoise
ENSG00000112936.14	green
ENSG00000142512.10	turquoise
ENSG00000178429.9	grey
ENSG00000135678.7	turquoise
ENSG00000205693.3	grey
ENSG00000260585.1	grey
ENSG00000232287.2	grey
ENSG00000267589.1	magenta
ENSG00000254060.1	turquoise
ENSG00000162738.5	grey
ENSG00000158792.11	grey
ENSG00000261573.1	turquoise
ENSG00000083454.17	turquoise
ENSG00000104974.6	turquoise
ENSG00000198851.5	turquoise
ENSG00000229668.1	grey
ENSG00000179344.12	turquoise
ENSG00000159261.6	purple
ENSG00000197934.4	grey
ENSG00000214269.3	turquoise
ENSG00000135549.10	turquoise
ENSG00000225663.3	grey
ENSG00000205537.2	grey
ENSG00000138944.7	turquoise
ENSG00000226794.1	gold
ENSG00000130957.4	grey
ENSG00000172578.7	turquoise
ENSG00000271361.1	grey
ENSG00000108684.10	grey
ENSG00000196090.8	grey
ENSG00000196138.3	purple
ENSG00000272568.1	turquoise
ENSG00000236520.2	grey
ENSG00000234176.1	grey
ENSG00000243498.2	grey
ENSG00000164879.6	grey
ENSG00000248791.1	turquoise
ENSG00000256069.3	turquoise
ENSG00000257446.2	grey
ENSG00000189350.8	grey
ENSG00000154263.13	green
ENSG00000197245.4	green
ENSG00000262400.1	grey
ENSG00000230119.1	grey
ENSG00000213363.4	grey
ENSG00000099977.9	grey
ENSG00000253190.2	grey
ENSG00000236393.1	grey
ENSG00000267312.1	turquoise
ENSG00000145423.4	green
ENSG00000264057.1	grey
ENSG00000267369.1	turquoise
ENSG00000173930.8	grey
ENSG00000117115.8	turquoise
ENSG00000268027.1	turquoise
ENSG00000150337.9	turquoise
ENSG00000144339.7	grey
ENSG00000169583.12	grey
ENSG00000260432.1	grey
ENSG00000092295.7	grey
ENSG00000177272.7	turquoise
ENSG00000270457.1	grey
ENSG00000233766.3	grey
ENSG00000073861.2	turquoise
ENSG00000264424.1	grey
ENSG00000109684.10	turquoise
ENSG00000110848.4	turquoise
ENSG00000177614.5	turquoise
ENSG00000254440.2	grey
ENSG00000127152.13	turquoise
ENSG00000155886.7	grey
ENSG00000125355.11	turquoise
ENSG00000264869.1	turquoise
ENSG00000213494.5	green
ENSG00000121966.6	turquoise
ENSG00000130234.6	green
ENSG00000164283.8	greenyellow
ENSG00000183454.9	grey
ENSG00000238008.1	grey
ENSG00000232447.1	gold
ENSG00000157766.11	grey
ENSG00000104112.4	grey
ENSG00000242071.2	grey
ENSG00000124256.10	turquoise
ENSG00000131203.8	turquoise
ENSG00000139572.3	turquoise
ENSG00000100427.11	purple
ENSG00000018280.12	turquoise
ENSG00000270975.1	grey
ENSG00000121933.13	turquoise
ENSG00000060718.14	grey
ENSG00000120949.10	turquoise
ENSG00000267333.1	grey
ENSG00000268482.1	grey
ENSG00000115590.9	magenta
ENSG00000264553.1	magenta
ENSG00000263878.1	turquoise
ENSG00000184113.8	green
ENSG00000140678.12	turquoise
ENSG00000178226.6	turquoise
ENSG00000238039.1	grey
ENSG00000005421.4	grey
ENSG00000104972.10	turquoise
ENSG00000223951.1	grey
ENSG00000255400.1	grey
ENSG00000074211.9	grey
ENSG00000183742.8	turquoise
ENSG00000091181.15	grey
ENSG00000165730.10	grey
ENSG00000248280.1	grey
ENSG00000227496.1	turquoise
ENSG00000268657.1	grey
ENSG00000120057.4	grey
ENSG00000249306.1	grey
ENSG00000138741.6	grey
ENSG00000108700.4	turquoise
ENSG00000176826.11	grey
ENSG00000151834.11	green
ENSG00000145911.5	turquoise
ENSG00000163833.6	grey
ENSG00000180616.4	green
ENSG00000185924.6	turquoise
ENSG00000178814.11	turquoise
ENSG00000180139.10	magenta
ENSG00000163661.3	purple
ENSG00000148600.10	grey
ENSG00000181409.7	grey
ENSG00000099954.14	grey
ENSG00000167600.9	turquoise
ENSG00000235784.2	grey
ENSG00000104804.3	grey
ENSG00000238121.1	turquoise
ENSG00000162366.3	grey
ENSG00000250548.2	turquoise
ENSG00000176945.12	grey
ENSG00000229604.2	grey
ENSG00000182223.7	turquoise
ENSG00000124203.5	turquoise
ENSG00000264434.1	grey
ENSG00000251301.2	turquoise
ENSG00000239642.1	turquoise
ENSG00000166145.10	turquoise
ENSG00000173868.7	turquoise
ENSG00000228079.1	grey
ENSG00000129450.4	turquoise
ENSG00000184986.6	grey
ENSG00000007314.7	grey
ENSG00000229391.3	turquoise
ENSG00000255052.3	grey
ENSG00000235020.2	grey
ENSG00000103175.6	grey
ENSG00000233818.1	grey
ENSG00000256609.1	magenta
ENSG00000184613.6	greenyellow
ENSG00000255201.1	grey
ENSG00000259799.1	grey
ENSG00000204957.1	magenta
ENSG00000238025.1	turquoise
ENSG00000228318.1	purple
ENSG00000248231.1	grey
ENSG00000102678.6	green
ENSG00000011347.5	green
ENSG00000105649.5	grey
ENSG00000183844.12	grey
ENSG00000221679.1	grey
ENSG00000256274.1	grey
ENSG00000265666.1	magenta
ENSG00000221818.4	green
ENSG00000162374.12	turquoise
ENSG00000106078.13	green
ENSG00000147655.6	grey
ENSG00000218730.1	grey
ENSG00000271208.1	grey
ENSG00000128254.9	grey
ENSG00000152760.5	turquoise
ENSG00000253972.1	purple
ENSG00000215983.1	grey
ENSG00000172322.9	turquoise
ENSG00000095777.10	turquoise
ENSG00000158106.8	turquoise
ENSG00000118729.10	turquoise
ENSG00000159307.14	grey
ENSG00000267262.1	magenta
ENSG00000179915.16	green
ENSG00000164509.9	turquoise
ENSG00000237764.2	grey
ENSG00000197822.6	grey
ENSG00000103184.7	grey
ENSG00000254510.1	turquoise
ENSG00000186047.9	turquoise
ENSG00000105664.6	grey
ENSG00000161640.11	greenyellow
ENSG00000107485.11	turquoise
ENSG00000142621.15	turquoise
ENSG00000259005.1	grey
ENSG00000130700.6	grey
ENSG00000234614.1	grey
ENSG00000115112.7	turquoise
ENSG00000165731.13	green
ENSG00000227507.2	turquoise
ENSG00000231739.2	grey
ENSG00000238142.1	grey
ENSG00000258268.1	turquoise
ENSG00000171873.6	grey
ENSG00000148357.12	green
ENSG00000157087.12	grey
ENSG00000234840.1	grey
ENSG00000124882.3	magenta
ENSG00000182255.6	grey
ENSG00000162676.7	turquoise
ENSG00000106565.13	turquoise
ENSG00000183837.8	purple
ENSG00000225706.1	grey
ENSG00000005102.8	green
ENSG00000258947.2	turquoise
ENSG00000254051.1	grey
ENSG00000225166.1	grey
ENSG00000167261.9	turquoise
ENSG00000166278.10	turquoise
ENSG00000142583.13	turquoise
ENSG00000007129.13	turquoise
ENSG00000213889.6	turquoise
ENSG00000095713.9	turquoise
ENSG00000177807.6	grey
ENSG00000259351.1	grey
ENSG00000136371.5	grey
ENSG00000235027.1	grey
ENSG00000197859.5	turquoise
ENSG00000164530.9	green
ENSG00000247934.3	grey
ENSG00000143333.6	magenta
ENSG00000136267.9	green
ENSG00000228484.1	grey
ENSG00000115602.12	turquoise
ENSG00000270947.1	grey
ENSG00000260947.1	grey
ENSG00000205639.5	grey
ENSG00000124772.7	turquoise
ENSG00000136939.1	grey
ENSG00000255987.1	turquoise
ENSG00000224239.1	grey
ENSG00000095203.10	green
ENSG00000196549.6	green
ENSG00000236732.1	grey
ENSG00000226781.1	grey
ENSG00000170891.6	greenyellow
ENSG00000130513.6	turquoise
ENSG00000166523.3	turquoise
ENSG00000228049.5	grey
ENSG00000170801.5	green
ENSG00000085265.6	turquoise
ENSG00000167850.3	turquoise
ENSG00000186810.7	turquoise
ENSG00000182851.2	green
ENSG00000141639.7	grey
ENSG00000146938.10	turquoise
ENSG00000124827.6	grey
ENSG00000268119.1	grey
ENSG00000178538.5	green
ENSG00000237604.1	purple
ENSG00000241361.4	grey
ENSG00000251488.1	grey
ENSG00000229939.1	grey
ENSG00000133246.7	turquoise
ENSG00000273474.1	grey
ENSG00000170961.6	magenta
ENSG00000116990.9	turquoise
ENSG00000259715.1	grey
ENSG00000115884.6	turquoise
ENSG00000066294.10	turquoise
ENSG00000235174.1	grey
ENSG00000226574.1	grey
ENSG00000213384.2	grey
ENSG00000125869.5	grey
ENSG00000233821.1	grey
ENSG00000184293.3	turquoise
ENSG00000235646.1	gold
ENSG00000248585.2	grey
ENSG00000110427.10	purple
ENSG00000245164.2	turquoise
ENSG00000183918.10	turquoise
ENSG00000227881.1	grey
ENSG00000164181.9	green
ENSG00000136541.10	turquoise
ENSG00000263264.1	turquoise
ENSG00000163993.6	grey
ENSG00000179097.4	green
ENSG00000171476.17	turquoise
ENSG00000176406.16	grey
ENSG00000143552.5	grey
ENSG00000153234.9	magenta
ENSG00000083307.6	grey
ENSG00000260026.1	grey
ENSG00000188848.11	grey
ENSG00000125735.6	turquoise
ENSG00000117560.6	turquoise
ENSG00000179954.10	grey
ENSG00000152779.12	cyan
ENSG00000228999.1	grey
ENSG00000268960.1	grey
ENSG00000257803.2	turquoise
ENSG00000057294.9	grey
ENSG00000249288.1	grey
ENSG00000259548.1	grey
ENSG00000196331.5	turquoise
ENSG00000237949.1	grey
ENSG00000160179.14	turquoise
ENSG00000229373.4	grey
ENSG00000182866.12	turquoise
ENSG00000198732.6	cyan
ENSG00000253373.1	grey
ENSG00000255513.1	grey
ENSG00000007171.12	grey
ENSG00000250732.1	grey
ENSG00000088926.9	grey
ENSG00000183876.8	grey
ENSG00000116785.9	grey
ENSG00000166091.15	grey
ENSG00000262339.1	grey
ENSG00000101082.9	turquoise
ENSG00000237076.1	grey
ENSG00000270317.1	grey
ENSG00000266983.1	grey
ENSG00000175592.4	magenta
ENSG00000234702.1	turquoise
ENSG00000138755.5	turquoise
ENSG00000100191.4	grey
ENSG00000232637.3	grey
ENSG00000240677.1	grey
ENSG00000259188.1	turquoise
ENSG00000232810.3	turquoise
ENSG00000187791.7	grey
ENSG00000257786.1	grey
ENSG00000214491.4	grey
ENSG00000257792.1	grey
ENSG00000228694.1	grey
ENSG00000247317.3	grey
ENSG00000170688.3	grey
ENSG00000205488.4	grey
ENSG00000227841.1	grey
ENSG00000050555.13	grey
ENSG00000138061.7	green
ENSG00000254981.1	grey
ENSG00000183690.12	grey
ENSG00000153283.8	turquoise
ENSG00000135426.10	turquoise
ENSG00000112232.8	grey
ENSG00000152932.6	green
ENSG00000214465.3	grey
ENSG00000143520.6	grey
ENSG00000180828.1	green
ENSG00000079435.5	green
ENSG00000226935.2	grey
ENSG00000135114.8	turquoise
ENSG00000262601.1	grey
ENSG00000159753.9	turquoise
ENSG00000175489.9	turquoise
ENSG00000241269.1	grey
ENSG00000215548.2	grey
ENSG00000253522.2	turquoise
ENSG00000213424.4	green
ENSG00000262810.1	grey
ENSG00000144278.10	grey
ENSG00000103253.13	purple
ENSG00000250337.1	grey
ENSG00000215915.5	grey
ENSG00000187123.10	grey
ENSG00000152766.5	turquoise
ENSG00000185739.9	green
ENSG00000136997.10	magenta
ENSG00000132464.7	grey
ENSG00000234255.4	grey
ENSG00000248935.1	grey
ENSG00000259621.1	grey
ENSG00000122420.5	green
ENSG00000168702.12	green
ENSG00000233093.1	turquoise
ENSG00000261592.1	magenta
ENSG00000241163.3	turquoise
ENSG00000206127.6	grey
ENSG00000234009.1	grey
ENSG00000196277.11	turquoise
ENSG00000164303.6	green
ENSG00000135476.7	turquoise
ENSG00000232354.3	grey
ENSG00000213453.3	grey
ENSG00000116833.9	green
ENSG00000176697.14	turquoise
ENSG00000179431.5	turquoise
ENSG00000164120.9	turquoise
ENSG00000178789.4	turquoise
ENSG00000189316.3	grey
ENSG00000177363.4	green
ENSG00000145864.8	grey
ENSG00000224361.1	grey
ENSG00000108691.5	magenta
ENSG00000215142.4	grey
ENSG00000187672.8	grey
ENSG00000107954.6	grey
ENSG00000123610.3	turquoise
ENSG00000237886.1	grey
ENSG00000265533.1	turquoise
ENSG00000147168.8	turquoise
ENSG00000247373.2	grey
ENSG00000223825.4	grey
ENSG00000117600.8	green
ENSG00000199004.1	turquoise
ENSG00000225037.1	grey
ENSG00000074410.9	turquoise
ENSG00000236776.1	magenta
ENSG00000096996.11	turquoise
ENSG00000179044.11	purple
ENSG00000135917.9	green
ENSG00000108830.7	grey
ENSG00000167992.8	grey
ENSG00000181036.9	turquoise
ENSG00000233705.2	greenyellow
ENSG00000185596.12	grey
ENSG00000161544.5	green
ENSG00000173227.9	coral
ENSG00000260051.1	grey
ENSG00000184232.4	green
ENSG00000182771.13	grey
ENSG00000150681.5	grey
ENSG00000185737.8	turquoise
ENSG00000243116.1	grey
ENSG00000211491.2	grey
ENSG00000173250.2	grey
ENSG00000244052.1	grey
ENSG00000205334.2	magenta
ENSG00000235447.2	turquoise
ENSG00000197410.8	turquoise
ENSG00000186451.1	yellow
ENSG00000164736.5	green
ENSG00000185904.7	grey
ENSG00000266401.1	turquoise
ENSG00000229897.2	grey
ENSG00000038295.3	green
ENSG00000115648.9	green
ENSG00000231384.1	grey
ENSG00000259702.1	grey
ENSG00000106066.9	turquoise
ENSG00000259509.2	grey
ENSG00000235499.1	turquoise
ENSG00000213410.2	grey
ENSG00000235426.2	grey
ENSG00000183549.6	turquoise
ENSG00000233251.3	green
ENSG00000198477.3	grey
ENSG00000163554.7	grey
ENSG00000095397.9	turquoise
ENSG00000267121.1	turquoise
ENSG00000138115.9	grey
ENSG00000271420.1	grey
ENSG00000112303.9	magenta
ENSG00000272667.1	grey
ENSG00000213772.3	grey
ENSG00000224389.4	turquoise
ENSG00000255928.1	grey
ENSG00000228950.1	grey
ENSG00000270578.1	grey
ENSG00000159374.13	turquoise
ENSG00000268802.1	turquoise
ENSG00000228655.2	turquoise
ENSG00000230715.2	grey
ENSG00000233991.2	grey
ENSG00000127743.5	grey
ENSG00000248288.1	grey
ENSG00000227232.4	grey
ENSG00000271040.1	grey
ENSG00000100979.10	turquoise
ENSG00000134780.5	turquoise
ENSG00000259125.1	grey
ENSG00000249518.1	grey
ENSG00000253398.1	grey
ENSG00000127507.13	turquoise
ENSG00000226194.1	grey
ENSG00000235822.1	grey
ENSG00000204010.3	grey
ENSG00000206120.7	grey
ENSG00000141527.12	grey
ENSG00000268081.1	grey
ENSG00000260689.2	grey
ENSG00000229108.1	grey
ENSG00000224959.1	grey
ENSG00000140749.7	turquoise
ENSG00000257456.1	grey
ENSG00000223450.1	grey
ENSG00000128268.11	green
ENSG00000231933.3	turquoise
ENSG00000113749.5	turquoise
ENSG00000240012.1	turquoise
ENSG00000248564.1	magenta
ENSG00000178146.9	turquoise
ENSG00000225299.1	turquoise
ENSG00000125384.6	turquoise
ENSG00000107317.7	green
ENSG00000234129.3	grey
ENSG00000085741.8	green
ENSG00000114805.12	grey
ENSG00000230562.3	grey
ENSG00000125538.7	magenta
ENSG00000101938.10	green
ENSG00000272512.1	grey
ENSG00000257956.1	grey
ENSG00000231509.1	grey
ENSG00000175785.8	green
ENSG00000250208.2	grey
ENSG00000203615.2	grey
ENSG00000226862.1	grey
ENSG00000183960.4	grey
ENSG00000138028.10	purple
ENSG00000175206.6	grey
ENSG00000206549.8	grey
ENSG00000219682.3	grey
ENSG00000224796.1	turquoise
ENSG00000177675.4	turquoise
ENSG00000156920.6	grey
ENSG00000100336.13	green
ENSG00000250848.1	grey
ENSG00000259876.1	grey
ENSG00000105374.5	turquoise
ENSG00000238111.1	grey
ENSG00000228016.1	grey
ENSG00000258663.1	grey
ENSG00000189409.8	grey
ENSG00000263096.1	grey
ENSG00000145283.7	green
ENSG00000169507.5	green
ENSG00000272789.1	grey
ENSG00000140057.4	green
ENSG00000172318.4	grey
ENSG00000226636.1	grey
ENSG00000204588.5	grey
ENSG00000115085.9	turquoise
ENSG00000237273.1	grey
ENSG00000081041.8	magenta
ENSG00000272636.1	green
ENSG00000225112.1	grey
ENSG00000166035.6	turquoise
ENSG00000066735.10	green
ENSG00000112486.10	turquoise
ENSG00000174946.5	turquoise
ENSG00000134317.13	magenta
ENSG00000269227.1	grey
ENSG00000219608.3	grey
ENSG00000159450.8	turquoise
ENSG00000271095.1	grey
ENSG00000186301.7	grey
ENSG00000230597.1	grey
ENSG00000136286.10	turquoise
ENSG00000077274.7	turquoise
ENSG00000167654.13	grey
ENSG00000264705.1	turquoise
ENSG00000228763.1	grey
ENSG00000239830.1	grey
ENSG00000183921.5	grey
ENSG00000175643.7	grey
ENSG00000243914.1	grey
ENSG00000244731.3	turquoise
ENSG00000162777.12	turquoise
ENSG00000114638.3	grey
ENSG00000139874.5	grey
ENSG00000164749.7	grey
ENSG00000235169.3	grey
ENSG00000173597.4	turquoise
ENSG00000118162.9	grey
ENSG00000270301.1	grey
ENSG00000145287.6	turquoise
ENSG00000041353.5	grey
ENSG00000163293.7	grey
ENSG00000163806.11	grey
ENSG00000254485.1	grey
ENSG00000228327.2	grey
ENSG00000227709.4	grey
ENSG00000166492.9	grey
ENSG00000249846.2	grey
ENSG00000258733.1	turquoise
ENSG00000227532.1	grey
ENSG00000204961.5	grey
ENSG00000204296.7	grey
ENSG00000234003.1	grey
ENSG00000242048.2	grey
ENSG00000163131.6	turquoise
ENSG00000165178.8	turquoise
ENSG00000205056.8	turquoise
ENSG00000236008.1	grey
ENSG00000246022.2	grey
ENSG00000253754.1	grey
ENSG00000199133.1	grey
ENSG00000260089.2	grey
ENSG00000234719.4	grey
ENSG00000250120.2	grey
ENSG00000152475.6	grey
ENSG00000198374.3	turquoise
ENSG00000265743.1	turquoise
ENSG00000237714.1	grey
ENSG00000146151.8	grey
ENSG00000152463.10	grey
ENSG00000135127.7	turquoise
ENSG00000241261.1	grey
ENSG00000236849.1	grey
ENSG00000226808.1	green
ENSG00000100399.11	grey
ENSG00000224059.1	grey
ENSG00000182397.10	grey
ENSG00000232259.1	grey
ENSG00000230077.1	grey
ENSG00000232344.2	grey
ENSG00000163508.8	turquoise
ENSG00000207997.1	grey
ENSG00000196542.4	grey
ENSG00000272692.1	grey
ENSG00000075213.6	green
ENSG00000241494.1	grey
ENSG00000255794.2	grey
ENSG00000143768.7	turquoise
ENSG00000114654.6	green
ENSG00000258590.1	grey
ENSG00000164199.11	grey
ENSG00000236682.1	grey
ENSG00000230638.3	turquoise
ENSG00000239648.1	grey
ENSG00000267765.1	grey
ENSG00000106976.14	green
ENSG00000237542.1	grey
ENSG00000224914.2	grey
ENSG00000218819.3	grey
ENSG00000166928.6	turquoise
ENSG00000235914.1	grey
ENSG00000151948.7	magenta
ENSG00000211829.2	grey
ENSG00000253311.1	grey
ENSG00000135838.9	turquoise
ENSG00000241114.1	grey
ENSG00000205318.3	grey
ENSG00000250878.3	grey
ENSG00000261649.1	grey
ENSG00000173200.8	turquoise
ENSG00000103742.7	green
ENSG00000108381.6	green
ENSG00000237356.1	grey
ENSG00000258962.2	grey
ENSG00000164855.11	grey
ENSG00000237328.1	grey
ENSG00000225087.1	grey
ENSG00000006118.10	grey
ENSG00000229989.3	turquoise
ENSG00000246575.2	grey
ENSG00000059804.11	magenta
ENSG00000167077.8	turquoise
ENSG00000254787.1	grey
ENSG00000167360.4	grey
ENSG00000270581.1	grey
ENSG00000225649.1	turquoise
ENSG00000196460.8	turquoise
ENSG00000136490.4	turquoise
ENSG00000004948.9	turquoise
ENSG00000091137.7	greenyellow
ENSG00000230781.1	turquoise
ENSG00000258024.1	grey
ENSG00000251274.1	grey
ENSG00000250961.1	grey
ENSG00000129204.12	grey
ENSG00000233695.1	grey
ENSG00000122188.8	turquoise
ENSG00000128655.12	grey
ENSG00000233355.2	grey
ENSG00000272223.1	grey
ENSG00000207650.1	grey
ENSG00000268730.1	grey
ENSG00000150394.9	grey
ENSG00000255197.1	turquoise
ENSG00000124785.4	green
ENSG00000233110.1	grey
ENSG00000232830.4	grey
ENSG00000088992.13	turquoise
ENSG00000183160.8	green
ENSG00000183439.5	grey
ENSG00000263053.3	grey
ENSG00000134817.9	green
ENSG00000131398.9	turquoise
ENSG00000260440.1	grey
ENSG00000162779.16	grey
ENSG00000258896.1	grey
ENSG00000234268.1	magenta
ENSG00000237260.1	grey
ENSG00000101916.11	turquoise
ENSG00000185290.3	turquoise
ENSG00000235295.1	grey
ENSG00000212017.2	grey
ENSG00000271096.1	grey
ENSG00000272088.1	grey
ENSG00000259183.1	grey
ENSG00000243053.2	grey
ENSG00000086300.11	turquoise
ENSG00000222007.2	grey
ENSG00000229110.1	grey
ENSG00000271966.1	grey
ENSG00000227348.1	grey
ENSG00000237781.2	magenta
ENSG00000250290.1	grey
ENSG00000255974.2	grey
ENSG00000174607.6	green
ENSG00000115607.5	turquoise
ENSG00000242958.1	grey
ENSG00000135447.12	grey
ENSG00000234026.1	grey
ENSG00000234619.1	grey
ENSG00000257218.1	grey
ENSG00000109943.4	turquoise
ENSG00000248965.1	grey
ENSG00000260305.1	grey
ENSG00000268457.1	grey
ENSG00000174083.13	turquoise
ENSG00000214124.3	grey
ENSG00000185838.9	grey
ENSG00000170615.10	turquoise
ENSG00000171819.4	cyan
ENSG00000230718.1	grey
ENSG00000261471.1	turquoise
ENSG00000265629.1	grey
ENSG00000145649.7	turquoise
ENSG00000249649.1	grey
ENSG00000256802.2	grey
ENSG00000104953.14	grey
ENSG00000255374.1	grey
ENSG00000249307.1	cyan
ENSG00000254226.1	grey
ENSG00000129151.4	grey
ENSG00000236380.4	grey
ENSG00000165194.10	green
ENSG00000257322.1	grey
ENSG00000248711.1	grey
ENSG00000253270.1	grey
ENSG00000117507.4	grey
ENSG00000227155.3	turquoise
ENSG00000214541.3	grey
ENSG00000248155.1	grey
ENSG00000112799.4	turquoise
ENSG00000197599.8	grey
ENSG00000175728.2	grey
ENSG00000170807.11	grey
ENSG00000232277.1	grey
ENSG00000264720.1	grey
ENSG00000161180.6	grey
ENSG00000183929.6	grey
ENSG00000124693.2	turquoise
ENSG00000228060.1	grey
ENSG00000197520.6	grey
ENSG00000234380.1	purple
ENSG00000227836.1	grey
ENSG00000112499.8	grey
ENSG00000188659.5	grey
ENSG00000110079.12	turquoise
ENSG00000168421.8	turquoise
ENSG00000254263.1	grey
ENSG00000141469.12	grey
ENSG00000119559.11	grey
ENSG00000171596.6	grey
ENSG00000137261.9	grey
ENSG00000167355.3	grey
ENSG00000161405.12	turquoise
ENSG00000171051.4	turquoise
ENSG00000257433.1	grey
ENSG00000219392.1	grey
ENSG00000241150.1	grey
ENSG00000254672.1	grey
ENSG00000128016.4	magenta
ENSG00000205148.1	grey
ENSG00000264539.1	grey
ENSG00000176198.2	grey
ENSG00000160284.10	grey
ENSG00000152208.7	purple
ENSG00000267361.1	green
ENSG00000255585.2	grey
ENSG00000231114.1	grey
ENSG00000240435.2	grey
ENSG00000230280.2	grey
ENSG00000187037.4	turquoise
ENSG00000197301.3	grey
ENSG00000261105.1	grey
ENSG00000182376.2	grey
ENSG00000260774.1	grey
ENSG00000102245.3	turquoise
ENSG00000267056.2	grey
ENSG00000137101.8	turquoise
ENSG00000270911.1	purple
ENSG00000232063.1	grey
ENSG00000226608.2	grey
ENSG00000224525.2	turquoise
ENSG00000182050.9	turquoise
ENSG00000161570.4	turquoise
ENSG00000268367.1	grey
ENSG00000273361.1	grey
ENSG00000270009.1	grey
ENSG00000224259.1	green
ENSG00000118004.13	grey
ENSG00000261208.1	turquoise
ENSG00000264198.1	turquoise
ENSG00000231169.3	grey
ENSG00000162728.4	grey
ENSG00000184682.5	grey
ENSG00000263203.1	grey
ENSG00000234978.1	grey
ENSG00000254984.1	grey
ENSG00000172995.12	turquoise
ENSG00000105609.12	turquoise
ENSG00000145242.9	grey
ENSG00000248794.1	grey
ENSG00000214629.3	grey
ENSG00000149527.13	turquoise
ENSG00000248890.1	grey
ENSG00000255121.2	grey
ENSG00000232373.2	grey
ENSG00000183828.10	grey
ENSG00000250934.1	purple
ENSG00000235096.1	grey
ENSG00000206077.6	grey
ENSG00000226496.1	grey
ENSG00000205644.5	grey
ENSG00000273445.1	grey
ENSG00000100678.14	grey
ENSG00000081842.13	grey
ENSG00000248105.1	turquoise
ENSG00000251188.1	grey
ENSG00000166473.12	grey
ENSG00000251203.1	grey
ENSG00000132386.6	green
ENSG00000171502.10	greenyellow
ENSG00000174123.6	turquoise
ENSG00000185347.13	magenta
ENSG00000267417.1	grey
ENSG00000067606.11	turquoise
ENSG00000258448.1	grey
ENSG00000160791.12	turquoise
ENSG00000269873.1	grey
ENSG00000138823.8	turquoise
ENSG00000168004.5	green
ENSG00000254459.1	grey
ENSG00000137265.10	turquoise
ENSG00000166268.6	grey
ENSG00000263603.1	grey
ENSG00000261971.2	grey
ENSG00000225144.2	grey
ENSG00000114854.3	grey
ENSG00000207582.1	grey
ENSG00000269945.1	grey
ENSG00000168260.1	grey
ENSG00000106633.11	grey
ENSG00000184923.8	grey
ENSG00000073756.7	magenta
ENSG00000243423.1	grey
ENSG00000262691.1	grey
ENSG00000234632.1	grey
ENSG00000100033.12	grey
ENSG00000221506.1	grey
ENSG00000230438.5	grey
ENSG00000214212.4	turquoise
ENSG00000127954.8	green
ENSG00000165272.10	turquoise
ENSG00000110628.9	grey
ENSG00000236463.1	grey
ENSG00000234604.2	magenta
ENSG00000249244.1	grey
ENSG00000246528.3	grey
ENSG00000037280.11	green
ENSG00000189367.10	grey
ENSG00000123901.4	grey
ENSG00000204464.3	turquoise
ENSG00000101255.6	grey
ENSG00000243687.1	grey
ENSG00000125872.7	grey
ENSG00000118557.11	turquoise
ENSG00000092607.9	turquoise
ENSG00000107984.5	grey
ENSG00000260805.1	grey
ENSG00000259828.1	grey
ENSG00000231562.1	grey
ENSG00000203930.6	grey
ENSG00000134830.3	turquoise
ENSG00000123843.8	grey
ENSG00000152591.8	grey
ENSG00000224901.1	grey
ENSG00000259236.1	grey
ENSG00000158517.9	turquoise
ENSG00000244757.1	grey
ENSG00000166148.2	green
ENSG00000134955.7	turquoise
ENSG00000185436.7	turquoise
ENSG00000183748.4	turquoise
ENSG00000229656.2	grey
ENSG00000100505.9	grey
ENSG00000216035.1	grey
ENSG00000107742.8	turquoise
ENSG00000234187.1	grey
ENSG00000008516.12	grey
ENSG00000237972.1	grey
ENSG00000271200.1	grey
ENSG00000267060.1	grey
ENSG00000225868.2	grey
ENSG00000227394.1	grey
ENSG00000228316.1	grey
ENSG00000123485.7	turquoise
ENSG00000255250.1	grey
ENSG00000153132.8	grey
ENSG00000078725.8	grey
ENSG00000264146.1	grey
ENSG00000242088.1	grey
ENSG00000101412.9	grey
ENSG00000121797.9	turquoise
ENSG00000237512.2	grey
ENSG00000262003.1	grey
ENSG00000170549.3	grey
ENSG00000205592.9	grey
ENSG00000199094.1	grey
ENSG00000230604.2	grey
ENSG00000163568.9	turquoise
ENSG00000224958.1	grey
ENSG00000228118.2	grey
ENSG00000111644.3	turquoise
ENSG00000249089.1	grey
ENSG00000253540.1	grey
ENSG00000226441.2	grey
ENSG00000234324.1	grey
ENSG00000243978.4	red
ENSG00000253649.1	grey
ENSG00000260139.2	grey
ENSG00000260229.1	purple
ENSG00000249916.1	grey
ENSG00000173338.8	grey
ENSG00000088827.8	turquoise
ENSG00000254441.1	grey
ENSG00000242829.1	grey
ENSG00000148215.3	grey
ENSG00000272865.1	turquoise
ENSG00000269290.1	grey
ENSG00000160808.5	grey
[truncated: 17,610 more rows]

## Sheet: Blood
geneName	cluster_id
ENSG00000229807.5	midnightblue
ENSG00000012817.11	midnightblue
ENSG00000129824.11	midnightblue
ENSG00000131002.7	midnightblue
ENSG00000067048.12	midnightblue
ENSG00000183878.11	midnightblue
ENSG00000198692.5	midnightblue
ENSG00000099725.10	midnightblue
ENSG00000214263.2	grey
ENSG00000213058.3	grey
ENSG00000114374.8	midnightblue
ENSG00000067646.7	midnightblue
ENSG00000204792.2	grey
ENSG00000215580.6	midnightblue
ENSG00000134184.8	grey
ENSG00000260197.1	midnightblue
ENSG00000233864.3	midnightblue
ENSG00000189266.7	grey
ENSG00000204644.5	grey
ENSG00000168903.8	grey
ENSG00000227097.4	grey
ENSG00000248538.2	grey
ENSG00000112139.10	grey
ENSG00000224237.1	grey
ENSG00000154620.5	midnightblue
ENSG00000196436.7	grey
ENSG00000220267.1	grey
ENSG00000180537.8	red
ENSG00000137968.12	grey
ENSG00000235559.1	grey
ENSG00000170160.12	grey
ENSG00000237075.4	grey
ENSG00000078114.14	grey
ENSG00000257956.1	grey
ENSG00000181126.9	grey
ENSG00000188000.2	grey
ENSG00000162598.9	grey
ENSG00000224114.1	grey
ENSG00000253203.2	grey
ENSG00000228078.1	grey
ENSG00000096696.9	grey
ENSG00000226278.1	grey
ENSG00000187534.5	grey
ENSG00000227183.3	grey
ENSG00000132681.12	grey
ENSG00000273018.1	grey
ENSG00000211667.2	grey
ENSG00000249203.1	grey
ENSG00000232629.4	grey
ENSG00000225231.1	grey
ENSG00000239830.1	grey
ENSG00000184674.8	grey
ENSG00000241859.2	midnightblue
ENSG00000237541.3	grey
ENSG00000074803.13	grey
ENSG00000211677.2	grey
ENSG00000076864.15	red
ENSG00000186676.3	grey
ENSG00000184292.5	grey
ENSG00000254353.1	grey
ENSG00000176728.3	midnightblue
ENSG00000165246.8	midnightblue
ENSG00000163682.11	grey
ENSG00000223553.1	grey
ENSG00000250982.2	grey
ENSG00000273295.1	grey
ENSG00000234426.1	grey
ENSG00000253954.2	grey
ENSG00000149256.10	grey
ENSG00000183844.12	grey
ENSG00000102837.6	grey
ENSG00000187010.14	grey
ENSG00000233614.5	grey
ENSG00000236496.2	grey
ENSG00000184368.11	midnightblue
ENSG00000214776.5	grey
ENSG00000158525.11	grey
ENSG00000169429.6	brown
ENSG00000124102.4	brown
ENSG00000183117.13	grey
ENSG00000096006.7	grey
ENSG00000204710.2	grey
ENSG00000235169.3	red
ENSG00000003137.4	grey
ENSG00000152672.3	grey
ENSG00000165730.10	grey
ENSG00000204936.5	brown
ENSG00000259235.1	grey
ENSG00000149403.7	grey
ENSG00000143196.4	grey
ENSG00000170801.5	grey
ENSG00000268433.1	grey
ENSG00000253590.1	grey
ENSG00000189223.9	grey
ENSG00000177359.13	grey
ENSG00000241287.1	grey
ENSG00000161905.8	brown
ENSG00000171772.11	grey
ENSG00000125618.12	grey
ENSG00000267453.2	grey
ENSG00000256049.2	grey
ENSG00000153157.8	grey
ENSG00000229314.4	brown
ENSG00000118785.9	brown
ENSG00000211940.2	grey
ENSG00000196565.8	red
ENSG00000105366.11	brown
ENSG00000106565.13	grey
ENSG00000231345.3	grey
ENSG00000137267.5	grey
ENSG00000002933.3	grey
ENSG00000118113.7	grey
ENSG00000231412.2	grey
ENSG00000181092.5	grey
ENSG00000011465.12	grey
ENSG00000230052.1	grey
ENSG00000250081.1	grey
ENSG00000108244.12	brown
ENSG00000123838.6	brown
ENSG00000256050.2	grey
ENSG00000115457.5	yellow
ENSG00000188056.7	brown
ENSG00000165949.8	red
ENSG00000106714.13	brown
ENSG00000130508.6	grey
ENSG00000196616.8	grey
ENSG00000115461.4	grey
ENSG00000228314.1	grey
ENSG00000119121.17	brown
ENSG00000257743.4	brown
ENSG00000106341.6	grey
ENSG00000159189.7	grey
ENSG00000036448.5	grey
ENSG00000100985.7	brown
ENSG00000170323.4	grey
ENSG00000176681.10	grey
ENSG00000243772.2	grey
ENSG00000196611.4	yellow
ENSG00000087245.8	grey
ENSG00000213931.1	red
ENSG00000179869.10	grey
ENSG00000123610.3	brown
ENSG00000167633.12	grey
ENSG00000113303.7	brown
ENSG00000136999.4	brown
ENSG00000167434.5	brown
ENSG00000197262.8	grey
ENSG00000103355.8	brown
ENSG00000257017.4	brown
ENSG00000012223.8	grey
ENSG00000213934.5	red
ENSG00000143552.5	grey
ENSG00000211685.2	grey
ENSG00000105205.6	brown
ENSG00000162551.9	brown
ENSG00000243955.1	grey
ENSG00000249790.2	red
ENSG00000102010.10	brown
ENSG00000124469.6	grey
ENSG00000246228.2	grey
ENSG00000080573.6	grey
ENSG00000163993.6	brown
ENSG00000165985.8	grey
ENSG00000188582.4	red
ENSG00000211821.2	grey
ENSG00000260923.1	grey
ENSG00000133048.8	brown
ENSG00000211638.2	grey
ENSG00000008438.4	brown
ENSG00000156689.2	grey
ENSG00000211939.2	grey
ENSG00000170624.9	grey
ENSG00000124107.5	brown
ENSG00000255801.1	brown
ENSG00000254415.3	grey
ENSG00000104892.12	red
ENSG00000134827.3	brown
ENSG00000268658.1	grey
ENSG00000187244.6	red
ENSG00000270307.1	grey
ENSG00000175164.9	grey
ENSG00000182853.7	turquoise
ENSG00000213759.4	brown
ENSG00000211642.2	greenyellow
ENSG00000234176.1	grey
ENSG00000086548.8	grey
ENSG00000248905.4	grey
ENSG00000129682.9	grey
ENSG00000174469.13	magenta
ENSG00000143318.8	grey
ENSG00000223401.1	brown
ENSG00000215559.4	grey
ENSG00000123689.5	brown
ENSG00000263006.2	grey
ENSG00000230257.1	brown
ENSG00000189221.5	red
ENSG00000144115.12	grey
ENSG00000163739.4	brown
ENSG00000137225.8	yellow
ENSG00000133055.4	grey
ENSG00000160307.5	grey
ENSG00000100234.11	grey
ENSG00000120738.7	brown
ENSG00000164821.4	grey
ENSG00000167768.4	red
ENSG00000254789.1	brown
ENSG00000187498.10	grey
ENSG00000239839.1	grey
ENSG00000175161.9	grey
ENSG00000125780.11	brown
ENSG00000118473.17	red
ENSG00000115602.12	brown
ENSG00000050165.13	grey
ENSG00000230734.1	grey
ENSG00000249138.1	grey
ENSG00000174482.6	grey
ENSG00000227920.2	grey
ENSG00000173369.11	grey
ENSG00000162643.8	grey
ENSG00000205565.6	grey
ENSG00000258831.1	brown
ENSG00000168874.8	grey
ENSG00000184611.7	brown
ENSG00000225476.1	grey
ENSG00000108691.5	grey
ENSG00000167914.6	grey
ENSG00000041515.11	grey
ENSG00000215146.4	grey
ENSG00000198216.6	brown
ENSG00000162877.8	grey
ENSG00000163751.3	brown
ENSG00000259845.1	grey
ENSG00000068615.12	grey
ENSG00000183762.8	brown
ENSG00000268240.1	grey
ENSG00000158578.14	red
ENSG00000173391.4	grey
ENSG00000112053.9	brown
ENSG00000255328.1	grey
ENSG00000170558.4	grey
ENSG00000116117.13	grey
ENSG00000189337.11	brown
ENSG00000138738.6	brown
ENSG00000171916.12	grey
ENSG00000173262.7	grey
ENSG00000146122.12	brown
ENSG00000211890.3	greenyellow
ENSG00000197353.3	grey
ENSG00000213512.1	grey
ENSG00000225698.2	greenyellow
ENSG00000203999.4	brown
ENSG00000211697.2	grey
ENSG00000237419.1	yellow
ENSG00000186152.6	grey
ENSG00000197467.9	grey
ENSG00000196517.7	red
ENSG00000149534.4	brown
ENSG00000183092.11	grey
ENSG00000253364.1	greenyellow
ENSG00000228495.1	magenta
ENSG00000164683.12	grey
ENSG00000253193.4	grey
ENSG00000196549.6	brown
ENSG00000259379.1	brown
ENSG00000105855.5	brown
ENSG00000133687.11	grey
ENSG00000205809.5	grey
ENSG00000156463.13	grey
ENSG00000156113.16	grey
ENSG00000100012.7	red
ENSG00000183780.8	grey
ENSG00000179750.11	grey
ENSG00000111291.4	greenyellow
ENSG00000211669.2	grey
ENSG00000243055.1	brown
ENSG00000133063.11	grey
ENSG00000103723.8	grey
ENSG00000205786.4	brown
ENSG00000258819.1	brown
ENSG00000237135.1	brown
ENSG00000197927.8	grey
ENSG00000272864.1	grey
ENSG00000204110.6	grey
ENSG00000103316.6	yellow
ENSG00000250361.2	red
ENSG00000162747.5	brown
ENSG00000067798.9	brown
ENSG00000126467.6	grey
ENSG00000257335.4	brown
ENSG00000213231.8	magenta
ENSG00000246130.1	brown
ENSG00000160200.13	grey
ENSG00000133742.9	red
ENSG00000186529.10	brown
ENSG00000196331.5	yellow
ENSG00000250616.2	brown
ENSG00000229390.1	grey
ENSG00000166819.7	grey
ENSG00000108950.7	green
ENSG00000183625.10	brown
ENSG00000143416.16	red
ENSG00000158089.10	brown
ENSG00000244649.2	pink
ENSG00000211664.2	greenyellow
ENSG00000181143.11	grey
ENSG00000259261.2	greenyellow
ENSG00000260467.1	brown
ENSG00000188487.7	brown
ENSG00000189127.3	brown
ENSG00000231123.1	brown
ENSG00000156298.8	red
ENSG00000256948.1	grey
ENSG00000211936.2	greenyellow
ENSG00000178445.8	greenyellow
ENSG00000092758.11	grey
ENSG00000169908.6	yellow
ENSG00000142408.2	brown
ENSG00000211892.2	grey
ENSG00000162069.10	brown
ENSG00000175894.10	grey
ENSG00000172889.11	yellow
ENSG00000182885.12	brown
ENSG00000211649.2	greenyellow
ENSG00000132170.15	grey
ENSG00000073150.9	brown
ENSG00000240382.1	greenyellow
ENSG00000131711.10	yellow
ENSG00000243064.4	red
ENSG00000069535.12	yellow
ENSG00000246363.2	grey
ENSG00000139044.6	grey
ENSG00000172348.10	grey
ENSG00000250548.2	brown
ENSG00000229515.1	brown
ENSG00000145358.2	grey
ENSG00000124875.5	brown
ENSG00000211804.2	grey
ENSG00000259600.2	brown
ENSG00000249662.1	brown
ENSG00000148926.5	brown
ENSG00000187017.10	red
ENSG00000186998.11	red
ENSG00000232208.2	grey
ENSG00000004939.9	red
ENSG00000167414.4	yellow
ENSG00000103154.5	brown
ENSG00000167034.9	grey
ENSG00000154165.3	grey
ENSG00000251600.1	grey
ENSG00000247498.5	grey
ENSG00000181409.7	blue
ENSG00000145423.4	red
ENSG00000229391.3	grey
ENSG00000272761.1	grey
ENSG00000236438.2	brown
ENSG00000188175.5	red
ENSG00000117595.6	grey
ENSG00000211946.2	greenyellow
ENSG00000133488.10	red
ENSG00000167994.7	red
ENSG00000237927.1	brown
ENSG00000133800.4	brown
ENSG00000266401.1	grey
ENSG00000091181.15	grey
ENSG00000246174.3	grey
ENSG00000118898.11	brown
ENSG00000256581.1	brown
ENSG00000248323.1	brown
ENSG00000254810.1	yellow
ENSG00000260528.2	brown
ENSG00000251179.1	brown
ENSG00000196533.6	grey
ENSG00000173212.4	brown
ENSG00000233029.3	brown
ENSG00000163464.7	brown
ENSG00000140932.5	brown
ENSG00000204466.5	grey
ENSG00000122733.11	brown
ENSG00000154928.12	brown
ENSG00000211974.2	grey
ENSG00000253616.1	brown
ENSG00000175445.10	grey
ENSG00000100362.8	yellow
ENSG00000228668.1	grey
ENSG00000205890.3	brown
ENSG00000161040.12	brown
ENSG00000180871.3	brown
ENSG00000226012.1	brown
ENSG00000232282.1	yellow
ENSG00000241294.1	greenyellow
ENSG00000091129.15	grey
ENSG00000232528.3	brown
ENSG00000171517.5	grey
ENSG00000232284.3	brown
ENSG00000188659.5	grey
ENSG00000063438.12	grey
ENSG00000173114.8	green
ENSG00000251139.1	brown
ENSG00000270972.1	grey
ENSG00000077063.6	grey
ENSG00000268555.1	grey
ENSG00000264868.1	brown
ENSG00000157551.13	brown
ENSG00000167100.10	yellow
ENSG00000164047.3	grey
ENSG00000145721.7	magenta
ENSG00000272327.1	grey
ENSG00000250771.2	grey
ENSG00000161640.11	grey
ENSG00000179299.12	brown
ENSG00000163092.15	grey
ENSG00000244575.1	greenyellow
ENSG00000240356.2	grey
ENSG00000238005.2	brown
ENSG00000211976.2	greenyellow
ENSG00000227242.2	grey
ENSG00000156886.11	grey
ENSG00000236279.2	yellow
ENSG00000251230.1	brown
ENSG00000211652.2	greenyellow
ENSG00000244257.4	turquoise
ENSG00000173535.9	brown
ENSG00000243238.1	greenyellow
ENSG00000211665.2	grey
ENSG00000169439.7	brown
ENSG00000115507.5	brown
ENSG00000162594.10	grey
ENSG00000137261.9	brown
ENSG00000269468.1	brown
ENSG00000236624.4	grey
ENSG00000235081.1	brown
ENSG00000233214.1	brown
ENSG00000127412.2	brown
ENSG00000092068.14	grey
ENSG00000266408.1	turquoise
ENSG00000103569.5	brown
ENSG00000273112.1	brown
ENSG00000211893.3	greenyellow
ENSG00000232216.1	greenyellow
ENSG00000263787.1	grey
ENSG00000229644.4	brown
ENSG00000203721.1	brown
ENSG00000204169.6	grey
ENSG00000230492.1	brown
ENSG00000211637.2	greenyellow
ENSG00000214456.4	brown
ENSG00000224067.2	black
ENSG00000115590.9	brown
ENSG00000171798.13	turquoise
ENSG00000150630.2	yellow
ENSG00000221947.3	grey
ENSG00000181778.4	brown
ENSG00000233730.1	grey
ENSG00000241755.1	greenyellow
ENSG00000007038.6	grey
ENSG00000171236.9	brown
ENSG00000211964.2	greenyellow
ENSG00000253755.1	greenyellow
ENSG00000211959.2	greenyellow
ENSG00000271736.1	red
ENSG00000259962.1	brown
ENSG00000230839.1	brown
ENSG00000211698.2	grey
ENSG00000122877.9	brown
ENSG00000074590.9	pink
ENSG00000167618.5	grey
ENSG00000255545.3	pink
ENSG00000218809.1	brown
ENSG00000250031.1	brown
ENSG00000131471.2	brown
ENSG00000163421.4	brown
ENSG00000188536.8	red
ENSG00000237217.1	brown
ENSG00000258116.1	grey
ENSG00000169397.3	grey
ENSG00000154330.8	grey
ENSG00000211895.3	greenyellow
ENSG00000224650.2	greenyellow
ENSG00000223648.2	greenyellow
ENSG00000234484.1	brown
ENSG00000103647.8	magenta
ENSG00000180138.6	brown
ENSG00000205221.8	grey
ENSG00000213373.3	black
ENSG00000211934.2	grey
ENSG00000233030.2	brown
ENSG00000180712.3	brown
ENSG00000226862.1	grey
ENSG00000109272.3	yellow
ENSG00000111261.9	brown
ENSG00000073756.7	brown
ENSG00000262636.1	brown
ENSG00000272079.1	brown
ENSG00000250850.2	magenta
ENSG00000233013.4	brown
ENSG00000231475.2	greenyellow
ENSG00000110203.4	grey
ENSG00000173421.12	brown
ENSG00000114656.6	brown
ENSG00000198796.6	grey
ENSG00000105701.11	red
ENSG00000243806.1	grey
ENSG00000054356.9	yellow
ENSG00000263293.1	yellow
ENSG00000100116.12	red
ENSG00000268889.1	grey
ENSG00000257275.2	magenta
ENSG00000134755.10	brown
ENSG00000232680.2	brown
ENSG00000231826.1	grey
ENSG00000174807.3	blue
ENSG00000206177.2	red
ENSG00000167676.3	brown
ENSG00000254281.1	brown
ENSG00000273203.1	grey
ENSG00000129538.9	grey
ENSG00000227124.4	grey
ENSG00000226321.3	turquoise
ENSG00000180815.10	brown
ENSG00000110237.3	grey
ENSG00000260059.1	brown
ENSG00000176083.13	pink
ENSG00000188672.12	red
ENSG00000232719.1	grey
ENSG00000261804.1	brown
ENSG00000226816.2	grey
ENSG00000164237.4	red
ENSG00000211935.2	greenyellow
ENSG00000254681.2	turquoise
ENSG00000213937.3	black
ENSG00000167244.13	red
ENSG00000225402.1	brown
ENSG00000211650.2	greenyellow
ENSG00000264109.1	grey
ENSG00000140287.6	grey
ENSG00000250893.1	brown
ENSG00000105048.12	grey
ENSG00000241721.1	brown
ENSG00000179455.6	grey
ENSG00000086506.2	red
ENSG00000167992.8	red
ENSG00000232254.1	brown
ENSG00000151952.10	brown
ENSG00000234456.3	yellow
ENSG00000213088.5	red
ENSG00000101335.5	yellow
ENSG00000149516.9	brown
ENSG00000260507.1	brown
ENSG00000162383.7	turquoise
ENSG00000152766.5	brown
ENSG00000260943.1	brown
ENSG00000211651.2	greenyellow
ENSG00000093134.9	brown
ENSG00000176720.3	blue
ENSG00000223609.3	red
ENSG00000245888.2	brown
ENSG00000138772.8	brown
ENSG00000162722.8	red
ENSG00000115155.12	grey
ENSG00000250138.3	grey
ENSG00000120051.10	brown
ENSG00000255893.1	grey
ENSG00000255733.1	grey
ENSG00000162873.10	red
ENSG00000121236.15	grey
ENSG00000232334.1	brown
ENSG00000239819.1	greenyellow
ENSG00000072657.4	yellow
ENSG00000230910.2	grey
ENSG00000206172.4	red
ENSG00000105610.4	red
ENSG00000066468.16	grey
ENSG00000214944.5	grey
ENSG00000261172.1	grey
ENSG00000143858.7	brown
ENSG00000198626.11	yellow
ENSG00000170390.10	grey
ENSG00000026559.9	magenta
ENSG00000226337.3	brown
ENSG00000013306.11	red
ENSG00000134183.7	brown
ENSG00000124882.3	grey
ENSG00000130768.10	brown
ENSG00000130821.11	red
ENSG00000157388.9	brown
ENSG00000167641.6	yellow
ENSG00000258476.1	brown
ENSG00000159556.5	grey
ENSG00000174059.12	grey
ENSG00000225886.1	cyan
ENSG00000240563.1	grey
ENSG00000174705.7	grey
ENSG00000128283.6	grey
ENSG00000258102.1	brown
ENSG00000249096.2	brown
ENSG00000101188.4	grey
ENSG00000223750.1	brown
ENSG00000231777.1	yellow
ENSG00000170486.6	grey
ENSG00000211955.2	greenyellow
ENSG00000271590.1	grey
ENSG00000169583.12	turquoise
ENSG00000198848.8	grey
ENSG00000238039.1	grey
ENSG00000211671.2	greenyellow
ENSG00000211967.2	greenyellow
ENSG00000127954.8	brown
ENSG00000099958.10	greenyellow
ENSG00000237772.1	brown
ENSG00000211933.2	greenyellow
ENSG00000196169.10	turquoise
ENSG00000183347.13	grey
ENSG00000108309.8	red
ENSG00000263417.2	grey
ENSG00000203804.3	brown
ENSG00000253720.1	grey
ENSG00000178814.11	blue
ENSG00000136842.9	red
ENSG00000229894.2	brown
ENSG00000218713.1	grey
ENSG00000130167.9	brown
ENSG00000229358.3	grey
ENSG00000196188.6	red
ENSG00000244071.1	brown
ENSG00000153714.5	yellow
ENSG00000254719.1	brown
ENSG00000119698.7	grey
ENSG00000137270.10	grey
ENSG00000203618.5	yellow
ENSG00000255557.1	brown
ENSG00000174611.7	brown
ENSG00000166033.7	grey
ENSG00000174348.9	pink
ENSG00000251288.2	grey
ENSG00000186193.7	blue
ENSG00000143195.8	grey
ENSG00000248242.1	grey
ENSG00000088827.8	cyan
ENSG00000165181.12	brown
ENSG00000089169.10	grey
ENSG00000234292.3	brown
ENSG00000270394.1	yellow
ENSG00000166546.9	grey
ENSG00000203814.5	brown
ENSG00000261656.1	grey
ENSG00000198502.5	grey
ENSG00000259671.1	brown
ENSG00000169704.4	yellow
ENSG00000211710.3	grey
ENSG00000261115.1	grey
ENSG00000258730.1	grey
ENSG00000249412.1	brown
ENSG00000230615.2	red
ENSG00000118520.9	brown
ENSG00000180769.4	brown
ENSG00000179593.11	grey
ENSG00000139572.3	green
ENSG00000211668.2	greenyellow
ENSG00000065054.9	turquoise
ENSG00000237505.2	red
ENSG00000251304.2	brown
ENSG00000105971.10	yellow
ENSG00000095739.7	yellow
ENSG00000260947.1	grey
ENSG00000169507.5	magenta
ENSG00000169877.5	red
ENSG00000254288.1	grey
ENSG00000197506.6	grey
ENSG00000144130.7	brown
ENSG00000229628.1	grey
ENSG00000211965.2	greenyellow
ENSG00000224177.2	red
ENSG00000165131.6	brown
ENSG00000173372.12	grey
ENSG00000224203.2	brown
ENSG00000211938.2	greenyellow
ENSG00000255569.1	grey
ENSG00000182747.4	yellow
ENSG00000211805.1	grey
ENSG00000115828.11	brown
ENSG00000225873.1	brown
ENSG00000184349.8	pink
ENSG00000229769.2	grey
ENSG00000168528.7	blue
ENSG00000220305.1	grey
ENSG00000100558.4	red
ENSG00000198892.6	red
ENSG00000064270.8	grey
ENSG00000131016.12	grey
ENSG00000240531.1	grey
ENSG00000232373.2	grey
ENSG00000130881.9	blue
ENSG00000157680.11	yellow
ENSG00000167588.8	grey
ENSG00000071909.14	grey
ENSG00000270232.1	yellow
ENSG00000224852.1	grey
ENSG00000188738.9	grey
ENSG00000183111.7	red
ENSG00000177335.6	grey
ENSG00000211953.2	greenyellow
ENSG00000211662.2	greenyellow
ENSG00000130558.14	grey
ENSG00000231437.3	yellow
ENSG00000264937.1	brown
ENSG00000112212.7	red
ENSG00000019169.9	grey
ENSG00000135116.5	grey
ENSG00000156414.14	green
ENSG00000225450.1	blue
ENSG00000248636.2	yellow
ENSG00000264553.1	brown
ENSG00000267082.1	red
ENSG00000211640.3	greenyellow
ENSG00000266642.1	brown
ENSG00000238243.2	red
ENSG00000145335.11	red
ENSG00000171049.8	brown
ENSG00000134668.8	yellow
ENSG00000187624.7	grey
ENSG00000253328.2	brown
ENSG00000271344.1	grey
ENSG00000066230.6	turquoise
ENSG00000039560.9	grey
ENSG00000130300.4	red
ENSG00000112077.11	red
ENSG00000167874.6	black
ENSG00000211816.2	grey
ENSG00000175003.8	brown
ENSG00000132465.6	greenyellow
ENSG00000233147.1	yellow
ENSG00000173295.3	grey
ENSG00000266378.1	grey
ENSG00000111087.5	brown
ENSG00000205517.8	grey
ENSG00000134765.5	green
ENSG00000168309.12	grey
ENSG00000203813.4	yellow
ENSG00000186204.10	grey
ENSG00000150625.12	grey
ENSG00000211858.1	grey
ENSG00000164849.7	red
ENSG00000168274.3	yellow
ENSG00000134532.11	grey
ENSG00000188747.4	turquoise
ENSG00000160284.10	turquoise
ENSG00000179914.4	red
ENSG00000128594.3	brown
ENSG00000265656.1	brown
ENSG00000183691.4	green
ENSG00000061337.11	grey
ENSG00000185156.4	brown
ENSG00000228995.1	yellow
ENSG00000204010.3	red
ENSG00000124429.13	grey
ENSG00000239855.1	greenyellow
ENSG00000225492.2	cyan
ENSG00000188596.5	grey
ENSG00000269119.1	brown
ENSG00000143869.5	grey
ENSG00000237781.2	brown
ENSG00000211942.2	greenyellow
ENSG00000226874.1	grey
ENSG00000263370.1	grey
ENSG00000211937.2	greenyellow
ENSG00000180481.6	grey
ENSG00000125355.11	grey
ENSG00000173801.12	blue
ENSG00000186049.4	grey
ENSG00000130529.11	grey
ENSG00000131480.4	brown
ENSG00000205846.3	brown
ENSG00000124731.8	brown
ENSG00000150594.5	yellow
ENSG00000272668.1	grey
ENSG00000103024.3	turquoise
ENSG00000220130.1	red
ENSG00000215267.4	grey
ENSG00000182566.8	grey
ENSG00000263483.1	yellow
ENSG00000197549.5	grey
ENSG00000254473.1	grey
ENSG00000095932.5	red
ENSG00000154874.10	grey
ENSG00000238269.4	red
ENSG00000249835.2	green
ENSG00000143774.12	red
ENSG00000237169.1	brown
ENSG00000259688.1	yellow
ENSG00000264968.1	yellow
ENSG00000143184.4	grey
ENSG00000242887.1	greenyellow
ENSG00000100079.5	grey
ENSG00000197701.7	grey
ENSG00000196159.7	grey
ENSG00000104918.4	grey
ENSG00000235847.2	grey
ENSG00000130202.5	grey
ENSG00000174276.5	turquoise
ENSG00000269966.1	brown
ENSG00000105835.7	brown
ENSG00000240864.1	greenyellow
ENSG00000165810.12	grey
ENSG00000145491.7	brown
ENSG00000123454.6	turquoise
ENSG00000134202.6	grey
ENSG00000248571.1	grey
ENSG00000133661.11	grey
ENSG00000224635.1	grey
ENSG00000166831.4	yellow
ENSG00000170345.5	brown
ENSG00000181215.8	grey
ENSG00000134121.5	magenta
ENSG00000211978.2	magenta
ENSG00000254263.1	brown
ENSG00000138755.5	grey
ENSG00000224505.2	grey
ENSG00000010030.9	cyan
ENSG00000253649.1	grey
ENSG00000260979.1	red
ENSG00000187608.5	turquoise
ENSG00000198178.6	grey
ENSG00000228686.2	brown
ENSG00000129173.8	grey
ENSG00000251606.1	magenta
ENSG00000215346.3	grey
ENSG00000211951.2	greenyellow
ENSG00000182809.6	turquoise
ENSG00000130600.11	turquoise
ENSG00000218980.2	grey
ENSG00000204632.7	grey
ENSG00000079215.9	green
ENSG00000211943.2	greenyellow
ENSG00000152527.9	grey
ENSG00000118777.6	red
ENSG00000238160.1	brown
ENSG00000169245.4	cyan
ENSG00000255364.1	yellow
ENSG00000166278.10	grey
ENSG00000238268.2	turquoise
ENSG00000171729.9	grey
ENSG00000248516.1	yellow
ENSG00000180316.7	brown
ENSG00000099889.9	turquoise
ENSG00000260075.1	grey
ENSG00000177112.3	brown
ENSG00000005961.13	yellow
ENSG00000211812.1	grey
ENSG00000251429.1	green
ENSG00000243753.1	grey
ENSG00000211648.2	greenyellow
ENSG00000145244.7	grey
ENSG00000124785.4	grey
ENSG00000120903.6	yellow
ENSG00000236008.1	brown
ENSG00000184792.11	red
ENSG00000236304.1	yellow
ENSG00000232447.1	yellow
ENSG00000140682.14	yellow
ENSG00000133105.3	grey
ENSG00000104970.6	grey
ENSG00000211950.2	greenyellow
ENSG00000253549.1	red
ENSG00000241860.2	brown
ENSG00000183722.7	yellow
ENSG00000235105.1	red
ENSG00000186891.9	turquoise
ENSG00000260592.1	red
ENSG00000147862.10	yellow
ENSG00000178538.5	grey
ENSG00000163221.7	brown
ENSG00000236682.1	grey
ENSG00000164509.9	grey
ENSG00000166816.9	turquoise
ENSG00000262714.1	brown
ENSG00000206077.6	grey
ENSG00000237886.1	blue
ENSG00000237111.1	magenta
ENSG00000244479.2	grey
ENSG00000184838.10	yellow
ENSG00000157168.14	grey
ENSG00000143479.11	red
ENSG00000249992.1	yellow
ENSG00000251458.1	grey
ENSG00000254877.1	yellow
ENSG00000100336.13	grey
ENSG00000169715.10	grey
ENSG00000189068.5	grey
ENSG00000149131.11	cyan
ENSG00000136235.11	grey
ENSG00000101425.8	grey
ENSG00000272555.1	grey
ENSG00000227355.1	blue
ENSG00000273160.1	grey
ENSG00000249072.1	yellow
ENSG00000228463.4	grey
ENSG00000008516.12	brown
ENSG00000260078.3	brown
ENSG00000211896.2	greenyellow
ENSG00000241889.1	grey
ENSG00000160993.3	blue
ENSG00000261211.1	grey
ENSG00000270810.1	grey
ENSG00000254477.1	brown
ENSG00000231769.2	grey
ENSG00000185031.6	brown
ENSG00000086717.14	grey
ENSG00000099814.11	turquoise
ENSG00000254275.2	grey
ENSG00000151012.9	grey
ENSG00000110693.11	red
ENSG00000147804.5	turquoise
ENSG00000235290.1	grey
ENSG00000258082.1	brown
ENSG00000259715.1	grey
ENSG00000136634.5	grey
ENSG00000238152.2	grey
ENSG00000259881.1	blue
ENSG00000259717.1	grey
ENSG00000196355.2	grey
ENSG00000049247.9	grey
ENSG00000134287.5	yellow
ENSG00000211945.2	greenyellow
ENSG00000244437.1	greenyellow
ENSG00000142694.6	turquoise
ENSG00000091513.10	grey
ENSG00000211941.2	greenyellow
ENSG00000263563.1	red
ENSG00000211973.2	greenyellow
ENSG00000273123.1	yellow
ENSG00000127252.4	yellow
ENSG00000164877.14	turquoise
ENSG00000267060.1	yellow
ENSG00000236296.3	grey
ENSG00000124233.10	brown
ENSG00000135636.9	brown
ENSG00000168255.14	grey
ENSG00000227512.1	grey
ENSG00000103056.7	grey
ENSG00000156395.8	grey
ENSG00000144290.12	grey
ENSG00000182310.8	blue
ENSG00000137959.11	cyan
ENSG00000186827.6	turquoise
ENSG00000197540.3	turquoise
ENSG00000255325.2	yellow
ENSG00000170956.12	brown
ENSG00000269956.1	grey
ENSG00000171954.8	grey
ENSG00000142494.9	grey
ENSG00000228594.1	turquoise
ENSG00000259652.1	grey
ENSG00000261245.2	brown
ENSG00000186431.14	brown
ENSG00000267541.1	yellow
ENSG00000165617.10	grey
ENSG00000112320.7	magenta
ENSG00000173272.9	turquoise
ENSG00000161328.10	turquoise
ENSG00000185532.10	yellow
ENSG00000248485.1	grey
ENSG00000130702.9	turquoise
ENSG00000115112.7	grey
ENSG00000204577.7	blue
ENSG00000265293.2	grey
ENSG00000088881.16	turquoise
ENSG00000216775.2	grey
ENSG00000131686.10	grey
ENSG00000230537.1	pink
ENSG00000211670.2	grey
ENSG00000178146.9	brown
ENSG00000243679.1	turquoise
ENSG00000258521.1	grey
ENSG00000253394.1	yellow
ENSG00000223552.1	red
ENSG00000174038.8	grey
ENSG00000196557.6	turquoise
ENSG00000178404.5	grey
ENSG00000126262.4	brown
ENSG00000229191.1	grey
ENSG00000060138.8	red
ENSG00000220008.2	blue
ENSG00000211750.2	grey
ENSG00000143595.8	yellow
ENSG00000165644.6	turquoise
ENSG00000011028.9	red
ENSG00000226414.1	yellow
ENSG00000107317.7	turquoise
ENSG00000226822.1	grey
ENSG00000143320.4	grey
ENSG00000211679.2	greenyellow
ENSG00000211751.3	grey
ENSG00000116729.9	brown
ENSG00000181458.6	yellow
ENSG00000261000.1	grey
ENSG00000142089.11	blue
ENSG00000142621.15	grey
ENSG00000237276.4	red
ENSG00000188897.4	brown
ENSG00000211949.2	greenyellow
ENSG00000260286.1	grey
ENSG00000232372.1	brown
ENSG00000180340.5	blue
ENSG00000244734.2	red
ENSG00000197993.3	red
ENSG00000109265.8	yellow
ENSG00000232578.3	grey
ENSG00000170579.10	grey
ENSG00000150337.9	brown
ENSG00000119917.9	cyan
ENSG00000237683.5	blue
ENSG00000187922.9	magenta
ENSG00000188076.2	yellow
ENSG00000175602.2	turquoise
ENSG00000236345.1	brown
ENSG00000260645.1	grey
ENSG00000211814.1	grey
ENSG00000171051.4	brown
ENSG00000131187.5	grey
ENSG00000158966.9	grey
ENSG00000173338.8	blue
ENSG00000198598.2	turquoise
ENSG00000230454.1	grey
ENSG00000168824.10	grey
ENSG00000154611.10	grey
ENSG00000204815.4	red
ENSG00000164283.8	grey
ENSG00000154319.10	grey
ENSG00000264316.1	yellow
ENSG00000221962.3	grey
ENSG00000152952.7	yellow
ENSG00000226891.2	brown
ENSG00000133116.6	brown
ENSG00000117834.8	brown
ENSG00000178860.8	grey
ENSG00000082146.8	red
ENSG00000184113.8	yellow
ENSG00000266999.1	grey
ENSG00000189129.9	grey
ENSG00000197256.6	red
ENSG00000248166.1	green
ENSG00000251453.1	brown
ENSG00000260188.1	red
ENSG00000249437.3	brown
ENSG00000163520.9	turquoise
ENSG00000224796.1	grey
ENSG00000198756.6	grey
ENSG00000186889.5	yellow
ENSG00000177191.2	blue
ENSG00000232759.1	magenta
ENSG00000105928.9	grey
ENSG00000259225.2	grey
ENSG00000148346.7	yellow
ENSG00000185745.8	cyan
ENSG00000234506.1	brown
ENSG00000188316.9	grey
ENSG00000255028.1	grey
ENSG00000232663.2	yellow
ENSG00000104327.3	grey
ENSG00000102174.7	grey
ENSG00000272562.1	grey
ENSG00000154269.10	grey
ENSG00000217078.1	grey
ENSG00000211653.2	greenyellow
ENSG00000160716.4	grey
ENSG00000111052.3	brown
ENSG00000199004.1	green
ENSG00000253819.1	yellow
ENSG00000211947.2	greenyellow
ENSG00000255316.1	yellow
ENSG00000171659.9	grey
ENSG00000134824.9	grey
ENSG00000139410.10	turquoise
ENSG00000167608.7	grey
ENSG00000231233.1	brown
ENSG00000211745.3	grey
ENSG00000168913.6	turquoise
ENSG00000244255.1	grey
ENSG00000187775.12	brown
ENSG00000233796.1	turquoise
ENSG00000258546.1	brown
ENSG00000230753.1	grey
ENSG00000268119.1	red
ENSG00000266356.1	yellow
ENSG00000250254.1	grey
ENSG00000206341.6	grey
ENSG00000198336.5	red
ENSG00000075618.13	turquoise
ENSG00000112303.9	brown
ENSG00000245954.2	grey
ENSG00000248936.1	grey
ENSG00000237254.2	grey
ENSG00000228252.4	grey
ENSG00000184661.9	grey
ENSG00000128512.15	brown
ENSG00000100376.7	grey
ENSG00000142798.12	turquoise
ENSG00000172460.10	turquoise
ENSG00000214748.2	turquoise
ENSG00000211962.2	greenyellow
ENSG00000271670.1	grey
ENSG00000223534.1	grey
ENSG00000228651.1	yellow
ENSG00000184106.4	red
ENSG00000211897.3	greenyellow
ENSG00000211659.2	greenyellow
ENSG00000103196.7	brown
ENSG00000170866.7	grey
ENSG00000268047.1	grey
ENSG00000128253.9	grey
ENSG00000138061.7	brown
ENSG00000204677.6	grey
ENSG00000220785.3	blue
ENSG00000168772.9	grey
ENSG00000124091.5	grey
ENSG00000171552.8	red
ENSG00000177685.12	turquoise
ENSG00000172331.7	red
ENSG00000165659.12	brown
ENSG00000080007.6	grey
ENSG00000038945.10	green
ENSG00000136315.3	green
ENSG00000141096.4	grey
ENSG00000047597.5	red
ENSG00000230006.3	grey
ENSG00000211725.3	grey
ENSG00000242472.1	greenyellow
ENSG00000169083.11	grey
ENSG00000204424.8	yellow
ENSG00000238047.1	yellow
ENSG00000167780.7	grey
ENSG00000130413.11	grey
ENSG00000211660.3	greenyellow
ENSG00000205571.8	grey
ENSG00000134489.6	grey
ENSG00000166527.3	brown
ENSG00000271288.1	grey
ENSG00000103740.5	yellow
ENSG00000237803.1	brown
ENSG00000198019.8	green
ENSG00000273133.1	grey
ENSG00000226942.2	grey
ENSG00000070182.13	red
ENSG00000170180.15	red
ENSG00000211663.2	greenyellow
ENSG00000062282.10	brown
ENSG00000172264.12	magenta
ENSG00000136840.14	red
ENSG00000162490.6	grey
ENSG00000240890.2	brown
ENSG00000173040.8	grey
ENSG00000108852.10	grey
ENSG00000162398.7	pink
ENSG00000187621.10	magenta
ENSG00000211784.2	grey
ENSG00000124657.1	yellow
ENSG00000241560.1	grey
ENSG00000168917.8	grey
ENSG00000246100.3	grey
ENSG00000048462.6	greenyellow
ENSG00000074527.7	grey
ENSG00000233578.1	brown
ENSG00000211818.1	grey
ENSG00000182048.7	yellow
ENSG00000237438.2	grey
ENSG00000163430.5	yellow
ENSG00000090013.5	red
ENSG00000234902.2	grey
ENSG00000253519.1	grey
ENSG00000261471.1	brown
ENSG00000246448.2	yellow
ENSG00000203896.5	turquoise
ENSG00000117115.8	brown
ENSG00000263766.1	grey
ENSG00000183977.9	grey
ENSG00000259118.1	grey
ENSG00000166165.8	turquoise
ENSG00000177989.9	blue
ENSG00000180155.14	turquoise
ENSG00000212743.1	brown
ENSG00000183458.9	turquoise
ENSG00000116661.9	blue
ENSG00000211720.3	grey
ENSG00000123989.9	turquoise
ENSG00000137507.7	yellow
ENSG00000101470.5	yellow
ENSG00000166091.15	yellow
ENSG00000127586.12	turquoise
ENSG00000184500.10	yellow
ENSG00000244273.1	grey
ENSG00000250274.1	grey
ENSG00000142156.10	turquoise
ENSG00000079308.12	red
ENSG00000135549.10	grey
ENSG00000131969.10	brown
ENSG00000170485.12	grey
ENSG00000229031.1	yellow
ENSG00000136732.10	red
ENSG00000258486.2	blue
ENSG00000273319.1	grey
ENSG00000196862.8	grey
ENSG00000230773.2	grey
ENSG00000100024.10	grey
ENSG00000136237.14	grey
ENSG00000076706.10	grey
ENSG00000188372.10	grey
ENSG00000258227.2	brown
ENSG00000119950.16	red
ENSG00000267243.1	yellow
ENSG00000270210.1	brown
ENSG00000131355.10	brown
ENSG00000140961.8	blue
ENSG00000248727.1	grey
ENSG00000251215.1	grey
ENSG00000165626.12	grey
ENSG00000124098.9	red
ENSG00000250424.3	red
ENSG00000240041.1	greenyellow
ENSG00000185168.5	blue
ENSG00000147642.12	grey
ENSG00000256660.1	grey
ENSG00000211598.2	greenyellow
ENSG00000174776.6	grey
ENSG00000168062.5	cyan
ENSG00000114805.12	yellow
ENSG00000161677.7	turquoise
ENSG00000204614.4	yellow
ENSG00000089847.8	turquoise
ENSG00000211696.2	pink
ENSG00000139610.1	grey
ENSG00000227598.1	grey
ENSG00000010327.6	blue
ENSG00000105255.6	turquoise
ENSG00000228278.2	grey
ENSG00000235328.1	brown
ENSG00000160224.12	turquoise
ENSG00000262874.1	grey
ENSG00000049249.4	brown
ENSG00000152082.9	turquoise
ENSG00000149328.10	pink
ENSG00000211800.3	grey
ENSG00000151726.9	brown
ENSG00000188389.6	turquoise
ENSG00000091136.9	grey
ENSG00000111886.9	grey
ENSG00000205309.9	yellow
ENSG00000212084.2	brown
ENSG00000260641.1	grey
ENSG00000248429.1	green
ENSG00000168546.6	grey
ENSG00000175707.7	grey
ENSG00000112902.7	grey
ENSG00000117400.10	yellow
ENSG00000175746.4	grey
ENSG00000226450.2	turquoise
ENSG00000162366.3	red
ENSG00000167671.7	red
ENSG00000115594.7	brown
ENSG00000103253.13	turquoise
ENSG00000163898.5	yellow
ENSG00000100721.6	magenta
ENSG00000183570.12	grey
ENSG00000102145.9	red
ENSG00000106772.13	grey
ENSG00000213397.6	grey
ENSG00000254952.1	grey
ENSG00000105974.7	grey
ENSG00000211673.2	greenyellow
ENSG00000272449.1	turquoise
ENSG00000100505.9	grey
ENSG00000158428.3	blue
ENSG00000128266.7	yellow
ENSG00000259628.1	grey
ENSG00000156381.4	yellow
ENSG00000166402.4	grey
ENSG00000269619.1	brown
ENSG00000237719.1	brown
ENSG00000211966.2	greenyellow
ENSG00000065328.12	grey
ENSG00000156453.9	grey
ENSG00000258732.1	grey
ENSG00000211780.3	grey
ENSG00000071655.13	turquoise
ENSG00000272338.1	grey
ENSG00000264743.2	grey
ENSG00000249307.1	yellow
ENSG00000166947.7	red
ENSG00000105499.9	grey
ENSG00000090889.10	grey
ENSG00000137843.7	pink
ENSG00000167210.12	grey
ENSG00000231856.1	grey
ENSG00000154380.12	grey
ENSG00000154146.8	yellow
ENSG00000158856.13	red
ENSG00000132819.12	red
ENSG00000162745.6	grey
ENSG00000050730.11	pink
ENSG00000151789.5	yellow
ENSG00000271734.1	grey
ENSG00000147852.11	grey
ENSG00000223969.1	grey
ENSG00000262877.3	turquoise
ENSG00000130158.9	blue
ENSG00000137198.5	red
ENSG00000259114.1	red
ENSG00000127831.6	yellow
ENSG00000259869.1	yellow
ENSG00000269089.1	grey
ENSG00000179038.7	grey
ENSG00000196872.6	grey
ENSG00000186792.11	turquoise
ENSG00000229666.1	yellow
ENSG00000177990.7	grey
ENSG00000232637.3	grey
ENSG00000211593.2	greenyellow
ENSG00000225119.3	brown
ENSG00000188157.9	turquoise
ENSG00000163220.10	brown
ENSG00000230715.2	turquoise
ENSG00000154258.12	grey
ENSG00000217416.3	red
ENSG00000099985.3	blue
ENSG00000171159.4	turquoise
ENSG00000118307.14	grey
ENSG00000250486.2	grey
ENSG00000157890.13	grey
ENSG00000224137.1	magenta
ENSG00000104903.4	red
ENSG00000172403.6	grey
ENSG00000169744.8	grey
ENSG00000104951.11	blue
ENSG00000259540.1	grey
ENSG00000271821.1	brown
ENSG00000249806.1	grey
ENSG00000260423.1	grey
ENSG00000225101.3	brown
ENSG00000072163.14	turquoise
ENSG00000134780.5	turquoise
ENSG00000211817.2	grey
ENSG00000104833.6	grey
ENSG00000154914.12	grey
ENSG00000211806.2	blue
ENSG00000235419.1	grey
ENSG00000153347.5	yellow
ENSG00000152078.5	red
ENSG00000214846.4	green
ENSG00000164904.11	grey
ENSG00000182512.4	red
ENSG00000167995.11	brown
ENSG00000243466.1	greenyellow
ENSG00000227533.1	red
ENSG00000131203.8	grey
ENSG00000128218.7	magenta
ENSG00000228300.9	turquoise
ENSG00000182230.7	grey
ENSG00000101057.11	greenyellow
ENSG00000109099.9	grey
ENSG00000055732.8	grey
ENSG00000134548.5	yellow
ENSG00000230295.1	grey
ENSG00000251442.1	brown
ENSG00000173068.13	grey
ENSG00000166342.14	magenta
ENSG00000163833.6	grey
ENSG00000271151.1	grey
ENSG00000164308.12	grey
ENSG00000234572.1	magenta
ENSG00000182580.2	grey
ENSG00000092067.5	grey
ENSG00000172548.10	magenta
ENSG00000183960.4	magenta
ENSG00000170954.7	grey
ENSG00000197520.6	magenta
ENSG00000088992.13	red
ENSG00000169385.2	brown
ENSG00000253641.1	grey
ENSG00000050628.16	yellow
ENSG00000229585.4	grey
ENSG00000117399.9	grey
ENSG00000159339.9	brown
ENSG00000226243.1	grey
ENSG00000112232.8	magenta
ENSG00000004809.9	grey
ENSG00000268734.1	brown
ENSG00000211717.3	grey
ENSG00000214401.4	grey
ENSG00000022556.11	grey
ENSG00000211666.2	greenyellow
ENSG00000099804.4	red
ENSG00000211956.2	greenyellow
ENSG00000267654.1	grey
ENSG00000163554.7	red
ENSG00000246263.2	brown
ENSG00000233968.2	yellow
ENSG00000174885.8	blue
ENSG00000143452.11	brown
ENSG00000256427.1	grey
ENSG00000170509.7	grey
ENSG00000211782.2	grey
ENSG00000115290.5	yellow
ENSG00000198883.7	grey
ENSG00000163697.12	grey
ENSG00000225808.1	grey
ENSG00000196927.4	grey
ENSG00000134321.7	cyan
ENSG00000241351.1	greenyellow
ENSG00000187045.12	turquoise
ENSG00000123358.15	turquoise
ENSG00000211803.2	blue
ENSG00000185340.11	yellow
ENSG00000228852.2	grey
ENSG00000144485.6	turquoise
ENSG00000259065.1	grey
ENSG00000253293.3	grey
ENSG00000172927.3	yellow
ENSG00000263683.1	grey
ENSG00000226958.1	red
ENSG00000143847.11	grey
ENSG00000239951.1	greenyellow
ENSG00000125538.7	brown
ENSG00000215529.8	grey
ENSG00000254317.1	brown
ENSG00000205085.4	brown
ENSG00000177173.5	brown
ENSG00000271327.1	grey
ENSG00000165757.8	yellow
ENSG00000093009.5	grey
ENSG00000244723.3	turquoise
ENSG00000179388.8	grey
ENSG00000121570.8	grey
ENSG00000101412.9	yellow
ENSG00000231167.3	red
ENSG00000003436.10	yellow
ENSG00000272168.1	yellow
ENSG00000182389.14	grey
ENSG00000176788.7	brown
ENSG00000170209.4	grey
ENSG00000271580.1	grey
ENSG00000171189.12	grey
ENSG00000070731.5	brown
ENSG00000254709.2	greenyellow
ENSG00000231793.4	turquoise
ENSG00000214872.4	cyan
ENSG00000147117.7	grey
ENSG00000211792.2	grey
ENSG00000115423.14	green
ENSG00000123700.4	brown
ENSG00000114923.12	turquoise
ENSG00000174371.12	grey
ENSG00000270659.1	grey
ENSG00000261512.2	turquoise
ENSG00000170647.2	grey
ENSG00000180914.6	yellow
ENSG00000205307.6	turquoise
ENSG00000146530.7	grey
ENSG00000253626.2	grey
ENSG00000109956.8	pink
ENSG00000267895.1	grey
ENSG00000236397.2	yellow
ENSG00000232973.7	brown
ENSG00000232186.1	grey
ENSG00000092969.7	yellow
ENSG00000229436.1	green
ENSG00000185614.4	yellow
ENSG00000243637.1	yellow
ENSG00000153253.11	magenta
ENSG00000197272.2	blue
ENSG00000243970.1	grey
ENSG00000231789.2	grey
ENSG00000059915.12	turquoise
ENSG00000256433.1	brown
ENSG00000180875.4	grey
ENSG00000223855.1	yellow
ENSG00000170315.9	red
ENSG00000142949.12	yellow
ENSG00000133216.12	green
ENSG00000164124.6	green
ENSG00000256553.1	grey
ENSG00000129932.3	turquoise
ENSG00000169247.7	yellow
ENSG00000143546.5	brown
ENSG00000248791.1	green
ENSG00000215244.2	brown
ENSG00000185495.6	grey
ENSG00000125900.8	brown
ENSG00000157554.14	grey
ENSG00000188385.7	grey
ENSG00000175928.5	grey
ENSG00000211695.2	pink
ENSG00000187695.6	grey
ENSG00000103184.7	yellow
ENSG00000251578.1	grey
ENSG00000253651.1	grey
ENSG00000197766.3	blue
ENSG00000175352.6	grey
ENSG00000174844.10	grey
ENSG00000070019.3	brown
ENSG00000133069.10	red
ENSG00000242856.3	green
ENSG00000222009.4	grey
ENSG00000197599.8	turquoise
ENSG00000101230.5	grey
ENSG00000205639.5	yellow
ENSG00000233392.1	grey
ENSG00000213557.4	grey
ENSG00000248810.1	grey
ENSG00000211825.1	pink
ENSG00000233154.1	grey
ENSG00000273266.1	grey
ENSG00000138587.5	grey
ENSG00000183048.7	turquoise
ENSG00000176824.2	grey
ENSG00000167363.9	grey
ENSG00000110628.9	turquoise
ENSG00000250608.1	brown
ENSG00000198046.7	grey
ENSG00000164082.10	turquoise
ENSG00000007516.9	turquoise
ENSG00000000003.10	grey
ENSG00000251393.3	brown
ENSG00000082293.8	magenta
ENSG00000169902.9	brown
ENSG00000139567.8	grey
ENSG00000118432.11	grey
ENSG00000273032.1	grey
ENSG00000211594.2	greenyellow
ENSG00000160446.14	turquoise
ENSG00000172366.15	turquoise
ENSG00000250461.1	yellow
ENSG00000204767.3	grey
ENSG00000153012.7	grey
ENSG00000008441.12	red
ENSG00000095906.12	turquoise
ENSG00000164251.4	brown
ENSG00000261416.1	turquoise
ENSG00000225996.2	brown
ENSG00000138722.5	yellow
ENSG00000105352.6	brown
ENSG00000245008.3	yellow
ENSG00000178075.15	brown
ENSG00000229939.1	grey
ENSG00000197774.8	turquoise
ENSG00000224003.1	grey
ENSG00000238201.1	yellow
ENSG00000163701.14	grey
ENSG00000228655.2	grey
ENSG00000136231.9	yellow
ENSG00000268756.1	grey
ENSG00000228203.2	grey
ENSG00000162066.10	turquoise
ENSG00000166825.9	brown
ENSG00000171611.5	yellow
ENSG00000235257.4	yellow
ENSG00000230327.1	yellow
ENSG00000204613.6	red
ENSG00000272799.1	grey
ENSG00000184226.10	magenta
ENSG00000158106.8	turquoise
ENSG00000165731.13	grey
ENSG00000229808.1	brown
ENSG00000100373.5	blue
ENSG00000165886.4	blue
ENSG00000253368.3	grey
ENSG00000155659.10	green
ENSG00000177595.13	turquoise
ENSG00000173868.7	red
ENSG00000100678.14	yellow
ENSG00000103148.11	red
ENSG00000136383.6	grey
ENSG00000116883.8	grey
ENSG00000213600.2	grey
ENSG00000269942.1	grey
ENSG00000172771.7	grey
ENSG00000197208.5	brown
ENSG00000142173.10	turquoise
ENSG00000204323.5	yellow
ENSG00000229598.1	grey
ENSG00000198910.8	grey
ENSG00000235602.4	grey
ENSG00000171680.16	turquoise
ENSG00000110079.12	green
ENSG00000255443.1	grey
ENSG00000125740.9	grey
ENSG00000179082.3	grey
ENSG00000158352.11	yellow
ENSG00000221743.1	brown
ENSG00000171786.5	grey
ENSG00000135083.10	brown
ENSG00000198518.5	grey
ENSG00000102678.6	grey
ENSG00000227661.1	yellow
ENSG00000236263.1	brown
ENSG00000123219.8	grey
ENSG00000197461.9	yellow
ENSG00000204176.9	grey
ENSG00000264520.1	grey
ENSG00000007350.12	grey
ENSG00000146592.12	brown
ENSG00000006327.9	grey
ENSG00000112218.7	grey
ENSG00000140284.6	grey
ENSG00000073282.8	grey
ENSG00000225045.1	yellow
ENSG00000073792.11	red
ENSG00000079931.10	magenta
ENSG00000198876.8	red
ENSG00000165568.13	grey
ENSG00000176358.11	grey
ENSG00000112299.7	brown
ENSG00000175544.9	blue
ENSG00000135424.11	blue
ENSG00000138411.6	brown
ENSG00000182795.12	red
ENSG00000259856.1	grey
ENSG00000125534.5	turquoise
ENSG00000113249.8	grey
ENSG00000236946.2	grey
ENSG00000138829.6	brown
ENSG00000121594.7	grey
ENSG00000002745.8	magenta
ENSG00000150760.8	grey
ENSG00000146242.5	grey
ENSG00000233276.2	red
ENSG00000231062.1	grey
ENSG00000211898.3	magenta
ENSG00000150687.7	pink
ENSG00000147813.11	turquoise
ENSG00000213085.5	brown
ENSG00000179934.5	grey
ENSG00000114270.11	blue
ENSG00000029534.15	red
ENSG00000197530.8	turquoise
ENSG00000106366.7	yellow
ENSG00000120129.5	brown
ENSG00000261040.2	grey
ENSG00000211815.3	grey
ENSG00000198208.7	grey
ENSG00000228215.2	yellow
ENSG00000125122.10	turquoise
ENSG00000166667.8	grey
ENSG00000119922.7	cyan
ENSG00000177465.4	grey
ENSG00000163737.3	yellow
ENSG00000161911.7	yellow
ENSG00000227184.3	grey
ENSG00000124103.8	grey
ENSG00000273355.1	yellow
ENSG00000137757.6	brown
ENSG00000103199.9	blue
ENSG00000226752.3	grey
ENSG00000248712.3	blue
ENSG00000107281.5	turquoise
ENSG00000184545.6	brown
ENSG00000270028.1	yellow
ENSG00000211707.3	grey
ENSG00000185339.4	blue
ENSG00000163803.8	brown
ENSG00000128383.8	brown
ENSG00000154736.5	grey
ENSG00000145708.6	grey
ENSG00000152953.8	grey
ENSG00000235400.1	grey
ENSG00000179088.10	grey
ENSG00000004799.7	grey
ENSG00000145850.4	grey
ENSG00000227678.3	grey
ENSG00000197992.2	brown
ENSG00000255513.1	grey
ENSG00000129673.5	grey
ENSG00000063854.8	red
ENSG00000157734.9	magenta
ENSG00000140479.12	yellow
ENSG00000153208.12	green
ENSG00000261337.1	grey
ENSG00000102230.9	yellow
ENSG00000273448.1	grey
ENSG00000165309.9	yellow
ENSG00000259207.3	yellow
ENSG00000259205.2	grey
ENSG00000186205.8	brown
ENSG00000172572.6	yellow
ENSG00000231686.1	turquoise
ENSG00000100473.11	grey
ENSG00000183019.3	brown
ENSG00000204020.5	brown
ENSG00000214787.4	grey
ENSG00000156206.9	yellow
ENSG00000255958.1	grey
ENSG00000233025.1	grey
ENSG00000128165.7	grey
ENSG00000122543.6	grey
ENSG00000111788.9	grey
ENSG00000198959.7	red
ENSG00000185052.7	yellow
ENSG00000227329.2	grey
ENSG00000125726.6	grey
ENSG00000100450.8	pink
ENSG00000059728.6	brown
ENSG00000134508.8	grey
ENSG00000167123.14	pink
ENSG00000163736.3	yellow
ENSG00000125148.6	turquoise
ENSG00000172270.14	red
ENSG00000145107.11	pink
ENSG00000231507.1	grey
ENSG00000211790.2	grey
ENSG00000260051.1	turquoise
ENSG00000149557.8	pink
ENSG00000138669.5	grey
ENSG00000125730.12	grey
ENSG00000198719.7	turquoise
ENSG00000233387.1	grey
ENSG00000090530.5	grey
ENSG00000160191.13	grey
ENSG00000134545.9	grey
ENSG00000228601.1	brown
ENSG00000234425.1	grey
ENSG00000197465.9	red
ENSG00000197459.2	yellow
ENSG00000267934.1	grey
ENSG00000237542.1	yellow
ENSG00000267649.1	grey
ENSG00000149922.6	turquoise
ENSG00000158286.8	turquoise
ENSG00000266179.2	yellow
ENSG00000121753.8	turquoise
ENSG00000197646.6	grey
ENSG00000255306.1	grey
ENSG00000182489.7	grey
ENSG00000114631.10	grey
ENSG00000079385.17	brown
ENSG00000100726.10	turquoise
ENSG00000198829.5	yellow
ENSG00000159674.7	turquoise
ENSG00000214063.6	turquoise
ENSG00000268758.1	grey
ENSG00000180061.5	blue
ENSG00000224557.3	grey
ENSG00000265864.1	turquoise
ENSG00000160321.10	grey
ENSG00000165092.8	grey
ENSG00000225342.1	brown
ENSG00000186281.8	grey
ENSG00000185585.15	grey
ENSG00000129354.7	yellow
ENSG00000231682.1	grey
ENSG00000168916.11	brown
ENSG00000244682.3	grey
ENSG00000163735.6	yellow
ENSG00000213613.2	brown
ENSG00000175701.6	turquoise
ENSG00000002330.9	blue
ENSG00000167705.7	red
ENSG00000147454.9	red
ENSG00000181790.6	turquoise
ENSG00000250569.1	grey
ENSG00000185338.4	turquoise
ENSG00000237914.1	grey
ENSG00000260329.1	grey
ENSG00000163235.11	brown
ENSG00000242498.3	grey
ENSG00000179253.3	grey
ENSG00000184731.5	grey
ENSG00000157578.9	grey
ENSG00000243417.1	grey
ENSG00000185275.6	grey
ENSG00000198947.10	grey
ENSG00000116741.6	brown
ENSG00000183397.5	turquoise
ENSG00000183479.8	turquoise
ENSG00000187990.4	yellow
ENSG00000181634.7	grey
ENSG00000162733.12	grey
ENSG00000231993.1	grey
ENSG00000119333.7	turquoise
ENSG00000249685.1	grey
ENSG00000260302.1	grey
ENSG00000149798.3	blue
ENSG00000173578.6	grey
ENSG00000143226.9	brown
ENSG00000119535.13	brown
ENSG00000187474.4	grey
ENSG00000226794.1	yellow
ENSG00000159346.8	red
ENSG00000214357.4	yellow
ENSG00000169435.9	grey
ENSG00000231329.3	grey
ENSG00000137460.4	red
ENSG00000225964.1	red
ENSG00000143297.14	magenta
ENSG00000267342.1	turquoise
ENSG00000256673.1	grey
ENSG00000185596.12	turquoise
ENSG00000005513.9	grey
ENSG00000175518.6	grey
ENSG00000268172.1	grey
ENSG00000159713.6	blue
ENSG00000262039.1	grey
ENSG00000273243.1	grey
ENSG00000204872.2	yellow
ENSG00000230091.2	grey
ENSG00000235724.4	grey
ENSG00000257800.1	grey
ENSG00000018280.12	blue
ENSG00000183508.4	red
ENSG00000143185.3	pink
ENSG00000198832.6	turquoise
ENSG00000110811.15	turquoise
ENSG00000160781.11	blue
ENSG00000075218.14	grey
ENSG00000259116.1	grey
ENSG00000167601.7	grey
ENSG00000186806.5	grey
ENSG00000272468.1	yellow
ENSG00000221821.2	turquoise
ENSG00000100225.13	red
ENSG00000163251.3	grey
ENSG00000136449.9	grey
ENSG00000256582.1	grey
ENSG00000003249.9	grey
ENSG00000103534.12	red
ENSG00000254910.1	turquoise
ENSG00000238228.1	grey
ENSG00000153291.11	grey
ENSG00000055118.10	red
ENSG00000013573.12	grey
ENSG00000187796.9	blue
ENSG00000230148.4	grey
ENSG00000151948.7	brown
ENSG00000143476.13	grey
ENSG00000259674.1	grey
ENSG00000269227.1	grey
ENSG00000129968.11	turquoise
ENSG00000211899.3	magenta
ENSG00000101460.8	blue
ENSG00000112812.11	grey
ENSG00000073737.12	brown
ENSG00000268521.1	grey
ENSG00000167549.14	grey
ENSG00000011105.7	yellow
ENSG00000136010.9	grey
ENSG00000198865.5	grey
ENSG00000128438.6	grey
ENSG00000159239.7	turquoise
ENSG00000070526.10	grey
ENSG00000114378.12	grey
ENSG00000160113.5	turquoise
ENSG00000111666.6	red
ENSG00000099849.10	turquoise
ENSG00000162433.10	grey
ENSG00000085831.11	red
ENSG00000164403.10	grey
ENSG00000170074.15	grey
ENSG00000037280.11	turquoise
ENSG00000176978.9	turquoise
ENSG00000065621.10	grey
ENSG00000120341.14	grey
ENSG00000250155.1	grey
ENSG00000273218.1	grey
ENSG00000125864.7	pink
ENSG00000179978.10	brown
ENSG00000177469.12	grey
ENSG00000230084.1	grey
ENSG00000179526.12	red
ENSG00000128641.13	magenta
ENSG00000166523.3	brown
ENSG00000166035.6	yellow
ENSG00000267990.1	grey
ENSG00000233306.2	pink
ENSG00000130489.8	blue
ENSG00000178033.5	yellow
ENSG00000155966.9	grey
ENSG00000228663.1	grey
ENSG00000271913.1	grey
ENSG00000119636.11	red
ENSG00000211807.3	grey
ENSG00000211701.2	grey
ENSG00000134463.10	blue
ENSG00000260844.2	yellow
ENSG00000128805.10	grey
ENSG00000159761.10	turquoise
ENSG00000184956.11	grey
ENSG00000090659.13	grey
ENSG00000135519.6	turquoise
ENSG00000211779.3	blue
ENSG00000242198.1	grey
ENSG00000270672.1	yellow
ENSG00000211753.2	grey
ENSG00000228063.1	yellow
ENSG00000205038.7	yellow
ENSG00000176170.9	yellow
ENSG00000103326.6	turquoise
ENSG00000224861.1	red
ENSG00000211820.1	grey
ENSG00000121933.13	brown
ENSG00000256039.1	pink
ENSG00000053108.12	grey
ENSG00000197405.3	brown
ENSG00000260306.1	grey
ENSG00000158488.11	grey
ENSG00000230280.2	grey
ENSG00000236772.1	grey
ENSG00000211595.2	greenyellow
ENSG00000135451.8	grey
ENSG00000203797.5	grey
ENSG00000107872.8	turquoise
ENSG00000232125.2	yellow
ENSG00000196368.4	grey
ENSG00000242553.1	grey
ENSG00000240875.1	grey
ENSG00000215513.7	turquoise
ENSG00000158714.6	grey
ENSG00000229604.2	yellow
ENSG00000259315.1	grey
ENSG00000171222.6	turquoise
ENSG00000224596.3	grey
ENSG00000073350.9	turquoise
ENSG00000126787.8	grey
ENSG00000171217.5	grey
ENSG00000117791.11	grey
ENSG00000118514.9	grey
ENSG00000137962.8	green
ENSG00000162620.11	grey
ENSG00000173930.8	blue
ENSG00000130812.6	blue
ENSG00000196584.2	grey
ENSG00000197785.9	turquoise
ENSG00000258926.1	grey
ENSG00000173110.6	brown
ENSG00000272240.1	grey
ENSG00000159214.8	grey
ENSG00000100263.9	turquoise
ENSG00000113916.13	brown
ENSG00000177494.5	grey
ENSG00000234184.1	grey
ENSG00000223921.1	yellow
ENSG00000101004.10	grey
ENSG00000257261.1	grey
ENSG00000111254.3	grey
ENSG00000165555.5	grey
ENSG00000088826.13	yellow
ENSG00000232196.2	yellow
ENSG00000224730.1	blue
ENSG00000105641.3	grey
ENSG00000017483.10	red
ENSG00000273179.1	turquoise
ENSG00000183426.11	grey
ENSG00000231128.1	grey
ENSG00000217275.2	yellow
ENSG00000249849.1	grey
ENSG00000171223.4	blue
ENSG00000099250.13	grey
ENSG00000211801.3	blue
ENSG00000162407.8	grey
ENSG00000271869.1	blue
ENSG00000211809.2	grey
ENSG00000185347.13	turquoise
ENSG00000241134.2	grey
ENSG00000224307.1	brown
ENSG00000223519.3	yellow
ENSG00000169607.8	grey
ENSG00000111837.7	brown
ENSG00000240497.2	yellow
ENSG00000151320.6	grey
ENSG00000273472.1	magenta
ENSG00000266402.2	blue
ENSG00000129595.8	pink
ENSG00000162078.7	grey
ENSG00000180509.7	brown
ENSG00000196358.6	blue
ENSG00000074660.11	blue
ENSG00000168477.13	turquoise
ENSG00000224126.2	turquoise
ENSG00000126005.11	grey
ENSG00000186047.9	brown
ENSG00000106976.14	yellow
ENSG00000129757.8	grey
ENSG00000131591.13	turquoise
ENSG00000140807.4	grey
ENSG00000124920.9	grey
ENSG00000105711.6	yellow
ENSG00000140939.10	grey
ENSG00000174607.6	magenta
ENSG00000173825.6	grey
ENSG00000267136.1	grey
ENSG00000042832.7	grey
ENSG00000074219.9	grey
ENSG00000265845.2	grey
ENSG00000269191.1	grey
ENSG00000260487.1	grey
ENSG00000136819.10	red
ENSG00000114948.8	grey
ENSG00000124721.13	grey
ENSG00000241666.2	grey
ENSG00000178726.6	brown
ENSG00000187134.8	grey
ENSG00000171714.10	grey
ENSG00000165655.14	grey
[truncated: 12,950 more rows]

## Sheet: MAM
geneName	cluster_id
ENSG00000229807.5	tan
ENSG00000114374.8	tan
ENSG00000131002.7	tan
ENSG00000012817.11	tan
ENSG00000129824.11	tan
ENSG00000183878.11	tan
ENSG00000067048.12	tan
ENSG00000067646.7	tan
ENSG00000198692.5	tan
ENSG00000233864.3	tan
ENSG00000176728.3	tan
ENSG00000165246.8	tan
ENSG00000214263.2	grey
ENSG00000099725.10	tan
ENSG00000260197.1	tan
ENSG00000099715.10	tan
ENSG00000204792.2	grey
ENSG00000229236.1	tan
ENSG00000134184.8	grey
ENSG00000249072.1	grey
ENSG00000184674.8	grey
ENSG00000230836.1	grey
ENSG00000250982.2	grey
ENSG00000231535.1	tan
ENSG00000166415.10	grey
ENSG00000217896.2	tan
ENSG00000226958.1	grey
ENSG00000228411.1	tan
ENSG00000241859.2	tan
ENSG00000197582.5	grey
ENSG00000255633.3	grey
ENSG00000154620.5	tan
ENSG00000214776.5	grey
ENSG00000181092.5	black
ENSG00000075673.7	grey
ENSG00000226278.1	grey
ENSG00000273018.1	grey
ENSG00000092377.9	tan
ENSG00000233070.1	tan
ENSG00000230847.4	grey
ENSG00000237541.3	grey
ENSG00000213058.3	grey
ENSG00000211895.3	grey
ENSG00000225784.5	grey
ENSG00000256618.1	grey
ENSG00000189266.7	grey
ENSG00000229336.1	grey
ENSG00000184206.7	grey
ENSG00000269028.2	grey
ENSG00000211896.2	grey
ENSG00000226555.1	tan
ENSG00000256045.1	grey
ENSG00000229308.1	tan
ENSG00000271043.1	grey
ENSG00000251504.1	magenta
ENSG00000176681.10	grey
ENSG00000213025.2	grey
ENSG00000204644.5	grey
ENSG00000273295.1	grey
ENSG00000255823.1	grey
ENSG00000227308.2	grey
ENSG00000241168.1	grey
ENSG00000254353.1	grey
ENSG00000112246.5	grey
ENSG00000228078.1	grey
ENSG00000125740.9	grey60
ENSG00000196091.8	grey
ENSG00000232653.4	grey
ENSG00000234665.4	grey
ENSG00000170419.6	tan
ENSG00000189223.9	grey
ENSG00000187288.6	black
ENSG00000259884.1	grey60
ENSG00000215559.4	grey
ENSG00000258602.1	grey
ENSG00000211899.3	grey
ENSG00000124253.9	black
ENSG00000227097.4	grey
ENSG00000250658.1	grey
ENSG00000166509.6	grey
ENSG00000163737.3	pink
ENSG00000270672.1	grey
ENSG00000217179.1	tan
ENSG00000179455.6	grey
ENSG00000170290.3	lightgreen
ENSG00000229238.3	tan
ENSG00000170323.4	black
ENSG00000109272.3	pink
ENSG00000163736.3	pink
ENSG00000152192.6	grey
ENSG00000183778.13	grey
ENSG00000141255.8	grey
ENSG00000188234.9	grey
ENSG00000196436.7	grey
ENSG00000133063.11	grey
ENSG00000232111.1	grey
ENSG00000270188.1	grey
ENSG00000007062.7	grey
ENSG00000170820.7	grey
ENSG00000228695.5	grey
ENSG00000175445.10	black
ENSG00000152910.14	grey
ENSG00000166819.7	black
ENSG00000258395.1	grey
ENSG00000231106.2	grey
ENSG00000163221.7	pink
ENSG00000185304.12	grey
ENSG00000174226.4	grey
ENSG00000165810.12	black
ENSG00000173432.6	black
ENSG00000186676.3	grey
ENSG00000133048.8	grey
ENSG00000101306.6	grey
ENSG00000167588.8	black
ENSG00000181333.11	grey
ENSG00000211598.2	grey
ENSG00000186847.5	magenta
ENSG00000206172.4	pink
ENSG00000081479.8	grey
ENSG00000164509.9	magenta
ENSG00000211897.3	grey
ENSG00000162782.11	grey
ENSG00000163576.13	grey
ENSG00000215414.3	tan
ENSG00000213088.5	black
ENSG00000177324.9	pink
ENSG00000164393.4	grey
ENSG00000224769.1	grey
ENSG00000101349.12	magenta
ENSG00000160862.8	black
ENSG00000132465.6	grey
ENSG00000211893.3	grey
ENSG00000092054.12	grey
ENSG00000230880.2	grey
ENSG00000225282.1	grey
ENSG00000254709.2	grey
ENSG00000228252.4	grey
ENSG00000141161.7	tan
ENSG00000151365.2	black
ENSG00000143546.5	pink
ENSG00000233651.2	grey
ENSG00000228216.1	grey
ENSG00000170345.5	grey60
ENSG00000141433.8	grey
ENSG00000176194.13	black
ENSG00000156738.13	pink
ENSG00000265185.2	grey
ENSG00000004939.9	pink
ENSG00000125618.12	grey
ENSG00000188536.8	pink
ENSG00000205212.3	grey
ENSG00000258820.1	grey60
ENSG00000163464.7	pink
ENSG00000163735.6	pink
ENSG00000213934.5	grey
ENSG00000181374.3	purple
ENSG00000188257.6	midnightblue
ENSG00000163421.4	pink
ENSG00000254465.1	grey
ENSG00000132639.8	grey
ENSG00000112175.6	black
ENSG00000093134.9	pink
ENSG00000198729.4	lightgreen
ENSG00000146276.7	grey
ENSG00000153165.14	grey
ENSG00000159713.6	lightgreen
ENSG00000146352.8	lightgreen
ENSG00000256222.1	grey
ENSG00000239776.2	grey
ENSG00000236758.1	magenta
ENSG00000005961.13	pink
ENSG00000166426.7	grey
ENSG00000172137.14	black
ENSG00000171049.8	pink
ENSG00000118785.9	grey
ENSG00000163331.6	grey
ENSG00000159208.11	grey
ENSG00000186529.10	pink
ENSG00000138152.7	grey
ENSG00000159339.9	pink
ENSG00000224976.2	grey
ENSG00000116833.9	black
ENSG00000116690.7	lightgreen
ENSG00000134817.9	black
ENSG00000172061.7	lightgreen
ENSG00000189343.6	grey
ENSG00000181234.8	black
ENSG00000131355.10	pink
ENSG00000197253.9	grey
ENSG00000173452.9	grey
ENSG00000144115.12	grey
ENSG00000171495.12	grey
ENSG00000240563.1	grey
ENSG00000229754.1	pink
ENSG00000165682.10	pink
ENSG00000185818.7	black
ENSG00000231289.1	grey
ENSG00000244734.2	pink
ENSG00000111057.6	grey
ENSG00000163220.10	pink
ENSG00000229621.1	magenta
ENSG00000147588.6	grey
ENSG00000237268.2	grey
ENSG00000136929.8	pink
ENSG00000230267.3	grey
ENSG00000232196.2	grey
ENSG00000162877.8	grey
ENSG00000223414.2	grey
ENSG00000232629.4	grey
ENSG00000106852.11	black
ENSG00000183036.6	grey
ENSG00000126262.4	pink
ENSG00000180871.3	pink
ENSG00000203837.4	grey
ENSG00000103569.5	pink
ENSG00000088882.7	grey
ENSG00000137441.7	grey
ENSG00000215808.2	grey
ENSG00000115665.4	grey
ENSG00000115705.16	black
ENSG00000188848.11	grey
ENSG00000137699.12	grey
ENSG00000165023.5	grey
ENSG00000262074.3	grey
ENSG00000231345.3	grey
ENSG00000123405.9	pink
ENSG00000187010.14	grey
ENSG00000132854.14	black
ENSG00000170421.7	grey
ENSG00000231204.1	magenta
ENSG00000180772.6	grey
ENSG00000272053.1	pink
ENSG00000136244.7	grey60
ENSG00000237992.1	grey
ENSG00000187116.9	pink
ENSG00000187398.7	grey
ENSG00000171502.10	grey
ENSG00000203849.6	grey
ENSG00000182851.2	black
ENSG00000128383.8	pink
ENSG00000158571.6	black
ENSG00000101162.3	pink
ENSG00000167644.7	grey
ENSG00000165973.13	grey
ENSG00000162747.5	pink
ENSG00000167941.2	grey
ENSG00000186832.4	grey
ENSG00000161896.6	tan
ENSG00000133636.6	black
ENSG00000054803.3	grey
ENSG00000163873.5	grey
ENSG00000158887.11	grey
ENSG00000205038.7	grey
ENSG00000197057.4	greenyellow
ENSG00000134762.12	grey
ENSG00000235358.1	grey
ENSG00000197261.7	black
ENSG00000145681.6	magenta
ENSG00000260230.2	grey
ENSG00000110427.10	grey
ENSG00000164308.12	grey
ENSG00000006071.7	grey
ENSG00000038295.3	black
ENSG00000158578.14	pink
ENSG00000152932.6	black
ENSG00000115523.12	pink
ENSG00000235535.3	grey
ENSG00000161911.7	pink
ENSG00000169429.6	grey60
ENSG00000064787.8	grey
ENSG00000234597.1	grey
ENSG00000260078.3	pink
ENSG00000173391.4	greenyellow
ENSG00000232953.1	grey
ENSG00000037280.11	black
ENSG00000007908.11	grey
ENSG00000228561.2	grey
ENSG00000222040.3	grey
ENSG00000259687.1	grey60
ENSG00000162669.11	grey
ENSG00000154529.10	grey
ENSG00000160161.5	grey
ENSG00000170160.12	grey
ENSG00000159167.7	black
ENSG00000160654.5	pink
ENSG00000138039.10	grey
ENSG00000162722.8	pink
ENSG00000262202.3	grey
ENSG00000149124.6	black
ENSG00000105650.17	grey
ENSG00000230648.1	grey
ENSG00000152785.6	grey
ENSG00000019169.9	grey
ENSG00000186466.4	black
ENSG00000092009.6	grey
ENSG00000260075.1	grey
ENSG00000064886.9	grey
ENSG00000163631.12	grey
ENSG00000130208.5	grey
ENSG00000145113.17	grey
ENSG00000167286.5	pink
ENSG00000138944.7	grey
ENSG00000214456.4	black
ENSG00000129277.9	grey60
ENSG00000101307.11	pink
ENSG00000259395.1	grey
ENSG00000169245.4	grey
ENSG00000228696.4	grey
ENSG00000115648.9	black
ENSG00000012223.8	grey
ENSG00000100450.8	pink
ENSG00000133317.10	black
ENSG00000225286.1	grey
ENSG00000108244.12	pink
ENSG00000198851.5	pink
ENSG00000227184.3	grey
ENSG00000007314.7	black
ENSG00000163618.13	tan
ENSG00000085265.6	pink
ENSG00000233005.1	magenta
ENSG00000159387.7	black
ENSG00000153303.12	magenta
ENSG00000241213.1	grey
ENSG00000174697.4	black
ENSG00000223534.1	grey
ENSG00000230850.3	grey
ENSG00000172236.12	grey
ENSG00000068781.16	grey
ENSG00000100985.7	grey
ENSG00000242120.2	grey
ENSG00000109158.6	grey
ENSG00000140600.12	magenta
ENSG00000149090.7	purple
ENSG00000258779.2	grey
ENSG00000179141.5	magenta
ENSG00000176204.9	grey
ENSG00000171345.9	grey
ENSG00000156269.4	tan
ENSG00000264570.1	grey
ENSG00000174837.10	pink
ENSG00000138829.6	grey
ENSG00000168398.5	purple
ENSG00000100448.3	grey
ENSG00000102837.6	grey
ENSG00000073861.2	pink
ENSG00000108551.4	black
ENSG00000172322.9	pink
ENSG00000213494.5	black
ENSG00000253615.1	grey
ENSG00000134339.4	grey
ENSG00000163519.9	pink
ENSG00000183918.10	pink
ENSG00000138207.8	black
ENSG00000242728.1	grey
ENSG00000180785.8	magenta
ENSG00000123496.3	grey
ENSG00000104313.13	black
ENSG00000165480.11	grey
ENSG00000008516.12	pink
ENSG00000215428.2	grey
ENSG00000121207.7	grey
ENSG00000100302.6	grey
ENSG00000113088.5	grey
ENSG00000111788.9	grey
ENSG00000266891.1	grey
ENSG00000213886.3	grey
ENSG00000124743.5	black
ENSG00000152208.7	tan
ENSG00000196533.6	grey
ENSG00000101447.9	grey
ENSG00000156219.12	grey
ENSG00000159307.14	grey
ENSG00000249790.2	grey
ENSG00000147138.1	pink
ENSG00000147869.4	grey
ENSG00000152672.3	grey
ENSG00000012124.10	grey
ENSG00000169884.9	grey
ENSG00000150394.9	magenta
ENSG00000115085.9	pink
ENSG00000172554.7	black
ENSG00000146285.9	pink
ENSG00000090104.7	grey60
ENSG00000101280.6	magenta
ENSG00000270975.1	blue
ENSG00000104267.5	pink
ENSG00000113296.10	lightgreen
ENSG00000158050.4	grey60
ENSG00000261330.1	grey
ENSG00000223492.1	black
ENSG00000211772.4	pink
ENSG00000004846.12	grey
ENSG00000071909.14	grey
ENSG00000269945.1	grey
ENSG00000227507.2	pink
ENSG00000125851.5	grey
ENSG00000143632.10	red
ENSG00000245164.2	pink
ENSG00000231703.2	black
ENSG00000166923.6	grey
ENSG00000120251.14	magenta
ENSG00000225278.3	grey
ENSG00000009950.11	black
ENSG00000161649.8	black
ENSG00000226430.3	grey
ENSG00000167434.5	black
ENSG00000164879.6	grey
ENSG00000103257.4	grey
ENSG00000255418.1	grey
ENSG00000236818.1	grey
ENSG00000183542.4	grey
ENSG00000162894.7	pink
ENSG00000133454.11	magenta
ENSG00000013725.10	grey
ENSG00000228549.2	grey
ENSG00000185352.7	grey
ENSG00000135114.8	grey
ENSG00000123358.15	grey60
ENSG00000149534.4	grey
ENSG00000006128.7	grey
ENSG00000162551.9	pink
ENSG00000174899.6	grey
ENSG00000115590.9	pink
ENSG00000153563.11	grey
ENSG00000167676.3	black
ENSG00000100453.8	pink
ENSG00000223438.1	grey
ENSG00000172673.6	pink
ENSG00000198203.5	grey
ENSG00000267313.2	grey
ENSG00000124731.8	pink
ENSG00000124203.5	pink
ENSG00000160180.14	black
ENSG00000140379.7	pink
ENSG00000127074.10	grey
ENSG00000259205.2	grey
ENSG00000196104.6	grey
ENSG00000214940.4	grey
ENSG00000105205.6	pink
ENSG00000105989.4	lightgreen
ENSG00000232692.1	black
ENSG00000135144.3	black
ENSG00000242142.1	grey
ENSG00000105374.5	pink
ENSG00000153234.9	grey60
ENSG00000232274.2	grey
ENSG00000169442.4	grey
ENSG00000137077.3	black
ENSG00000234176.1	grey
ENSG00000173868.7	pink
ENSG00000142149.4	grey
ENSG00000152591.8	grey
ENSG00000229367.1	grey
ENSG00000261441.1	grey
ENSG00000138669.5	grey
ENSG00000196684.8	pink
ENSG00000140287.6	grey
ENSG00000151948.7	pink
ENSG00000184293.3	grey
ENSG00000182866.12	pink
ENSG00000130477.10	grey
ENSG00000165985.8	grey
ENSG00000229604.2	lightyellow
ENSG00000100191.4	grey
ENSG00000153002.7	black
ENSG00000142405.17	pink
ENSG00000165269.8	black
ENSG00000006075.11	grey60
ENSG00000115607.5	pink
ENSG00000187634.6	grey
ENSG00000120057.4	grey
ENSG00000205611.3	tan
ENSG00000198336.5	grey
ENSG00000230715.2	turquoise
ENSG00000169248.8	grey
ENSG00000125538.7	grey60
ENSG00000165509.9	grey
ENSG00000143001.4	grey
ENSG00000234109.1	grey
ENSG00000250708.1	magenta
ENSG00000260318.1	grey
ENSG00000218052.4	grey
ENSG00000128268.11	black
ENSG00000171246.5	grey
ENSG00000261573.1	pink
ENSG00000162543.5	grey
ENSG00000110628.9	grey
ENSG00000267299.1	grey60
ENSG00000100351.12	pink
ENSG00000078549.10	black
ENSG00000153898.8	grey
ENSG00000108018.11	grey
ENSG00000172995.12	grey
ENSG00000164035.5	black
ENSG00000226864.1	grey
ENSG00000176945.12	grey
ENSG00000229018.4	grey
ENSG00000215030.4	grey
ENSG00000240089.2	grey
ENSG00000198910.8	grey
ENSG00000268355.1	grey
ENSG00000168685.10	pink
ENSG00000224609.2	grey
ENSG00000248544.2	grey
ENSG00000136267.9	grey
ENSG00000163993.6	grey
ENSG00000255198.3	grey
ENSG00000112559.9	black
ENSG00000116824.4	pink
ENSG00000163554.7	grey
ENSG00000170627.5	grey
ENSG00000225490.1	tan
ENSG00000212939.2	grey
ENSG00000103313.7	pink
ENSG00000258871.1	magenta
ENSG00000163687.9	black
ENSG00000131401.7	grey
ENSG00000269783.1	grey
ENSG00000137860.7	grey
ENSG00000125910.4	grey
ENSG00000099194.5	black
ENSG00000230615.2	grey
ENSG00000259477.1	grey
ENSG00000132702.8	grey
ENSG00000185904.7	grey
ENSG00000236266.1	grey
ENSG00000236624.4	grey
ENSG00000187624.7	grey
ENSG00000006747.10	grey
ENSG00000169181.8	magenta
ENSG00000227467.3	grey
ENSG00000163762.2	black
ENSG00000213981.4	grey
ENSG00000182674.5	grey
ENSG00000184682.5	grey
ENSG00000255495.1	grey
ENSG00000259433.2	grey
ENSG00000161958.6	grey
ENSG00000180739.12	grey
ENSG00000198502.5	grey
ENSG00000167680.11	grey
ENSG00000206579.7	grey
ENSG00000272971.1	grey
ENSG00000119508.13	grey
ENSG00000232415.1	turquoise
ENSG00000065325.8	grey
ENSG00000172247.3	grey
ENSG00000131203.8	grey
ENSG00000116785.9	grey
ENSG00000196549.6	greenyellow
ENSG00000149972.6	magenta
ENSG00000162761.10	purple
ENSG00000196581.6	black
ENSG00000162739.9	pink
ENSG00000147168.8	pink
ENSG00000142178.7	grey
ENSG00000257017.4	grey
ENSG00000254923.1	grey
ENSG00000267373.1	grey
ENSG00000265206.2	greenyellow
ENSG00000255040.1	grey
ENSG00000170558.4	magenta
ENSG00000188869.8	grey
ENSG00000164687.6	black
ENSG00000272512.1	grey
ENSG00000118004.13	grey
ENSG00000150893.9	grey
ENSG00000079435.5	black
ENSG00000110848.4	grey60
ENSG00000155816.15	grey
ENSG00000226133.1	grey
ENSG00000198633.6	grey
ENSG00000176049.11	grey
ENSG00000101255.6	grey
ENSG00000127152.13	pink
ENSG00000101187.11	grey
ENSG00000138755.5	grey
ENSG00000132938.14	magenta
ENSG00000225670.3	purple
ENSG00000137868.14	grey
ENSG00000230255.1	grey
ENSG00000226604.2	grey
ENSG00000185518.7	black
ENSG00000218730.1	grey
ENSG00000198597.4	grey
ENSG00000188729.2	grey
ENSG00000262810.1	blue
ENSG00000248810.1	grey
ENSG00000135218.13	black
ENSG00000147113.12	black
ENSG00000121871.3	grey
ENSG00000243197.3	grey
ENSG00000077009.9	grey
ENSG00000261471.1	grey
ENSG00000254319.1	grey
ENSG00000148677.6	grey
ENSG00000178814.11	grey
ENSG00000226197.2	grey
ENSG00000169271.1	grey
ENSG00000188803.10	grey
ENSG00000082482.9	purple
ENSG00000256657.1	grey
ENSG00000183671.8	grey
ENSG00000102575.6	grey
ENSG00000186074.14	pink
ENSG00000272327.1	grey
ENSG00000060709.9	grey
ENSG00000257599.1	grey
ENSG00000117707.11	black
ENSG00000041353.5	pink
ENSG00000226202.2	grey
ENSG00000211829.2	grey
ENSG00000134548.5	black
ENSG00000026751.12	pink
ENSG00000169224.8	grey
ENSG00000240435.2	blue
ENSG00000122025.10	greenyellow
ENSG00000250169.1	lightyellow
ENSG00000160307.5	black
ENSG00000162772.12	grey
ENSG00000141750.6	grey
ENSG00000166473.12	grey
ENSG00000131771.9	grey
ENSG00000138792.5	black
ENSG00000168421.8	pink
ENSG00000183914.10	grey
ENSG00000253595.1	grey
ENSG00000186451.1	grey
ENSG00000197822.6	grey
ENSG00000145649.7	pink
ENSG00000175643.7	grey
ENSG00000138615.4	purple
ENSG00000158825.5	grey
ENSG00000198374.3	grey
ENSG00000266383.1	grey
ENSG00000099849.10	grey
ENSG00000257256.1	grey
ENSG00000141576.10	black
ENSG00000173406.11	grey
ENSG00000229246.1	grey
ENSG00000183960.4	grey
ENSG00000259520.1	grey
ENSG00000089250.14	grey
ENSG00000271034.1	grey
ENSG00000184471.6	grey
ENSG00000233970.1	grey
ENSG00000253869.1	grey
ENSG00000172005.6	grey
ENSG00000204807.1	grey
ENSG00000183807.6	grey
ENSG00000216906.2	grey
ENSG00000256250.1	grey
ENSG00000161405.12	pink
ENSG00000236946.2	grey
ENSG00000215720.4	blue
ENSG00000256316.1	grey
ENSG00000056998.14	black
ENSG00000165272.10	grey
ENSG00000244301.1	grey
ENSG00000162460.6	grey
ENSG00000096996.11	grey
ENSG00000183048.7	grey
ENSG00000141682.11	grey60
ENSG00000145824.8	purple
ENSG00000162706.8	purple
ENSG00000064201.11	grey
ENSG00000163293.7	grey
ENSG00000264462.1	grey
ENSG00000257040.1	magenta
ENSG00000136689.14	grey
ENSG00000204632.7	grey
ENSG00000187957.7	magenta
ENSG00000143520.6	grey
ENSG00000232768.1	grey
ENSG00000171873.6	grey
ENSG00000153820.8	grey
ENSG00000145107.11	grey
ENSG00000136490.4	grey
ENSG00000124693.2	grey
ENSG00000257322.1	grey
ENSG00000128342.4	grey
ENSG00000264083.1	blue
ENSG00000104974.6	pink
ENSG00000258637.1	grey
ENSG00000150045.7	grey
ENSG00000169783.8	grey
ENSG00000204071.5	magenta
ENSG00000226115.1	grey
ENSG00000126368.5	grey
ENSG00000262248.1	grey
ENSG00000255400.1	grey
ENSG00000236908.2	grey
ENSG00000264146.1	grey
ENSG00000272568.1	grey
ENSG00000196890.3	grey
ENSG00000088992.13	grey
ENSG00000163751.3	grey
ENSG00000248290.1	grey
ENSG00000135426.10	pink
ENSG00000237438.2	grey
ENSG00000157766.11	grey
ENSG00000232375.1	grey
ENSG00000203437.3	grey
ENSG00000180644.6	pink
ENSG00000170775.2	magenta
ENSG00000025423.7	grey
ENSG00000226383.1	grey
ENSG00000186439.8	magenta
ENSG00000169507.5	grey
ENSG00000224747.1	grey
ENSG00000248869.1	grey
ENSG00000255557.1	grey
ENSG00000271774.1	purple
ENSG00000126895.9	grey
ENSG00000261592.1	grey
ENSG00000183018.4	black
ENSG00000273445.1	grey
ENSG00000205396.7	grey
ENSG00000151834.11	black
ENSG00000117115.8	pink
ENSG00000234003.1	grey
ENSG00000254197.1	grey
ENSG00000236483.1	grey
ENSG00000257531.2	grey
ENSG00000115266.7	grey
ENSG00000269138.1	grey
ENSG00000232719.1	grey
ENSG00000123689.5	black
ENSG00000163827.8	purple
ENSG00000127507.13	pink
ENSG00000235174.1	grey
ENSG00000259845.1	grey
ENSG00000235869.1	blue
ENSG00000134115.8	grey
ENSG00000226194.1	grey
ENSG00000259654.1	grey
ENSG00000113739.6	grey
ENSG00000251216.1	grey
ENSG00000144485.6	grey
ENSG00000206077.6	grey
ENSG00000233991.2	grey
ENSG00000261734.1	grey
ENSG00000233296.1	grey
ENSG00000162670.8	grey
ENSG00000114654.6	grey
ENSG00000255928.1	grey
ENSG00000182853.7	grey
ENSG00000153283.8	pink
ENSG00000229891.1	grey
ENSG00000251320.1	grey
ENSG00000237731.1	grey
ENSG00000254131.1	grey
ENSG00000197406.6	grey
ENSG00000268658.1	grey
ENSG00000109943.4	greenyellow
ENSG00000272769.1	tan
ENSG00000134323.10	grey
ENSG00000258962.2	grey
ENSG00000145287.6	pink
ENSG00000112303.9	pink
ENSG00000204296.7	grey
ENSG00000226794.1	lightyellow
ENSG00000231428.2	grey
ENSG00000253813.1	grey
ENSG00000187048.8	grey
ENSG00000142512.10	pink
ENSG00000232422.1	grey
ENSG00000117245.8	grey
ENSG00000243053.2	grey
ENSG00000214578.4	black
ENSG00000229108.1	black
ENSG00000096696.9	grey
ENSG00000230661.1	grey
ENSG00000230658.1	grey
ENSG00000213287.3	grey
ENSG00000114251.9	purple
ENSG00000101251.7	tan
ENSG00000115194.6	grey
ENSG00000073737.12	greenyellow
ENSG00000253972.1	grey
ENSG00000248280.1	grey
ENSG00000228221.1	grey
ENSG00000257097.1	grey
ENSG00000227512.1	grey
ENSG00000165105.9	grey
ENSG00000167654.13	blue
ENSG00000232637.3	grey
ENSG00000230479.1	grey
ENSG00000186407.4	pink
ENSG00000172724.7	grey
ENSG00000046604.8	black
ENSG00000227383.1	grey
ENSG00000146070.12	grey
ENSG00000158106.8	grey
ENSG00000118162.9	grey
ENSG00000257925.1	grey
ENSG00000134460.11	grey
ENSG00000224982.2	grey
ENSG00000177272.7	pink
ENSG00000234810.1	tan
ENSG00000062282.10	black
ENSG00000227348.1	grey
ENSG00000230320.1	red
ENSG00000262601.1	turquoise
ENSG00000079931.10	grey
ENSG00000134121.5	grey
ENSG00000007264.9	grey
ENSG00000228551.1	grey
ENSG00000217416.3	grey
ENSG00000164626.8	black
ENSG00000170425.3	grey
ENSG00000271095.1	grey
ENSG00000249646.2	grey
ENSG00000228672.2	grey
ENSG00000205106.2	grey
ENSG00000256278.1	grey
ENSG00000223764.2	grey
ENSG00000226263.1	grey
ENSG00000232229.1	grey
ENSG00000259834.1	pink
ENSG00000185829.11	grey
ENSG00000184564.8	grey
ENSG00000150681.5	pink
ENSG00000270285.1	blue
ENSG00000090920.9	grey
ENSG00000248711.1	blue
ENSG00000186684.8	grey
ENSG00000109674.3	pink
ENSG00000241787.1	grey
ENSG00000135480.10	grey
ENSG00000263391.1	grey
ENSG00000226145.3	grey
ENSG00000163568.9	pink
ENSG00000231873.1	grey
ENSG00000066248.10	grey
ENSG00000125384.6	greenyellow
ENSG00000214491.4	grey
ENSG00000207546.1	grey
ENSG00000264057.1	grey
ENSG00000234324.1	grey
ENSG00000138722.5	black
ENSG00000242088.1	grey
ENSG00000205571.8	grey
ENSG00000113263.8	pink
ENSG00000100336.13	grey
ENSG00000169247.7	black
ENSG00000185467.7	blue
ENSG00000187486.5	grey
ENSG00000163072.10	black
ENSG00000173894.6	grey
ENSG00000177989.9	grey
ENSG00000255052.3	grey
ENSG00000234797.4	grey
ENSG00000246430.2	grey
ENSG00000116661.9	grey
ENSG00000241269.1	turquoise
ENSG00000235920.1	grey
ENSG00000228779.1	blue
ENSG00000205488.4	grey
ENSG00000244953.1	grey
ENSG00000267534.1	grey
ENSG00000229981.3	grey
ENSG00000162493.12	midnightblue
ENSG00000188488.9	grey
ENSG00000156414.14	grey
ENSG00000156966.6	tan
ENSG00000017483.10	grey
ENSG00000185905.3	pink
ENSG00000270110.1	grey
ENSG00000140067.6	grey
ENSG00000161640.11	grey
ENSG00000214212.4	pink
ENSG00000205746.5	grey
ENSG00000116990.9	pink
ENSG00000268211.1	grey
ENSG00000215983.1	grey
ENSG00000143631.10	grey
ENSG00000243509.4	grey
ENSG00000196668.3	grey
ENSG00000272789.1	grey
ENSG00000264198.1	pink
ENSG00000236427.1	grey
ENSG00000170667.10	grey
ENSG00000248844.2	grey
ENSG00000180730.4	grey
ENSG00000225903.1	grey
ENSG00000000005.5	black
ENSG00000129151.4	grey
ENSG00000236532.1	grey
ENSG00000198914.2	grey
ENSG00000234506.1	grey
ENSG00000226439.3	grey
ENSG00000232079.2	grey
ENSG00000267016.1	turquoise
ENSG00000185985.7	black
ENSG00000253190.2	grey
ENSG00000160284.10	grey
ENSG00000225434.2	grey
ENSG00000225684.3	grey
ENSG00000257835.1	grey
ENSG00000213424.4	black
ENSG00000091181.15	grey
ENSG00000213711.3	grey
ENSG00000119535.13	pink
ENSG00000230438.5	grey
ENSG00000057294.9	grey
ENSG00000268756.1	grey
ENSG00000256271.1	grey
ENSG00000213277.3	grey
ENSG00000270457.1	grey
ENSG00000260387.1	grey
ENSG00000238113.2	pink
ENSG00000206127.6	grey
ENSG00000175463.7	grey
ENSG00000114204.10	grey
ENSG00000145794.12	lightgreen
ENSG00000250208.2	grey
ENSG00000189316.3	grey
ENSG00000234577.1	grey
ENSG00000238025.1	grey
ENSG00000215210.3	grey
ENSG00000224114.1	grey
ENSG00000124827.6	grey
ENSG00000214942.4	grey
ENSG00000264304.1	grey
ENSG00000205362.6	grey
ENSG00000231480.1	grey
ENSG00000226272.1	grey
ENSG00000168453.10	grey
ENSG00000204588.5	grey
ENSG00000163689.14	grey
ENSG00000077984.4	pink
ENSG00000126787.8	grey
ENSG00000218792.2	grey
ENSG00000105639.14	pink
ENSG00000225663.3	turquoise
ENSG00000262777.1	grey
ENSG00000152779.12	grey
ENSG00000036473.6	grey
ENSG00000197249.8	pink
ENSG00000039537.9	purple
ENSG00000233766.3	grey
ENSG00000013293.5	grey
ENSG00000115884.6	grey
ENSG00000270832.1	grey
ENSG00000179344.12	greenyellow
ENSG00000237832.1	grey
ENSG00000242048.2	grey
ENSG00000184601.6	grey
ENSG00000188305.4	turquoise
ENSG00000231826.1	grey
ENSG00000178623.7	grey
ENSG00000196565.8	grey
ENSG00000234107.1	turquoise
ENSG00000235547.3	grey
ENSG00000182533.6	grey
ENSG00000253373.1	grey
ENSG00000178776.4	grey
ENSG00000254417.1	grey
ENSG00000154198.10	grey
ENSG00000179097.4	black
ENSG00000270230.1	lightyellow
ENSG00000117983.13	turquoise
ENSG00000136541.10	grey
ENSG00000226636.1	grey
ENSG00000234619.1	grey
ENSG00000122548.3	grey
ENSG00000155511.13	magenta
ENSG00000243914.1	blue
ENSG00000205045.4	pink
ENSG00000224255.2	grey
ENSG00000115602.12	grey
ENSG00000240405.1	grey
ENSG00000254557.1	grey
ENSG00000231849.1	blue
ENSG00000242134.2	grey
ENSG00000170891.6	tan
ENSG00000118094.7	grey
ENSG00000125735.6	greenyellow
ENSG00000162004.12	grey
ENSG00000253853.1	grey
ENSG00000138135.5	grey60
ENSG00000260776.1	grey
ENSG00000125869.5	grey
ENSG00000162366.3	grey
ENSG00000270022.2	grey
ENSG00000140090.13	magenta
ENSG00000229920.2	grey
ENSG00000232373.2	grey
ENSG00000111863.8	grey
ENSG00000089225.15	grey
ENSG00000095713.9	lightgreen
ENSG00000125731.8	grey
ENSG00000165178.8	pink
ENSG00000225144.2	grey
ENSG00000233840.1	grey
ENSG00000129450.4	pink
ENSG00000091513.10	black
ENSG00000263006.2	grey
ENSG00000066230.6	grey
ENSG00000171848.9	grey
ENSG00000003249.9	grey
ENSG00000141293.11	grey
ENSG00000120332.11	grey
ENSG00000184207.8	grey
ENSG00000068078.13	grey
ENSG00000256609.1	grey60
ENSG00000225112.1	blue
ENSG00000229951.1	grey60
ENSG00000177098.4	black
ENSG00000259234.1	grey
ENSG00000110665.7	grey
ENSG00000235098.4	grey
ENSG00000260409.1	grey
ENSG00000248965.1	grey
ENSG00000088926.9	grey
ENSG00000161570.4	pink
ENSG00000103253.13	grey
ENSG00000205309.9	grey
ENSG00000177679.14	grey
ENSG00000260689.2	grey
ENSG00000250305.4	lightgreen
ENSG00000248295.2	grey
ENSG00000198732.6	tan
ENSG00000060718.14	grey
ENSG00000145217.9	grey
ENSG00000234500.1	turquoise
ENSG00000167614.9	grey
ENSG00000171476.17	grey
ENSG00000260026.1	blue
ENSG00000268367.1	blue
ENSG00000196468.5	grey
ENSG00000236510.1	grey
ENSG00000095627.5	grey
ENSG00000230077.1	grey
ENSG00000258429.1	grey
ENSG00000234562.1	grey
ENSG00000166206.9	grey
ENSG00000167874.6	black
ENSG00000215788.5	grey
ENSG00000138798.7	grey
ENSG00000133169.5	grey
ENSG00000178538.5	grey
ENSG00000228950.1	grey
ENSG00000221679.1	grey
ENSG00000169246.12	grey
ENSG00000265768.1	grey
ENSG00000235295.1	blue
ENSG00000169071.10	grey
ENSG00000245648.1	grey
ENSG00000171051.4	pink
ENSG00000145708.6	grey
ENSG00000207650.1	grey
ENSG00000232136.2	grey
ENSG00000165300.6	grey
ENSG00000232810.3	grey
ENSG00000145864.8	grey
ENSG00000244479.2	grey
ENSG00000196296.9	grey
ENSG00000184557.3	grey60
ENSG00000124614.9	grey
ENSG00000182255.6	grey
ENSG00000175164.9	grey
ENSG00000130203.5	grey
ENSG00000242958.1	blue
ENSG00000259799.1	grey
ENSG00000179300.3	salmon
ENSG00000272913.1	grey
ENSG00000262003.1	blue
ENSG00000197934.4	black
ENSG00000224389.4	grey
ENSG00000229695.1	grey
ENSG00000175229.6	grey
ENSG00000257243.1	blue
ENSG00000270264.1	grey
ENSG00000108700.4	grey60
ENSG00000244932.2	grey
ENSG00000271361.1	grey
ENSG00000128298.12	grey
ENSG00000259914.1	grey
ENSG00000256274.1	grey
ENSG00000213973.4	grey
ENSG00000227141.2	grey
ENSG00000182796.8	grey
ENSG00000072571.15	grey
ENSG00000257829.1	grey
ENSG00000228065.6	grey
ENSG00000253398.1	grey60
ENSG00000273301.1	grey
ENSG00000232036.2	grey
ENSG00000270124.1	turquoise
ENSG00000137285.9	grey
ENSG00000232684.1	grey
ENSG00000267653.1	grey
ENSG00000187054.10	grey
ENSG00000166035.6	grey
ENSG00000253658.1	grey
ENSG00000269686.1	grey
ENSG00000240531.1	grey
ENSG00000234325.1	grey
ENSG00000177725.4	grey
ENSG00000222007.2	grey
ENSG00000228655.2	pink
ENSG00000145808.4	grey
ENSG00000229023.1	grey
ENSG00000149403.7	grey
ENSG00000036448.5	grey
ENSG00000106078.13	grey
ENSG00000132681.12	grey
ENSG00000150594.5	black
ENSG00000214325.2	blue
ENSG00000264120.1	grey
ENSG00000122121.6	purple
ENSG00000248731.2	grey
ENSG00000196532.4	grey
ENSG00000269836.1	grey
ENSG00000251011.1	grey
ENSG00000266385.1	blue
ENSG00000137869.9	grey
ENSG00000166428.8	grey
ENSG00000258039.2	grey
ENSG00000081041.8	grey60
ENSG00000063438.12	grey
ENSG00000126759.8	pink
ENSG00000105889.10	grey
ENSG00000177103.9	grey
ENSG00000231741.2	grey
ENSG00000102271.9	magenta
ENSG00000270690.1	red
ENSG00000233343.1	grey
ENSG00000010932.11	grey
ENSG00000270127.1	grey
ENSG00000259715.1	grey
ENSG00000148357.12	grey
ENSG00000095981.6	grey
ENSG00000211491.2	yellow
ENSG00000244053.1	grey
ENSG00000130201.3	grey
ENSG00000115616.2	grey
ENSG00000248393.1	grey
ENSG00000130876.7	grey
ENSG00000150337.9	grey
ENSG00000259430.1	grey
ENSG00000262370.1	grey
ENSG00000230769.1	blue
ENSG00000237351.1	grey
ENSG00000243679.1	turquoise
ENSG00000078725.8	grey
ENSG00000227681.1	grey
ENSG00000174123.6	pink
ENSG00000232063.1	grey
ENSG00000232346.1	turquoise
ENSG00000184613.6	grey
ENSG00000105609.12	purple
ENSG00000268484.1	grey
ENSG00000246898.1	grey
ENSG00000229917.2	grey
ENSG00000270553.1	grey
ENSG00000123685.4	grey
ENSG00000162391.7	grey
ENSG00000143552.5	grey
ENSG00000272669.1	turquoise
ENSG00000187037.4	pink
ENSG00000228955.2	grey
ENSG00000158859.9	grey
ENSG00000267610.1	turquoise
ENSG00000205898.3	grey
ENSG00000159251.6	red
ENSG00000215399.2	grey
ENSG00000228166.1	grey
ENSG00000183346.6	grey
ENSG00000239830.1	grey
ENSG00000041982.10	grey
ENSG00000163814.3	grey
ENSG00000236582.1	grey
ENSG00000249627.1	grey
ENSG00000055955.11	grey
ENSG00000172543.3	pink
ENSG00000259683.1	turquoise
ENSG00000178789.4	pink
ENSG00000130513.6	grey
ENSG00000250189.2	grey
ENSG00000156222.7	grey
ENSG00000265987.1	blue
ENSG00000203325.3	grey
ENSG00000260359.1	pink
ENSG00000136286.10	pink
ENSG00000226808.1	grey
ENSG00000273079.1	grey
ENSG00000226338.1	grey
ENSG00000178919.7	grey
ENSG00000148215.3	blue
ENSG00000227637.1	blue
ENSG00000124429.13	grey
ENSG00000156920.6	grey
ENSG00000119457.7	grey
ENSG00000173338.8	grey
ENSG00000061656.5	grey
ENSG00000251989.2	blue
ENSG00000233028.1	grey
ENSG00000232015.2	grey
ENSG00000244131.2	blue
ENSG00000238168.4	grey
ENSG00000158481.8	greenyellow
ENSG00000176198.2	grey
ENSG00000122188.8	grey
ENSG00000141086.13	grey
ENSG00000229474.2	grey
ENSG00000204010.3	grey
ENSG00000005844.13	pink
ENSG00000214676.4	grey
ENSG00000270915.1	blue
ENSG00000223922.1	grey
ENSG00000129167.5	magenta
ENSG00000064547.9	grey
ENSG00000234274.1	grey
ENSG00000111664.6	turquoise
ENSG00000257954.1	grey
ENSG00000237714.1	grey
ENSG00000121552.3	pink
ENSG00000237356.1	grey
ENSG00000235711.3	grey
ENSG00000162620.11	grey
ENSG00000248626.1	grey
ENSG00000188818.8	grey
ENSG00000251467.1	grey
ENSG00000215310.2	grey
ENSG00000183598.3	grey
ENSG00000260417.1	turquoise
ENSG00000261889.1	grey
ENSG00000101680.9	grey
ENSG00000255141.1	blue
ENSG00000236797.1	grey
ENSG00000196917.4	black
ENSG00000229677.1	grey
ENSG00000095970.12	grey
ENSG00000165730.10	grey
ENSG00000234719.4	grey
ENSG00000078114.14	black
ENSG00000267741.1	blue
ENSG00000075340.18	black
ENSG00000261819.1	grey
ENSG00000233579.1	grey
ENSG00000253270.1	grey
ENSG00000232406.2	grey
ENSG00000251196.1	grey
ENSG00000239998.1	pink
ENSG00000075213.6	black
ENSG00000124882.3	grey
ENSG00000010319.2	black
ENSG00000237329.2	grey
ENSG00000084110.6	pink
ENSG00000262873.1	grey
ENSG00000142765.13	grey
ENSG00000253167.1	grey
ENSG00000228349.1	grey
ENSG00000262700.1	grey
ENSG00000117091.5	pink
ENSG00000224412.1	blue
ENSG00000225216.2	grey
ENSG00000214110.3	grey
ENSG00000270164.1	grey
ENSG00000166091.15	grey
ENSG00000212017.2	grey
ENSG00000205639.5	grey
ENSG00000170396.6	grey
ENSG00000237945.3	grey
ENSG00000226148.1	blue
ENSG00000230838.1	grey
ENSG00000255492.1	grey
ENSG00000236852.1	turquoise
ENSG00000122254.6	grey
ENSG00000225727.2	grey
ENSG00000163531.11	grey
ENSG00000251248.1	blue
ENSG00000183479.8	grey
ENSG00000251497.2	turquoise
ENSG00000179284.4	grey
ENSG00000151651.11	pink
ENSG00000241597.2	grey
ENSG00000083307.6	grey
ENSG00000248830.1	grey
ENSG00000135472.4	grey
ENSG00000254984.1	blue
ENSG00000263477.1	grey
ENSG00000074803.13	magenta
ENSG00000130822.11	grey
ENSG00000215548.2	grey
ENSG00000261665.2	grey
ENSG00000224713.3	turquoise
ENSG00000232687.1	blue
ENSG00000268913.1	grey
ENSG00000260261.1	turquoise
ENSG00000166523.3	pink
ENSG00000069011.11	grey
ENSG00000224232.1	grey
ENSG00000239486.1	grey
ENSG00000249140.1	grey
ENSG00000226552.2	grey
ENSG00000020633.14	grey
ENSG00000227962.1	grey
ENSG00000164181.9	black
ENSG00000182732.12	magenta
ENSG00000241150.1	blue
ENSG00000271889.1	grey
ENSG00000169026.8	grey
ENSG00000139344.3	grey
ENSG00000189269.8	grey
ENSG00000006016.6	grey
ENSG00000268593.1	blue
ENSG00000229999.2	grey
ENSG00000225349.2	grey
ENSG00000183775.6	grey
ENSG00000167261.9	pink
ENSG00000254649.1	grey
ENSG00000214289.2	grey
ENSG00000250290.1	grey
ENSG00000214881.4	grey
ENSG00000143171.8	grey
ENSG00000235286.1	grey
ENSG00000267262.1	grey
ENSG00000206120.7	grey
ENSG00000185020.5	grey
ENSG00000103534.12	grey
ENSG00000251224.1	grey
ENSG00000174607.6	grey
ENSG00000268568.1	grey
ENSG00000198848.8	grey
ENSG00000271344.1	grey
ENSG00000100678.14	grey
ENSG00000175604.2	grey
ENSG00000237273.1	grey
ENSG00000203327.2	grey
ENSG00000050555.13	grey
ENSG00000260089.2	grey
ENSG00000108405.3	magenta
ENSG00000214124.3	blue
ENSG00000253550.1	grey
ENSG00000260517.1	grey
ENSG00000090382.2	pink
ENSG00000197766.3	purple
ENSG00000126264.5	grey
ENSG00000080007.6	tan
ENSG00000269873.1	grey
ENSG00000229263.1	grey
ENSG00000265908.1	blue
ENSG00000168260.1	grey
ENSG00000251544.1	lightyellow
ENSG00000205147.3	turquoise
ENSG00000249068.1	grey
ENSG00000116183.6	grey
ENSG00000265656.1	grey
ENSG00000260432.1	grey
ENSG00000185761.6	grey
ENSG00000223522.1	turquoise
ENSG00000182132.8	grey
ENSG00000151023.12	grey
ENSG00000249307.1	tan
ENSG00000170688.3	grey
ENSG00000207971.1	grey
ENSG00000174946.5	grey
ENSG00000233974.3	grey
ENSG00000260530.1	grey
ENSG00000240925.1	grey
ENSG00000213896.4	grey
ENSG00000246225.2	grey
ENSG00000251179.1	grey
ENSG00000228261.1	grey
ENSG00000015520.10	grey
ENSG00000130475.10	pink
ENSG00000236860.1	grey
ENSG00000223825.4	grey
ENSG00000171388.9	grey
ENSG00000272030.1	grey
ENSG00000224689.3	grey
ENSG00000249825.1	grey
ENSG00000263934.2	grey
ENSG00000181409.7	grey
ENSG00000236878.1	grey
ENSG00000259255.1	magenta
ENSG00000251139.1	grey
ENSG00000157087.12	grey
ENSG00000156970.8	grey
ENSG00000180318.3	grey
ENSG00000180229.8	grey
ENSG00000145536.11	grey
ENSG00000257252.1	grey
ENSG00000172987.8	grey
ENSG00000231762.1	grey
ENSG00000271825.1	grey
ENSG00000011347.5	grey
ENSG00000138028.10	grey
ENSG00000007171.12	grey
ENSG00000226085.2	grey
ENSG00000228481.1	grey
ENSG00000237628.2	grey
ENSG00000258578.2	grey
ENSG00000217733.2	grey
ENSG00000228548.1	grey
ENSG00000257604.1	blue
ENSG00000157168.14	grey
ENSG00000151136.10	grey
ENSG00000234982.1	grey
ENSG00000182572.2	grey
ENSG00000120049.14	black
ENSG00000231981.3	grey
ENSG00000249170.1	grey
ENSG00000100604.8	grey
ENSG00000250410.1	grey
ENSG00000154227.9	grey
ENSG00000082684.10	grey
ENSG00000245904.2	grey
ENSG00000249293.1	grey
ENSG00000250771.2	grey
ENSG00000273173.1	grey
ENSG00000217527.1	grey
ENSG00000002933.3	midnightblue
ENSG00000197635.5	black
ENSG00000238259.1	grey
ENSG00000163545.7	pink
ENSG00000225399.3	grey
ENSG00000122223.8	pink
ENSG00000255092.1	grey
ENSG00000228423.2	grey
ENSG00000258837.1	grey
ENSG00000124557.8	grey
ENSG00000136546.9	grey
ENSG00000185838.9	grey
ENSG00000189058.4	purple
ENSG00000092295.7	grey
ENSG00000207612.1	grey
ENSG00000235090.1	grey
ENSG00000197360.5	grey
ENSG00000245248.3	grey
ENSG00000233851.1	blue
ENSG00000264434.1	grey
ENSG00000203443.2	grey
ENSG00000135917.9	black
ENSG00000198842.5	magenta
ENSG00000077498.8	grey
ENSG00000230593.2	grey
ENSG00000240411.2	grey
ENSG00000249265.1	grey
ENSG00000232447.1	lightyellow
ENSG00000270620.1	grey
ENSG00000188820.8	grey
ENSG00000224930.2	grey
ENSG00000263640.1	grey
ENSG00000236733.1	grey
ENSG00000267028.1	grey
ENSG00000069122.14	black
ENSG00000234252.1	turquoise
ENSG00000140678.12	pink
ENSG00000267375.1	blue
ENSG00000006432.11	grey
ENSG00000259404.1	grey
ENSG00000197301.3	grey
ENSG00000175489.9	pink
ENSG00000197558.7	grey
ENSG00000272321.1	grey
ENSG00000185596.12	grey
ENSG00000138180.11	grey
ENSG00000167360.4	grey
ENSG00000213860.3	grey
ENSG00000178175.7	black
ENSG00000179698.9	grey
ENSG00000175520.8	grey
ENSG00000260455.1	grey
ENSG00000268119.1	red
ENSG00000232926.1	turquoise
ENSG00000216169.1	grey
ENSG00000223450.1	grey
ENSG00000255772.1	grey
ENSG00000141150.3	grey
ENSG00000170509.7	grey
ENSG00000236426.3	grey
ENSG00000236066.1	grey
ENSG00000270901.1	grey
ENSG00000263593.1	grey
ENSG00000149488.11	grey
ENSG00000259807.1	grey
ENSG00000167799.5	grey
ENSG00000239801.1	grey
ENSG00000181029.7	turquoise
ENSG00000254238.1	grey
ENSG00000255794.2	grey
ENSG00000234073.1	grey
ENSG00000227954.2	grey
ENSG00000254061.1	grey
ENSG00000259202.1	grey
ENSG00000254638.1	grey
ENSG00000229391.3	grey
ENSG00000238512.1	grey
ENSG00000249846.2	grey
ENSG00000253585.1	grey
ENSG00000146938.10	tan
ENSG00000238142.1	grey
ENSG00000233148.2	grey
ENSG00000227836.1	grey
ENSG00000250451.1	grey
ENSG00000255733.1	grey
ENSG00000249411.1	grey
ENSG00000184274.3	grey
ENSG00000221821.2	grey
ENSG00000188910.7	turquoise
ENSG00000248155.1	grey
ENSG00000149575.5	grey
ENSG00000142408.2	grey
ENSG00000103184.7	grey
ENSG00000268358.1	grey
ENSG00000259621.1	blue
ENSG00000196208.9	tan
ENSG00000220113.2	lightyellow
ENSG00000007312.8	grey
ENSG00000255149.1	lightyellow
ENSG00000239763.2	blue
ENSG00000226862.1	grey
ENSG00000232788.1	grey
ENSG00000229164.5	pink
ENSG00000256314.1	blue
ENSG00000269879.1	grey
ENSG00000218996.1	grey
ENSG00000204335.3	grey
ENSG00000265629.1	grey
ENSG00000134256.8	grey
ENSG00000241991.1	grey
ENSG00000225358.1	grey
ENSG00000181856.10	grey
ENSG00000273474.1	blue
ENSG00000265713.1	blue
ENSG00000231449.1	grey
ENSG00000258425.1	grey
ENSG00000197047.1	grey
ENSG00000259635.1	blue
ENSG00000147655.6	grey
ENSG00000255443.1	grey
ENSG00000258024.1	grey
ENSG00000264914.1	blue
ENSG00000229939.1	grey
ENSG00000116981.3	grey
ENSG00000244244.2	grey
ENSG00000261823.1	grey
ENSG00000258590.1	grey
ENSG00000105664.6	grey
ENSG00000238244.2	grey
ENSG00000169758.8	turquoise
ENSG00000229531.1	grey
ENSG00000170180.15	grey
ENSG00000233251.3	grey
ENSG00000228797.2	grey
ENSG00000175161.9	grey
ENSG00000254060.1	grey
ENSG00000180440.3	grey
ENSG00000154274.10	grey
ENSG00000255374.1	grey
ENSG00000117507.4	grey
ENSG00000244682.3	grey
ENSG00000267562.1	blue
ENSG00000232203.3	grey
ENSG00000205090.4	grey
ENSG00000235018.1	blue
ENSG00000251399.1	grey
ENSG00000256069.3	grey
ENSG00000258510.2	grey
ENSG00000165238.12	grey
ENSG00000107954.6	turquoise
ENSG00000264114.1	grey
ENSG00000254340.1	grey
ENSG00000268230.1	grey
ENSG00000257956.1	grey
ENSG00000168779.15	grey
ENSG00000264937.1	blue
ENSG00000164483.12	pink
ENSG00000236234.1	blue
ENSG00000178343.4	grey
ENSG00000182489.7	grey
ENSG00000160838.9	grey
ENSG00000244731.3	grey
ENSG00000254163.1	grey
ENSG00000259442.1	grey
ENSG00000225731.1	grey
ENSG00000206549.8	grey
ENSG00000234840.1	grey
ENSG00000237975.2	grey
ENSG00000188487.7	grey
ENSG00000254688.1	grey
ENSG00000143355.11	grey
ENSG00000204740.5	grey
ENSG00000260853.1	turquoise
ENSG00000141574.3	pink
ENSG00000123610.3	lightgreen
ENSG00000173597.4	pink
ENSG00000237938.1	grey
ENSG00000224821.5	turquoise
ENSG00000231905.2	grey
ENSG00000229867.1	grey
ENSG00000129993.10	grey
ENSG00000260796.1	grey
ENSG00000117600.8	black
ENSG00000067606.11	grey
ENSG00000123612.11	grey
ENSG00000179915.16	grey
ENSG00000173110.6	pink
ENSG00000125510.11	grey
ENSG00000237928.1	grey
ENSG00000262061.1	grey
ENSG00000232778.1	grey
ENSG00000187753.8	grey
ENSG00000261216.1	blue
ENSG00000155980.7	grey
ENSG00000268392.1	grey
ENSG00000134830.3	grey
ENSG00000228049.5	grey
ENSG00000174951.6	black
ENSG00000247925.2	grey
ENSG00000249119.1	lightyellow
ENSG00000268656.1	grey
ENSG00000106537.7	grey
ENSG00000265429.1	grey
ENSG00000183454.9	grey
ENSG00000256134.1	grey
ENSG00000242607.1	grey
ENSG00000178199.9	grey
ENSG00000225636.1	grey
ENSG00000163833.6	grey
ENSG00000105122.8	pink
ENSG00000254605.1	grey
ENSG00000266149.1	grey
ENSG00000152475.6	grey
ENSG00000213809.4	grey
ENSG00000184408.5	purple
ENSG00000184115.12	grey
ENSG00000244451.1	blue
ENSG00000172568.4	grey
ENSG00000005102.8	black
ENSG00000232732.5	grey
ENSG00000254733.1	grey
ENSG00000259201.1	grey
ENSG00000225303.2	grey
ENSG00000101412.9	grey
ENSG00000261520.1	grey
ENSG00000174429.3	salmon
ENSG00000223583.1	grey
ENSG00000179008.4	grey
ENSG00000236068.2	grey
ENSG00000272856.1	grey
ENSG00000228316.1	grey
ENSG00000187024.9	grey
ENSG00000231739.2	grey
ENSG00000171951.4	grey
ENSG00000167642.8	magenta
ENSG00000267491.1	turquoise
ENSG00000112394.12	magenta
ENSG00000199133.1	grey
ENSG00000107317.7	grey
ENSG00000228634.1	blue
ENSG00000224463.1	grey
ENSG00000235646.1	lightyellow
ENSG00000198821.6	grey
ENSG00000187151.3	purple
ENSG00000231564.1	grey
ENSG00000129946.6	grey
ENSG00000237073.1	grey
ENSG00000120329.4	blue
ENSG00000235777.1	grey
ENSG00000232489.1	grey
ENSG00000214650.2	turquoise
ENSG00000246526.2	grey
ENSG00000100033.12	grey
ENSG00000134551.8	grey
ENSG00000233355.2	tan
ENSG00000196353.7	grey
ENSG00000273218.1	grey
ENSG00000268838.1	grey
ENSG00000100399.11	grey
ENSG00000168658.14	grey
ENSG00000187775.12	turquoise
ENSG00000213513.3	turquoise
ENSG00000185565.7	grey
ENSG00000198753.7	turquoise
ENSG00000225084.1	blue
ENSG00000238288.1	grey
ENSG00000178882.9	grey
ENSG00000271049.1	grey
ENSG00000124019.9	black
ENSG00000270772.1	grey
ENSG00000172020.8	grey
ENSG00000259177.1	grey
ENSG00000082929.4	grey
ENSG00000234111.2	grey
ENSG00000142632.12	grey
ENSG00000248738.2	grey
ENSG00000248568.1	grey
ENSG00000157870.10	grey
ENSG00000254691.1	blue
ENSG00000188112.4	purple
ENSG00000241782.1	blue
ENSG00000180610.9	grey
ENSG00000227660.1	grey
ENSG00000167332.7	magenta
ENSG00000165194.10	black
ENSG00000237821.1	grey
ENSG00000122877.9	grey60
ENSG00000214671.4	grey
ENSG00000226002.1	grey
ENSG00000082293.8	grey
ENSG00000124194.11	blue
ENSG00000225217.1	grey
ENSG00000235036.3	blue
ENSG00000267531.1	grey
ENSG00000185087.7	grey
ENSG00000161381.9	purple
ENSG00000227911.3	grey
ENSG00000158764.6	grey
ENSG00000162631.14	purple
ENSG00000177236.3	grey
ENSG00000270711.1	grey
ENSG00000213368.3	grey
ENSG00000233821.1	grey
ENSG00000251332.1	grey
ENSG00000226465.1	grey
ENSG00000270760.1	grey
ENSG00000213347.6	grey
ENSG00000258365.1	grey
ENSG00000225726.1	red
ENSG00000232490.2	grey
ENSG00000234149.1	grey
ENSG00000255462.1	grey
ENSG00000253218.1	grey
ENSG00000180828.1	grey
ENSG00000254965.1	turquoise
ENSG00000232725.1	grey
ENSG00000241101.1	blue
ENSG00000205476.4	grey
ENSG00000166960.12	grey
ENSG00000270692.1	grey
ENSG00000178965.9	grey
ENSG00000242071.2	grey
ENSG00000119121.17	black
ENSG00000228092.1	blue
ENSG00000185561.8	grey
ENSG00000226686.3	grey
ENSG00000153347.5	grey
ENSG00000014257.11	pink
ENSG00000129244.4	grey
ENSG00000135549.10	grey
ENSG00000173930.8	grey
ENSG00000264270.1	grey
ENSG00000238121.1	grey
ENSG00000167700.4	grey
ENSG00000213373.3	turquoise
ENSG00000133937.3	grey
ENSG00000234945.3	blue
ENSG00000259103.1	blue
ENSG00000100053.5	turquoise
ENSG00000249138.1	grey
ENSG00000204837.2	grey
ENSG00000163141.14	grey
ENSG00000270000.1	grey
ENSG00000220884.2	grey
ENSG00000233597.3	grey
ENSG00000228340.1	grey
ENSG00000260805.1	grey
ENSG00000109625.14	grey
ENSG00000168959.10	magenta
ENSG00000104814.8	grey
ENSG00000219433.2	grey
ENSG00000240677.1	grey
ENSG00000251634.2	grey
ENSG00000265205.1	grey
ENSG00000118513.14	grey
ENSG00000258809.1	grey
ENSG00000259499.1	blue
ENSG00000223429.1	grey
ENSG00000254251.1	grey
ENSG00000183921.5	grey
ENSG00000120645.7	grey
ENSG00000233101.6	turquoise
ENSG00000146374.9	black
ENSG00000254441.1	grey
ENSG00000174640.8	black
ENSG00000225632.1	grey
ENSG00000228817.3	grey
ENSG00000227950.1	blue
ENSG00000260470.1	turquoise
ENSG00000142583.13	grey
ENSG00000244124.1	grey
ENSG00000213735.2	grey
ENSG00000130957.4	grey
ENSG00000235370.5	turquoise
ENSG00000213410.2	grey
ENSG00000214772.2	grey
ENSG00000176907.3	black
ENSG00000173862.3	turquoise
ENSG00000258414.1	grey
ENSG00000134940.9	grey
ENSG00000102048.11	black
ENSG00000229017.2	grey
ENSG00000179639.6	greenyellow
ENSG00000235299.2	grey
ENSG00000250733.3	grey
ENSG00000138075.7	grey
ENSG00000226705.1	blue
ENSG00000259183.1	grey
ENSG00000234290.2	turquoise
ENSG00000237542.1	grey
ENSG00000239198.1	grey
ENSG00000183844.12	grey
ENSG00000188396.2	grey
ENSG00000164078.8	grey
ENSG00000272369.1	grey
ENSG00000108798.4	greenyellow
ENSG00000259316.3	grey
ENSG00000241163.3	grey
ENSG00000152402.6	tan
ENSG00000260277.1	grey
ENSG00000250990.1	grey
ENSG00000158473.6	pink
ENSG00000269018.1	turquoise
ENSG00000135127.7	grey
ENSG00000227155.3	grey
ENSG00000135773.8	grey
ENSG00000184084.7	grey
ENSG00000236114.1	grey
ENSG00000106633.11	grey
ENSG00000272754.1	turquoise
ENSG00000105767.2	grey
ENSG00000254672.1	grey
ENSG00000254565.1	grey
ENSG00000237886.1	grey
ENSG00000258545.1	grey
ENSG00000148680.11	grey
ENSG00000120160.6	grey
ENSG00000153064.7	greenyellow
ENSG00000104972.10	pink
ENSG00000243280.2	grey
ENSG00000158517.9	pink
ENSG00000226153.1	blue
ENSG00000225124.1	grey
ENSG00000050767.11	grey
ENSG00000043591.4	grey
ENSG00000107742.8	pink
ENSG00000080986.8	grey
ENSG00000139304.8	grey
ENSG00000160469.12	grey
ENSG00000117242.7	grey
ENSG00000240996.1	grey
ENSG00000235447.2	grey
ENSG00000264743.2	blue
ENSG00000226286.1	grey
ENSG00000235772.1	grey
ENSG00000168702.12	grey
ENSG00000249065.2	grey
ENSG00000167701.9	grey
ENSG00000100884.5	grey
ENSG00000145879.6	grey
ENSG00000240793.1	grey
ENSG00000224905.2	grey
ENSG00000006327.9	salmon
ENSG00000256947.1	grey
ENSG00000261208.1	grey
ENSG00000239648.1	grey
ENSG00000255669.1	grey
ENSG00000225187.1	turquoise
ENSG00000249100.1	grey
ENSG00000160883.6	pink
ENSG00000184497.8	grey
ENSG00000234750.1	turquoise
ENSG00000070526.10	black
ENSG00000250918.2	grey
ENSG00000130234.6	grey
ENSG00000174912.6	grey
ENSG00000164303.6	grey
ENSG00000180914.6	grey
ENSG00000070193.4	black
ENSG00000170801.5	purple
ENSG00000112782.11	black
ENSG00000100024.10	grey
ENSG00000255311.1	grey
ENSG00000182463.11	purple
ENSG00000232457.3	blue
ENSG00000100156.6	grey
ENSG00000239671.1	grey
ENSG00000250950.1	grey
ENSG00000073146.11	grey
ENSG00000226746.2	blue
ENSG00000231566.1	grey
ENSG00000086205.12	grey
ENSG00000166928.6	grey
ENSG00000255219.1	grey
ENSG00000126500.3	turquoise
ENSG00000074410.9	grey
ENSG00000219448.1	grey
ENSG00000108602.13	grey
ENSG00000250475.1	grey
ENSG00000036672.11	grey
ENSG00000203995.5	grey
ENSG00000227432.1	grey
ENSG00000073670.9	grey
ENSG00000176826.11	grey
ENSG00000234350.1	grey
ENSG00000112655.11	grey
ENSG00000227413.1	blue
ENSG00000197520.6	grey
ENSG00000184956.11	turquoise
ENSG00000247077.2	grey
ENSG00000235822.1	blue
ENSG00000072041.12	grey
ENSG00000112742.5	grey
ENSG00000255480.1	grey
ENSG00000230575.1	grey
ENSG00000234009.1	grey
ENSG00000272175.1	grey
ENSG00000272088.1	grey
ENSG00000225057.2	grey
ENSG00000127954.8	black
ENSG00000232642.1	grey
ENSG00000241438.1	blue
ENSG00000227533.1	grey
ENSG00000105808.13	grey
ENSG00000148584.10	grey
ENSG00000179978.10	grey
ENSG00000130600.11	purple
ENSG00000166257.4	grey
ENSG00000120738.7	grey60
ENSG00000260252.1	grey
ENSG00000223485.1	grey
ENSG00000177465.4	grey
ENSG00000115112.7	grey
ENSG00000165659.12	black
ENSG00000244691.1	blue
ENSG00000099834.14	turquoise
ENSG00000183405.5	grey
ENSG00000183876.8	grey
ENSG00000172738.7	grey
ENSG00000196209.8	pink
ENSG00000106789.8	grey
ENSG00000267544.1	grey
ENSG00000207813.1	grey
ENSG00000242616.3	grey
ENSG00000141622.9	grey
ENSG00000121807.5	pink
ENSG00000165379.9	grey
ENSG00000234272.1	grey
ENSG00000233668.1	blue
ENSG00000271538.1	grey
ENSG00000271437.1	grey
ENSG00000154451.10	pink
ENSG00000204164.6	grey
ENSG00000232372.1	grey
ENSG00000221782.1	grey
ENSG00000231756.1	grey
ENSG00000198558.2	grey
ENSG00000232434.1	grey
ENSG00000143195.8	grey
ENSG00000265218.1	blue
ENSG00000152580.8	black
ENSG00000259065.1	grey
ENSG00000213590.2	grey
ENSG00000265623.1	grey
ENSG00000232512.2	turquoise
ENSG00000272885.1	grey
ENSG00000214190.2	grey
ENSG00000224566.2	grey
ENSG00000270210.1	grey
ENSG00000232754.1	grey
ENSG00000018236.10	magenta
ENSG00000187695.6	grey
ENSG00000226254.1	grey
ENSG00000228069.1	grey
ENSG00000166856.1	turquoise
ENSG00000236035.2	blue
ENSG00000260947.1	grey
ENSG00000271758.1	grey
ENSG00000254459.1	blue
ENSG00000236867.1	blue
ENSG00000213237.4	turquoise
ENSG00000144452.10	grey
ENSG00000223951.1	grey
ENSG00000231758.2	grey
ENSG00000132170.15	black
ENSG00000145335.11	pink
ENSG00000164694.12	grey
ENSG00000101825.7	lightgreen
ENSG00000163600.8	grey
ENSG00000101194.13	grey
ENSG00000145283.7	black
ENSG00000013573.12	grey
ENSG00000171724.2	grey
ENSG00000232784.1	grey
ENSG00000148082.5	purple
ENSG00000242488.2	grey
ENSG00000242931.1	blue
ENSG00000111087.5	grey
ENSG00000253562.1	grey
ENSG00000121753.8	grey
ENSG00000263220.1	grey
ENSG00000230327.1	grey
ENSG00000224844.1	grey
[truncated: 16,789 more rows]

## Sheet: SF
geneName	cluster_id
ENSG00000129824.11	cyan
ENSG00000012817.11	cyan
ENSG00000213058.3	grey
ENSG00000198692.5	cyan
ENSG00000067048.12	cyan
ENSG00000214263.2	grey
ENSG00000183878.11	cyan
ENSG00000134184.8	grey
ENSG00000131002.7	cyan
ENSG00000204792.2	grey
ENSG00000229807.5	cyan
ENSG00000067646.7	cyan
ENSG00000184674.8	grey
ENSG00000114374.8	cyan
ENSG00000099725.10	cyan
ENSG00000224237.1	grey
ENSG00000260197.1	cyan
ENSG00000233864.3	cyan
ENSG00000226278.1	grey
ENSG00000176728.3	cyan
ENSG00000165246.8	cyan
ENSG00000092377.9	cyan
ENSG00000189266.7	grey
ENSG00000204644.5	grey
ENSG00000198759.7	tan
ENSG00000095917.9	grey
ENSG00000224114.1	grey
ENSG00000227097.4	grey
ENSG00000233070.1	cyan
ENSG00000235310.1	grey
ENSG00000225308.2	grey
ENSG00000231535.1	cyan
ENSG00000186676.3	grey
ENSG00000257956.1	grey
ENSG00000196436.7	grey
ENSG00000235559.1	grey
ENSG00000140465.9	grey
ENSG00000227183.3	grey
ENSG00000226251.1	grey
ENSG00000211638.2	lightgreen
ENSG00000183463.5	grey
ENSG00000154620.5	cyan
ENSG00000162624.10	grey
ENSG00000206159.6	cyan
ENSG00000099937.6	grey
ENSG00000166926.4	brown
ENSG00000225774.1	grey
ENSG00000211940.2	lightgreen
ENSG00000137673.4	brown
ENSG00000211677.2	lightgreen
ENSG00000167914.6	grey
ENSG00000176406.16	grey
ENSG00000211685.2	lightgreen
ENSG00000211663.2	lightgreen
ENSG00000198203.5	grey
ENSG00000187534.5	grey
ENSG00000087495.12	grey
ENSG00000211669.2	lightgreen
ENSG00000250982.2	grey
ENSG00000228078.1	grey
ENSG00000211892.2	lightgreen
ENSG00000211640.3	lightgreen
ENSG00000119125.12	grey
ENSG00000211652.2	lightgreen
ENSG00000133063.11	brown
ENSG00000163682.11	grey
ENSG00000253570.1	grey
ENSG00000211934.2	lightgreen
ENSG00000143552.5	grey
ENSG00000237541.3	grey
ENSG00000211659.2	lightgreen
ENSG00000149968.7	cyan
ENSG00000211660.3	lightgreen
ENSG00000211935.2	lightgreen
ENSG00000164935.2	brown
ENSG00000211673.2	lightgreen
ENSG00000211937.2	lightgreen
ENSG00000273295.1	grey
ENSG00000239855.1	lightgreen
ENSG00000231475.2	lightgreen
ENSG00000260528.2	grey
ENSG00000236496.2	grey
ENSG00000141433.8	grey
ENSG00000162723.5	brown
ENSG00000186832.4	grey
ENSG00000114771.9	grey
ENSG00000144488.10	grey
ENSG00000118113.7	brown
ENSG00000211973.2	lightgreen
ENSG00000156096.8	grey
ENSG00000211959.2	lightgreen
ENSG00000147614.3	brown
ENSG00000211966.2	lightgreen
ENSG00000211965.2	lightgreen
ENSG00000211890.3	lightgreen
ENSG00000211662.2	lightgreen
ENSG00000179023.7	grey
ENSG00000211947.2	lightgreen
ENSG00000253364.1	lightgreen
ENSG00000211637.2	lightgreen
ENSG00000211653.2	lightgreen
ENSG00000232629.4	grey
ENSG00000170160.12	grey
ENSG00000169436.12	brown
ENSG00000211671.2	lightgreen
ENSG00000211938.2	lightgreen
ENSG00000211668.2	lightgreen
ENSG00000253954.2	grey
ENSG00000239830.1	grey
ENSG00000211953.2	lightgreen
ENSG00000211943.2	lightgreen
ENSG00000211893.3	lightgreen
ENSG00000211941.2	lightgreen
ENSG00000167614.9	grey
ENSG00000095970.12	brown
ENSG00000185149.5	cyan
ENSG00000241351.1	lightgreen
ENSG00000211648.2	lightgreen
ENSG00000211955.2	lightgreen
ENSG00000253755.1	lightgreen
ENSG00000211898.3	lightgreen
ENSG00000211593.2	lightgreen
ENSG00000137976.7	brown
ENSG00000133048.8	brown
ENSG00000231760.2	grey
ENSG00000211956.2	lightgreen
ENSG00000189182.5	grey
ENSG00000239951.1	lightgreen
ENSG00000211945.2	lightgreen
ENSG00000244437.1	lightgreen
ENSG00000242611.1	grey
ENSG00000186439.8	cyan
ENSG00000173391.4	brown
ENSG00000243466.1	lightgreen
ENSG00000211666.2	lightgreen
ENSG00000182077.6	grey
ENSG00000243238.1	lightgreen
ENSG00000211897.3	lightgreen
ENSG00000188000.2	grey
ENSG00000188984.7	tan
ENSG00000234688.1	lightcyan
ENSG00000140835.8	cyan
ENSG00000224525.2	lightcyan
ENSG00000211595.2	lightgreen
ENSG00000236700.1	brown
ENSG00000248187.1	brown
ENSG00000165985.8	grey
ENSG00000118785.9	brown
ENSG00000224650.2	lightgreen
ENSG00000163618.13	cyan
ENSG00000213934.5	coral
ENSG00000140284.6	brown
ENSG00000211896.2	lightgreen
ENSG00000188338.10	cyan
ENSG00000211949.2	lightgreen
ENSG00000254709.2	lightgreen
ENSG00000134115.8	grey
ENSG00000205038.7	grey
ENSG00000211899.3	lightgreen
ENSG00000211895.3	lightgreen
ENSG00000183783.6	grey
ENSG00000211679.2	lightgreen
ENSG00000166796.7	grey
ENSG00000211964.2	lightgreen
ENSG00000211598.2	lightgreen
ENSG00000237949.1	cyan
ENSG00000189223.9	grey
ENSG00000113396.8	cyan
ENSG00000133710.11	grey
ENSG00000226549.3	grey
ENSG00000261275.1	grey
ENSG00000161896.6	cyan
ENSG00000100985.7	brown
ENSG00000120057.4	grey
ENSG00000167768.4	grey
ENSG00000250569.1	grey
ENSG00000203837.4	grey
ENSG00000129354.7	grey
ENSG00000230438.5	grey
ENSG00000249628.2	tan
ENSG00000126545.9	grey
ENSG00000160180.14	grey
ENSG00000228314.1	grey
ENSG00000166923.6	grey
ENSG00000240041.1	lightgreen
ENSG00000211594.2	lightgreen
ENSG00000172927.3	grey
ENSG00000164112.8	tan
ENSG00000102962.4	brown
ENSG00000254529.1	grey
ENSG00000132465.6	lightgreen
ENSG00000179593.11	brown
ENSG00000259616.1	grey
ENSG00000152785.6	brown
ENSG00000164825.3	grey
ENSG00000218537.1	grey
ENSG00000164308.12	grey
ENSG00000198963.6	brown
ENSG00000175084.7	grey
ENSG00000164669.8	grey
ENSG00000145107.11	brown
ENSG00000197891.7	yellow
ENSG00000134028.10	brown
ENSG00000162782.11	cyan
ENSG00000163576.13	grey
ENSG00000125740.9	grey
ENSG00000136689.14	brown
ENSG00000090920.9	brown
ENSG00000105664.6	blue
ENSG00000122375.7	grey
ENSG00000143125.5	grey
ENSG00000260877.1	grey
ENSG00000106536.15	grey
ENSG00000264215.1	grey
ENSG00000006074.4	brown
ENSG00000057294.9	cyan
ENSG00000148965.4	grey
ENSG00000250266.1	brown
ENSG00000060718.14	grey
ENSG00000166183.11	lightcyan
ENSG00000154529.10	grey
ENSG00000224769.1	grey
ENSG00000124159.11	blue
ENSG00000234176.1	grey
ENSG00000188778.3	grey
ENSG00000063015.15	grey
ENSG00000134339.4	grey
ENSG00000099194.5	grey
ENSG00000221947.3	grey
ENSG00000235687.4	cyan
ENSG00000103534.12	grey
ENSG00000226002.1	grey
ENSG00000137558.3	grey
ENSG00000116785.9	grey
ENSG00000180818.4	grey
ENSG00000130054.4	grey
ENSG00000135480.10	grey
ENSG00000264968.1	brown
ENSG00000170476.11	lightgreen
ENSG00000266903.1	grey
ENSG00000180440.3	green
ENSG00000114737.11	blue
ENSG00000166426.7	cyan
ENSG00000135094.6	brown
ENSG00000125414.14	grey
ENSG00000224939.1	tan
ENSG00000250620.1	grey
ENSG00000151640.8	blue
ENSG00000154162.9	cyan
ENSG00000227921.1	grey
ENSG00000254415.3	grey
ENSG00000196565.8	coral
ENSG00000134548.5	grey
ENSG00000197320.4	cyan
ENSG00000181541.4	grey
ENSG00000158578.14	coral
ENSG00000090104.7	brown
ENSG00000078898.6	grey
ENSG00000257017.4	grey
ENSG00000186458.4	grey
ENSG00000171864.4	grey
ENSG00000165323.11	brown
ENSG00000132429.5	grey
ENSG00000186529.10	coral
ENSG00000183876.8	green
ENSG00000177359.13	brown
ENSG00000197047.1	yellow
ENSG00000170374.4	grey
ENSG00000159251.6	grey
ENSG00000146070.12	brown
ENSG00000242173.4	grey
ENSG00000147573.12	brown
ENSG00000215218.3	cyan
ENSG00000243753.1	grey
ENSG00000101670.7	brown
ENSG00000064886.9	grey
ENSG00000186847.5	grey
ENSG00000124102.4	coral
ENSG00000189292.11	cyan
ENSG00000125618.12	grey
ENSG00000231106.2	grey
ENSG00000183695.2	grey
ENSG00000206145.4	tan
ENSG00000267603.1	green
ENSG00000230202.1	grey
ENSG00000259367.1	yellow
ENSG00000197582.5	grey
ENSG00000236094.1	grey
ENSG00000187730.6	blue
ENSG00000109705.7	green
ENSG00000172061.7	green
ENSG00000229221.1	cyan
ENSG00000170627.5	grey
ENSG00000132821.7	blue
ENSG00000164488.7	green
ENSG00000269900.2	blue
ENSG00000105205.6	coral
ENSG00000243836.1	grey
ENSG00000110347.7	grey
ENSG00000107984.5	green
ENSG00000125144.9	brown
ENSG00000258947.2	blue
ENSG00000006747.10	sienna
ENSG00000139445.13	grey
ENSG00000147724.7	grey
ENSG00000184731.5	grey
ENSG00000073734.8	cyan
ENSG00000227471.4	tan
ENSG00000185640.5	lightcyan
ENSG00000087237.6	grey
ENSG00000066248.10	green
ENSG00000215428.2	blue
ENSG00000197701.7	grey
ENSG00000224549.1	grey
ENSG00000105668.3	tan
ENSG00000187260.11	grey
ENSG00000216921.3	cyan
ENSG00000169429.6	brown
ENSG00000225434.2	grey
ENSG00000237560.1	grey
ENSG00000188525.3	cyan
ENSG00000163817.11	grey
ENSG00000198099.4	grey
ENSG00000137077.3	grey
ENSG00000129151.4	grey
ENSG00000229920.2	cyan
ENSG00000272030.1	lightcyan
ENSG00000172425.6	lightcyan
ENSG00000181997.8	grey
ENSG00000171658.4	lightcyan
ENSG00000147588.6	turquoise
ENSG00000103034.10	cyan
ENSG00000091129.15	grey
ENSG00000152315.4	brown
ENSG00000229425.1	turquoise
ENSG00000109061.9	grey
ENSG00000111713.2	salmon
ENSG00000272512.1	blue
ENSG00000206384.6	tan
ENSG00000160678.7	lightcyan
ENSG00000185615.11	grey
ENSG00000115112.7	cyan
ENSG00000153822.9	green
ENSG00000144339.7	grey
ENSG00000206172.4	coral
ENSG00000261770.1	grey
ENSG00000152672.3	grey
ENSG00000078081.3	brown
ENSG00000230734.1	grey
ENSG00000099954.14	grey
ENSG00000181218.4	blue
ENSG00000188372.10	grey
ENSG00000102174.7	green
ENSG00000008086.6	yellow
ENSG00000130173.9	blue
ENSG00000159339.9	coral
ENSG00000108823.11	blue
ENSG00000188536.8	coral
ENSG00000224568.1	grey
ENSG00000198768.6	green
ENSG00000163993.6	coral
ENSG00000172346.10	blue
ENSG00000148357.12	blue
ENSG00000155511.13	grey
ENSG00000163221.7	coral
ENSG00000163421.4	coral
ENSG00000103154.5	grey
ENSG00000273079.1	grey
ENSG00000143768.7	grey
ENSG00000270307.1	grey
ENSG00000185436.7	brown
ENSG00000130226.12	cyan
ENSG00000159208.11	grey
ENSG00000138829.6	grey
ENSG00000197253.9	blue
ENSG00000165966.10	green
ENSG00000138722.5	turquoise
ENSG00000259520.1	grey
ENSG00000181656.6	cyan
ENSG00000133661.11	blue
ENSG00000231453.1	grey
ENSG00000198502.5	blue
ENSG00000099834.14	grey
ENSG00000115423.14	grey
ENSG00000070182.13	lightcyan
ENSG00000077279.12	grey
ENSG00000111262.4	grey
ENSG00000162877.8	grey
ENSG00000172482.4	blue
ENSG00000101463.5	lightcyan
ENSG00000099957.12	tan
ENSG00000164879.6	grey
ENSG00000183166.6	green
ENSG00000243961.2	brown
ENSG00000197540.3	turquoise
ENSG00000136542.4	grey
ENSG00000163736.3	coral
ENSG00000162747.5	coral
ENSG00000100344.6	grey
ENSG00000178789.4	brown
ENSG00000137699.12	green
ENSG00000158125.5	grey
ENSG00000170345.5	grey
ENSG00000168913.6	blue
ENSG00000138944.7	grey
ENSG00000227827.3	blue
ENSG00000116690.7	brown
ENSG00000247765.1	grey
ENSG00000224609.2	green
ENSG00000004846.12	grey
ENSG00000160339.11	lightcyan
ENSG00000131203.8	grey
ENSG00000006016.6	blue
ENSG00000260051.1	blue
ENSG00000174332.3	blue
ENSG00000079689.9	grey
ENSG00000158488.11	brown
ENSG00000196482.12	grey
ENSG00000160868.10	grey
ENSG00000228049.5	grey
ENSG00000007908.11	grey
ENSG00000257219.1	grey
ENSG00000050555.13	red
ENSG00000249379.1	cyan
ENSG00000087085.9	yellow
ENSG00000104435.9	grey
ENSG00000175093.4	green
ENSG00000169248.8	grey
ENSG00000161911.7	brown
ENSG00000228305.1	grey
ENSG00000145850.4	green
ENSG00000132681.12	grey
ENSG00000156738.13	grey
ENSG00000103569.5	brown
ENSG00000261390.1	grey
ENSG00000163739.4	brown
ENSG00000171954.8	cyan
ENSG00000110786.13	blue
ENSG00000178722.8	grey
ENSG00000019169.9	brown
ENSG00000104921.10	brown
ENSG00000165171.6	blue
ENSG00000006075.11	brown
ENSG00000100197.16	grey
ENSG00000063438.12	grey
ENSG00000169957.8	grey
ENSG00000158747.9	blue
ENSG00000172322.9	grey
ENSG00000163554.7	grey
ENSG00000130598.11	blue
ENSG00000171435.9	grey
ENSG00000204632.7	grey
ENSG00000159307.14	grey
ENSG00000139354.6	yellow
ENSG00000270127.1	yellow
ENSG00000007264.9	brown
ENSG00000106178.2	grey
ENSG00000175063.12	grey
ENSG00000180875.4	green
ENSG00000154645.9	brown
ENSG00000206341.6	blue
ENSG00000172780.12	blue
ENSG00000164694.12	green
ENSG00000126368.5	grey
ENSG00000248383.3	grey
ENSG00000105369.5	lightgreen
ENSG00000125726.6	green
ENSG00000183117.13	grey
ENSG00000129988.5	brown
ENSG00000136011.10	grey
ENSG00000140519.8	blue
ENSG00000223573.2	grey
ENSG00000256508.2	blue
ENSG00000229391.3	grey
ENSG00000199161.1	grey
ENSG00000142583.13	grey
ENSG00000161682.10	turquoise
ENSG00000226121.1	yellow
ENSG00000173432.6	grey
ENSG00000117009.7	brown
ENSG00000102452.11	grey
ENSG00000058335.11	grey
ENSG00000171772.11	grey
ENSG00000226958.1	grey
ENSG00000198734.6	cyan
ENSG00000149418.6	brown
ENSG00000228594.1	turquoise
ENSG00000176826.11	grey
ENSG00000134668.8	brown
ENSG00000168283.9	grey
ENSG00000257335.4	coral
ENSG00000185904.7	grey
ENSG00000156486.7	grey
ENSG00000246430.2	sienna
ENSG00000189143.8	blue
ENSG00000170866.7	brown
ENSG00000131095.7	lightcyan
ENSG00000183114.6	yellow
ENSG00000143631.10	yellow
ENSG00000213791.4	grey
ENSG00000082482.9	green
ENSG00000230953.2	grey
ENSG00000115138.6	turquoise
ENSG00000118094.7	grey
ENSG00000166391.10	grey
ENSG00000131355.10	coral
ENSG00000241258.2	grey
ENSG00000251196.1	yellow
ENSG00000169710.6	lightcyan
ENSG00000206077.6	grey
ENSG00000175664.5	grey
ENSG00000138678.6	brown
ENSG00000178297.8	grey
ENSG00000104951.11	brown
ENSG00000171402.10	grey
ENSG00000160111.8	cyan
ENSG00000174672.11	blue
ENSG00000230018.1	grey
ENSG00000244734.2	coral
ENSG00000108846.11	brown
ENSG00000143546.5	coral
ENSG00000115257.11	red
ENSG00000166104.10	grey
ENSG00000115540.10	grey
ENSG00000156886.11	brown
ENSG00000170775.2	grey
ENSG00000101251.7	grey
ENSG00000227135.1	grey
ENSG00000136244.7	grey
ENSG00000128965.7	blue
ENSG00000117215.10	brown
ENSG00000172236.12	red
ENSG00000131409.8	turquoise
ENSG00000104055.10	grey
ENSG00000188681.7	blue
ENSG00000124107.5	green
ENSG00000188511.8	blue
ENSG00000006283.13	grey
ENSG00000150051.9	turquoise
ENSG00000160404.13	turquoise
ENSG00000130876.7	blue
ENSG00000171848.9	grey
ENSG00000196353.7	brown
ENSG00000268555.1	grey
ENSG00000174145.7	blue
ENSG00000205037.2	green
ENSG00000182379.9	blue
ENSG00000135333.9	grey
ENSG00000171551.7	grey
ENSG00000186715.6	grey
ENSG00000132563.11	blue
ENSG00000169245.4	grey
ENSG00000125337.12	blue
ENSG00000236618.2	grey
ENSG00000233098.4	grey
ENSG00000140323.4	blue
ENSG00000216863.5	grey
ENSG00000237940.3	grey
ENSG00000165409.11	brown
ENSG00000145864.8	brown
ENSG00000160284.10	turquoise
ENSG00000006327.9	brown
ENSG00000145536.11	green
ENSG00000084674.9	turquoise
ENSG00000091513.10	salmon
ENSG00000132975.6	grey
ENSG00000106236.3	grey
ENSG00000197774.8	blue
ENSG00000198753.7	blue
ENSG00000124249.5	blue
ENSG00000231426.1	grey
ENSG00000204174.2	grey
ENSG00000168569.7	turquoise
ENSG00000015520.10	lightcyan
ENSG00000185527.7	blue
ENSG00000163017.9	grey
ENSG00000150893.9	turquoise
ENSG00000223534.1	grey
ENSG00000178826.6	cyan
ENSG00000160862.8	lightcyan
ENSG00000182566.8	blue
ENSG00000117154.7	brown
ENSG00000141933.8	turquoise
ENSG00000186479.4	turquoise
ENSG00000172404.4	grey
ENSG00000011426.6	grey
ENSG00000207621.1	midnightblue
ENSG00000145934.11	grey
ENSG00000156466.8	grey
ENSG00000158714.6	brown
ENSG00000204539.3	grey
ENSG00000198576.2	blue
ENSG00000253352.4	yellow
ENSG00000184564.8	turquoise
ENSG00000141150.3	lightcyan
ENSG00000169031.14	cyan
ENSG00000124003.9	salmon
ENSG00000184845.3	grey
ENSG00000160055.15	blue
ENSG00000099984.6	grey
ENSG00000182885.12	coral
ENSG00000128510.6	grey
ENSG00000066230.6	blue
ENSG00000102575.6	brown
ENSG00000173762.3	turquoise
ENSG00000196850.4	yellow
ENSG00000140932.5	coral
ENSG00000205362.6	yellow
ENSG00000182912.6	grey
ENSG00000186810.7	blue
ENSG00000269371.1	turquoise
ENSG00000257800.1	blue
ENSG00000249602.1	blue
ENSG00000124116.14	grey
ENSG00000198517.5	grey
ENSG00000215808.2	grey
ENSG00000166428.8	blue
ENSG00000187398.7	turquoise
ENSG00000254814.1	grey
ENSG00000243679.1	blue
ENSG00000270006.1	turquoise
ENSG00000163395.12	black
ENSG00000183837.8	cyan
ENSG00000079931.10	cyan
ENSG00000167136.6	blue
ENSG00000272325.1	grey
ENSG00000166928.6	turquoise
ENSG00000002330.9	turquoise
ENSG00000163814.3	brown
ENSG00000136490.4	turquoise
ENSG00000254681.2	turquoise
ENSG00000205707.6	turquoise
ENSG00000113389.11	tan
ENSG00000175592.4	brown
ENSG00000116183.6	cyan
ENSG00000262601.1	red
ENSG00000177576.6	grey
ENSG00000232203.3	turquoise
ENSG00000232324.1	green
ENSG00000182853.7	turquoise
ENSG00000086570.8	tan
ENSG00000267283.1	blue
ENSG00000099960.8	blue
ENSG00000168255.14	grey
ENSG00000168389.13	brown
ENSG00000168427.7	blue
ENSG00000100336.13	grey
ENSG00000164344.11	turquoise
ENSG00000198842.5	grey
ENSG00000164188.4	turquoise
ENSG00000140678.12	brown
ENSG00000228701.1	grey
ENSG00000186081.7	tan
ENSG00000130203.5	turquoise
ENSG00000140279.8	grey
ENSG00000163661.3	grey
ENSG00000178999.8	grey
ENSG00000268533.1	grey
ENSG00000065618.12	grey
ENSG00000143365.12	sienna
ENSG00000135472.4	blue
ENSG00000219438.4	green
ENSG00000122025.10	brown
ENSG00000152207.3	blue
ENSG00000064218.4	grey
ENSG00000197915.5	grey
ENSG00000236714.1	turquoise
ENSG00000148773.8	grey
ENSG00000088340.11	black
ENSG00000176402.5	lightcyan
ENSG00000137877.8	blue
ENSG00000225285.1	red
ENSG00000187796.9	blue
ENSG00000095713.9	blue
ENSG00000178860.8	tan
ENSG00000138039.10	grey
ENSG00000248810.1	grey
ENSG00000248290.1	blue
ENSG00000181409.7	turquoise
ENSG00000110777.7	lightgreen
ENSG00000171049.8	coral
ENSG00000149485.12	grey
ENSG00000147889.12	cyan
ENSG00000185838.9	turquoise
ENSG00000258486.2	blue
ENSG00000148680.11	brown
ENSG00000108821.9	green
ENSG00000180287.12	grey
ENSG00000188305.4	blue
ENSG00000138180.11	grey
ENSG00000249436.1	yellow
ENSG00000228384.3	grey
ENSG00000114854.3	blue
ENSG00000151948.7	coral
ENSG00000245685.2	grey
ENSG00000163220.10	coral
ENSG00000169884.9	green
ENSG00000158106.8	turquoise
ENSG00000163464.7	coral
ENSG00000228463.4	grey
ENSG00000180539.4	blue
ENSG00000265864.1	black
ENSG00000224689.3	grey
ENSG00000154198.10	grey
ENSG00000172020.8	green
ENSG00000154277.8	tan
ENSG00000164106.3	grey
ENSG00000122254.6	brown
ENSG00000223459.4	yellow
ENSG00000177301.9	cyan
ENSG00000118514.9	grey
ENSG00000168528.7	blue
ENSG00000184956.11	black
ENSG00000205307.6	blue
ENSG00000125910.4	turquoise
ENSG00000122877.9	brown
ENSG00000146469.8	turquoise
ENSG00000147485.8	green
ENSG00000156970.8	grey
ENSG00000214748.2	turquoise
ENSG00000121895.7	grey
ENSG00000188176.7	grey
ENSG00000271811.1	grey
ENSG00000234511.4	grey
ENSG00000234719.4	grey
ENSG00000123405.9	coral
ENSG00000230479.1	green
ENSG00000139292.8	grey
ENSG00000235847.2	grey
ENSG00000224003.1	blue
ENSG00000259441.2	grey
ENSG00000255513.1	grey
ENSG00000065923.5	brown
ENSG00000108231.7	grey
ENSG00000259351.1	grey
ENSG00000137869.9	lightcyan
ENSG00000197561.2	turquoise
ENSG00000106366.7	grey
ENSG00000103269.9	turquoise
ENSG00000196169.10	blue
ENSG00000178502.5	yellow
ENSG00000266751.1	grey
ENSG00000130513.6	blue
ENSG00000198598.2	turquoise
ENSG00000112195.8	coral
ENSG00000186827.6	turquoise
ENSG00000158955.6	grey
ENSG00000177191.2	turquoise
ENSG00000211689.2	grey
ENSG00000089101.13	brown
ENSG00000272668.1	pink
ENSG00000204335.3	yellow
ENSG00000162631.14	grey
ENSG00000267344.1	pink
ENSG00000149571.6	blue
ENSG00000230715.2	blue
ENSG00000183010.12	blue
ENSG00000181856.10	lightcyan
ENSG00000171724.2	grey
ENSG00000232838.3	grey
ENSG00000166920.6	brown
ENSG00000101098.8	grey
ENSG00000164530.9	green
ENSG00000169442.4	brown
ENSG00000223401.1	grey
ENSG00000078053.12	cyan
ENSG00000080007.6	turquoise
ENSG00000081052.10	cyan
ENSG00000167157.9	turquoise
ENSG00000101144.8	green
ENSG00000185897.6	blue
ENSG00000272079.1	grey
ENSG00000186862.13	blue
ENSG00000130234.6	turquoise
ENSG00000134020.6	sienna
ENSG00000152475.6	turquoise
ENSG00000272279.1	grey
ENSG00000188730.4	grey
ENSG00000139549.2	blue
ENSG00000260807.2	blue
ENSG00000232346.1	grey
ENSG00000269680.1	pink
ENSG00000158050.4	blue
ENSG00000140379.7	brown
ENSG00000184363.5	red
ENSG00000168702.12	blue
ENSG00000205571.8	grey
ENSG00000177943.9	turquoise
ENSG00000109943.4	brown
ENSG00000237887.1	grey
ENSG00000189233.7	grey
ENSG00000102385.8	grey
ENSG00000188763.3	turquoise
ENSG00000172724.7	brown
ENSG00000139734.13	blue
ENSG00000196950.9	yellow
ENSG00000101307.11	brown
ENSG00000149596.6	brown
ENSG00000174236.2	grey
ENSG00000130222.6	turquoise
ENSG00000179542.11	cyan
ENSG00000128383.8	coral
ENSG00000102678.6	green
ENSG00000112394.12	grey
ENSG00000173578.6	brown
ENSG00000082196.16	green
ENSG00000183813.6	grey
ENSG00000261340.1	grey
ENSG00000103316.6	green
ENSG00000234147.1	brown
ENSG00000165731.13	cyan
ENSG00000117707.11	turquoise
ENSG00000197768.6	black
ENSG00000272523.1	turquoise
ENSG00000112984.7	grey
ENSG00000088882.7	blue
ENSG00000169862.14	grey
ENSG00000073737.12	brown
ENSG00000144407.5	green
ENSG00000158246.7	grey
ENSG00000265206.2	grey
ENSG00000178568.9	grey
ENSG00000138755.5	grey
ENSG00000131747.10	grey
ENSG00000244227.1	turquoise
ENSG00000244682.3	grey
ENSG00000206579.7	grey
ENSG00000186998.11	blue
ENSG00000186510.7	blue
ENSG00000216490.3	brown
ENSG00000204164.6	grey
ENSG00000183775.6	grey
ENSG00000163075.8	grey
ENSG00000105989.4	green
ENSG00000244257.4	turquoise
ENSG00000104415.9	grey
ENSG00000152503.5	brown
ENSG00000229273.1	turquoise
ENSG00000127252.4	tan
ENSG00000147509.9	grey
ENSG00000166592.7	turquoise
ENSG00000167701.9	turquoise
ENSG00000140873.11	blue
ENSG00000107317.7	turquoise
ENSG00000135744.7	blue
ENSG00000124731.8	coral
ENSG00000152910.14	grey
ENSG00000259091.1	grey
ENSG00000254135.1	grey
ENSG00000183671.8	green
ENSG00000261399.1	grey
ENSG00000232637.3	grey
ENSG00000149346.10	yellow
ENSG00000248265.1	grey
ENSG00000165730.10	brown
ENSG00000198125.8	grey
ENSG00000263483.1	grey
ENSG00000236624.4	grey
ENSG00000180340.5	turquoise
ENSG00000212743.1	turquoise
ENSG00000102189.12	turquoise
ENSG00000071991.4	turquoise
ENSG00000131771.9	lightcyan
ENSG00000268119.1	grey
ENSG00000012223.8	yellow
ENSG00000100079.5	brown
ENSG00000127554.12	blue
ENSG00000168477.13	blue
ENSG00000243414.4	grey
ENSG00000180871.3	coral
ENSG00000147676.9	grey
ENSG00000203799.6	grey
ENSG00000125355.11	green
ENSG00000121410.7	turquoise
ENSG00000203896.5	turquoise
ENSG00000188747.4	turquoise
ENSG00000249790.2	grey
ENSG00000137812.15	grey
ENSG00000101084.12	grey
ENSG00000224397.1	brown
ENSG00000272180.1	blue
ENSG00000171345.9	blue
ENSG00000267206.1	blue
ENSG00000272657.1	turquoise
ENSG00000103257.4	blue
ENSG00000171303.5	grey
ENSG00000260306.1	turquoise
ENSG00000105088.4	turquoise
ENSG00000163293.7	blue
ENSG00000231185.2	grey
ENSG00000100399.11	turquoise
ENSG00000145113.17	grey
ENSG00000132139.8	blue
ENSG00000138696.6	yellow
ENSG00000255142.1	pink
ENSG00000137285.9	brown
ENSG00000171819.4	grey
ENSG00000134853.7	yellow
ENSG00000134824.9	grey
ENSG00000184058.8	blue
ENSG00000074211.9	grey
ENSG00000145692.10	blue
ENSG00000250961.1	blue
ENSG00000268297.1	grey
ENSG00000225217.1	grey
ENSG00000233521.1	blue
ENSG00000172673.6	turquoise
ENSG00000223403.3	black
ENSG00000189350.8	grey
ENSG00000241170.2	turquoise
ENSG00000239622.1	tan
ENSG00000127533.3	grey
ENSG00000198515.9	turquoise
ENSG00000149090.7	green
ENSG00000141527.12	black
ENSG00000235434.1	grey
ENSG00000186160.4	grey
ENSG00000267731.1	turquoise
ENSG00000150076.18	turquoise
ENSG00000175857.4	turquoise
ENSG00000182013.13	grey
ENSG00000090382.2	brown
ENSG00000198796.6	green
ENSG00000142677.3	green
ENSG00000229994.1	grey
ENSG00000230658.1	grey
ENSG00000130176.3	grey
ENSG00000242268.2	turquoise
ENSG00000171094.11	grey
ENSG00000186472.15	grey
ENSG00000183742.8	turquoise
ENSG00000183844.12	grey
ENSG00000196421.3	black
ENSG00000135898.5	tan
ENSG00000197991.10	blue
ENSG00000163347.5	grey
ENSG00000181374.3	brown
ENSG00000198185.7	turquoise
ENSG00000248801.3	grey
ENSG00000228300.9	turquoise
ENSG00000139209.11	turquoise
ENSG00000138669.5	grey
ENSG00000155974.7	cyan
ENSG00000176532.3	grey
ENSG00000188257.6	grey
ENSG00000125965.4	blue
ENSG00000167880.3	blue
ENSG00000008735.10	blue
ENSG00000272732.1	turquoise
ENSG00000228536.1	grey
ENSG00000149380.7	green
ENSG00000039537.9	tan
ENSG00000112303.9	coral
ENSG00000215845.6	blue
ENSG00000214787.4	grey
ENSG00000243710.3	grey
ENSG00000066405.8	grey
ENSG00000249252.1	grey
ENSG00000186766.7	grey
ENSG00000159212.8	cyan
ENSG00000162366.3	blue
ENSG00000144619.10	turquoise
ENSG00000042832.7	grey
ENSG00000133246.7	blue
ENSG00000227191.2	grey
ENSG00000185347.13	turquoise
ENSG00000272789.1	black
ENSG00000181143.11	grey
ENSG00000184343.6	red
ENSG00000267653.1	grey
ENSG00000121900.14	turquoise
ENSG00000145194.13	turquoise
ENSG00000108018.11	grey
ENSG00000145832.8	grey
ENSG00000092295.7	grey
ENSG00000155719.12	brown
ENSG00000260423.1	grey
ENSG00000166145.10	brown
ENSG00000267934.1	turquoise
ENSG00000144395.13	turquoise
ENSG00000173267.9	blue
ENSG00000235681.1	yellow
ENSG00000261584.1	turquoise
ENSG00000273449.1	turquoise
ENSG00000013573.12	grey
ENSG00000171051.4	coral
ENSG00000197415.7	blue
ENSG00000183856.6	brown
ENSG00000233796.1	turquoise
ENSG00000182487.8	blue
ENSG00000155966.9	grey
ENSG00000177133.6	turquoise
ENSG00000072041.12	yellow
ENSG00000123485.7	grey
ENSG00000158481.8	brown
ENSG00000260465.1	yellow
ENSG00000138115.9	grey
ENSG00000213316.5	turquoise
ENSG00000213347.6	black
ENSG00000178385.9	yellow
ENSG00000159167.7	grey
ENSG00000160360.7	turquoise
ENSG00000113303.7	grey
ENSG00000130208.5	blue
ENSG00000230373.4	turquoise
ENSG00000184730.6	blue
ENSG00000213402.2	turquoise
ENSG00000130881.9	turquoise
ENSG00000260367.1	black
ENSG00000105464.3	blue
ENSG00000160999.8	turquoise
ENSG00000255587.3	grey
ENSG00000160446.14	turquoise
ENSG00000232814.2	grey
ENSG00000100300.13	turquoise
ENSG00000265629.1	grey
ENSG00000115884.6	blue
ENSG00000204475.5	blue
ENSG00000267838.1	pink
ENSG00000162669.11	turquoise
ENSG00000269783.1	grey
ENSG00000165886.4	turquoise
ENSG00000245498.2	turquoise
ENSG00000111181.8	brown
ENSG00000105672.10	turquoise
ENSG00000160883.6	brown
ENSG00000102271.9	green
ENSG00000115255.6	blue
ENSG00000101280.6	grey
ENSG00000226416.1	grey
ENSG00000197558.7	blue
ENSG00000178821.8	blue
ENSG00000162066.10	turquoise
ENSG00000271584.1	grey
ENSG00000260139.2	blue
ENSG00000230024.1	grey
ENSG00000075035.5	green
ENSG00000179915.16	turquoise
ENSG00000271032.1	black
ENSG00000187486.5	blue
ENSG00000157540.15	yellow
ENSG00000136872.13	grey
ENSG00000229754.1	grey
ENSG00000071655.13	turquoise
ENSG00000124253.9	chocolate
ENSG00000003249.9	blue
ENSG00000172366.15	turquoise
ENSG00000197769.5	grey
ENSG00000187608.5	turquoise
ENSG00000206044.3	grey
ENSG00000186094.12	brown
ENSG00000270066.2	blue
ENSG00000099849.10	turquoise
ENSG00000253686.1	grey
ENSG00000236054.1	grey
ENSG00000255031.1	black
ENSG00000127586.12	turquoise
ENSG00000164128.2	turquoise
ENSG00000166816.9	blue
ENSG00000237438.2	grey
ENSG00000184144.5	grey
ENSG00000171502.10	blue
ENSG00000105650.17	grey
ENSG00000142765.13	turquoise
ENSG00000103226.13	grey
ENSG00000006606.4	grey
ENSG00000171159.4	turquoise
ENSG00000244694.3	blue
ENSG00000213145.5	turquoise
ENSG00000162892.11	brown
ENSG00000162894.7	brown
ENSG00000161677.7	turquoise
ENSG00000148082.5	green
ENSG00000254461.1	pink
ENSG00000171223.4	turquoise
ENSG00000188211.4	yellow
ENSG00000156966.6	blue
ENSG00000182132.8	grey
ENSG00000187720.10	grey
ENSG00000135406.9	grey
ENSG00000185900.5	grey
ENSG00000008516.12	coral
ENSG00000095906.12	turquoise
ENSG00000134323.10	grey
ENSG00000258663.1	pink
ENSG00000162552.10	green
ENSG00000173868.7	coral
ENSG00000188522.10	turquoise
ENSG00000228695.5	tan
ENSG00000161643.8	grey
ENSG00000180776.11	yellow
ENSG00000125851.5	grey
ENSG00000146013.6	grey
ENSG00000149575.5	green
ENSG00000236404.4	tan
ENSG00000197146.2	pink
ENSG00000262877.3	black
ENSG00000183397.5	turquoise
ENSG00000265511.1	black
ENSG00000269018.1	pink
ENSG00000141469.12	grey
ENSG00000101194.13	blue
ENSG00000188818.8	grey
ENSG00000156127.6	blue
ENSG00000249695.2	grey
ENSG00000106809.6	turquoise
ENSG00000100033.12	red
ENSG00000188738.9	turquoise
ENSG00000105427.5	turquoise
ENSG00000154864.7	green
ENSG00000109906.9	grey
ENSG00000105707.9	turquoise
ENSG00000126759.8	blue
ENSG00000114270.11	black
ENSG00000160791.12	brown
ENSG00000109625.14	blue
ENSG00000170425.3	brown
ENSG00000240291.1	turquoise
ENSG00000157456.3	grey
ENSG00000049130.9	yellow
ENSG00000163485.11	blue
ENSG00000261512.2	turquoise
ENSG00000175426.6	grey
ENSG00000105246.5	blue
ENSG00000175928.5	grey
ENSG00000231050.1	blue
ENSG00000039139.9	grey
ENSG00000256069.3	turquoise
ENSG00000203849.6	turquoise
ENSG00000121753.8	turquoise
ENSG00000186907.3	turquoise
ENSG00000185596.12	blue
ENSG00000247157.2	grey
ENSG00000169071.10	grey
ENSG00000106113.14	grey
ENSG00000156222.7	brown
ENSG00000250378.1	grey
ENSG00000196358.6	blue
ENSG00000228139.1	tan
ENSG00000183346.6	blue
ENSG00000212864.2	turquoise
ENSG00000161944.12	blue
ENSG00000269190.1	turquoise
ENSG00000180113.11	turquoise
ENSG00000177542.6	turquoise
ENSG00000184985.12	green
ENSG00000103528.12	lightcyan
ENSG00000185274.7	green
ENSG00000014257.11	brown
ENSG00000117399.9	grey
ENSG00000107954.6	blue
ENSG00000239445.1	grey
ENSG00000130948.5	turquoise
ENSG00000163331.6	tan
ENSG00000106278.7	blue
ENSG00000198848.8	tan
ENSG00000162591.11	turquoise
ENSG00000227533.1	grey
ENSG00000159713.6	blue
ENSG00000130762.10	red
ENSG00000172116.17	peru
ENSG00000054179.7	yellow
ENSG00000146755.6	blue
ENSG00000172243.13	brown
ENSG00000167889.8	red
ENSG00000262003.1	grey
ENSG00000236682.1	grey
ENSG00000198626.11	turquoise
ENSG00000142694.6	turquoise
ENSG00000164761.4	sienna
ENSG00000073146.11	lightcyan
ENSG00000197705.5	turquoise
ENSG00000173272.9	turquoise
ENSG00000235790.3	pink
ENSG00000167600.9	brown
ENSG00000186301.7	black
ENSG00000186792.11	turquoise
ENSG00000257556.1	blue
ENSG00000007968.6	brown
ENSG00000117594.5	tan
ENSG00000007350.12	grey
ENSG00000256673.1	grey
ENSG00000223656.1	turquoise
ENSG00000198523.5	turquoise
ENSG00000109805.5	grey
ENSG00000196074.8	turquoise
ENSG00000257252.1	grey
ENSG00000232447.1	grey
ENSG00000089558.4	blue
ENSG00000175267.10	pink
ENSG00000196277.11	grey
ENSG00000142661.14	grey
ENSG00000007171.12	grey
ENSG00000197483.8	turquoise
ENSG00000136492.4	turquoise
ENSG00000270164.1	grey
ENSG00000246339.4	pink
ENSG00000103723.8	grey
ENSG00000165474.5	grey
ENSG00000186265.5	grey
ENSG00000271344.1	blue
ENSG00000223561.2	lightcyan
ENSG00000171236.9	blue
ENSG00000004948.9	grey
ENSG00000105131.3	brown
ENSG00000062582.9	grey
ENSG00000087494.11	green
ENSG00000099795.2	turquoise
ENSG00000125409.8	grey
ENSG00000167332.7	grey
ENSG00000165644.6	turquoise
ENSG00000131401.7	brown
ENSG00000164877.14	turquoise
ENSG00000215187.5	lightcyan
ENSG00000169679.10	grey
ENSG00000183690.12	blue
ENSG00000150750.6	grey
ENSG00000224420.3	red
ENSG00000213225.6	turquoise
ENSG00000234779.1	red
ENSG00000185669.5	blue
ENSG00000183091.15	blue
ENSG00000007376.3	turquoise
ENSG00000101311.11	grey
ENSG00000149534.4	grey
ENSG00000185338.4	turquoise
ENSG00000099992.11	blue
ENSG00000224389.4	blue
ENSG00000272144.1	turquoise
ENSG00000184682.5	red
ENSG00000159753.9	red
ENSG00000188290.6	turquoise
ENSG00000238755.3	blue
ENSG00000227124.4	grey
ENSG00000250251.2	blue
ENSG00000140961.8	turquoise
ENSG00000137819.9	brown
ENSG00000073605.14	grey
ENSG00000196932.7	grey
ENSG00000173406.11	turquoise
ENSG00000232022.2	grey
ENSG00000244945.1	pink
ENSG00000196668.3	black
ENSG00000162267.8	grey
ENSG00000225616.2	grey
ENSG00000147804.5	turquoise
ENSG00000164638.6	turquoise
ENSG00000142149.4	green
ENSG00000213062.3	turquoise
ENSG00000167900.7	blue
ENSG00000267531.1	black
ENSG00000225383.2	grey
ENSG00000214548.10	black
ENSG00000080224.13	grey
ENSG00000176428.5	turquoise
ENSG00000237975.2	yellow
ENSG00000261472.1	grey
ENSG00000135750.10	green
ENSG00000171657.5	turquoise
ENSG00000187024.9	turquoise
ENSG00000103024.3	turquoise
ENSG00000114757.14	turquoise
ENSG00000232725.1	grey
ENSG00000272823.1	grey
ENSG00000227507.2	blue
ENSG00000179094.9	grey
ENSG00000224259.1	green
ENSG00000072310.12	red
ENSG00000174946.5	turquoise
ENSG00000110628.9	turquoise
ENSG00000267534.1	red
ENSG00000246575.2	grey
ENSG00000214401.4	grey
ENSG00000150625.12	yellow
ENSG00000099953.5	turquoise
ENSG00000231013.1	grey
ENSG00000187957.7	green
ENSG00000127074.10	turquoise
ENSG00000173698.13	grey
ENSG00000188015.5	blue
ENSG00000165304.3	grey
ENSG00000213214.3	grey
ENSG00000119535.13	coral
ENSG00000138135.5	grey
ENSG00000167850.3	brown
ENSG00000176978.9	turquoise
ENSG00000006118.10	turquoise
ENSG00000121152.5	brown
ENSG00000249476.1	turquoise
ENSG00000267342.1	blue
ENSG00000243989.3	turquoise
ENSG00000147813.11	turquoise
ENSG00000187151.3	green
ENSG00000038945.10	brown
ENSG00000073670.9	blue
ENSG00000196468.5	green
ENSG00000137801.9	grey
ENSG00000154654.10	turquoise
ENSG00000108602.13	blue
ENSG00000177595.13	turquoise
ENSG00000232709.1	grey
ENSG00000164099.3	grey
ENSG00000233038.1	brown
ENSG00000136531.9	turquoise
ENSG00000218980.2	yellow
ENSG00000203727.3	turquoise
ENSG00000228672.2	turquoise
ENSG00000226031.1	salmon
ENSG00000204959.3	grey
ENSG00000062282.10	grey
ENSG00000137675.4	green
ENSG00000090006.13	turquoise
ENSG00000256576.1	turquoise
ENSG00000183682.7	black
ENSG00000179008.4	turquoise
ENSG00000100450.8	peru
ENSG00000100146.12	grey
ENSG00000128045.5	brown
ENSG00000180509.7	grey
ENSG00000166035.6	green
ENSG00000173621.8	turquoise
ENSG00000150681.5	turquoise
ENSG00000199053.1	black
ENSG00000115290.5	turquoise
ENSG00000196666.3	green
ENSG00000050438.12	brown
ENSG00000101187.11	blue
ENSG00000139304.8	turquoise
ENSG00000131435.8	turquoise
ENSG00000226124.2	grey
ENSG00000177034.10	yellow
ENSG00000129968.11	turquoise
ENSG00000122641.9	blue
ENSG00000219755.1	grey
ENSG00000085265.6	blue
ENSG00000257270.1	black
ENSG00000115286.15	turquoise
ENSG00000224940.4	blue
ENSG00000106483.7	green
ENSG00000267097.1	grey
ENSG00000111199.6	blue
ENSG00000129946.6	turquoise
ENSG00000063660.4	turquoise
ENSG00000197859.5	blue
ENSG00000214140.6	grey
ENSG00000112486.10	yellow
ENSG00000231686.1	blue
ENSG00000175264.3	blue
ENSG00000167236.2	grey
ENSG00000120322.2	grey
ENSG00000153253.11	turquoise
ENSG00000077274.7	grey
ENSG00000231982.1	blue
ENSG00000141639.7	grey
ENSG00000159164.5	cyan
ENSG00000145423.4	green
ENSG00000198580.6	turquoise
ENSG00000133392.12	grey
ENSG00000224668.1	turquoise
ENSG00000100122.5	blue
ENSG00000136274.8	red
ENSG00000116299.12	coral
ENSG00000105492.11	grey
ENSG00000174276.5	turquoise
ENSG00000219642.2	yellow
ENSG00000170667.10	blue
ENSG00000184313.15	grey
ENSG00000197565.11	cyan
ENSG00000224126.2	turquoise
ENSG00000084110.6	coral
ENSG00000092009.6	grey
ENSG00000183458.9	turquoise
ENSG00000117090.10	brown
ENSG00000218175.2	turquoise
ENSG00000134775.11	brown
ENSG00000271553.1	turquoise
ENSG00000231518.1	grey
ENSG00000179772.6	turquoise
ENSG00000187116.9	blue
ENSG00000160200.13	blue
ENSG00000214093.3	blue
ENSG00000181790.6	red
ENSG00000152082.9	turquoise
ENSG00000197181.7	grey
ENSG00000124243.13	blue
ENSG00000232931.1	turquoise
ENSG00000077943.7	grey
ENSG00000244479.2	grey
ENSG00000184156.11	sienna
ENSG00000177103.9	grey
ENSG00000267370.1	turquoise
ENSG00000254184.3	grey
ENSG00000262097.1	turquoise
ENSG00000113088.5	brown
ENSG00000160255.12	brown
ENSG00000118004.13	blue
ENSG00000225119.3	magenta
ENSG00000100031.14	blue
ENSG00000177236.3	blue
ENSG00000126603.4	turquoise
ENSG00000125538.7	brown
ENSG00000129450.4	brown
ENSG00000088836.8	blue
ENSG00000142173.10	turquoise
ENSG00000168453.10	red
ENSG00000103326.6	turquoise
ENSG00000237886.1	red
ENSG00000104783.7	blue
ENSG00000165507.8	blue
ENSG00000163563.7	turquoise
ENSG00000175352.6	brown
ENSG00000100908.9	turquoise
ENSG00000120907.13	cyan
ENSG00000170786.8	grey
ENSG00000183426.11	grey
ENSG00000151917.13	yellow
ENSG00000144331.14	green
ENSG00000236751.1	tan
ENSG00000183655.11	red
ENSG00000101542.5	brown
ENSG00000196296.9	grey
ENSG00000125675.13	cyan
ENSG00000187048.8	grey
ENSG00000183570.12	brown
ENSG00000141682.11	turquoise
ENSG00000166206.9	blue
ENSG00000163873.5	grey
ENSG00000137975.7	blue
ENSG00000128591.11	green
ENSG00000158022.6	grey
ENSG00000215252.7	turquoise
ENSG00000243587.6	grey
ENSG00000142798.12	turquoise
ENSG00000204740.5	cyan
ENSG00000118307.14	turquoise
ENSG00000232372.1	grey
ENSG00000177182.6	grey
ENSG00000111339.6	turquoise
ENSG00000173597.4	turquoise
ENSG00000067715.9	turquoise
ENSG00000129167.5	turquoise
ENSG00000142748.8	blue
ENSG00000065054.9	turquoise
ENSG00000172889.11	turquoise
ENSG00000125122.10	turquoise
ENSG00000123610.3	brown
ENSG00000188958.5	brown
ENSG00000224186.4	yellow
ENSG00000123358.15	turquoise
ENSG00000228065.6	grey
ENSG00000102245.3	grey
ENSG00000260102.1	grey
ENSG00000255958.1	yellow
ENSG00000237711.1	grey
ENSG00000160856.16	grey
ENSG00000102879.11	blue
ENSG00000177483.7	turquoise
ENSG00000229939.1	blue
ENSG00000120875.4	grey
ENSG00000114923.12	red
ENSG00000101883.4	tan
ENSG00000126895.9	turquoise
ENSG00000151651.11	red
ENSG00000224543.3	grey
ENSG00000083067.18	grey
ENSG00000182809.6	turquoise
ENSG00000075218.14	grey
ENSG00000122477.8	turquoise
ENSG00000181634.7	brown
ENSG00000179528.11	turquoise
ENSG00000168995.9	brown
ENSG00000092621.7	blue
ENSG00000228612.2	grey
ENSG00000197977.3	turquoise
ENSG00000179954.10	green
ENSG00000173369.11	blue
ENSG00000180596.7	grey
ENSG00000133067.13	grey
ENSG00000233968.2	grey
ENSG00000255650.1	lightcyan
ENSG00000258484.3	turquoise
ENSG00000103522.11	brown
ENSG00000178814.11	turquoise
ENSG00000165929.8	turquoise
ENSG00000186648.10	blue
ENSG00000110092.3	grey
ENSG00000256612.3	grey
ENSG00000270673.1	turquoise
ENSG00000159189.7	blue
ENSG00000160256.8	turquoise
ENSG00000256694.1	grey
ENSG00000167779.3	green
ENSG00000129204.12	grey
ENSG00000258424.1	blue
ENSG00000272482.1	blue
ENSG00000166405.10	blue
ENSG00000197406.6	blue
ENSG00000125657.3	green
ENSG00000017373.11	blue
ENSG00000108932.7	brown
ENSG00000183748.4	brown
ENSG00000127366.4	blue
ENSG00000169692.8	turquoise
ENSG00000147606.4	turquoise
ENSG00000168237.13	lightcyan
ENSG00000133250.9	turquoise
ENSG00000170421.7	blue
ENSG00000215146.4	turquoise
ENSG00000092853.9	grey
ENSG00000170727.7	red
ENSG00000169618.4	grey
ENSG00000152779.12	turquoise
ENSG00000268810.1	pink
ENSG00000197530.8	turquoise
ENSG00000235688.1	grey
ENSG00000187775.12	grey
ENSG00000168754.9	turquoise
ENSG00000211825.1	grey
ENSG00000170835.10	blue
ENSG00000112246.5	turquoise
ENSG00000151117.4	blue
ENSG00000177989.9	turquoise
ENSG00000082074.11	turquoise
ENSG00000133027.13	turquoise
ENSG00000196470.7	grey
ENSG00000008710.13	turquoise
ENSG00000026751.12	brown
ENSG00000145708.6	grey
ENSG00000065320.4	green
ENSG00000249437.3	grey
ENSG00000100191.4	blue
ENSG00000156414.14	grey
ENSG00000211448.7	grey
ENSG00000136546.9	turquoise
ENSG00000148948.3	turquoise
ENSG00000204687.3	grey
ENSG00000151006.7	blue
ENSG00000259772.2	pink
ENSG00000237118.2	grey
ENSG00000153446.11	blue
ENSG00000184281.10	turquoise
ENSG00000165181.12	turquoise
ENSG00000237491.4	turquoise
ENSG00000234883.2	brown
ENSG00000160972.5	turquoise
ENSG00000233901.1	brown
ENSG00000182950.2	blue
ENSG00000196196.2	grey
ENSG00000153898.8	grey
ENSG00000270346.1	blue
ENSG00000168333.9	grey
ENSG00000096060.10	grey
ENSG00000221571.2	grey
ENSG00000161267.7	lightcyan
ENSG00000131591.13	turquoise
ENSG00000108479.7	turquoise
ENSG00000168140.4	turquoise
ENSG00000133135.9	turquoise
ENSG00000163492.9	yellow
ENSG00000175265.13	turquoise
ENSG00000146250.5	turquoise
ENSG00000136634.5	brown
ENSG00000034971.10	grey
ENSG00000172215.5	brown
ENSG00000041353.5	turquoise
ENSG00000144115.12	grey
ENSG00000133703.7	turquoise
ENSG00000170909.9	brown
ENSG00000189120.3	grey
ENSG00000244482.5	brown
ENSG00000161573.6	grey
ENSG00000134602.11	turquoise
ENSG00000196092.8	grey
ENSG00000170458.9	blue
ENSG00000197815.3	grey
ENSG00000242477.1	blue
ENSG00000102466.11	green
ENSG00000157613.6	grey
ENSG00000179344.12	brown
ENSG00000205744.5	blue
ENSG00000132470.9	turquoise
ENSG00000146411.5	grey
ENSG00000254943.1	grey
ENSG00000051341.9	grey
ENSG00000268500.1	grey
ENSG00000128655.12	blue
ENSG00000267940.1	turquoise
ENSG00000174807.3	blue
ENSG00000258515.1	turquoise
ENSG00000183918.10	blue
ENSG00000170545.12	grey
ENSG00000227081.4	turquoise
ENSG00000138823.8	turquoise
ENSG00000047457.9	blue
ENSG00000176387.6	blue
ENSG00000172987.8	brown
ENSG00000151572.12	grey
ENSG00000160013.4	blue
ENSG00000243232.3	yellow
ENSG00000165272.10	blue
ENSG00000259129.1	blue
ENSG00000272221.1	grey
ENSG00000257878.1	turquoise
ENSG00000182752.8	grey
ENSG00000222020.2	turquoise
ENSG00000127241.12	blue
ENSG00000149781.8	brown
ENSG00000243431.1	blue
ENSG00000080031.5	green
ENSG00000174791.6	turquoise
ENSG00000132874.9	grey
ENSG00000112559.9	turquoise
ENSG00000179639.6	brown
ENSG00000101057.11	blue
ENSG00000145965.5	turquoise
ENSG00000188991.3	grey
ENSG00000244731.3	blue
ENSG00000156750.7	grey
ENSG00000140538.12	lightcyan
ENSG00000142303.9	blue
ENSG00000185507.15	turquoise
ENSG00000010327.6	blue
ENSG00000147206.12	brown
ENSG00000231187.2	grey
ENSG00000230910.2	blue
ENSG00000106018.9	grey
ENSG00000179921.10	turquoise
ENSG00000265967.1	pink
ENSG00000100427.11	blue
ENSG00000149809.10	lightcyan
ENSG00000196110.3	yellow
ENSG00000100726.10	turquoise
ENSG00000113494.12	grey
ENSG00000100448.3	grey
ENSG00000198542.9	green
ENSG00000225996.2	black
ENSG00000101230.5	cyan
ENSG00000158104.7	tan
ENSG00000073756.7	turquoise
ENSG00000272568.1	turquoise
ENSG00000260233.2	turquoise
ENSG00000254206.1	pink
ENSG00000172005.6	grey
ENSG00000118526.6	grey
ENSG00000267069.1	grey
ENSG00000176928.4	yellow
ENSG00000269999.1	pink
ENSG00000167700.4	turquoise
ENSG00000179403.10	turquoise
ENSG00000184990.8	turquoise
ENSG00000215788.5	blue
ENSG00000079841.14	blue
ENSG00000139410.10	turquoise
ENSG00000228273.2	pink
ENSG00000146858.7	yellow
ENSG00000203883.5	blue
ENSG00000133739.11	turquoise
ENSG00000164932.8	green
ENSG00000251632.1	turquoise
ENSG00000167178.11	blue
ENSG00000222040.3	blue
ENSG00000255507.1	grey
ENSG00000109107.9	lightcyan
ENSG00000135253.9	blue
ENSG00000183048.7	turquoise
ENSG00000147996.12	turquoise
ENSG00000185610.6	grey
ENSG00000236263.1	pink
ENSG00000187715.9	grey
ENSG00000164251.4	grey
ENSG00000224251.2	blue
ENSG00000230124.2	pink
ENSG00000271361.1	blue
ENSG00000228170.1	blue
ENSG00000188580.9	turquoise
ENSG00000187123.10	grey
ENSG00000159871.10	grey
ENSG00000144230.12	black
ENSG00000080986.8	turquoise
ENSG00000130702.9	turquoise
ENSG00000235823.1	grey
ENSG00000150637.4	grey
ENSG00000144485.6	turquoise
ENSG00000066336.7	brown
ENSG00000119915.4	lightcyan
ENSG00000178226.6	blue
ENSG00000262728.1	turquoise
ENSG00000131730.11	grey
ENSG00000070190.8	brown
ENSG00000243056.1	turquoise
ENSG00000135914.5	brown
ENSG00000138587.5	turquoise
ENSG00000232354.3	black
ENSG00000206195.6	grey
ENSG00000120756.8	turquoise
ENSG00000179588.4	turquoise
ENSG00000115085.9	turquoise
ENSG00000255837.1	turquoise
ENSG00000257176.1	turquoise
ENSG00000183287.9	grey
ENSG00000197134.7	turquoise
ENSG00000235245.1	blue
ENSG00000105855.5	turquoise
ENSG00000270933.1	grey
ENSG00000244306.5	grey
ENSG00000253522.2	brown
ENSG00000115041.8	grey
ENSG00000178209.10	turquoise
ENSG00000205364.3	blue
ENSG00000271259.1	turquoise
ENSG00000213492.2	turquoise
ENSG00000128606.8	green
ENSG00000175463.7	red
ENSG00000259834.1	turquoise
ENSG00000151136.10	grey
ENSG00000186407.4	brown
ENSG00000172935.8	blue
ENSG00000198468.3	grey
ENSG00000153993.9	turquoise
ENSG00000215769.4	pink
ENSG00000183828.10	turquoise
ENSG00000213221.4	blue
ENSG00000197410.8	grey
ENSG00000181195.6	brown
ENSG00000127507.13	brown
ENSG00000179862.5	turquoise
ENSG00000158825.5	blue
ENSG00000249307.1	grey
ENSG00000162390.13	blue
ENSG00000166523.3	brown
ENSG00000104313.13	brown
ENSG00000135069.9	cyan
ENSG00000154102.6	turquoise
ENSG00000181019.8	tan
ENSG00000110344.5	yellow
ENSG00000272950.1	grey
ENSG00000213424.4	grey
ENSG00000164418.15	turquoise
ENSG00000099994.10	blue
ENSG00000226332.2	black
ENSG00000242600.2	pink
ENSG00000171222.6	turquoise
ENSG00000049540.12	blue
ENSG00000242622.1	blue
ENSG00000156219.12	grey
ENSG00000175602.2	turquoise
ENSG00000207949.1	turquoise
ENSG00000196090.8	grey
ENSG00000205018.2	turquoise
ENSG00000105374.5	peru
ENSG00000111404.2	grey
ENSG00000170549.3	turquoise
ENSG00000177106.10	blue
ENSG00000118513.14	grey
ENSG00000138379.4	turquoise
ENSG00000080166.11	turquoise
ENSG00000121005.4	turquoise
ENSG00000081041.8	grey
ENSG00000142185.12	blue
ENSG00000114251.9	grey
ENSG00000050767.11	blue
ENSG00000270513.1	turquoise
ENSG00000162572.15	blue
ENSG00000165376.6	yellow
ENSG00000176170.9	turquoise
ENSG00000214982.6	turquoise
ENSG00000270571.2	turquoise
ENSG00000177875.3	grey
ENSG00000158373.7	grey
ENSG00000178015.4	grey
ENSG00000138835.18	blue
ENSG00000110169.6	pink
ENSG00000105327.11	turquoise
ENSG00000175221.10	turquoise
ENSG00000180229.8	grey
ENSG00000198894.3	yellow
ENSG00000205106.2	blue
ENSG00000073350.9	turquoise
ENSG00000253864.1	grey
ENSG00000111432.4	grey
ENSG00000233276.2	turquoise
ENSG00000179085.7	turquoise
ENSG00000237649.3	grey
ENSG00000248734.2	yellow
ENSG00000112299.7	brown
ENSG00000141934.5	blue
ENSG00000258727.1	black
ENSG00000189129.9	blue
ENSG00000125148.6	turquoise
ENSG00000187961.9	turquoise
ENSG00000141526.10	red
ENSG00000153563.11	peru
ENSG00000157368.6	turquoise
ENSG00000152760.5	turquoise
ENSG00000249072.1	grey
ENSG00000267355.2	grey
ENSG00000230795.2	grey
ENSG00000185652.7	grey
ENSG00000270810.1	pink
ENSG00000121807.5	brown
ENSG00000117984.8	turquoise
ENSG00000173991.5	blue
ENSG00000184601.6	turquoise
ENSG00000168071.17	turquoise
ENSG00000130475.10	blue
ENSG00000100526.15	grey
ENSG00000130193.7	turquoise
ENSG00000187624.7	grey
ENSG00000173227.9	blue
ENSG00000198707.10	turquoise
ENSG00000253771.1	grey
ENSG00000145861.7	blue
ENSG00000234678.1	pink
ENSG00000238078.1	grey
ENSG00000108576.5	grey
ENSG00000149243.11	turquoise
ENSG00000271862.1	turquoise
ENSG00000213199.3	grey
ENSG00000167775.6	turquoise
ENSG00000183186.6	turquoise
ENSG00000262179.2	tan
ENSG00000163815.5	turquoise
ENSG00000182580.2	blue
ENSG00000250397.2	black
ENSG00000099624.3	turquoise
ENSG00000147180.12	turquoise
ENSG00000095464.9	turquoise
ENSG00000213901.6	pink
ENSG00000086300.11	turquoise
ENSG00000154493.13	tan
ENSG00000116990.9	brown
ENSG00000178623.7	blue
ENSG00000123989.9	turquoise
ENSG00000127220.5	turquoise
ENSG00000204839.4	turquoise
ENSG00000234235.1	grey
ENSG00000233967.2	turquoise
ENSG00000060709.9	grey
ENSG00000173372.12	blue
ENSG00000113296.10	grey
ENSG00000139364.6	grey
ENSG00000167371.12	black
ENSG00000203306.3	brown
ENSG00000225978.2	blue
ENSG00000239556.2	turquoise
ENSG00000100206.5	blue
ENSG00000123453.12	red
ENSG00000182255.6	grey
ENSG00000122971.4	turquoise
ENSG00000179304.12	grey
ENSG00000148803.7	turquoise
ENSG00000149506.6	blue
ENSG00000227141.2	cyan
ENSG00000215244.2	grey
ENSG00000130733.6	turquoise
ENSG00000070367.11	yellow
ENSG00000196557.6	turquoise
ENSG00000143858.7	pink
ENSG00000251003.3	blue
ENSG00000018280.12	blue
ENSG00000265496.2	grey
ENSG00000213777.5	grey
ENSG00000065057.3	turquoise
ENSG00000072195.10	grey
ENSG00000146205.9	grey
ENSG00000130748.6	turquoise
ENSG00000163673.6	grey
ENSG00000000005.5	tan
ENSG00000175518.6	grey
ENSG00000244486.3	turquoise
ENSG00000214212.4	blue
ENSG00000174501.10	turquoise
ENSG00000140749.7	brown
ENSG00000204385.6	grey
ENSG00000091622.11	grey
ENSG00000234840.1	turquoise
ENSG00000119333.7	turquoise
ENSG00000141052.13	turquoise
ENSG00000160959.3	turquoise
ENSG00000135127.7	peru
ENSG00000225614.2	blue
ENSG00000246203.2	tan
ENSG00000248485.1	grey
ENSG00000177076.4	yellow
ENSG00000174669.7	blue
ENSG00000204950.2	blue
ENSG00000077348.4	turquoise
ENSG00000101680.9	grey
ENSG00000128185.5	turquoise
ENSG00000107872.8	turquoise
ENSG00000261408.1	turquoise
ENSG00000171388.9	grey
ENSG00000123685.4	blue
ENSG00000011028.9	green
ENSG00000105219.4	blue
ENSG00000167969.8	turquoise
ENSG00000271579.1	pink
ENSG00000170522.5	grey
ENSG00000259863.1	yellow
ENSG00000198929.8	yellow
ENSG00000011600.7	brown
ENSG00000151650.7	brown
ENSG00000259683.1	grey
ENSG00000166165.8	turquoise
ENSG00000272720.1	pink
ENSG00000260425.1	pink
ENSG00000099290.11	grey
ENSG00000132967.9	grey
ENSG00000100116.12	turquoise
ENSG00000074966.6	blue
ENSG00000197858.6	turquoise
ENSG00000135913.6	turquoise
ENSG00000160949.12	turquoise
ENSG00000160185.9	brown
ENSG00000236548.1	grey
ENSG00000138615.4	green
ENSG00000111678.6	turquoise
ENSG00000228623.2	turquoise
ENSG00000151834.11	turquoise
ENSG00000079435.5	turquoise
ENSG00000007255.6	turquoise
ENSG00000042493.11	blue
ENSG00000124466.8	blue
ENSG00000270589.1	turquoise
ENSG00000174137.8	turquoise
ENSG00000139618.10	turquoise
ENSG00000149256.10	tan
ENSG00000272341.1	turquoise
ENSG00000163357.6	grey
ENSG00000113578.13	cyan
ENSG00000109736.10	turquoise
ENSG00000271880.1	turquoise
ENSG00000154146.8	blue
ENSG00000158113.8	blue
ENSG00000115523.12	peru
ENSG00000270672.1	grey
ENSG00000124507.6	yellow
ENSG00000008323.11	red
ENSG00000129932.3	turquoise
ENSG00000229436.1	turquoise
ENSG00000123219.8	turquoise
ENSG00000081277.7	grey
ENSG00000105516.6	grey
ENSG00000089692.4	blue
ENSG00000064300.4	blue
ENSG00000170382.7	blue
ENSG00000170509.7	yellow
ENSG00000102981.5	turquoise
ENSG00000096696.9	blue
ENSG00000157303.6	red
ENSG00000104369.4	yellow
ENSG00000077616.6	turquoise
ENSG00000186994.7	turquoise
ENSG00000173137.7	turquoise
ENSG00000154553.9	grey
ENSG00000108700.4	brown
ENSG00000225968.4	red
ENSG00000169224.8	grey
ENSG00000248429.1	grey
ENSG00000155749.8	turquoise
ENSG00000232759.1	grey
ENSG00000007516.9	turquoise
ENSG00000125652.3	turquoise
ENSG00000228506.1	grey
ENSG00000163624.5	green
ENSG00000107404.13	turquoise
ENSG00000051523.6	turquoise
ENSG00000125735.6	brown
ENSG00000164129.7	turquoise
ENSG00000188070.8	turquoise
ENSG00000251442.1	sienna
ENSG00000186074.14	brown
ENSG00000167566.12	turquoise
ENSG00000104903.4	turquoise
ENSG00000157911.5	turquoise
ENSG00000254319.1	grey
ENSG00000144596.7	grey
ENSG00000246363.2	grey
ENSG00000174938.10	blue
ENSG00000259250.1	turquoise
ENSG00000112208.10	grey
ENSG00000147443.8	brown
ENSG00000196376.6	brown
ENSG00000185133.9	red
ENSG00000260261.1	pink
ENSG00000110427.10	grey
ENSG00000180537.8	sienna
ENSG00000182685.3	black
ENSG00000177791.11	blue
ENSG00000156427.7	grey
ENSG00000185614.4	turquoise
ENSG00000188112.4	green
ENSG00000197785.9	turquoise
ENSG00000186684.8	grey
ENSG00000272970.1	grey
ENSG00000169507.5	turquoise
ENSG00000099889.9	turquoise
ENSG00000268362.1	grey
ENSG00000105894.7	turquoise
[truncated: 14,010 more rows]

## Sheet: SKLM
geneName	cluster_id
ENSG00000134184.8	grey
ENSG00000129824.11	black
ENSG00000198692.5	black
ENSG00000012817.11	black
ENSG00000229807.5	black
ENSG00000067048.12	black
ENSG00000213058.3	grey
ENSG00000183878.11	black
ENSG00000131002.7	black
ENSG00000067646.7	black
ENSG00000114374.8	black
ENSG00000176728.3	black
ENSG00000184674.8	grey
ENSG00000226278.1	grey
ENSG00000260197.1	black
ENSG00000103316.6	grey
ENSG00000099725.10	black
ENSG00000197582.5	grey
ENSG00000233864.3	black
ENSG00000224114.1	grey
ENSG00000106436.4	tan
ENSG00000204792.2	grey
ENSG00000092377.9	black
ENSG00000229828.1	grey
ENSG00000134240.7	black
ENSG00000189266.7	grey
ENSG00000137968.12	grey
ENSG00000105664.6	grey
ENSG00000165246.8	black
ENSG00000120057.4	tan
ENSG00000170160.12	grey
ENSG00000198759.7	grey
ENSG00000160161.5	grey
ENSG00000213025.2	grey
ENSG00000179914.4	grey
ENSG00000095917.9	grey
ENSG00000169436.12	grey
ENSG00000100362.8	grey
ENSG00000260318.1	grey
ENSG00000183631.4	grey
ENSG00000157330.5	grey
ENSG00000043039.5	grey
ENSG00000188372.10	grey
ENSG00000163395.12	grey
ENSG00000139330.5	grey
ENSG00000166006.8	grey
ENSG00000232224.1	grey
ENSG00000166796.7	grey
ENSG00000182853.7	tan
ENSG00000232346.1	grey
ENSG00000184844.6	grey
ENSG00000261175.1	grey
ENSG00000181418.7	grey
ENSG00000183347.13	grey
ENSG00000248746.1	grey
ENSG00000163347.5	tan
ENSG00000237541.3	grey
ENSG00000063438.12	grey
ENSG00000229391.3	grey
ENSG00000198948.7	grey
ENSG00000214617.5	grey
ENSG00000118785.9	grey
ENSG00000187550.4	grey
ENSG00000000005.5	grey
ENSG00000250105.1	grey
ENSG00000129988.5	grey
ENSG00000273295.1	grey
ENSG00000148677.6	grey
ENSG00000235508.2	grey
ENSG00000211897.3	grey
ENSG00000173432.6	grey
ENSG00000137077.3	grey
ENSG00000188730.4	grey
ENSG00000114805.12	black
ENSG00000099194.5	yellow
ENSG00000171345.9	tan
ENSG00000268555.1	grey
ENSG00000166897.10	tan
ENSG00000133055.4	grey
ENSG00000157851.12	grey
ENSG00000188529.10	grey
ENSG00000243429.1	grey
ENSG00000211598.2	grey
ENSG00000211896.2	grey
ENSG00000105550.4	grey
ENSG00000205215.4	tan
ENSG00000235295.1	grey
ENSG00000234925.2	grey
ENSG00000205279.4	grey
ENSG00000149926.9	grey
ENSG00000125740.9	grey
ENSG00000196104.6	grey
ENSG00000211893.3	grey
ENSG00000106302.5	grey
ENSG00000160862.8	yellow
ENSG00000204711.4	grey
ENSG00000176076.6	tan
ENSG00000124253.9	yellow
ENSG00000060718.14	grey
ENSG00000133048.8	grey
ENSG00000062282.10	yellow
ENSG00000225434.2	grey
ENSG00000172061.7	grey
ENSG00000229425.1	black
ENSG00000249116.1	grey
ENSG00000145107.11	grey
ENSG00000189223.9	grey
ENSG00000102385.8	tan
ENSG00000204099.7	grey
ENSG00000101542.5	black
ENSG00000170345.5	grey
ENSG00000131771.9	yellow
ENSG00000204460.3	grey
ENSG00000235097.1	grey
ENSG00000205312.4	tan
ENSG00000165478.6	yellow
ENSG00000236397.2	grey
ENSG00000206172.4	grey
ENSG00000254709.2	grey
ENSG00000169989.2	grey
ENSG00000056998.14	yellow
ENSG00000171819.4	tan
ENSG00000137825.6	grey
ENSG00000211899.3	grey
ENSG00000174697.4	yellow
ENSG00000175832.8	tan
ENSG00000133317.10	yellow
ENSG00000211890.3	grey
ENSG00000188536.8	grey
ENSG00000211895.3	grey
ENSG00000260542.1	grey
ENSG00000244734.2	grey
ENSG00000181092.5	yellow
ENSG00000158887.11	tan
ENSG00000100985.7	grey
ENSG00000184811.3	yellow
ENSG00000176194.13	yellow
ENSG00000139780.7	grey
ENSG00000230438.5	grey
ENSG00000226852.2	black
ENSG00000006074.4	green
ENSG00000114737.11	grey
ENSG00000167767.9	grey
ENSG00000224769.1	grey
ENSG00000187288.6	yellow
ENSG00000135917.9	yellow
ENSG00000109061.9	black
ENSG00000269019.1	grey
ENSG00000196917.4	yellow
ENSG00000166819.7	yellow
ENSG00000204632.7	grey
ENSG00000186188.6	yellow
ENSG00000248461.1	grey
ENSG00000164308.12	grey
ENSG00000138207.8	yellow
ENSG00000167723.10	grey
ENSG00000261040.2	grey
ENSG00000117394.15	tan
ENSG00000119125.12	grey
ENSG00000151948.7	grey
ENSG00000134207.10	grey
ENSG00000107165.8	grey
ENSG00000107518.12	grey
ENSG00000149124.6	yellow
ENSG00000145934.11	tan
ENSG00000187889.8	grey
ENSG00000260641.1	grey
ENSG00000132465.6	grey
ENSG00000266066.1	grey
ENSG00000237560.1	grey
ENSG00000116690.7	grey
ENSG00000264151.1	black
ENSG00000183117.13	grey
ENSG00000242173.4	grey
ENSG00000140557.7	grey
ENSG00000204001.5	grey
ENSG00000226686.3	grey
ENSG00000263934.2	grey
ENSG00000231013.1	grey
ENSG00000148680.11	grey
ENSG00000253626.2	grey
ENSG00000132139.8	grey
ENSG00000172179.7	grey
ENSG00000180875.4	grey
ENSG00000091129.15	grey
ENSG00000149654.5	turquoise
ENSG00000261787.1	grey
ENSG00000100170.5	grey
ENSG00000176697.14	black
ENSG00000264462.1	turquoise
ENSG00000113389.11	grey
ENSG00000134962.6	yellow
ENSG00000104722.9	grey
ENSG00000119508.13	grey
ENSG00000164418.15	black
ENSG00000172000.3	grey
ENSG00000081181.3	grey
ENSG00000082293.8	grey
ENSG00000179796.7	grey
ENSG00000177551.5	grey
ENSG00000165312.5	grey
ENSG00000108342.8	grey
ENSG00000139364.6	grey
ENSG00000180999.6	grey
ENSG00000237512.2	grey
ENSG00000187957.7	grey
ENSG00000132854.14	yellow
ENSG00000183625.10	grey
ENSG00000172137.14	yellow
ENSG00000171551.7	grey
ENSG00000171246.5	grey
ENSG00000006327.9	grey
ENSG00000165548.6	grey
ENSG00000179057.9	grey
ENSG00000154864.7	grey
ENSG00000162747.5	grey
ENSG00000180871.3	grey
ENSG00000271824.1	grey
ENSG00000250003.2	grey
ENSG00000259616.1	black
ENSG00000143546.5	grey
ENSG00000141526.10	grey
ENSG00000215030.4	grey
ENSG00000168621.10	grey
ENSG00000145949.8	black
ENSG00000188488.9	grey
ENSG00000147570.5	grey
ENSG00000183873.11	grey
ENSG00000006747.10	yellow
ENSG00000237949.1	grey
ENSG00000189221.5	grey
ENSG00000188257.6	grey
ENSG00000130513.6	grey
ENSG00000160307.5	yellow
ENSG00000128965.7	grey
ENSG00000198336.5	grey
ENSG00000243753.1	grey
ENSG00000091513.10	yellow
ENSG00000198838.7	greenyellow
ENSG00000147697.4	grey
ENSG00000134917.9	grey
ENSG00000079435.5	yellow
ENSG00000041982.10	grey
ENSG00000164434.7	grey
ENSG00000089199.5	grey
ENSG00000152270.4	yellow
ENSG00000138722.5	grey
ENSG00000188729.2	grey
ENSG00000181374.3	green
ENSG00000159307.14	tan
ENSG00000165966.10	tan
ENSG00000162772.12	grey
ENSG00000060709.9	grey
ENSG00000074211.9	grey
ENSG00000236624.4	grey
ENSG00000219438.4	grey
ENSG00000019169.9	green
ENSG00000003137.4	yellow
ENSG00000104833.6	turquoise
ENSG00000108602.13	grey
ENSG00000189143.8	green
ENSG00000148848.10	yellow
ENSG00000139044.6	grey
ENSG00000224568.1	grey
ENSG00000050628.16	yellow
ENSG00000164638.6	yellow
ENSG00000175643.7	grey
ENSG00000180638.13	grey
ENSG00000189316.3	grey
ENSG00000005187.7	grey
ENSG00000222939.1	grey
ENSG00000105877.13	grey
ENSG00000169885.5	grey
ENSG00000177508.11	black
ENSG00000144488.10	grey
ENSG00000168785.3	black
ENSG00000224235.1	grey
ENSG00000258231.1	grey
ENSG00000197991.10	grey
ENSG00000111788.9	grey
ENSG00000162989.3	grey
ENSG00000168004.5	yellow
ENSG00000228587.1	grey
ENSG00000173208.3	yellow
ENSG00000260604.1	grey
ENSG00000091262.10	grey
ENSG00000197085.7	grey
ENSG00000133020.4	grey
ENSG00000188086.8	greenyellow
ENSG00000198502.5	grey
ENSG00000163220.10	grey
ENSG00000251196.1	grey
ENSG00000196811.7	grey
ENSG00000106772.13	grey
ENSG00000074317.6	grey
ENSG00000111846.11	grey
ENSG00000167971.14	grey
ENSG00000249203.1	grey
ENSG00000169684.9	grey
ENSG00000008323.11	yellow
ENSG00000249825.1	grey
ENSG00000138755.5	grey
ENSG00000250392.2	grey
ENSG00000130822.11	grey
ENSG00000169245.4	grey
ENSG00000130876.7	yellow
ENSG00000271952.1	grey
ENSG00000054938.11	grey
ENSG00000265787.1	grey
ENSG00000196966.3	grey
ENSG00000141682.11	grey
ENSG00000159251.6	grey
ENSG00000124107.5	grey
ENSG00000143167.7	grey
ENSG00000150722.6	greenyellow
ENSG00000259417.2	grey
ENSG00000168143.8	grey
ENSG00000039537.9	yellow
ENSG00000103226.13	grey
ENSG00000155011.4	grey
ENSG00000128313.2	grey
ENSG00000176826.11	grey
ENSG00000228695.5	yellow
ENSG00000064300.4	tan
ENSG00000164236.7	grey
ENSG00000260001.2	grey
ENSG00000258240.1	greenyellow
ENSG00000250878.3	grey
ENSG00000153303.12	yellow
ENSG00000258545.1	grey
ENSG00000005249.8	yellow
ENSG00000052850.5	grey
ENSG00000187624.7	grey
ENSG00000144821.5	grey
ENSG00000070031.3	grey
ENSG00000033122.14	grey
ENSG00000171051.4	grey
ENSG00000147256.6	grey
ENSG00000258484.3	grey
ENSG00000159208.11	grey
ENSG00000159166.9	grey
ENSG00000160180.14	grey
ENSG00000206341.6	grey
ENSG00000249265.1	grey
ENSG00000112559.9	yellow
ENSG00000271811.1	grey
ENSG00000154277.8	grey
ENSG00000165887.7	grey
ENSG00000145808.4	grey
ENSG00000124762.9	grey
ENSG00000174473.11	grey
ENSG00000167772.7	grey
ENSG00000006016.6	black
ENSG00000111087.5	tan
ENSG00000101144.8	grey
ENSG00000213707.2	grey
ENSG00000004799.7	grey
ENSG00000106366.7	grey
ENSG00000133110.10	turquoise
ENSG00000227496.1	grey
ENSG00000143768.7	grey
ENSG00000167654.13	grey
ENSG00000120049.14	yellow
ENSG00000102678.6	grey
ENSG00000181234.8	yellow
ENSG00000158104.7	grey
ENSG00000121753.8	black
ENSG00000226051.2	grey
ENSG00000184258.5	yellow
ENSG00000225996.2	brown
ENSG00000259869.1	grey
ENSG00000215375.2	grey
ENSG00000180340.5	tan
ENSG00000258933.1	grey
ENSG00000199080.1	grey
ENSG00000233608.2	yellow
ENSG00000132932.12	grey
ENSG00000087495.12	grey
ENSG00000197181.7	grey
ENSG00000145423.4	grey
ENSG00000137801.9	grey
ENSG00000100373.5	grey
ENSG00000223561.2	grey
ENSG00000164488.7	grey
ENSG00000265728.1	grey
ENSG00000118194.14	grey
ENSG00000164588.4	grey
ENSG00000142949.12	yellow
ENSG00000153446.11	black
ENSG00000225083.1	black
ENSG00000121005.4	grey
ENSG00000100292.12	grey
ENSG00000183918.10	green
ENSG00000112232.8	grey
ENSG00000158486.9	grey
ENSG00000113296.10	grey
ENSG00000135298.9	grey
ENSG00000235070.3	grey
ENSG00000268533.1	grey
ENSG00000261584.1	grey
ENSG00000242902.1	grey
ENSG00000116661.9	grey
ENSG00000161243.4	yellow
ENSG00000231274.4	grey
ENSG00000177822.3	grey
ENSG00000118298.6	grey
ENSG00000120738.7	grey
ENSG00000165995.14	grey
ENSG00000164344.11	grey
ENSG00000163017.9	grey
ENSG00000178078.7	grey
ENSG00000271959.1	brown
ENSG00000226958.1	grey
ENSG00000259675.1	black
ENSG00000128655.12	grey
ENSG00000152268.8	yellow
ENSG00000101255.6	grey
ENSG00000166741.3	grey
ENSG00000149294.12	grey
ENSG00000164128.2	yellow
ENSG00000228719.1	grey
ENSG00000142871.11	grey
ENSG00000147255.13	grey
ENSG00000214942.4	grey
ENSG00000173093.8	greenyellow
ENSG00000248810.1	grey
ENSG00000099984.6	grey
ENSG00000178075.15	grey
ENSG00000055118.10	grey
ENSG00000008394.8	yellow
ENSG00000158715.5	black
ENSG00000199017.1	grey
ENSG00000135324.5	grey
ENSG00000115112.7	grey
ENSG00000047457.9	grey
ENSG00000269900.2	grey
ENSG00000178343.4	grey
ENSG00000153822.9	grey
ENSG00000259828.1	grey
ENSG00000225613.2	grey
ENSG00000272016.1	grey
ENSG00000171004.13	grey
ENSG00000168334.8	grey
ENSG00000150594.5	yellow
ENSG00000267653.1	grey
ENSG00000095203.10	yellow
ENSG00000270346.1	grey
ENSG00000178055.8	greenyellow
ENSG00000173868.7	grey
ENSG00000172215.5	grey
ENSG00000007062.7	grey
ENSG00000070882.8	grey
ENSG00000120586.4	grey
ENSG00000124205.11	grey
ENSG00000006071.7	grey
ENSG00000176720.3	yellow
ENSG00000121410.7	grey
ENSG00000230703.1	brown
ENSG00000226074.4	greenyellow
ENSG00000153064.7	yellow
ENSG00000185818.7	yellow
ENSG00000182836.5	grey
ENSG00000224389.4	tan
ENSG00000187151.3	green
ENSG00000095713.9	tan
ENSG00000170525.14	grey
ENSG00000260047.1	grey
ENSG00000123689.5	grey
ENSG00000016402.8	black
ENSG00000162687.12	grey
ENSG00000164764.10	tan
ENSG00000142794.14	grey
ENSG00000221866.5	yellow
ENSG00000158445.7	grey
ENSG00000072274.8	grey
ENSG00000181029.7	grey
ENSG00000188897.4	grey
ENSG00000123572.12	grey
ENSG00000271361.1	grey
ENSG00000137441.7	grey
ENSG00000186417.9	yellow
ENSG00000154645.9	grey
ENSG00000008056.8	grey
ENSG00000112303.9	grey
ENSG00000135472.4	grey
ENSG00000230812.1	grey
ENSG00000205571.8	grey
ENSG00000130176.3	grey
ENSG00000267934.1	brown
ENSG00000265751.1	grey
ENSG00000119535.13	grey
ENSG00000077157.16	grey
ENSG00000146426.13	grey
ENSG00000169507.5	grey
ENSG00000008517.12	grey
ENSG00000106538.5	yellow
ENSG00000082074.11	grey
ENSG00000105088.4	yellow
ENSG00000077009.9	grey
ENSG00000236333.3	yellow
ENSG00000230910.2	grey
ENSG00000167157.9	blue
ENSG00000110786.13	tan
ENSG00000268324.1	grey
ENSG00000131067.12	black
ENSG00000050767.11	grey
ENSG00000094796.4	grey
ENSG00000170323.4	yellow
ENSG00000197253.9	grey
ENSG00000166923.6	black
ENSG00000165730.10	grey
ENSG00000198574.4	black
ENSG00000272789.1	brown
ENSG00000116990.9	grey
ENSG00000120875.4	grey
ENSG00000105894.7	grey
ENSG00000272010.1	grey
ENSG00000105650.17	grey
ENSG00000118596.7	yellow
ENSG00000227471.4	grey
ENSG00000260075.1	grey
ENSG00000134121.5	yellow
ENSG00000146122.12	black
ENSG00000223401.1	grey
ENSG00000233117.2	grey
ENSG00000163376.7	grey
ENSG00000225405.3	grey
ENSG00000272975.1	black
ENSG00000159399.5	grey
ENSG00000178752.11	grey
ENSG00000224361.1	grey
ENSG00000131080.10	turquoise
ENSG00000179388.8	grey
ENSG00000185669.5	grey
ENSG00000129991.8	greenyellow
ENSG00000198146.4	red
ENSG00000122375.7	grey
ENSG00000178445.8	black
ENSG00000108960.3	yellow
ENSG00000203280.3	grey
ENSG00000228049.5	grey
ENSG00000197701.7	grey
ENSG00000272899.1	grey
ENSG00000196154.7	grey
ENSG00000132000.7	grey
ENSG00000120693.9	grey
ENSG00000183748.4	grey
ENSG00000133216.12	tan
ENSG00000240764.2	brown
ENSG00000108932.7	grey
ENSG00000138379.4	grey
ENSG00000188089.9	grey
ENSG00000180113.11	grey
ENSG00000184956.11	brown
ENSG00000145708.6	grey
ENSG00000214110.3	grey
ENSG00000030304.8	grey
ENSG00000066248.10	grey
ENSG00000198848.8	yellow
ENSG00000203849.6	grey
ENSG00000198753.7	grey
ENSG00000105967.11	grey
ENSG00000130222.6	grey
ENSG00000075035.5	blue
ENSG00000101825.7	grey
ENSG00000203952.5	grey
ENSG00000229119.3	grey
ENSG00000124749.12	turquoise
ENSG00000270110.1	brown
ENSG00000168702.12	grey
ENSG00000250978.1	grey
ENSG00000123612.11	yellow
ENSG00000110900.10	tan
ENSG00000169710.6	blue
ENSG00000115138.6	turquoise
ENSG00000144681.6	grey
ENSG00000122877.9	grey
ENSG00000118523.5	grey
ENSG00000179542.11	grey
ENSG00000185274.7	grey
ENSG00000106809.6	grey
ENSG00000154096.9	blue
ENSG00000122176.10	grey
ENSG00000226251.1	grey
ENSG00000197249.8	grey
ENSG00000067840.8	grey
ENSG00000151365.2	yellow
ENSG00000198734.6	grey
ENSG00000253125.1	brown
ENSG00000164694.12	blue
ENSG00000173200.8	turquoise
ENSG00000110436.7	grey
ENSG00000186466.4	yellow
ENSG00000115232.9	grey
ENSG00000087494.11	grey
ENSG00000237380.2	grey
ENSG00000179921.10	yellow
ENSG00000206549.8	greenyellow
ENSG00000102287.12	yellow
ENSG00000180229.8	grey
ENSG00000102575.6	green
ENSG00000196358.6	grey
ENSG00000254681.2	grey
ENSG00000184601.6	grey
ENSG00000272221.1	grey
ENSG00000164176.8	grey
ENSG00000164161.5	grey
ENSG00000082482.9	grey
ENSG00000125848.9	grey
ENSG00000066230.6	grey
ENSG00000189350.8	grey
ENSG00000147180.12	black
ENSG00000166963.8	grey
ENSG00000230953.2	grey
ENSG00000065361.10	grey
ENSG00000233297.4	turquoise
ENSG00000069696.6	grey
ENSG00000196465.6	greenyellow
ENSG00000188404.4	grey
ENSG00000203618.5	grey
ENSG00000184313.15	grey
ENSG00000147257.9	yellow
ENSG00000168685.10	grey
ENSG00000085514.11	grey
ENSG00000145536.11	grey
ENSG00000162998.4	grey
ENSG00000224609.2	grey
ENSG00000245848.2	yellow
ENSG00000175606.6	grey
ENSG00000251257.1	grey
ENSG00000139269.2	grey
ENSG00000183114.6	grey
ENSG00000197124.7	grey
ENSG00000164099.3	grey
ENSG00000146938.10	grey
ENSG00000131471.2	yellow
ENSG00000175356.8	black
ENSG00000096696.9	grey
ENSG00000213376.4	grey
ENSG00000253864.1	brown
ENSG00000092009.6	grey
ENSG00000081277.7	grey
ENSG00000238133.2	grey
ENSG00000205678.3	greenyellow
ENSG00000154451.10	grey
ENSG00000106819.7	turquoise
ENSG00000171227.6	yellow
ENSG00000215018.5	grey
ENSG00000132681.12	grey
ENSG00000272198.1	grey
ENSG00000144648.10	grey
ENSG00000258584.1	grey
ENSG00000171747.4	grey
ENSG00000158008.5	greenyellow
ENSG00000154654.10	grey
ENSG00000140067.6	grey
ENSG00000174429.3	grey
ENSG00000153253.11	grey
ENSG00000172399.5	grey
ENSG00000230076.1	grey
ENSG00000166165.8	grey
ENSG00000115290.5	grey
ENSG00000181195.6	grey
ENSG00000143320.4	grey
ENSG00000139209.11	grey
ENSG00000163701.14	yellow
ENSG00000047936.6	grey
ENSG00000235535.3	grey
ENSG00000151632.12	yellow
ENSG00000228273.2	brown
ENSG00000163563.7	grey
ENSG00000188112.4	grey
ENSG00000151746.9	grey
ENSG00000128709.10	grey
ENSG00000174808.7	grey
ENSG00000127083.7	grey
ENSG00000112936.14	grey
ENSG00000143127.8	grey
ENSG00000262855.1	brown
ENSG00000197859.5	grey
ENSG00000185847.3	greenyellow
ENSG00000158014.10	grey
ENSG00000227811.2	grey
ENSG00000108821.9	blue
ENSG00000123453.12	grey
ENSG00000115226.5	yellow
ENSG00000103034.10	black
ENSG00000237651.2	grey
ENSG00000268172.1	grey
ENSG00000225217.1	grey
ENSG00000189056.9	grey
ENSG00000169860.4	grey
ENSG00000118156.8	greenyellow
ENSG00000086300.11	turquoise
ENSG00000149090.7	green
ENSG00000179094.9	grey
ENSG00000234814.3	grey
ENSG00000186481.11	grey
ENSG00000262006.1	brown
ENSG00000214401.4	grey
ENSG00000150782.7	grey
ENSG00000170381.8	grey
ENSG00000184305.10	grey
ENSG00000130208.5	grey
ENSG00000106624.4	grey
ENSG00000241732.1	grey
ENSG00000238078.1	grey
ENSG00000215861.4	grey
ENSG00000085265.6	grey
ENSG00000184557.3	grey
ENSG00000089101.13	grey
ENSG00000151917.13	grey
ENSG00000198185.7	grey
ENSG00000113070.6	grey
ENSG00000158246.7	grey
ENSG00000270672.1	grey
ENSG00000170558.4	grey
ENSG00000170775.2	grey
ENSG00000102445.14	grey
ENSG00000172243.13	grey
ENSG00000161328.10	grey
ENSG00000235050.2	grey
ENSG00000196666.3	blue
ENSG00000105374.5	grey
ENSG00000178297.8	brown
ENSG00000273319.1	grey
ENSG00000226752.3	grey
ENSG00000186603.4	grey
ENSG00000135144.3	yellow
ENSG00000144485.6	grey
ENSG00000236682.1	grey
ENSG00000118976.5	grey
ENSG00000152926.10	grey
ENSG00000165617.10	grey
ENSG00000173198.4	grey
ENSG00000158517.9	green
ENSG00000224287.2	grey
ENSG00000106483.7	green
ENSG00000136999.4	grey
ENSG00000116396.9	grey
ENSG00000135902.5	grey
ENSG00000112246.5	turquoise
ENSG00000006788.8	black
ENSG00000109063.10	grey
ENSG00000118514.9	grey
ENSG00000181781.5	turquoise
ENSG00000171812.6	blue
ENSG00000111241.2	grey
ENSG00000250327.1	grey
ENSG00000135913.6	red
ENSG00000181690.3	grey
ENSG00000159388.5	grey
ENSG00000144837.4	grey
ENSG00000259863.1	grey
ENSG00000179344.12	grey
ENSG00000159167.7	grey
ENSG00000092445.7	yellow
ENSG00000197599.8	brown
ENSG00000250056.1	grey
ENSG00000122691.8	yellow
ENSG00000272732.1	grey
ENSG00000239922.1	grey
ENSG00000223551.1	grey
ENSG00000172236.12	grey
ENSG00000196376.6	grey
ENSG00000168255.14	grey
ENSG00000196196.2	grey
ENSG00000169442.4	grey
ENSG00000187474.4	green
ENSG00000159387.7	grey
ENSG00000268055.1	brown
ENSG00000159713.6	grey
ENSG00000257252.1	grey
ENSG00000168333.9	grey
ENSG00000196421.3	brown
ENSG00000240875.1	grey
ENSG00000154380.12	grey
ENSG00000229043.2	grey
ENSG00000117226.7	grey
ENSG00000163092.15	turquoise
ENSG00000214748.2	grey
ENSG00000267976.1	grey
ENSG00000259351.1	grey
ENSG00000135678.7	yellow
ENSG00000106236.3	grey
ENSG00000124019.9	grey
ENSG00000243708.4	brown
ENSG00000109610.5	blue
ENSG00000070193.4	grey
ENSG00000197769.5	grey
ENSG00000090382.2	grey
ENSG00000129204.12	brown
ENSG00000133134.7	grey
ENSG00000233996.1	grey
ENSG00000242114.1	turquoise
ENSG00000265768.1	grey
ENSG00000196136.12	grey
ENSG00000206384.6	grey
ENSG00000173546.7	grey
ENSG00000156966.6	green
ENSG00000131203.8	grey
ENSG00000173114.8	grey
ENSG00000136425.8	grey
ENSG00000162390.13	grey
ENSG00000177679.14	grey
ENSG00000160593.13	grey
ENSG00000187955.7	green
ENSG00000167037.14	grey
ENSG00000174130.8	grey
ENSG00000111371.11	grey
ENSG00000117266.11	grey
ENSG00000144115.12	grey
ENSG00000100448.3	grey
ENSG00000166473.12	grey
ENSG00000258486.2	grey
ENSG00000203825.4	grey
ENSG00000146374.9	grey
ENSG00000092621.7	yellow
ENSG00000169508.6	grey
ENSG00000143502.10	grey
ENSG00000249307.1	grey
ENSG00000087076.4	grey
ENSG00000218510.3	grey
ENSG00000166439.5	grey
ENSG00000223403.3	brown
ENSG00000126759.8	green
ENSG00000180672.4	grey
ENSG00000182492.11	blue
ENSG00000183682.7	brown
ENSG00000198851.5	grey
ENSG00000179698.9	brown
ENSG00000185668.5	grey
ENSG00000153132.8	grey
ENSG00000108106.9	turquoise
ENSG00000104332.7	yellow
ENSG00000166667.8	grey
ENSG00000100385.9	grey
ENSG00000049130.9	red
ENSG00000261863.1	turquoise
ENSG00000162543.5	grey
ENSG00000226121.1	grey
ENSG00000137877.8	grey
ENSG00000099834.14	blue
ENSG00000171502.10	turquoise
ENSG00000177106.10	blue
ENSG00000018236.10	grey
ENSG00000256667.2	turquoise
ENSG00000115255.6	grey
ENSG00000214297.3	turquoise
ENSG00000186654.16	yellow
ENSG00000173227.9	turquoise
ENSG00000139410.10	grey
ENSG00000134780.5	turquoise
ENSG00000048540.10	yellow
ENSG00000169884.9	grey
ENSG00000106113.14	grey
ENSG00000108018.11	grey
ENSG00000232926.1	brown
ENSG00000115165.5	grey
ENSG00000162783.8	grey
ENSG00000100033.12	grey
ENSG00000103184.7	grey
ENSG00000261377.1	grey
ENSG00000255039.1	grey
ENSG00000076344.11	grey
ENSG00000123610.3	green
ENSG00000122641.9	grey
ENSG00000117122.9	blue
ENSG00000255970.1	grey
ENSG00000077264.10	grey
ENSG00000123892.7	grey
ENSG00000189367.10	grey
ENSG00000185133.9	grey
ENSG00000143382.9	grey
ENSG00000214575.5	grey
ENSG00000228506.1	grey
ENSG00000182308.5	grey
ENSG00000236060.2	turquoise
ENSG00000153012.7	green
ENSG00000232451.1	grey
ENSG00000105643.5	grey
ENSG00000140285.5	turquoise
ENSG00000115353.6	grey
ENSG00000270066.2	grey
ENSG00000144230.12	brown
ENSG00000100504.12	yellow
ENSG00000115523.12	grey
ENSG00000205746.5	grey
ENSG00000269439.1	brown
ENSG00000239559.2	grey
ENSG00000186818.8	green
ENSG00000077420.11	yellow
ENSG00000175265.13	brown
ENSG00000158050.4	grey
ENSG00000119943.6	grey
ENSG00000165449.7	grey
ENSG00000185559.9	grey
ENSG00000267364.1	grey
ENSG00000154188.5	turquoise
ENSG00000255772.1	grey
ENSG00000246465.1	brown
ENSG00000127399.10	turquoise
ENSG00000100146.12	tan
ENSG00000253389.2	grey
ENSG00000185958.5	brown
ENSG00000160808.5	greenyellow
ENSG00000227495.1	brown
ENSG00000188582.4	grey
ENSG00000114270.11	brown
ENSG00000107317.7	turquoise
ENSG00000149328.10	turquoise
ENSG00000013725.10	grey
ENSG00000100336.13	grey
ENSG00000179766.13	grey
ENSG00000138587.5	grey
ENSG00000164647.4	yellow
ENSG00000170379.15	grey
ENSG00000188511.8	grey
ENSG00000175463.7	grey
ENSG00000132170.15	yellow
ENSG00000111404.2	grey
ENSG00000145075.7	turquoise
ENSG00000087903.8	grey
ENSG00000157064.6	grey
ENSG00000107623.4	grey
ENSG00000268362.1	grey
ENSG00000133794.13	grey
ENSG00000182704.6	yellow
ENSG00000213809.4	grey
ENSG00000108551.4	yellow
ENSG00000173156.2	turquoise
ENSG00000134363.7	grey
ENSG00000007171.12	grey
ENSG00000159212.8	grey
ENSG00000156265.11	grey
ENSG00000161570.4	grey
ENSG00000189366.5	grey
ENSG00000184545.6	grey
ENSG00000204381.7	black
ENSG00000186638.11	grey
ENSG00000232079.2	grey
ENSG00000042493.11	blue
ENSG00000182013.13	grey
ENSG00000090659.13	green
ENSG00000244119.1	grey
ENSG00000137675.4	grey
ENSG00000144339.7	grey
ENSG00000179639.6	grey
ENSG00000168743.8	black
ENSG00000163507.9	grey
ENSG00000099840.9	grey
ENSG00000227097.4	turquoise
ENSG00000137766.12	grey
ENSG00000182109.3	brown
ENSG00000174912.6	grey
ENSG00000173369.11	green
ENSG00000186493.7	grey
ENSG00000205863.5	grey
ENSG00000230626.3	turquoise
ENSG00000183160.8	blue
ENSG00000245498.2	grey
ENSG00000132953.12	greenyellow
ENSG00000126500.3	brown
ENSG00000120129.5	grey
ENSG00000205363.4	grey
ENSG00000185652.7	grey
ENSG00000116035.2	grey
ENSG00000123836.10	grey
ENSG00000162267.8	grey
ENSG00000198046.7	grey
ENSG00000225614.2	turquoise
ENSG00000241935.4	grey
ENSG00000213492.2	turquoise
ENSG00000273267.1	grey
ENSG00000126368.5	grey
ENSG00000134548.5	black
ENSG00000164120.9	turquoise
ENSG00000203799.6	grey
ENSG00000146707.10	grey
ENSG00000197616.7	greenyellow
ENSG00000177990.7	grey
ENSG00000188522.10	grey
ENSG00000131188.7	grey
ENSG00000052749.9	grey
ENSG00000167711.9	grey
ENSG00000230479.1	grey
ENSG00000199053.1	brown
ENSG00000205307.6	brown
ENSG00000106683.10	grey
ENSG00000260425.1	brown
ENSG00000225151.6	grey
ENSG00000162669.11	turquoise
ENSG00000158560.10	black
ENSG00000197479.4	grey
ENSG00000139292.8	grey
ENSG00000184985.12	grey
ENSG00000126264.5	grey
ENSG00000261616.1	grey
ENSG00000136457.5	grey
ENSG00000170571.7	green
ENSG00000197558.7	grey
ENSG00000255837.1	turquoise
ENSG00000231747.1	grey
ENSG00000166927.8	turquoise
ENSG00000146592.12	grey
ENSG00000170011.9	grey
ENSG00000164181.9	grey
ENSG00000249853.3	grey
ENSG00000139880.15	grey
ENSG00000198039.7	grey
ENSG00000250397.2	brown
ENSG00000196209.8	green
ENSG00000033867.12	grey
ENSG00000270093.1	grey
ENSG00000163492.9	grey
ENSG00000180525.9	grey
ENSG00000119147.5	grey
ENSG00000149633.7	grey
ENSG00000125398.5	grey
ENSG00000122778.5	grey
ENSG00000254206.1	grey
ENSG00000205106.2	turquoise
ENSG00000164841.4	grey
ENSG00000178031.11	grey
ENSG00000258424.1	grey
ENSG00000054179.7	grey
ENSG00000105122.8	grey
ENSG00000185710.5	grey
ENSG00000273253.1	grey
ENSG00000178385.9	grey
ENSG00000122756.10	turquoise
ENSG00000175489.9	grey
ENSG00000180481.6	grey
ENSG00000147421.13	grey
ENSG00000236548.1	grey
ENSG00000124587.9	turquoise
ENSG00000163145.8	turquoise
ENSG00000213347.6	brown
ENSG00000269018.1	brown
ENSG00000105516.6	grey
ENSG00000165272.10	grey
ENSG00000156222.7	grey
ENSG00000213609.3	grey
ENSG00000168477.13	blue
ENSG00000123358.15	grey
ENSG00000038945.10	green
ENSG00000077274.7	grey
ENSG00000057468.6	grey
ENSG00000181031.11	grey
ENSG00000225119.3	grey
ENSG00000254911.2	grey
ENSG00000136052.5	grey
ENSG00000168453.10	grey
ENSG00000196139.7	yellow
ENSG00000162426.10	turquoise
ENSG00000140287.6	grey
ENSG00000102466.11	grey
ENSG00000125898.8	turquoise
ENSG00000197956.5	grey
ENSG00000204164.6	grey
ENSG00000185760.11	grey
ENSG00000109339.14	grey
ENSG00000169629.7	grey
ENSG00000147485.8	grey
ENSG00000082684.10	grey
ENSG00000157150.4	yellow
ENSG00000164114.14	turquoise
ENSG00000127903.12	grey
ENSG00000272263.1	grey
ENSG00000261428.1	grey
ENSG00000259865.1	turquoise
ENSG00000181409.7	grey
ENSG00000206567.5	yellow
ENSG00000122420.5	turquoise
ENSG00000225828.1	grey
ENSG00000205085.4	grey
ENSG00000167286.5	grey
ENSG00000262877.3	brown
ENSG00000162627.12	grey
ENSG00000142178.7	grey
ENSG00000122121.6	blue
ENSG00000203747.5	grey
ENSG00000268568.1	grey
ENSG00000257542.4	turquoise
ENSG00000144619.10	grey
ENSG00000172346.10	grey
ENSG00000197696.5	yellow
ENSG00000203965.8	grey
ENSG00000105707.9	grey
ENSG00000064655.14	grey
ENSG00000141052.13	grey
ENSG00000175445.10	turquoise
ENSG00000114013.11	green
ENSG00000214212.4	turquoise
ENSG00000176387.6	grey
ENSG00000213315.4	grey
ENSG00000188818.8	grey
ENSG00000105281.8	yellow
ENSG00000060558.3	green
ENSG00000013588.5	grey
ENSG00000260139.2	grey
ENSG00000251628.1	grey
ENSG00000272341.1	grey
ENSG00000151655.13	grey
ENSG00000105889.10	grey
ENSG00000117600.8	grey
ENSG00000226312.3	brown
ENSG00000176919.7	grey
ENSG00000166592.7	grey
ENSG00000236537.1	grey
ENSG00000254838.4	grey
ENSG00000116133.7	grey
ENSG00000249072.1	grey
ENSG00000267423.1	grey
ENSG00000133800.4	green
ENSG00000196482.12	grey
ENSG00000162777.12	yellow
ENSG00000138028.10	grey
ENSG00000170214.3	blue
ENSG00000249992.1	grey
ENSG00000269430.1	grey
ENSG00000179772.6	grey
ENSG00000161267.7	turquoise
ENSG00000079215.9	turquoise
ENSG00000108231.7	greenyellow
ENSG00000236085.1	grey
ENSG00000145335.11	grey
ENSG00000185269.7	grey
ENSG00000188206.5	turquoise
ENSG00000102189.12	red
ENSG00000102524.7	turquoise
ENSG00000140678.12	grey
ENSG00000246174.3	grey
ENSG00000068078.13	grey
ENSG00000117091.5	grey
ENSG00000110218.4	grey
ENSG00000238273.3	grey
ENSG00000243970.1	grey
ENSG00000130600.11	grey
ENSG00000147996.12	grey
ENSG00000157152.12	grey
ENSG00000230795.2	grey
ENSG00000105639.14	grey
ENSG00000188158.10	grey
ENSG00000130203.5	turquoise
ENSG00000123560.9	grey
ENSG00000180644.6	grey
ENSG00000178882.9	turquoise
ENSG00000196616.8	yellow
ENSG00000212127.5	turquoise
ENSG00000260304.1	brown
ENSG00000076944.10	green
ENSG00000135253.9	grey
ENSG00000244945.1	brown
ENSG00000211448.7	grey
ENSG00000133805.11	grey
ENSG00000232931.1	turquoise
ENSG00000129173.8	grey
ENSG00000237301.1	grey
ENSG00000104899.4	blue
ENSG00000176595.3	black
ENSG00000145703.11	green
ENSG00000101638.9	grey
ENSG00000197083.7	grey
ENSG00000258663.1	brown
ENSG00000134955.7	green
ENSG00000261788.1	grey
ENSG00000111879.14	grey
ENSG00000099994.10	blue
ENSG00000138696.6	turquoise
ENSG00000204131.6	grey
ENSG00000183186.6	grey
ENSG00000186998.11	grey
ENSG00000176222.7	turquoise
ENSG00000248587.2	grey
ENSG00000211772.4	grey
ENSG00000204060.4	turquoise
ENSG00000173267.9	yellow
ENSG00000226608.2	grey
ENSG00000167613.11	yellow
ENSG00000236383.3	brown
ENSG00000086570.8	grey
ENSG00000177301.9	grey
ENSG00000151468.9	grey
ENSG00000271207.1	grey
ENSG00000110628.9	grey
ENSG00000116711.8	turquoise
ENSG00000159189.7	green
ENSG00000111716.8	grey
ENSG00000164611.8	grey
ENSG00000254428.1	brown
ENSG00000081237.14	grey
ENSG00000142185.12	grey
ENSG00000101187.11	grey
ENSG00000040608.9	grey
ENSG00000150471.11	grey
ENSG00000148344.10	blue
ENSG00000173698.13	grey
ENSG00000137727.8	grey
ENSG00000230630.1	turquoise
ENSG00000230797.2	grey
ENSG00000136149.6	grey
ENSG00000273156.1	grey
ENSG00000120457.7	green
ENSG00000128016.4	grey
ENSG00000139329.4	green
ENSG00000181322.9	black
ENSG00000079462.3	turquoise
ENSG00000117707.11	greenyellow
ENSG00000261295.1	yellow
ENSG00000268034.1	greenyellow
ENSG00000173372.12	green
ENSG00000224940.4	grey
ENSG00000003249.9	grey
ENSG00000119771.10	grey
ENSG00000163710.3	green
ENSG00000272894.1	grey
ENSG00000158286.8	grey
ENSG00000129596.4	yellow
ENSG00000221869.4	grey
ENSG00000235505.3	black
ENSG00000214970.4	black
ENSG00000105963.9	grey
ENSG00000117013.10	grey
ENSG00000013573.12	grey
ENSG00000102837.6	grey
ENSG00000096968.8	turquoise
ENSG00000235568.2	green
ENSG00000106823.8	yellow
ENSG00000177025.3	grey
ENSG00000038295.3	grey
ENSG00000189320.4	grey
ENSG00000226306.6	turquoise
ENSG00000180730.4	grey
ENSG00000240970.1	brown
ENSG00000224818.1	grey
ENSG00000118849.5	grey
ENSG00000139289.9	grey
ENSG00000258987.1	grey
ENSG00000069712.9	grey
ENSG00000233818.1	grey
ENSG00000225670.3	grey
ENSG00000044524.6	turquoise
ENSG00000181631.6	grey
ENSG00000137193.9	grey
ENSG00000145936.4	grey
ENSG00000265600.1	brown
ENSG00000264490.2	grey
ENSG00000226891.2	brown
ENSG00000163884.3	grey
ENSG00000101098.8	grey
ENSG00000004948.9	grey
ENSG00000230373.4	grey
ENSG00000214435.3	grey
ENSG00000168491.5	turquoise
ENSG00000203883.5	turquoise
ENSG00000111816.6	grey
ENSG00000186827.6	grey
ENSG00000197119.8	grey
ENSG00000224660.1	brown
ENSG00000228716.2	grey
ENSG00000162706.8	grey
ENSG00000248290.1	blue
ENSG00000233913.6	turquoise
ENSG00000135378.3	grey
ENSG00000174640.8	grey
ENSG00000138336.8	grey
ENSG00000106484.10	yellow
ENSG00000225968.4	grey
ENSG00000225663.3	turquoise
ENSG00000148671.9	yellow
ENSG00000163032.7	grey
ENSG00000272030.1	grey
ENSG00000188783.5	grey
ENSG00000184408.5	grey
ENSG00000163751.3	grey
ENSG00000272512.1	grey
ENSG00000205413.3	turquoise
ENSG00000169692.8	yellow
ENSG00000158747.9	grey
ENSG00000162073.9	turquoise
ENSG00000206145.4	grey
ENSG00000116678.14	turquoise
ENSG00000166435.11	grey
ENSG00000249669.3	brown
ENSG00000101104.8	brown
ENSG00000229659.1	grey
ENSG00000156886.11	brown
ENSG00000171241.4	grey
ENSG00000143494.11	grey
ENSG00000234225.2	grey
ENSG00000260597.1	grey
ENSG00000215158.5	grey
ENSG00000175164.9	grey
ENSG00000160883.6	grey
ENSG00000269888.1	grey
ENSG00000213402.2	grey
ENSG00000168772.9	grey
ENSG00000120051.10	grey
ENSG00000100077.10	yellow
ENSG00000100473.11	grey
ENSG00000133739.11	grey
ENSG00000198774.3	grey
ENSG00000169432.10	green
ENSG00000224843.2	grey
ENSG00000185022.7	grey
ENSG00000213494.5	grey
ENSG00000264424.1	black
ENSG00000160013.4	grey
ENSG00000051128.14	grey
ENSG00000069493.10	grey
ENSG00000232434.1	turquoise
ENSG00000233396.3	grey
ENSG00000198515.9	grey
ENSG00000182580.2	grey
ENSG00000102879.11	green
ENSG00000240356.2	grey
ENSG00000174038.8	grey
ENSG00000197977.3	grey
ENSG00000197635.5	green
ENSG00000197372.5	grey
ENSG00000171659.9	turquoise
ENSG00000227354.2	grey
ENSG00000170561.8	grey
ENSG00000153234.9	grey
ENSG00000226416.1	brown
ENSG00000124491.11	green
ENSG00000225549.3	grey
ENSG00000138182.10	turquoise
ENSG00000164900.4	grey
ENSG00000196581.6	grey
ENSG00000197815.3	brown
ENSG00000215252.7	brown
ENSG00000165457.9	green
ENSG00000110675.8	grey
ENSG00000235162.4	black
ENSG00000177236.3	grey
ENSG00000184349.8	yellow
ENSG00000184635.9	grey
ENSG00000158825.5	grey
ENSG00000129270.11	blue
ENSG00000128596.12	grey
ENSG00000159216.14	grey
ENSG00000123384.9	blue
ENSG00000167964.8	grey
ENSG00000171860.4	green
ENSG00000168542.8	blue
ENSG00000140459.13	grey
ENSG00000198157.6	grey
ENSG00000261069.2	grey
ENSG00000198794.7	grey
ENSG00000206077.6	grey
ENSG00000139220.12	grey
ENSG00000254860.1	grey
ENSG00000179954.10	blue
ENSG00000088836.8	grey
ENSG00000134201.6	grey
ENSG00000087116.9	blue
ENSG00000213225.6	grey
ENSG00000167703.10	grey
ENSG00000265864.1	brown
ENSG00000270681.1	grey
ENSG00000145908.8	turquoise
ENSG00000273137.1	brown
ENSG00000109794.9	grey
ENSG00000156103.11	grey
ENSG00000164877.14	blue
ENSG00000111432.4	grey
ENSG00000204116.7	turquoise
ENSG00000147251.11	yellow
ENSG00000177034.10	red
ENSG00000168234.8	yellow
ENSG00000089847.8	grey
ENSG00000009950.11	grey
ENSG00000055163.14	grey
ENSG00000174807.3	blue
ENSG00000185915.4	grey
ENSG00000225573.3	grey
ENSG00000178226.6	grey
ENSG00000164932.8	grey
ENSG00000146233.3	grey
ENSG00000055955.11	grey
ENSG00000137331.11	grey
ENSG00000060982.10	green
ENSG00000103995.9	grey
ENSG00000147443.8	green
ENSG00000138823.8	grey
ENSG00000115902.6	grey
ENSG00000229939.1	grey
ENSG00000109452.8	grey
ENSG00000259820.1	turquoise
ENSG00000085563.10	grey
ENSG00000088827.8	green
ENSG00000216490.3	green
ENSG00000170458.9	green
ENSG00000002746.10	grey
ENSG00000241360.1	turquoise
ENSG00000100092.16	blue
ENSG00000126950.7	grey
ENSG00000110079.12	green
ENSG00000172201.6	yellow
ENSG00000229164.5	grey
ENSG00000124813.16	grey
ENSG00000163694.10	grey
ENSG00000248180.1	grey
ENSG00000125148.6	grey
ENSG00000198598.2	grey
ENSG00000167553.10	grey
ENSG00000183578.5	grey
ENSG00000198732.6	grey
ENSG00000261801.1	grey
ENSG00000148339.8	grey
ENSG00000078814.11	greenyellow
ENSG00000196950.9	grey
ENSG00000099204.14	grey
ENSG00000166823.5	turquoise
ENSG00000163106.6	green
ENSG00000168993.10	grey
ENSG00000260465.1	grey
ENSG00000251544.1	grey
ENSG00000197405.3	green
ENSG00000163293.7	grey
ENSG00000171617.9	grey
ENSG00000213073.4	grey
ENSG00000188227.8	grey
ENSG00000158859.9	grey
ENSG00000179630.6	turquoise
ENSG00000131480.4	yellow
ENSG00000197566.5	turquoise
ENSG00000134532.11	turquoise
ENSG00000115963.9	turquoise
ENSG00000196381.6	grey
ENSG00000096060.10	grey
ENSG00000102010.10	grey
ENSG00000206190.7	yellow
ENSG00000124588.15	grey
ENSG00000149970.10	grey
ENSG00000187134.8	yellow
ENSG00000154146.8	grey
ENSG00000261819.1	grey
ENSG00000139998.10	grey
ENSG00000198910.8	blue
ENSG00000225135.1	turquoise
ENSG00000266714.2	brown
ENSG00000227051.4	grey
ENSG00000176428.5	turquoise
ENSG00000169413.2	green
ENSG00000162461.7	grey
ENSG00000118777.6	grey
ENSG00000174611.7	grey
ENSG00000171885.9	grey
ENSG00000142632.12	grey
ENSG00000188981.6	grey
ENSG00000116981.3	grey
ENSG00000260931.1	grey
ENSG00000170961.6	grey
ENSG00000141150.3	turquoise
ENSG00000198826.6	grey
ENSG00000198780.7	turquoise
ENSG00000152133.10	turquoise
ENSG00000019991.11	grey
ENSG00000185900.5	grey
ENSG00000142149.4	grey
ENSG00000222009.4	grey
ENSG00000104177.13	turquoise
ENSG00000139304.8	turquoise
ENSG00000132470.9	blue
ENSG00000214870.4	grey
ENSG00000005844.13	grey
ENSG00000110934.6	grey
ENSG00000130226.12	grey
ENSG00000166845.9	turquoise
ENSG00000008516.12	grey
ENSG00000227232.4	grey
ENSG00000064666.10	yellow
ENSG00000155659.10	green
ENSG00000054690.9	grey
ENSG00000254837.1	grey
ENSG00000269936.2	brown
ENSG00000181284.2	grey
ENSG00000232630.1	grey
ENSG00000104043.10	turquoise
ENSG00000082175.10	grey
ENSG00000178623.7	grey
ENSG00000139832.3	yellow
ENSG00000144331.14	grey
ENSG00000169715.10	grey
ENSG00000165490.8	grey
ENSG00000261888.1	grey
ENSG00000213145.5	blue
ENSG00000122122.9	green
ENSG00000268518.1	brown
ENSG00000120254.11	grey
ENSG00000173705.4	grey
ENSG00000188747.4	brown
ENSG00000163491.12	grey
ENSG00000176788.7	green
ENSG00000265142.2	turquoise
ENSG00000242539.2	turquoise
ENSG00000148803.7	turquoise
ENSG00000083720.8	grey
ENSG00000138964.12	grey
ENSG00000260125.1	grey
ENSG00000272761.1	green
ENSG00000116741.6	grey
ENSG00000171388.9	grey
ENSG00000131398.9	grey
ENSG00000177675.4	green
ENSG00000155066.11	brown
ENSG00000205517.8	brown
ENSG00000166825.9	grey
ENSG00000162572.15	brown
ENSG00000250510.3	grey
ENSG00000215788.5	brown
ENSG00000273081.1	turquoise
ENSG00000189129.9	blue
ENSG00000162551.9	grey
ENSG00000225125.2	grey
ENSG00000264281.2	grey
ENSG00000178053.13	grey
ENSG00000137501.12	grey
ENSG00000196440.7	grey
ENSG00000172318.4	grey
ENSG00000112214.6	grey
ENSG00000172005.6	grey
ENSG00000249286.1	grey
ENSG00000117595.6	grey
ENSG00000183615.5	grey
ENSG00000261971.2	grey
ENSG00000219607.2	grey
ENSG00000047365.7	grey
ENSG00000118407.10	red
ENSG00000011600.7	green
ENSG00000129038.11	blue
ENSG00000140937.9	grey
ENSG00000188290.6	grey
ENSG00000182168.10	grey
ENSG00000188001.5	grey
ENSG00000118898.11	grey
ENSG00000188985.5	grey
ENSG00000170954.7	grey
ENSG00000213799.6	grey
ENSG00000260317.1	grey
ENSG00000100364.14	grey
ENSG00000135525.14	grey
ENSG00000196517.7	blue
ENSG00000259158.1	brown
ENSG00000214548.10	brown
ENSG00000235703.1	brown
ENSG00000182463.11	grey
ENSG00000114812.8	grey
ENSG00000160284.10	grey
ENSG00000106069.16	grey
ENSG00000186204.10	grey
ENSG00000248514.1	brown
ENSG00000265827.1	turquoise
ENSG00000142408.2	grey
ENSG00000020633.14	grey
ENSG00000272369.1	grey
ENSG00000073605.14	brown
ENSG00000203326.5	grey
ENSG00000163823.3	grey
ENSG00000151079.6	grey
ENSG00000115085.9	grey
ENSG00000205364.3	grey
ENSG00000235587.2	turquoise
ENSG00000269783.1	grey
ENSG00000075702.12	grey
ENSG00000113739.6	grey
ENSG00000273372.1	grey
ENSG00000133937.3	yellow
ENSG00000130518.12	grey
ENSG00000115325.9	yellow
ENSG00000255435.2	grey
ENSG00000157214.9	grey
ENSG00000174292.8	grey
ENSG00000240045.1	greenyellow
ENSG00000246430.2	turquoise
ENSG00000163406.6	grey
ENSG00000119927.9	yellow
ENSG00000153002.7	grey
ENSG00000246982.2	brown
ENSG00000163932.9	yellow
ENSG00000269352.1	brown
ENSG00000198835.3	blue
ENSG00000271303.1	grey
ENSG00000267884.1	black
ENSG00000174307.5	grey
ENSG00000203644.2	turquoise
ENSG00000105609.12	green
ENSG00000164142.11	grey
ENSG00000161513.7	grey
ENSG00000123360.7	yellow
ENSG00000128604.14	green
ENSG00000136286.10	grey
ENSG00000177575.8	green
ENSG00000248905.4	grey
ENSG00000224189.2	grey
ENSG00000127324.4	grey
ENSG00000103485.13	grey
ENSG00000267280.1	grey
ENSG00000160111.8	grey
ENSG00000170439.5	grey
ENSG00000118308.10	turquoise
ENSG00000214826.4	grey
ENSG00000169994.14	brown
ENSG00000058085.10	grey
ENSG00000183691.4	grey
ENSG00000085831.11	grey
ENSG00000172901.15	turquoise
ENSG00000196110.3	grey
ENSG00000164691.12	grey
ENSG00000132326.7	grey
ENSG00000248738.2	grey
ENSG00000116833.9	grey
ENSG00000218582.2	turquoise
ENSG00000130413.11	grey
ENSG00000168398.5	green
ENSG00000177098.4	grey
ENSG00000167617.2	turquoise
ENSG00000091622.11	grey
ENSG00000091986.11	green
ENSG00000197380.6	grey
ENSG00000152377.8	grey
ENSG00000099849.10	grey
ENSG00000237438.2	grey
ENSG00000104313.13	grey
ENSG00000253352.4	red
ENSG00000242110.3	grey
ENSG00000167306.14	grey
ENSG00000175928.5	grey
ENSG00000105784.11	grey
ENSG00000128298.12	grey
ENSG00000005381.6	grey
ENSG00000139438.5	turquoise
ENSG00000173166.13	grey
ENSG00000111913.11	black
ENSG00000015285.6	grey
ENSG00000122483.13	turquoise
ENSG00000155974.7	grey
ENSG00000260853.1	brown
ENSG00000224420.3	grey
ENSG00000174514.8	grey
ENSG00000271335.1	grey
ENSG00000160200.13	grey
ENSG00000137462.6	turquoise
ENSG00000182177.9	greenyellow
ENSG00000224543.3	grey
ENSG00000205056.8	grey
ENSG00000142798.12	blue
ENSG00000078795.12	grey
ENSG00000187595.10	grey
ENSG00000187773.7	grey
ENSG00000272374.1	brown
ENSG00000120885.15	blue
ENSG00000214389.2	grey
ENSG00000109107.9	yellow
ENSG00000162639.11	black
ENSG00000092969.7	turquoise
ENSG00000005108.11	grey
ENSG00000145569.5	green
ENSG00000128594.3	grey
ENSG00000206530.4	turquoise
ENSG00000118515.7	grey
ENSG00000135069.9	grey
ENSG00000140368.8	grey
ENSG00000135437.5	yellow
ENSG00000151062.10	black
ENSG00000110042.3	grey
ENSG00000118473.17	grey
ENSG00000261353.1	grey
ENSG00000253919.1	turquoise
ENSG00000049246.10	grey
ENSG00000082438.11	turquoise
ENSG00000148377.5	grey
ENSG00000168077.9	blue
ENSG00000078401.6	grey
ENSG00000167642.8	grey
ENSG00000144354.9	grey
ENSG00000273142.1	brown
ENSG00000131042.9	grey
ENSG00000169900.3	grey
ENSG00000176928.4	grey
ENSG00000272791.1	grey
ENSG00000136108.10	turquoise
ENSG00000206417.4	grey
ENSG00000117425.9	tan
ENSG00000164530.9	grey
ENSG00000130201.3	blue
ENSG00000165244.6	grey
ENSG00000204789.3	grey
ENSG00000072310.12	turquoise
ENSG00000213413.2	grey
ENSG00000181019.8	grey
ENSG00000160233.6	grey
ENSG00000185567.6	blue
ENSG00000170006.7	grey
ENSG00000165929.8	grey
ENSG00000128606.8	grey
ENSG00000273486.1	grey
ENSG00000121653.7	turquoise
ENSG00000165269.8	yellow
ENSG00000253710.1	red
ENSG00000114854.3	greenyellow
ENSG00000146192.10	green
ENSG00000132881.7	turquoise
ENSG00000235878.4	brown
ENSG00000147168.8	grey
ENSG00000081985.6	grey
ENSG00000146197.7	brown
ENSG00000233622.1	yellow
ENSG00000175745.7	grey
ENSG00000147799.7	grey
ENSG00000140795.8	grey
ENSG00000100889.7	yellow
ENSG00000154556.13	grey
ENSG00000144824.15	grey
ENSG00000152527.9	turquoise
ENSG00000176293.15	grey
ENSG00000118432.11	grey
ENSG00000232533.1	grey
ENSG00000130707.13	black
ENSG00000103490.13	grey
ENSG00000174595.4	turquoise
ENSG00000092054.12	greenyellow
ENSG00000162614.14	turquoise
ENSG00000173638.14	grey
ENSG00000228903.2	turquoise
ENSG00000105926.11	turquoise
ENSG00000151651.11	grey
ENSG00000176204.9	grey
ENSG00000158201.5	grey
ENSG00000220842.5	grey
ENSG00000183671.8	grey
ENSG00000125430.4	grey
ENSG00000129946.6	grey
ENSG00000237846.1	grey
ENSG00000180776.11	red
ENSG00000224086.3	grey
ENSG00000113083.8	turquoise
ENSG00000233621.1	turquoise
ENSG00000166510.9	turquoise
ENSG00000139626.11	grey
ENSG00000197608.7	grey
ENSG00000183426.11	grey
ENSG00000260805.1	grey
ENSG00000120913.19	grey
ENSG00000133392.12	grey
ENSG00000157927.12	turquoise
ENSG00000167535.3	grey
ENSG00000099308.6	grey
ENSG00000253636.1	brown
ENSG00000174791.6	grey
ENSG00000272849.1	brown
ENSG00000172458.4	greenyellow
ENSG00000166501.8	grey
ENSG00000147437.5	grey
ENSG00000105750.10	grey
ENSG00000155008.9	red
ENSG00000111206.8	grey
ENSG00000138078.11	grey
ENSG00000086712.8	grey
ENSG00000160678.7	grey
ENSG00000213221.4	turquoise
ENSG00000107859.5	turquoise
ENSG00000227124.4	grey
ENSG00000185697.12	turquoise
ENSG00000055732.8	grey
ENSG00000149573.4	grey
ENSG00000158458.15	grey
ENSG00000164211.8	grey
ENSG00000167371.12	brown
ENSG00000272316.1	turquoise
ENSG00000078177.9	turquoise
ENSG00000165507.8	grey
ENSG00000113810.11	turquoise
ENSG00000182676.4	grey
ENSG00000145416.9	turquoise
ENSG00000230798.1	grey
ENSG00000151718.11	red
ENSG00000255362.1	turquoise
ENSG00000198750.7	turquoise
ENSG00000174944.4	turquoise
ENSG00000227107.1	grey
ENSG00000259881.1	grey
ENSG00000162444.11	yellow
ENSG00000272636.1	blue
ENSG00000147883.9	turquoise
ENSG00000188002.6	grey
ENSG00000140968.6	green
ENSG00000132840.5	grey
ENSG00000138435.10	grey
ENSG00000167779.3	blue
ENSG00000237298.4	turquoise
ENSG00000207733.1	grey
ENSG00000236819.1	grey
ENSG00000064205.6	blue
ENSG00000111424.6	grey
ENSG00000152582.8	turquoise
ENSG00000091039.12	turquoise
ENSG00000196878.8	grey
ENSG00000179008.4	turquoise
ENSG00000169031.14	grey
ENSG00000159173.14	greenyellow
ENSG00000261652.2	blue
ENSG00000163083.5	yellow
ENSG00000072694.14	green
ENSG00000146677.6	grey
ENSG00000137843.7	turquoise
ENSG00000261326.2	turquoise
ENSG00000130224.10	turquoise
ENSG00000162616.8	turquoise
ENSG00000091879.9	grey
ENSG00000158292.6	blue
ENSG00000152726.14	grey
ENSG00000009694.9	grey
ENSG00000070190.8	grey
ENSG00000180998.7	turquoise
ENSG00000197077.8	grey
ENSG00000100365.10	green
ENSG00000140488.10	brown
ENSG00000179862.5	turquoise
ENSG00000140961.8	turquoise
ENSG00000121900.14	grey
ENSG00000250451.1	grey
ENSG00000177542.6	blue
ENSG00000180530.5	grey
ENSG00000188338.10	grey
ENSG00000184347.10	yellow
ENSG00000176533.8	grey
ENSG00000235831.2	grey
ENSG00000153904.14	grey
ENSG00000148655.10	grey
ENSG00000122966.9	grey
ENSG00000154127.5	grey
ENSG00000205795.4	grey
ENSG00000128242.8	grey
ENSG00000197471.7	grey
ENSG00000197044.6	turquoise
ENSG00000257576.1	turquoise
ENSG00000130164.7	blue
ENSG00000134508.8	yellow
ENSG00000138346.10	grey
ENSG00000124839.8	grey
ENSG00000215428.2	blue
ENSG00000197927.8	grey
ENSG00000230442.1	grey
ENSG00000135218.13	turquoise
ENSG00000072657.4	yellow
ENSG00000167992.8	grey
ENSG00000214279.8	brown
ENSG00000130558.14	grey
ENSG00000142347.12	green
ENSG00000054967.8	turquoise
ENSG00000160886.9	grey
ENSG00000244486.3	blue
ENSG00000237742.2	grey
ENSG00000100918.8	brown
ENSG00000099998.13	blue
ENSG00000104894.7	green
ENSG00000270466.1	grey
ENSG00000181007.7	grey
ENSG00000163931.11	yellow
ENSG00000185869.9	grey
ENSG00000135540.7	grey
ENSG00000166432.10	turquoise
ENSG00000173898.7	grey
ENSG00000230148.4	grey
ENSG00000244879.3	grey
ENSG00000172985.8	grey
ENSG00000197766.3	blue
ENSG00000162383.7	grey
ENSG00000146477.4	grey
ENSG00000129317.10	turquoise
ENSG00000180881.15	turquoise
ENSG00000114757.14	grey
ENSG00000157992.8	grey
ENSG00000075643.5	grey
ENSG00000187193.8	grey
ENSG00000116985.6	grey
ENSG00000251151.2	grey
ENSG00000110876.8	green
ENSG00000187527.6	grey
ENSG00000124613.4	grey
ENSG00000002933.3	blue
ENSG00000128340.10	green
ENSG00000272734.1	grey
ENSG00000175898.4	grey
ENSG00000082497.7	turquoise
ENSG00000245532.4	brown
ENSG00000241684.1	grey
ENSG00000054803.3	grey
ENSG00000102032.8	blue
ENSG00000146757.9	turquoise
ENSG00000153551.9	grey
ENSG00000108691.5	grey
ENSG00000144655.10	grey
ENSG00000111245.10	greenyellow
ENSG00000198523.5	turquoise
ENSG00000172824.10	grey
ENSG00000099377.9	blue
ENSG00000175093.4	turquoise
ENSG00000178718.5	blue
ENSG00000111186.8	grey
ENSG00000196557.6	blue
ENSG00000181039.7	grey
ENSG00000236155.2	grey
ENSG00000150527.12	turquoise
ENSG00000205572.5	grey
ENSG00000132561.9	grey
ENSG00000176208.4	grey
ENSG00000012779.6	green
ENSG00000152952.7	turquoise
ENSG00000160179.14	grey
ENSG00000257261.1	grey
ENSG00000130783.9	grey
ENSG00000168916.11	grey
ENSG00000107130.6	grey
ENSG00000141574.3	blue
ENSG00000105792.15	turquoise
ENSG00000106066.9	grey
ENSG00000101938.10	grey
ENSG00000130037.3	grey
ENSG00000235245.1	brown
ENSG00000103528.12	grey
ENSG00000086991.8	green
ENSG00000147813.11	turquoise
ENSG00000168546.6	green
ENSG00000133703.7	red
ENSG00000180596.7	grey
ENSG00000205090.4	grey
ENSG00000166450.8	grey
ENSG00000112541.9	grey
ENSG00000196843.11	grey
ENSG00000267179.1	turquoise
ENSG00000242689.1	grey
ENSG00000182916.7	grey
ENSG00000112655.11	grey
ENSG00000183098.6	turquoise
ENSG00000128815.13	grey
ENSG00000105808.13	turquoise
ENSG00000271948.1	turquoise
ENSG00000244405.3	tan
ENSG00000135077.4	green
ENSG00000272168.1	grey
ENSG00000185432.10	grey
ENSG00000167395.10	purple
ENSG00000129007.10	grey
ENSG00000256540.1	grey
ENSG00000140538.12	grey
ENSG00000230177.1	grey
ENSG00000162552.10	turquoise
ENSG00000243716.6	brown
ENSG00000135315.7	turquoise
ENSG00000169962.4	grey
ENSG00000134853.7	red
ENSG00000134569.5	black
ENSG00000167895.10	grey
ENSG00000117676.9	grey
ENSG00000148426.8	grey
ENSG00000272087.1	turquoise
ENSG00000010327.6	green
ENSG00000267082.1	grey
ENSG00000143816.7	grey
ENSG00000137941.12	turquoise
ENSG00000130649.5	grey
ENSG00000066294.10	green
ENSG00000164850.10	blue
ENSG00000256894.1	grey
ENSG00000144847.8	grey
ENSG00000270605.1	brown
ENSG00000160255.12	green
ENSG00000017427.11	turquoise
ENSG00000205885.3	grey
ENSG00000262576.1	grey
ENSG00000145794.12	grey
ENSG00000270673.1	turquoise
ENSG00000144644.10	grey
ENSG00000235296.1	turquoise
ENSG00000127951.5	grey
ENSG00000064225.8	grey
ENSG00000177409.7	turquoise
ENSG00000187608.5	grey
ENSG00000198814.8	grey
ENSG00000250786.1	grey
ENSG00000144649.4	grey
ENSG00000136274.8	turquoise
ENSG00000267058.1	grey
ENSG00000075223.9	turquoise
ENSG00000139350.7	turquoise
ENSG00000154642.6	grey
ENSG00000182993.3	grey
ENSG00000111254.3	grey
ENSG00000254184.3	grey
ENSG00000070601.5	grey
ENSG00000157870.10	grey
ENSG00000204147.5	turquoise
ENSG00000065882.11	black
ENSG00000178295.10	turquoise
[truncated: 12,164 more rows]

## Sheet: LIV, statins yes
geneName	cluster_id
ENSG00000134184.8	grey
ENSG00000229807.5	sienna
ENSG00000067048.12	sienna
ENSG00000129824.11	sienna
ENSG00000012817.11	sienna
ENSG00000131002.7	sienna
ENSG00000183878.11	sienna
ENSG00000198692.5	sienna
ENSG00000213058.3	grey
ENSG00000067646.7	sienna
ENSG00000184674.8	grey
ENSG00000114374.8	sienna
ENSG00000099725.10	sienna
ENSG00000176728.3	sienna
ENSG00000165246.8	sienna
ENSG00000226278.1	grey
ENSG00000196436.7	grey
ENSG00000205866.2	grey
ENSG00000233864.3	sienna
ENSG00000204792.2	grey
ENSG00000260197.1	sienna
ENSG00000240668.1	grey
ENSG00000002726.15	grey
ENSG00000122121.6	grey
ENSG00000154620.5	sienna
ENSG00000197582.5	grey
ENSG00000092377.9	sienna
ENSG00000139352.3	sienna
ENSG00000253301.1	grey
ENSG00000095932.5	grey
ENSG00000204876.4	grey
ENSG00000189266.7	grey
ENSG00000273295.1	grey
ENSG00000234449.2	grey
ENSG00000237400.1	grey
ENSG00000255798.1	grey
ENSG00000170160.12	grey
ENSG00000169688.10	grey
ENSG00000142623.8	grey
ENSG00000224114.1	grey
ENSG00000211940.2	coral
ENSG00000213025.2	grey
ENSG00000225774.1	grey
ENSG00000213908.3	grey
ENSG00000267909.1	seashell
ENSG00000267586.2	grey
ENSG00000086548.8	peru
ENSG00000105695.10	grey
ENSG00000235290.1	grey
ENSG00000106541.7	peru
ENSG00000185559.9	grey
ENSG00000254704.3	tan
ENSG00000188000.2	grey
ENSG00000160181.4	peru
ENSG00000060709.9	grey
ENSG00000232346.1	grey
ENSG00000229391.3	grey
ENSG00000166923.6	grey
ENSG00000260318.1	grey
ENSG00000157423.13	sienna
ENSG00000183729.3	grey
ENSG00000237541.3	grey
ENSG00000188257.6	pink
ENSG00000100867.10	grey
ENSG00000254521.2	grey
ENSG00000198074.5	grey
ENSG00000211939.2	coral
ENSG00000261275.1	grey
ENSG00000174473.11	grey
ENSG00000219438.4	grey
ENSG00000196104.6	grey
ENSG00000166796.7	grey
ENSG00000148942.10	grey
ENSG00000223603.1	tan
ENSG00000211677.2	grey
ENSG00000133433.6	grey
ENSG00000145934.11	grey
ENSG00000129910.3	sienna
ENSG00000142609.13	sienna
ENSG00000118972.1	tan
ENSG00000211638.2	grey
ENSG00000184557.3	tan
ENSG00000134827.3	peru
ENSG00000132164.5	grey
ENSG00000218537.1	grey
ENSG00000248636.2	grey
ENSG00000156234.7	grey
ENSG00000134339.4	tan
ENSG00000167723.10	grey
ENSG00000239265.1	sienna
ENSG00000214039.4	grey
ENSG00000219607.2	seashell
ENSG00000126838.5	sienna
ENSG00000259108.2	grey
ENSG00000099984.6	grey
ENSG00000167105.3	grey
ENSG00000260802.1	sienna
ENSG00000180440.3	red
ENSG00000102854.10	red
ENSG00000174564.8	grey
ENSG00000236078.1	grey
ENSG00000211642.2	coral
ENSG00000181143.11	red
ENSG00000172478.13	grey
ENSG00000228273.2	grey
ENSG00000168702.12	grey
ENSG00000078549.10	grey
ENSG00000211935.2	coral
ENSG00000224982.2	grey
ENSG00000226291.1	bisque
ENSG00000164308.12	grey
ENSG00000164266.6	grey
ENSG00000133048.8	pink
ENSG00000142973.8	red
ENSG00000114737.11	black
ENSG00000174945.9	grey
ENSG00000197888.2	sienna
ENSG00000128313.2	grey
ENSG00000171772.11	grey
ENSG00000161896.6	grey
ENSG00000221947.3	grey
ENSG00000189223.9	grey
ENSG00000204385.6	peru
ENSG00000236700.1	tan
ENSG00000250137.1	seashell
ENSG00000166897.10	grey
ENSG00000215210.3	grey
ENSG00000116147.12	grey
ENSG00000254859.1	grey
ENSG00000186081.7	red
ENSG00000115602.12	tan
ENSG00000255986.2	tan
ENSG00000114638.3	red
ENSG00000172137.14	red
ENSG00000262003.1	grey
ENSG00000166006.8	grey
ENSG00000179914.4	red
ENSG00000153132.8	grey
ENSG00000132693.8	tan
ENSG00000254415.3	grey
ENSG00000243753.1	grey
ENSG00000101187.11	tan
ENSG00000236257.1	grey
ENSG00000173432.6	tan
ENSG00000236333.3	grey
ENSG00000203799.6	grey
ENSG00000239839.1	grey
ENSG00000105509.6	red
ENSG00000163491.12	grey
ENSG00000120337.7	gold
ENSG00000101405.3	grey
ENSG00000196188.6	red
ENSG00000232629.4	grey
ENSG00000143502.10	grey
ENSG00000128965.7	grey
ENSG00000211934.2	coral
ENSG00000064655.14	grey
ENSG00000127831.6	sienna
ENSG00000140279.8	peru
ENSG00000223648.2	coral
ENSG00000272787.1	grey
ENSG00000115009.7	pink
ENSG00000211959.2	coral
ENSG00000234155.1	grey
ENSG00000134762.12	red
ENSG00000248810.1	grey
ENSG00000116183.6	sienna
ENSG00000250508.1	grey
ENSG00000110244.5	grey
ENSG00000259261.2	coral
ENSG00000257940.1	grey
ENSG00000188234.9	grey
ENSG00000158859.9	tan
ENSG00000166743.5	grey
ENSG00000112246.5	grey
ENSG00000139445.13	grey
ENSG00000184434.7	sienna
ENSG00000136002.12	grey
ENSG00000179296.9	grey
ENSG00000198203.5	grey
ENSG00000120833.9	black
ENSG00000246985.3	black
ENSG00000179388.8	gold
ENSG00000243566.2	red
ENSG00000251177.2	grey
ENSG00000146678.5	grey
ENSG00000255026.1	brown
ENSG00000243384.1	grey
ENSG00000234502.2	grey
ENSG00000108700.4	gold
ENSG00000211936.2	coral
ENSG00000205578.4	grey
ENSG00000161905.8	red
ENSG00000134121.5	grey
ENSG00000072657.4	grey
ENSG00000163734.4	tan
ENSG00000137968.12	grey
ENSG00000096006.7	gold
ENSG00000146147.10	grey
ENSG00000250535.1	brown
ENSG00000109182.7	grey
ENSG00000171798.13	grey
ENSG00000241026.1	pink
ENSG00000104549.7	wheat
ENSG00000137193.9	tan
ENSG00000134222.12	grey
ENSG00000135476.7	grey
ENSG00000225946.1	grey
ENSG00000175084.7	red
ENSG00000214855.5	grey
ENSG00000156510.11	grey
ENSG00000188660.3	seashell
ENSG00000141639.7	sienna
ENSG00000226306.6	pink
ENSG00000197991.10	sienna
ENSG00000108551.4	tan
ENSG00000153234.9	grey
ENSG00000144407.5	grey
ENSG00000120738.7	grey
ENSG00000235231.3	grey
ENSG00000223975.1	seashell
ENSG00000123560.9	red
ENSG00000230438.5	grey
ENSG00000198796.6	grey
ENSG00000130173.9	black
ENSG00000062038.9	red
ENSG00000260762.1	grey
ENSG00000176532.3	red
ENSG00000134243.7	grey
ENSG00000185087.7	pink
ENSG00000178363.3	grey
ENSG00000130427.2	pink
ENSG00000224769.1	brown
ENSG00000197406.6	grey
ENSG00000105550.4	grey
ENSG00000189057.6	plum
ENSG00000243587.6	grey
ENSG00000211669.2	coral
ENSG00000197262.8	gold
ENSG00000186807.9	red
ENSG00000266066.1	grey
ENSG00000204632.7	grey
ENSG00000165507.8	tan
ENSG00000125851.5	red
ENSG00000242265.1	sienna
ENSG00000235199.1	grey
ENSG00000228842.2	grey
ENSG00000263934.2	grey
ENSG00000179869.10	sienna
ENSG00000117983.13	peru
ENSG00000232216.1	coral
ENSG00000251443.1	grey
ENSG00000164379.4	grey
ENSG00000156886.11	grey
ENSG00000251164.1	sienna
ENSG00000260528.2	grey
ENSG00000185186.4	seashell
ENSG00000185499.12	peru
ENSG00000167757.9	red
ENSG00000250266.1	grey
ENSG00000169429.6	gold
ENSG00000121871.3	grey
ENSG00000165731.13	grey
ENSG00000188910.7	grey
ENSG00000185338.4	tan
ENSG00000163017.9	red
ENSG00000163435.11	tan
ENSG00000228477.1	grey
ENSG00000268923.1	brown
ENSG00000108602.13	grey
ENSG00000130513.6	grey
ENSG00000204949.4	grey
ENSG00000176153.10	grey
ENSG00000100558.4	sienna
ENSG00000162493.12	red
ENSG00000198910.8	red
ENSG00000150893.9	grey
ENSG00000122877.9	gold
ENSG00000140465.9	grey
ENSG00000184937.8	red
ENSG00000137265.10	black
ENSG00000106366.7	grey
ENSG00000099860.4	tan
ENSG00000142178.7	grey
ENSG00000123358.15	grey
ENSG00000119508.13	gold
ENSG00000091129.15	blue
ENSG00000166206.9	grey
ENSG00000164638.6	grey
ENSG00000138079.9	sienna
ENSG00000166104.10	brown
ENSG00000161055.3	peru
ENSG00000099985.3	gold
ENSG00000165985.8	grey
ENSG00000230628.1	grey
ENSG00000253626.2	grey
ENSG00000148204.7	red
ENSG00000080573.6	grey
ENSG00000007001.8	grey
ENSG00000119913.4	grey
ENSG00000152785.6	red
ENSG00000113739.6	pink
ENSG00000117600.8	red
ENSG00000125740.9	grey
ENSG00000213700.3	black
ENSG00000256528.1	grey
ENSG00000154654.10	grey
ENSG00000091138.8	grey
ENSG00000181656.6	grey
ENSG00000237975.2	grey
ENSG00000233415.1	grey
ENSG00000264304.1	pink
ENSG00000258227.2	black
ENSG00000099625.8	grey
ENSG00000211898.3	coral
ENSG00000179915.16	red
ENSG00000163873.5	red
ENSG00000100033.12	grey
ENSG00000118094.7	grey
ENSG00000162391.7	grey
ENSG00000180071.14	grey
ENSG00000105697.3	grey
ENSG00000141434.7	grey
ENSG00000142449.8	grey
ENSG00000172927.3	grey
ENSG00000254184.3	grey
ENSG00000112972.10	wheat
ENSG00000154252.11	grey
ENSG00000170345.5	grey
ENSG00000169594.8	red
ENSG00000182771.13	grey
ENSG00000074410.9	red
ENSG00000111788.9	brown
ENSG00000188659.5	grey
ENSG00000175592.4	pink
ENSG00000134460.11	grey
ENSG00000167910.3	grey
ENSG00000087085.9	grey
ENSG00000131910.4	black
ENSG00000185518.7	sienna
ENSG00000185038.10	bisque
ENSG00000162897.10	pink
ENSG00000108231.7	grey
ENSG00000122884.8	black
ENSG00000243264.1	coral
ENSG00000171345.9	red
ENSG00000213412.3	grey
ENSG00000218819.3	green
ENSG00000211974.2	coral
ENSG00000226435.6	grey
ENSG00000135094.6	seashell
ENSG00000230550.1	pink
ENSG00000198502.5	grey
ENSG00000268734.1	gold
ENSG00000197261.7	grey
ENSG00000144476.5	tan
ENSG00000163221.7	gold
ENSG00000136634.5	grey
ENSG00000264462.1	grey
ENSG00000131096.6	grey
ENSG00000229425.1	blue
ENSG00000211946.2	coral
ENSG00000134201.6	grey
ENSG00000203900.2	brown
ENSG00000158445.7	grey
ENSG00000115112.7	grey
ENSG00000228262.4	grey
ENSG00000237338.1	brown
ENSG00000211649.2	coral
ENSG00000133328.3	grey
ENSG00000258679.1	grey
ENSG00000106633.11	bisque
ENSG00000250337.1	blue
ENSG00000188163.6	brown
ENSG00000197253.9	grey
ENSG00000182870.8	red
ENSG00000237159.1	brown
ENSG00000172346.10	red
ENSG00000100505.9	grey
ENSG00000144290.12	blue
ENSG00000206172.4	grey
ENSG00000263082.1	sienna
ENSG00000134824.9	wheat
ENSG00000211650.2	coral
ENSG00000163421.4	gold
ENSG00000211890.3	coral
ENSG00000197177.11	grey
ENSG00000106536.15	grey
ENSG00000088882.7	red
ENSG00000205358.3	grey
ENSG00000012124.10	grey
ENSG00000166148.2	black
ENSG00000158865.8	grey
ENSG00000108691.5	pink
ENSG00000101204.11	brown
ENSG00000211933.2	coral
ENSG00000102802.5	red
ENSG00000211670.2	coral
ENSG00000134363.7	grey
ENSG00000215428.2	grey
ENSG00000167767.9	peru
ENSG00000189058.4	red
ENSG00000133636.6	red
ENSG00000134202.6	grey
ENSG00000188681.7	grey
ENSG00000225698.2	coral
ENSG00000247844.1	grey
ENSG00000166741.3	tan
ENSG00000075223.9	red
ENSG00000172061.7	red
ENSG00000106809.6	red
ENSG00000105877.13	grey
ENSG00000177508.11	grey
ENSG00000231475.2	coral
ENSG00000236682.1	grey
ENSG00000137331.11	tan
ENSG00000137801.9	black
ENSG00000186431.14	gold
ENSG00000043591.4	grey
ENSG00000128250.5	grey
ENSG00000163739.4	pink
ENSG00000261618.1	tan
ENSG00000168621.10	grey
ENSG00000187624.7	grey
ENSG00000198077.6	grey
ENSG00000166928.6	blue
ENSG00000211967.2	coral
ENSG00000129277.9	gold
ENSG00000211652.2	coral
ENSG00000232426.1	grey
ENSG00000007908.11	grey
ENSG00000253196.1	pink
ENSG00000224122.1	grey
ENSG00000175164.9	red
ENSG00000211942.2	coral
ENSG00000010932.11	grey
ENSG00000109906.9	grey
ENSG00000184999.7	grey
ENSG00000099251.10	wheat
ENSG00000039139.9	grey
ENSG00000236763.2	pink
ENSG00000135097.2	grey
ENSG00000198523.5	red
ENSG00000205360.5	grey
ENSG00000184545.6	grey
ENSG00000125872.7	red
ENSG00000160870.8	grey
ENSG00000211625.2	coral
ENSG00000165841.5	grey
ENSG00000205361.4	grey
ENSG00000105088.4	grey
ENSG00000272327.1	grey
ENSG00000120129.5	grey
ENSG00000100146.12	red
ENSG00000166126.6	grey
ENSG00000101074.3	brown
ENSG00000125538.7	gold
ENSG00000215030.4	grey
ENSG00000270127.1	grey
ENSG00000151014.4	grey
ENSG00000100985.7	gold
ENSG00000130222.6	black
ENSG00000130600.11	sienna
ENSG00000211611.2	coral
ENSG00000234964.3	pink
ENSG00000237767.1	grey
ENSG00000205312.4	brown
ENSG00000137673.4	peru
ENSG00000137699.12	grey
ENSG00000171811.8	sienna
ENSG00000101605.8	grey
ENSG00000204338.4	brown
ENSG00000180509.7	wheat
ENSG00000152377.8	red
ENSG00000162772.12	pink
ENSG00000104537.12	grey
ENSG00000138135.5	pink
ENSG00000010030.9	tan
ENSG00000105613.5	grey
ENSG00000106537.7	sienna
ENSG00000171621.9	tan
ENSG00000246859.2	grey
ENSG00000159339.9	gold
ENSG00000142197.8	grey
ENSG00000211899.3	coral
ENSG00000106178.2	grey
ENSG00000150337.9	pink
ENSG00000237988.2	grey
ENSG00000205978.5	grey
ENSG00000244479.2	grey
ENSG00000196482.12	grey
ENSG00000236499.2	grey
ENSG00000003147.13	grey
ENSG00000260953.1	grey
ENSG00000172602.5	black
ENSG00000006075.11	gold
ENSG00000172995.12	grey
ENSG00000268533.1	grey
ENSG00000109956.8	grey
ENSG00000211950.2	coral
ENSG00000124343.8	sienna
ENSG00000125618.12	grey
ENSG00000211976.2	coral
ENSG00000237337.1	grey
ENSG00000170485.12	grey
ENSG00000227006.1	pink
ENSG00000223534.1	grey
ENSG00000094755.12	peru
ENSG00000177138.11	grey
ENSG00000218336.3	grey
ENSG00000141150.3	grey
ENSG00000232287.2	grey
ENSG00000152779.12	grey
ENSG00000188536.8	grey
ENSG00000211953.2	coral
ENSG00000184956.11	brown
ENSG00000171747.4	grey
ENSG00000167608.7	grey
ENSG00000213901.6	sienna
ENSG00000254632.1	pink
ENSG00000253944.1	black
ENSG00000119943.6	grey
ENSG00000085741.8	grey
ENSG00000205362.6	grey
ENSG00000183114.6	tan
ENSG00000221955.6	grey
ENSG00000183281.10	grey
ENSG00000205038.7	red
ENSG00000159307.14	grey
ENSG00000128591.11	red
ENSG00000230006.3	blue
ENSG00000254681.2	brown
ENSG00000183856.6	plum
ENSG00000185332.2	brown
ENSG00000160447.6	grey
ENSG00000133794.13	grey
ENSG00000211937.2	coral
ENSG00000272512.1	brown
ENSG00000170866.7	grey
ENSG00000149485.12	wheat
ENSG00000213171.2	grey
ENSG00000213886.3	grey
ENSG00000244575.1	coral
ENSG00000211671.2	coral
ENSG00000127324.4	sienna
ENSG00000260417.1	brown
ENSG00000118523.5	grey
ENSG00000215915.5	grey
ENSG00000130176.3	red
ENSG00000250218.1	grey
ENSG00000211973.2	coral
ENSG00000205583.9	grey
ENSG00000008438.4	gold
ENSG00000211893.3	coral
ENSG00000115468.7	grey
ENSG00000164082.10	brown
ENSG00000211640.3	coral
ENSG00000111249.9	sienna
ENSG00000005381.6	grey
ENSG00000073756.7	gold
ENSG00000125735.6	brown
ENSG00000167772.7	black
ENSG00000112782.11	red
ENSG00000106236.3	grey
ENSG00000112494.5	grey
ENSG00000064205.6	red
ENSG00000165874.8	grey
ENSG00000205502.3	pink
ENSG00000161132.6	grey
ENSG00000164488.7	grey
ENSG00000256612.3	grey
ENSG00000168398.5	grey
ENSG00000253755.1	coral
ENSG00000124731.8	gold
ENSG00000106483.7	red
ENSG00000184524.5	brown
ENSG00000112139.10	red
ENSG00000124875.5	peru
ENSG00000223387.2	grey
ENSG00000116032.5	brown
ENSG00000242076.1	coral
ENSG00000229867.1	grey
ENSG00000244734.2	grey
ENSG00000121594.7	pink
ENSG00000215156.5	grey
ENSG00000100448.3	grey
ENSG00000256811.1	brown
ENSG00000223991.1	bisque
ENSG00000253939.1	grey
ENSG00000101230.5	grey
ENSG00000163751.3	grey
ENSG00000224373.2	coral
ENSG00000253364.1	coral
ENSG00000081041.8	tan
ENSG00000147642.12	black
ENSG00000272216.1	turquoise
ENSG00000249852.1	brown
ENSG00000121898.8	red
ENSG00000164687.6	tan
ENSG00000167992.8	sienna
ENSG00000177606.5	pink
ENSG00000211962.2	coral
ENSG00000164694.12	red
ENSG00000241755.1	coral
ENSG00000142871.11	grey
ENSG00000231852.2	brown
ENSG00000168389.13	grey
ENSG00000241294.1	coral
ENSG00000217801.5	grey
ENSG00000151136.10	grey
ENSG00000163053.6	grey
ENSG00000226812.2	brown
ENSG00000223922.1	grey
ENSG00000159167.7	black
ENSG00000137877.8	grey
ENSG00000163993.6	gold
ENSG00000211668.2	coral
ENSG00000113161.11	wheat
ENSG00000008517.12	grey
ENSG00000251049.2	grey
ENSG00000102924.7	grey
ENSG00000265629.1	grey
ENSG00000182472.4	brown
ENSG00000253864.1	grey
ENSG00000144488.10	grey
ENSG00000115457.5	grey
ENSG00000172236.12	grey
ENSG00000154277.8	red
ENSG00000269964.2	green
ENSG00000236008.1	grey
ENSG00000221866.5	grey
ENSG00000133477.12	grey
ENSG00000269999.1	grey
ENSG00000240382.1	coral
ENSG00000124019.9	grey
ENSG00000008056.8	pink
ENSG00000168135.4	grey
ENSG00000227218.3	grey
ENSG00000227512.1	brown
ENSG00000234996.3	pink
ENSG00000090339.4	tan
ENSG00000239855.1	coral
ENSG00000203400.3	pink
ENSG00000135925.4	red
ENSG00000175265.13	blue
ENSG00000148339.8	grey
ENSG00000211943.2	coral
ENSG00000118515.7	tan
ENSG00000160097.11	grey
ENSG00000211663.2	coral
ENSG00000011426.6	grey
ENSG00000124253.9	grey
ENSG00000095596.7	grey
ENSG00000206341.6	grey
ENSG00000227184.3	grey
ENSG00000211897.3	coral
ENSG00000224650.2	coral
ENSG00000175445.10	grey
ENSG00000272372.1	grey
ENSG00000259433.2	brown
ENSG00000249201.2	brown
ENSG00000261744.1	brown
ENSG00000131482.5	grey
ENSG00000243238.1	coral
ENSG00000254237.1	grey
ENSG00000211892.2	coral
ENSG00000152049.5	pink
ENSG00000211955.2	coral
ENSG00000237683.5	brown
ENSG00000249050.1	grey
ENSG00000240864.1	coral
ENSG00000145113.17	brown
ENSG00000227066.1	grey
ENSG00000198468.3	grey
ENSG00000116132.7	red
ENSG00000211644.2	coral
ENSG00000162543.5	seashell
ENSG00000215186.6	grey
ENSG00000255513.1	brown
ENSG00000258498.2	grey
ENSG00000125347.9	tan
ENSG00000273328.1	pink
ENSG00000253669.3	tan
ENSG00000135960.5	grey
ENSG00000253649.1	grey
ENSG00000244503.1	pink
ENSG00000131697.13	grey
ENSG00000156414.14	grey
ENSG00000211956.2	coral
ENSG00000256969.1	grey
ENSG00000230328.2	pink
ENSG00000269900.2	grey
ENSG00000243290.1	coral
ENSG00000139269.2	grey
ENSG00000109819.4	seashell
ENSG00000272789.1	brown
ENSG00000058085.10	red
ENSG00000160202.3	blue
ENSG00000011422.7	gold
ENSG00000255671.1	brown
ENSG00000267659.1	grey
ENSG00000115592.7	pink
ENSG00000205929.5	red
ENSG00000174672.11	brown
ENSG00000125787.7	grey
ENSG00000234647.1	grey
ENSG00000167508.6	wheat
ENSG00000006327.9	grey
ENSG00000175785.8	red
ENSG00000036828.9	peru
ENSG00000007171.12	grey
ENSG00000260549.1	grey
ENSG00000114270.11	grey
ENSG00000214872.4	brown
ENSG00000158050.4	gold
ENSG00000211941.2	coral
ENSG00000224652.1	grey
ENSG00000085552.12	grey
ENSG00000211896.2	coral
ENSG00000134569.5	sienna
ENSG00000105205.6	gold
ENSG00000107159.8	red
ENSG00000172724.7	grey
ENSG00000211938.2	coral
ENSG00000211947.2	coral
ENSG00000261617.1	grey
ENSG00000223477.3	red
ENSG00000003137.4	grey
ENSG00000162069.10	peru
ENSG00000253981.1	sienna
ENSG00000215018.5	grey
ENSG00000232810.3	gold
ENSG00000139514.8	pink
ENSG00000160307.5	red
ENSG00000251301.2	grey
ENSG00000211949.2	coral
ENSG00000271044.1	grey
ENSG00000143546.5	gold
ENSG00000144655.10	pink
ENSG00000080166.11	yellow
ENSG00000211965.2	coral
ENSG00000084453.12	yellow
ENSG00000044012.3	grey
ENSG00000170006.7	sienna
ENSG00000175643.7	plum
ENSG00000186854.6	grey
ENSG00000232987.1	brown
ENSG00000143816.7	mediumblue
ENSG00000228291.1	blue
ENSG00000108515.13	grey
ENSG00000158270.10	red
ENSG00000267824.1	blue
ENSG00000124440.11	grey
ENSG00000168490.9	red
ENSG00000211637.2	coral
ENSG00000134258.12	peru
ENSG00000101938.10	red
ENSG00000255142.1	brown
ENSG00000230666.1	grey
ENSG00000090104.7	gold
ENSG00000023445.9	tan
ENSG00000093134.9	tan
ENSG00000075426.7	tan
ENSG00000168209.4	grey
ENSG00000100376.7	grey
ENSG00000247157.2	grey
ENSG00000169248.8	grey
ENSG00000101425.8	grey
ENSG00000143195.8	sienna
ENSG00000136997.10	tan
ENSG00000041982.10	grey
ENSG00000257335.4	gold
ENSG00000173641.13	red
ENSG00000081051.3	grey
ENSG00000211966.2	coral
ENSG00000088340.11	brown
ENSG00000188483.6	pink
ENSG00000165125.13	peru
ENSG00000117215.10	lightgreen
ENSG00000123689.5	blue
ENSG00000148926.5	tan
ENSG00000211895.3	coral
ENSG00000140379.7	gold
ENSG00000150051.9	black
ENSG00000270672.1	forestgreen
ENSG00000205571.8	grey
ENSG00000111404.2	red
ENSG00000075240.12	black
ENSG00000163501.6	black
ENSG00000106976.14	grey
ENSG00000108830.7	grey
ENSG00000227306.1	grey
ENSG00000211659.2	coral
ENSG00000227097.4	grey
ENSG00000267848.1	brown
ENSG00000211662.2	coral
ENSG00000069399.8	tan
ENSG00000244062.1	yellow
ENSG00000267114.1	brown
ENSG00000174358.11	peru
ENSG00000164176.8	red
ENSG00000271239.1	grey
ENSG00000211673.2	coral
ENSG00000170381.8	peru
ENSG00000148346.7	pink
ENSG00000171223.4	tan
ENSG00000226380.3	black
ENSG00000204791.4	brown
ENSG00000232934.3	blue
ENSG00000165478.6	grey
ENSG00000206538.3	red
ENSG00000267804.1	pink
ENSG00000207778.1	pink
ENSG00000211651.2	coral
ENSG00000127083.7	red
ENSG00000101188.4	grey
ENSG00000271681.1	grey
ENSG00000213892.6	grey
ENSG00000122966.9	grey
ENSG00000211660.3	coral
ENSG00000237674.1	grey
ENSG00000094963.9	grey
ENSG00000173212.4	black
ENSG00000179431.5	tan
ENSG00000211593.2	coral
ENSG00000169218.9	red
ENSG00000165030.3	black
ENSG00000258460.1	grey
ENSG00000108001.9	blue
ENSG00000132938.14	grey
ENSG00000099194.5	wheat
ENSG00000178343.4	red
ENSG00000172201.6	red
ENSG00000151715.3	grey
ENSG00000101746.11	grey
ENSG00000248794.1	grey
ENSG00000136689.14	pink
ENSG00000211648.2	coral
ENSG00000240616.1	brown
ENSG00000092295.7	red
ENSG00000154319.10	red
ENSG00000214401.4	grey
ENSG00000177943.9	bisque
ENSG00000211666.2	coral
ENSG00000157168.14	grey
ENSG00000183833.12	yellow
ENSG00000184515.6	grey
ENSG00000161649.8	grey
ENSG00000260932.1	grey
ENSG00000140332.11	tan
ENSG00000183971.5	blue
ENSG00000197701.7	grey
ENSG00000211964.2	coral
ENSG00000262881.1	grey
ENSG00000204959.3	grey
ENSG00000154734.10	tan
ENSG00000143333.6	pink
ENSG00000134769.17	grey
ENSG00000183186.6	grey
ENSG00000122574.6	grey
ENSG00000196960.3	brown
ENSG00000198890.6	grey
ENSG00000230338.1	grey
ENSG00000165953.5	grey
ENSG00000169710.6	bisque
ENSG00000234770.1	brown
ENSG00000131747.10	plum
ENSG00000105835.7	tan
ENSG00000185950.7	black
ENSG00000179344.12	lightgreen
ENSG00000128383.8	gold
ENSG00000253641.1	grey
ENSG00000184292.5	peru
ENSG00000241351.1	coral
ENSG00000205364.3	grey
ENSG00000109738.6	grey
ENSG00000260105.2	grey
ENSG00000236267.1	pink
ENSG00000197838.4	grey
ENSG00000229644.4	tan
ENSG00000188676.9	grey
ENSG00000251139.1	grey
ENSG00000072840.8	grey
ENSG00000138944.7	mediumblue
ENSG00000008226.15	brown
ENSG00000159289.6	grey
ENSG00000243466.1	coral
ENSG00000225138.3	brown
ENSG00000211945.2	coral
ENSG00000180535.3	grey
ENSG00000171124.8	grey
ENSG00000101680.9	peru
ENSG00000185567.6	grey
ENSG00000253671.1	blue
ENSG00000125337.12	grey
ENSG00000127578.6	purple
ENSG00000167014.6	grey
ENSG00000138755.5	grey
ENSG00000012223.8	grey
ENSG00000211595.2	coral
ENSG00000103226.13	grey
ENSG00000178809.7	brown
ENSG00000253276.1	tan
ENSG00000096060.10	grey
ENSG00000211653.2	coral
ENSG00000179774.7	grey
ENSG00000145736.10	grey
ENSG00000196990.4	grey
ENSG00000157613.6	mediumblue
ENSG00000139899.6	grey
ENSG00000010438.12	grey
ENSG00000262877.3	brown
ENSG00000267934.1	blue
ENSG00000142182.4	bisque
ENSG00000225285.1	tan
ENSG00000179603.13	grey
ENSG00000199161.1	brown
ENSG00000224273.1	grey
ENSG00000066279.12	turquoise
ENSG00000152292.12	grey
ENSG00000260306.1	grey
ENSG00000147257.9	red
ENSG00000115380.14	red
ENSG00000234252.1	brown
ENSG00000235878.4	grey
ENSG00000050628.16	red
ENSG00000235750.5	tan
ENSG00000169071.10	red
ENSG00000117226.7	grey
ENSG00000273319.1	black
ENSG00000072832.10	grey
ENSG00000178878.8	pink
ENSG00000183742.8	peru
ENSG00000231611.1	grey
ENSG00000132677.8	grey
ENSG00000239951.1	coral
ENSG00000211679.2	coral
ENSG00000110076.14	grey
ENSG00000225790.1	grey
ENSG00000236524.1	grey
ENSG00000254709.2	coral
ENSG00000185565.7	red
ENSG00000138678.6	seashell
ENSG00000142102.11	brown
ENSG00000159208.11	grey
ENSG00000188211.4	grey
ENSG00000116031.7	grey
ENSG00000211594.2	coral
ENSG00000183844.12	peru
ENSG00000165105.9	grey
ENSG00000234883.2	black
ENSG00000004799.7	blue
ENSG00000157514.12	seashell
ENSG00000272214.1	pink
ENSG00000255958.1	grey
ENSG00000183091.15	green
ENSG00000169435.9	turquoise
ENSG00000019505.3	peru
ENSG00000169583.12	red
ENSG00000253813.1	grey
ENSG00000122367.15	red
ENSG00000118785.9	peru
ENSG00000273218.1	brown
ENSG00000172260.9	khaki
ENSG00000148773.8	plum
ENSG00000124429.13	peru
ENSG00000258819.1	grey
ENSG00000225872.2	brown
ENSG00000174938.10	red
ENSG00000165197.4	grey
ENSG00000172404.4	grey
ENSG00000153094.17	black
ENSG00000115523.12	grey60
ENSG00000100473.11	grey
ENSG00000132465.6	coral
ENSG00000144229.7	grey
ENSG00000088367.16	grey
ENSG00000163220.10	gold
ENSG00000070601.5	grey
ENSG00000214860.4	bisque
ENSG00000215218.3	pink
ENSG00000140932.5	gold
ENSG00000170500.8	grey
ENSG00000128342.4	peru
ENSG00000169245.4	grey
ENSG00000198146.4	lightyellow
ENSG00000154096.9	red
ENSG00000211598.2	coral
ENSG00000160963.9	grey
ENSG00000244437.1	coral
ENSG00000267322.1	grey
ENSG00000175906.4	tan
ENSG00000110436.7	grey
ENSG00000173705.4	red
ENSG00000184313.15	brown
ENSG00000272761.1	red
ENSG00000249364.1	grey
ENSG00000221869.4	tan
ENSG00000144230.12	brown
ENSG00000113369.4	grey
ENSG00000165471.6	grey
ENSG00000163141.14	brown
ENSG00000179913.6	peru
ENSG00000186583.7	brown
ENSG00000183421.7	tan
ENSG00000139354.6	blue
ENSG00000176945.12	brown
ENSG00000149527.13	brown
ENSG00000166106.2	red
ENSG00000119946.9	grey
ENSG00000131386.13	red
ENSG00000131355.10	gold
ENSG00000120659.10	grey
ENSG00000254911.2	blue
ENSG00000102466.11	grey
ENSG00000104783.7	mediumblue
ENSG00000273100.1	pink
ENSG00000112182.10	black
ENSG00000150907.6	black
ENSG00000161643.8	grey
ENSG00000223431.1	grey
ENSG00000158731.2	yellow
ENSG00000163464.7	gold
ENSG00000187260.11	grey
ENSG00000164251.4	grey
ENSG00000261308.1	grey
ENSG00000123405.9	gold
ENSG00000173258.8	grey
ENSG00000128655.12	grey
ENSG00000133985.2	grey
ENSG00000174963.13	grey
ENSG00000241095.1	wheat
ENSG00000126262.4	gold
ENSG00000156738.13	green
ENSG00000119782.9	sienna
ENSG00000226958.1	grey
ENSG00000063438.12	grey
ENSG00000162461.7	pink
ENSG00000254607.2	grey
ENSG00000231467.2	grey
ENSG00000233590.1	grey
ENSG00000228445.1	grey
ENSG00000091972.14	red
ENSG00000180611.6	pink
ENSG00000042832.7	grey
ENSG00000136546.9	khaki
ENSG00000054938.11	tan
ENSG00000130164.7	pink
ENSG00000198598.2	grey
ENSG00000198650.6	seashell
ENSG00000018625.10	red
ENSG00000118729.10	red
ENSG00000132204.9	grey
ENSG00000120457.7	grey
ENSG00000126368.5	grey
ENSG00000214851.4	grey
ENSG00000112149.5	gold
ENSG00000227191.2	grey60
ENSG00000173930.8	green
ENSG00000111863.8	grey
ENSG00000151360.5	brown
ENSG00000215124.2	black
ENSG00000273179.1	brown
ENSG00000133392.12	red
ENSG00000250934.1	grey
ENSG00000182885.12	gold
ENSG00000102554.9	grey
ENSG00000272320.1	grey
ENSG00000169885.5	brown
ENSG00000123901.4	red
ENSG00000235532.1	pink
ENSG00000233588.1	wheat
ENSG00000081479.8	grey
ENSG00000180229.8	grey
ENSG00000119147.5	red
ENSG00000233110.1	blue
ENSG00000179094.9	grey
ENSG00000135144.3	tan
ENSG00000223403.3	brown
ENSG00000271366.1	brown
ENSG00000143355.11	grey
ENSG00000233569.1	grey
ENSG00000270066.2	grey
ENSG00000162552.10	grey
ENSG00000186094.12	grey
ENSG00000227411.1	grey
ENSG00000273372.1	brown
ENSG00000158292.6	blue
ENSG00000160271.10	tan
ENSG00000142675.13	brown
ENSG00000188389.6	pink
ENSG00000173281.4	black
ENSG00000197099.4	pink
ENSG00000187664.8	brown
ENSG00000226121.1	turquoise
ENSG00000234899.5	sienna
ENSG00000127507.13	pink
ENSG00000066230.6	brown
ENSG00000224934.2	black
ENSG00000062096.10	grey
ENSG00000237989.1	pink
ENSG00000231487.1	brown
ENSG00000237781.2	brown
ENSG00000245711.2	yellow
ENSG00000153012.7	red
ENSG00000081181.3	seashell
ENSG00000008118.5	grey
ENSG00000131080.10	grey
ENSG00000267194.1	bisque
ENSG00000138829.6	grey
ENSG00000237940.3	brown
ENSG00000109943.4	grey
ENSG00000250138.3	brown
ENSG00000164175.10	grey
ENSG00000137077.3	red
ENSG00000198794.7	grey
ENSG00000237886.1	brown
ENSG00000196689.6	brown
ENSG00000186160.4	grey
ENSG00000162383.7	grey
ENSG00000126709.10	navy
ENSG00000167483.13	grey
ENSG00000065154.7	grey
ENSG00000152413.10	black
ENSG00000034239.6	grey
ENSG00000203392.2	brown
ENSG00000166819.7	grey
ENSG00000077942.13	red
ENSG00000233559.1	black
ENSG00000180481.6	grey
ENSG00000154928.12	grey
ENSG00000232445.1	grey
ENSG00000165799.4	grey
ENSG00000109625.14	red
ENSG00000119938.8	pink
ENSG00000140285.5	blue
ENSG00000141738.9	pink
ENSG00000113070.6	gold
ENSG00000140511.7	mediumblue
ENSG00000233445.1	grey
ENSG00000184414.2	grey
ENSG00000170956.12	gold
ENSG00000183837.8	brown
ENSG00000114315.3	tan
ENSG00000186480.8	wheat
ENSG00000012048.15	grey
ENSG00000233806.3	brown
ENSG00000171049.8	gold
ENSG00000161405.12	lightyellow
ENSG00000001630.11	wheat
ENSG00000162366.3	red
ENSG00000156103.11	blue
ENSG00000114948.8	red
ENSG00000204291.6	red
ENSG00000164188.4	turquoise
ENSG00000183765.16	grey
ENSG00000112195.8	gold
ENSG00000226450.2	brown
ENSG00000144596.7	grey
ENSG00000163535.13	turquoise
ENSG00000261584.1	green
ENSG00000159618.11	sienna
ENSG00000143297.14	coral
ENSG00000143184.4	grey
ENSG00000067064.6	wheat
ENSG00000105255.6	brown
ENSG00000013588.5	red
ENSG00000173068.13	red
ENSG00000136531.9	turquoise
ENSG00000196074.8	turquoise
ENSG00000225217.1	grey
ENSG00000183166.6	grey
ENSG00000235890.1	brown
ENSG00000143476.13	plum
ENSG00000224747.1	grey
ENSG00000270069.1	grey
ENSG00000254245.1	grey
ENSG00000006074.4	grey
ENSG00000106511.5	red
ENSG00000237424.1	black
ENSG00000234409.4	brown
ENSG00000029153.10	black
ENSG00000254042.1	brown
ENSG00000100156.6	brown
ENSG00000118596.7	grey
ENSG00000176635.13	grey
ENSG00000182912.6	brown
ENSG00000204837.2	grey
ENSG00000197580.7	grey
ENSG00000116785.9	grey
ENSG00000223401.1	grey
ENSG00000160856.16	grey60
ENSG00000017427.11	grey
ENSG00000073146.11	grey
ENSG00000229719.2	pink
ENSG00000100053.5	brown
ENSG00000269305.1	grey
ENSG00000176049.11	pink
ENSG00000206077.6	brown
ENSG00000001626.10	peru
ENSG00000127249.10	peru
ENSG00000272221.1	grey
ENSG00000207864.1	brown
ENSG00000149451.13	red
ENSG00000097046.8	black
ENSG00000255650.1	blue
ENSG00000125355.11	grey
ENSG00000197768.6	brown
ENSG00000169758.8	brown
ENSG00000243323.1	brown
ENSG00000226251.1	grey
ENSG00000172771.7	grey
ENSG00000198626.11	red
ENSG00000079215.9	grey
ENSG00000196581.6	red
ENSG00000174788.5	brown
ENSG00000203875.6	grey
ENSG00000049130.9	green
ENSG00000163568.9	grey
ENSG00000159212.8	peru
ENSG00000036672.11	grey
ENSG00000105855.5	peru
ENSG00000040608.9	blue
ENSG00000134278.10	grey
ENSG00000160180.14	red
ENSG00000182156.5	grey
ENSG00000109472.9	sienna
ENSG00000236882.3	grey
ENSG00000122641.9	grey
ENSG00000205363.4	red
ENSG00000180871.3	gold
ENSG00000178297.8	brown
ENSG00000242797.2	brown
ENSG00000046653.10	red
ENSG00000237037.5	brown
ENSG00000168785.3	red
ENSG00000270385.1	seashell
ENSG00000139289.9	grey
ENSG00000260284.1	brown
ENSG00000228327.2	grey
ENSG00000129214.10	grey
ENSG00000166523.3	gold
ENSG00000182580.2	grey
ENSG00000270589.1	turquoise
ENSG00000233215.1	yellow
ENSG00000153993.9	khaki
ENSG00000113361.8	peru
ENSG00000204164.6	brown
ENSG00000158806.9	grey
ENSG00000183778.13	peru
ENSG00000180176.10	brown
ENSG00000117115.8	gold
ENSG00000133110.10	green
ENSG00000244301.1	grey
ENSG00000139988.5	pink
ENSG00000112562.14	red
ENSG00000236624.4	grey
ENSG00000079689.9	grey
ENSG00000261888.1	grey
ENSG00000237525.2	green
ENSG00000260051.1	brown
ENSG00000198046.7	grey
ENSG00000213373.3	grey
ENSG00000229939.1	grey
ENSG00000224037.2	grey
ENSG00000262248.1	cyan
ENSG00000177236.3	brown
ENSG00000198774.3	grey
ENSG00000131459.8	red
ENSG00000180447.5	red
ENSG00000154263.13	green
ENSG00000174038.8	brown
ENSG00000254827.1	blue
ENSG00000117122.9	red
ENSG00000203883.5	blue
ENSG00000261656.1	brown
ENSG00000128165.7	grey
ENSG00000150594.5	red
ENSG00000225603.3	blue
ENSG00000104413.11	peru
ENSG00000269976.1	grey
ENSG00000176928.4	yellow
ENSG00000117724.8	plum
ENSG00000135480.10	peru
ENSG00000213214.3	grey
ENSG00000204764.8	sienna
ENSG00000225527.1	yellow
ENSG00000172673.6	grey60
ENSG00000262006.1	brown
ENSG00000142611.12	red
ENSG00000175894.10	grey
ENSG00000101213.5	grey
ENSG00000132854.14	grey
ENSG00000227082.1	grey
ENSG00000181790.6	brown
ENSG00000179299.12	grey
ENSG00000111012.5	brown
ENSG00000207554.1	brown
ENSG00000183908.5	grey
ENSG00000164626.8	grey
ENSG00000267596.1	grey
ENSG00000169752.12	grey
ENSG00000226416.1	brown
ENSG00000228983.4	brown
ENSG00000094804.5	grey
ENSG00000248213.2	grey
ENSG00000132196.9	wheat
ENSG00000151006.7	brown
ENSG00000107372.8	black
ENSG00000234231.2	grey
ENSG00000184564.8	yellow
ENSG00000204335.3	black
ENSG00000159216.14	pink
ENSG00000231360.2	grey
ENSG00000196167.5	grey
ENSG00000272720.1	brown
ENSG00000256720.1	grey
ENSG00000179520.6	grey
ENSG00000184986.6	blue
ENSG00000107954.6	grey
ENSG00000186479.4	turquoise
ENSG00000158488.11	grey
ENSG00000068366.15	blue
ENSG00000092758.11	grey
ENSG00000137441.7	grey60
ENSG00000170476.11	coral
ENSG00000268895.1	brown
ENSG00000049192.10	yellow
ENSG00000203401.4	brown
ENSG00000185585.15	red
ENSG00000125848.9	blue
ENSG00000235098.4	grey
ENSG00000232354.3	brown
ENSG00000225032.1	brown
ENSG00000143507.13	black
ENSG00000235027.1	brown
ENSG00000073670.9	brown
ENSG00000207650.1	brown
ENSG00000179598.5	grey
ENSG00000144681.6	grey
ENSG00000132639.8	grey
ENSG00000264176.1	green
ENSG00000135502.12	brown
ENSG00000244067.1	grey
ENSG00000239799.1	brown
ENSG00000152580.8	khaki
ENSG00000257176.1	green
ENSG00000105219.4	grey
ENSG00000168070.7	grey
ENSG00000178662.11	blue
ENSG00000148671.9	blue
ENSG00000184343.6	brown
ENSG00000232434.1	purple
ENSG00000235903.3	grey
ENSG00000119888.6	peru
ENSG00000146278.10	tan
ENSG00000175206.6	brown
ENSG00000272556.1	brown
ENSG00000232926.1	brown
ENSG00000249669.3	grey
ENSG00000221890.2	grey
ENSG00000186732.9	bisque
ENSG00000267534.1	blue
ENSG00000115641.14	grey
ENSG00000213145.5	red
ENSG00000148053.11	red
ENSG00000233392.1	brown
ENSG00000166405.10	yellow
ENSG00000102387.11	blue
ENSG00000174885.8	bisque
ENSG00000121351.3	green
ENSG00000188626.5	blue
ENSG00000260884.1	blue
ENSG00000105366.11	grey
ENSG00000231625.4	grey
ENSG00000228697.1	grey
ENSG00000230953.2	cyan
ENSG00000146216.7	black
ENSG00000110777.7	coral
ENSG00000184985.12	grey
ENSG00000232224.1	brown
ENSG00000103056.7	grey
ENSG00000059804.11	tan
ENSG00000156127.6	pink
ENSG00000138587.5	turquoise
ENSG00000118946.7	black
ENSG00000214110.3	grey
ENSG00000163431.11	red
ENSG00000038427.11	black
ENSG00000170745.7	grey
ENSG00000130844.12	seashell
ENSG00000173295.3	sienna
ENSG00000054598.5	red
ENSG00000072571.15	plum
ENSG00000142405.17	gold
ENSG00000184227.3	grey
ENSG00000103154.5	grey
ENSG00000181856.10	grey
ENSG00000140287.6	pink
ENSG00000172116.17	grey60
ENSG00000171303.5	grey
ENSG00000047597.5	grey
ENSG00000164061.4	grey
ENSG00000228549.2	grey
ENSG00000178502.5	lightyellow
ENSG00000162747.5	gold
ENSG00000160183.9	peru
ENSG00000177511.5	peru
ENSG00000142632.12	grey
ENSG00000239559.2	grey
ENSG00000205106.2	blue
ENSG00000199053.1	brown
ENSG00000152672.3	grey
ENSG00000163106.6	grey
ENSG00000212719.6	grey
ENSG00000213609.3	grey
ENSG00000077274.7	red
ENSG00000099958.10	coral
ENSG00000125968.7	yellow
ENSG00000143126.7	grey
ENSG00000198208.7	grey
ENSG00000162840.3	grey
ENSG00000181019.8	grey
ENSG00000144857.10	red
ENSG00000171236.9	tan
ENSG00000069696.6	brown
ENSG00000145335.11	red
ENSG00000165072.9	red
ENSG00000197506.6	red
ENSG00000263232.2	pink
ENSG00000145506.9	blue
ENSG00000171790.11	brown
ENSG00000228055.2	grey
ENSG00000130518.12	black
ENSG00000184254.12	grey
ENSG00000181830.7	pink
ENSG00000228010.1	grey
ENSG00000120645.7	grey
ENSG00000249072.1	forestgreen
ENSG00000134259.3	black
ENSG00000204175.4	peru
ENSG00000234500.1	brown
ENSG00000101412.9	plum
ENSG00000185792.5	brown
ENSG00000216775.2	pink
ENSG00000173805.11	brown
ENSG00000273117.1	wheat
ENSG00000155380.7	grey
ENSG00000129354.7	red
ENSG00000108375.8	tan
ENSG00000240970.1	cyan
ENSG00000171132.9	grey
ENSG00000245848.2	black
ENSG00000162630.5	peru
ENSG00000253522.2	grey
ENSG00000175928.5	grey
ENSG00000140945.11	red
ENSG00000126353.3	grey
ENSG00000228146.2	grey
ENSG00000060982.10	grey
ENSG00000261586.2	grey
ENSG00000166211.6	grey
ENSG00000162409.6	grey
ENSG00000253686.1	grey
ENSG00000124491.11	red
ENSG00000108823.11	red
ENSG00000179023.7	black
ENSG00000143036.12	grey
ENSG00000011201.6	grey
ENSG00000258486.2	brown
ENSG00000077943.7	khaki
ENSG00000169174.9	wheat
ENSG00000072195.10	red
ENSG00000137573.9	red
ENSG00000114631.10	grey
ENSG00000169629.7	green
ENSG00000262728.1	lightcyan
ENSG00000133067.13	red
ENSG00000116990.9	pink
ENSG00000171885.9	turquoise
ENSG00000248485.1	sienna
ENSG00000170959.10	green
ENSG00000186714.8	turquoise
ENSG00000223969.1	grey
ENSG00000104951.11	midnightblue
ENSG00000099977.9	grey
ENSG00000170323.4	grey
ENSG00000258821.1	brown
ENSG00000109610.5	red
ENSG00000184613.6	red
ENSG00000179841.8	yellow
ENSG00000166963.8	red
ENSG00000237248.3	sienna
ENSG00000134986.9	grey
ENSG00000140505.6	grey
ENSG00000078081.3	navy
ENSG00000253428.1	grey
ENSG00000239353.1	brown
ENSG00000268852.1	cyan
ENSG00000112796.5	blue
ENSG00000159388.5	gold
ENSG00000197599.8	brown
ENSG00000163083.5	grey
ENSG00000180712.3	grey
ENSG00000167676.3	brown
ENSG00000152926.10	turquoise
ENSG00000168874.8	blue
ENSG00000272989.1	brown
ENSG00000121552.3	grey
ENSG00000128016.4	tan
ENSG00000004776.7	red
ENSG00000132821.7	grey
ENSG00000119699.3	tan
ENSG00000120586.4	grey
ENSG00000197415.7	peru
ENSG00000215513.7	brown
ENSG00000178795.5	grey
ENSG00000142794.14	grey
ENSG00000120217.9	tan
ENSG00000144366.11	peru
ENSG00000214425.2	blue
ENSG00000088320.3	red
ENSG00000228049.5	grey
ENSG00000112183.10	grey
ENSG00000108984.9	bisque
ENSG00000123700.4	grey
ENSG00000124602.5	tan
ENSG00000146038.7	peru
ENSG00000102760.12	grey
ENSG00000206432.4	grey
ENSG00000213937.3	brown
ENSG00000011347.5	grey
ENSG00000016402.8	peru
ENSG00000214796.4	grey
ENSG00000185022.7	grey
ENSG00000171051.4	gold
ENSG00000183578.5	pink
ENSG00000146197.7	grey
ENSG00000106018.9	red
ENSG00000130294.10	grey
ENSG00000272864.1	green
ENSG00000169994.14	brown
ENSG00000052802.8	wheat
ENSG00000182795.12	peru
ENSG00000102452.11	khaki
ENSG00000248290.1	brown
ENSG00000231466.2	brown
ENSG00000135245.9	tan
ENSG00000205746.5	purple
ENSG00000224251.2	yellow
ENSG00000161653.6	black
ENSG00000087586.13	seashell
ENSG00000183628.8	grey
ENSG00000230076.1	grey
ENSG00000268925.1	brown
ENSG00000269985.1	grey
ENSG00000227232.4	brown
ENSG00000124743.5	pink
ENSG00000132464.7	blue
ENSG00000186564.5	black
ENSG00000111341.5	red
ENSG00000122420.5	turquoise
ENSG00000090920.9	red
ENSG00000264696.1	grey
ENSG00000187634.6	grey
ENSG00000149380.7	grey
ENSG00000123096.7	khaki
ENSG00000198574.4	blue
ENSG00000153714.5	black
ENSG00000083307.6	peru
ENSG00000243431.1	brown
ENSG00000165966.10	khaki
ENSG00000225241.3	grey
ENSG00000196090.8	grey
ENSG00000246090.2	green
ENSG00000245017.2	grey
ENSG00000121380.8	grey
ENSG00000197245.4	grey
ENSG00000164330.12	red
ENSG00000100453.8	grey60
ENSG00000160781.11	brown
ENSG00000205622.5	black
ENSG00000234769.4	brown
ENSG00000233892.1	brown
ENSG00000185561.8	tan
ENSG00000234719.4	grey
ENSG00000225556.1	grey
ENSG00000164070.7	black
ENSG00000254844.3	peru
ENSG00000141431.5	green
ENSG00000111879.14	turquoise
ENSG00000175356.8	red
ENSG00000259886.1	grey
ENSG00000233822.3	grey
ENSG00000175161.9	blue
ENSG00000105516.6	black
ENSG00000243818.4	grey
ENSG00000214890.3	blue
ENSG00000100450.8	grey60
ENSG00000154914.12	grey
ENSG00000229017.2	salmon
ENSG00000173621.8	brown
ENSG00000070019.3	grey
ENSG00000004838.9	brown
ENSG00000175898.4	blue
ENSG00000148600.10	grey60
ENSG00000164078.8	red
ENSG00000087076.4	grey
ENSG00000155090.10	pink
ENSG00000215417.6	blue
ENSG00000060566.9	tan
ENSG00000203727.3	green
ENSG00000018280.12	gold
ENSG00000146677.6	grey
ENSG00000175505.9	pink
ENSG00000205865.4	brown
ENSG00000125398.5	peru
ENSG00000234840.1	turquoise
ENSG00000169313.9	turquoise
ENSG00000150045.7	blue
ENSG00000091879.9	grey
ENSG00000170775.2	grey
ENSG00000228653.2	grey
ENSG00000091986.11	red
ENSG00000021461.12	grey
ENSG00000006611.11	peru
ENSG00000185008.13	grey
ENSG00000133687.11	grey
ENSG00000154856.8	peru
ENSG00000254815.1	brown
ENSG00000189143.8	peru
ENSG00000176170.9	mediumblue
ENSG00000198707.10	turquoise
ENSG00000168453.10	red
ENSG00000102962.4	grey
ENSG00000147573.12	grey
ENSG00000270605.1	pink
ENSG00000117152.9	pink
ENSG00000198753.7	brown
ENSG00000173276.9	tan
ENSG00000166473.12	brown
ENSG00000185697.12	turquoise
ENSG00000164949.3	red
ENSG00000250387.2	yellow
ENSG00000136866.9	turquoise
ENSG00000131037.10	red
ENSG00000173227.9	pink
ENSG00000271553.1	blue
ENSG00000067082.10	grey
ENSG00000267369.1	grey
ENSG00000179639.6	red
ENSG00000163545.7	tan
ENSG00000227117.2	grey
ENSG00000100012.7	grey
ENSG00000186407.4	pink
ENSG00000099617.2	tan
ENSG00000153822.9	peru
ENSG00000125144.9	grey
ENSG00000177807.6	lightgreen
ENSG00000174946.5	yellow
ENSG00000100079.5	peru
ENSG00000148795.5	sienna
ENSG00000101311.11	red
ENSG00000206044.3	brown
ENSG00000129038.11	red
ENSG00000137731.9	peru
ENSG00000268756.1	brown
ENSG00000205702.6	brown
ENSG00000258663.1	brown
ENSG00000134198.5	grey
ENSG00000267270.1	grey
ENSG00000243083.1	grey
ENSG00000103460.12	grey
ENSG00000169862.14	peru
ENSG00000244945.1	brown
ENSG00000135750.10	pink
ENSG00000167779.3	red
ENSG00000168255.14	grey
ENSG00000151632.12	grey
ENSG00000141232.4	pink
ENSG00000175611.7	grey
ENSG00000010310.4	brown
ENSG00000154553.9	red
ENSG00000146521.5	grey
ENSG00000260630.2	wheat
ENSG00000140538.12	red
ENSG00000079931.10	red
ENSG00000196557.6	grey
ENSG00000006047.8	grey
ENSG00000121570.8	grey
ENSG00000104415.9	grey
ENSG00000226891.2	blue
ENSG00000185275.6	peru
ENSG00000249267.2	blue
ENSG00000184845.3	grey
ENSG00000126562.12	grey
ENSG00000198417.5	grey
ENSG00000091536.12	brown
ENSG00000104856.9	tan
ENSG00000224086.3	grey
ENSG00000230882.1	grey
ENSG00000226580.1	pink
ENSG00000108370.11	grey
ENSG00000102886.10	brown
ENSG00000162614.14	green
ENSG00000213366.8	grey
ENSG00000137959.11	navy
ENSG00000181634.7	grey
ENSG00000092969.7	peru
ENSG00000178965.9	pink
ENSG00000196421.3	brown
ENSG00000267675.1	grey
ENSG00000146285.9	grey
ENSG00000143196.4	red
ENSG00000144802.7	tan
ENSG00000178295.10	turquoise
ENSG00000109265.8	red
ENSG00000166592.7	red
ENSG00000107796.8	red
ENSG00000230795.2	grey
ENSG00000133808.4	grey
ENSG00000197146.2	brown
ENSG00000246339.4	brown
ENSG00000272732.1	yellow
ENSG00000225083.1	brown
ENSG00000163814.3	pink
ENSG00000228133.2	grey
ENSG00000261373.1	brown
ENSG00000101115.8	brown
ENSG00000143140.6	red
ENSG00000120440.9	grey
ENSG00000163121.5	grey
ENSG00000109991.4	grey
ENSG00000111834.8	grey
ENSG00000196355.2	brown
ENSG00000109846.3	red
ENSG00000150627.11	green
ENSG00000124762.9	tan
ENSG00000160752.10	wheat
ENSG00000254235.1	grey
ENSG00000204583.5	grey
ENSG00000170522.5	wheat
ENSG00000245164.2	grey60
ENSG00000133739.11	turquoise
ENSG00000019102.7	peru
ENSG00000272016.1	grey
ENSG00000161509.9	purple
ENSG00000183230.12	blue
ENSG00000119771.10	grey
ENSG00000267541.1	forestgreen
ENSG00000174469.13	grey
ENSG00000088325.11	grey
ENSG00000197044.6	turquoise
ENSG00000102189.12	turquoise
ENSG00000126500.3	brown
ENSG00000183682.7	brown
ENSG00000259834.1	lightcyan
ENSG00000147206.12	grey
ENSG00000247095.2	grey
ENSG00000155666.7	grey
ENSG00000143603.14	red
ENSG00000165923.11	blue
ENSG00000225828.1	brown
ENSG00000228812.3	yellow
ENSG00000023330.10	grey
ENSG00000238099.1	grey
ENSG00000267018.1	brown
ENSG00000137269.10	red
ENSG00000228204.2	grey
ENSG00000135976.12	turquoise
ENSG00000231073.1	brown
ENSG00000188153.8	sienna
ENSG00000150471.11	blue
ENSG00000158077.4	grey
ENSG00000198185.7	turquoise
ENSG00000182109.3	brown
ENSG00000246575.2	brown
ENSG00000139292.8	blue
ENSG00000137875.4	grey
ENSG00000117525.9	red
ENSG00000171848.9	plum
ENSG00000102967.7	tan
ENSG00000223519.3	grey
ENSG00000251000.1	pink
ENSG00000236304.1	grey
ENSG00000079459.8	wheat
ENSG00000116285.8	grey
ENSG00000013573.12	grey
ENSG00000088756.8	blue
ENSG00000168772.9	pink
ENSG00000204789.3	turquoise
ENSG00000184682.5	brown
ENSG00000256804.1	blue
ENSG00000204381.7	red
ENSG00000178726.6	pink
ENSG00000170379.15	pink
ENSG00000130147.11	black
ENSG00000074047.16	red
ENSG00000173894.6	black
ENSG00000250786.1	grey
ENSG00000236173.1	brown
ENSG00000163564.10	green
ENSG00000146555.14	grey
ENSG00000182013.13	red
ENSG00000102287.12	grey
ENSG00000162390.13	grey
ENSG00000100292.12	tan
ENSG00000163217.1	lightyellow
ENSG00000134294.9	black
ENSG00000129749.3	brown
ENSG00000251414.1	grey
ENSG00000185101.8	brown
ENSG00000107317.7	red
ENSG00000198542.9	red
ENSG00000188290.6	grey
ENSG00000175920.11	grey
ENSG00000257878.1	grey
ENSG00000146215.9	brown
ENSG00000271207.1	forestgreen
ENSG00000054690.9	blue
ENSG00000054803.3	red
ENSG00000122824.6	grey
ENSG00000135373.8	peru
ENSG00000163825.3	black
ENSG00000203995.5	grey
ENSG00000117281.11	grey60
ENSG00000166432.10	turquoise
ENSG00000206052.6	yellow
ENSG00000180739.12	grey60
ENSG00000069424.10	grey
ENSG00000178789.4	gold
ENSG00000136999.4	red
ENSG00000168679.13	grey
ENSG00000165443.7	grey
ENSG00000268593.1	brown
ENSG00000206417.4	brown
ENSG00000164220.6	grey
ENSG00000076344.11	brown
ENSG00000268758.1	grey
ENSG00000168913.6	blue
ENSG00000140937.9	red
ENSG00000131153.4	plum
ENSG00000174500.8	grey60
ENSG00000152760.5	grey
ENSG00000141934.5	peru
ENSG00000267444.1	grey
ENSG00000186810.7	grey60
ENSG00000154736.5	yellow
ENSG00000116761.7	seashell
ENSG00000224511.1	grey
ENSG00000260276.1	grey
ENSG00000127311.5	black
ENSG00000164211.8	turquoise
ENSG00000130234.6	grey
ENSG00000237742.2	grey
ENSG00000133216.12	navy
ENSG00000226699.1	brown
ENSG00000152268.8	red
ENSG00000164221.8	turquoise
ENSG00000196247.7	turquoise
ENSG00000157404.11	grey
ENSG00000172935.8	grey
ENSG00000163507.9	turquoise
ENSG00000134365.8	turquoise
ENSG00000167780.7	grey
ENSG00000214050.3	grey
ENSG00000224950.1	grey
ENSG00000165171.6	blue
ENSG00000141682.11	grey
ENSG00000180113.11	green
ENSG00000127863.11	grey
ENSG00000272755.1	yellow
ENSG00000171657.5	grey
ENSG00000262576.1	grey
ENSG00000172893.11	wheat
ENSG00000118473.17	yellow
ENSG00000189292.11	peru
ENSG00000074276.6	grey
ENSG00000113810.11	turquoise
ENSG00000168743.8	red
ENSG00000175832.8	peru
ENSG00000164114.14	green
ENSG00000188107.9	turquoise
ENSG00000249863.2	grey
ENSG00000152661.7	pink
ENSG00000258701.1	grey
ENSG00000119411.10	grey
ENSG00000231747.1	grey
ENSG00000111490.8	pink
ENSG00000117834.8	grey
ENSG00000215217.2	grey
ENSG00000151650.7	grey
ENSG00000134539.12	grey60
ENSG00000186399.8	grey
ENSG00000267082.1	brown
ENSG00000170312.11	plum
ENSG00000166435.11	grey
ENSG00000135127.7	red
ENSG00000090382.2	grey
ENSG00000167513.4	grey
ENSG00000176907.3	grey
ENSG00000171724.2	red
ENSG00000111912.14	tan
ENSG00000169991.6	tan
ENSG00000156885.4	blue
ENSG00000134531.5	red
ENSG00000150048.6	grey
ENSG00000179242.11	brown
ENSG00000233901.1	grey
ENSG00000188818.8	brown
ENSG00000249684.1	grey
ENSG00000173040.8	grey
ENSG00000187823.2	grey
ENSG00000154188.5	green
ENSG00000204323.5	brown
ENSG00000206384.6	grey
ENSG00000264075.1	brown
ENSG00000081818.1	red
ENSG00000183748.4	blue
ENSG00000197405.3	gold
ENSG00000197372.5	turquoise
ENSG00000159173.14	grey
ENSG00000250237.1	turquoise
ENSG00000134873.5	peru
ENSG00000144712.7	grey
ENSG00000232931.1	green
ENSG00000223764.2	chocolate
ENSG00000140835.8	peru
ENSG00000164309.10	yellow
ENSG00000145965.5	blue
ENSG00000151725.7	plum
ENSG00000235899.1	grey
ENSG00000131401.7	blue
ENSG00000116741.6	gold
ENSG00000248676.1	yellow
ENSG00000009694.9	turquoise
ENSG00000152977.5	grey
ENSG00000189108.8	grey
ENSG00000267283.1	brown
ENSG00000184163.3	brown
ENSG00000132470.9	red
ENSG00000174327.6	grey
ENSG00000261978.1	grey
ENSG00000179331.2	grey
ENSG00000166289.5	tan
ENSG00000175155.4	black
ENSG00000179399.9	grey
ENSG00000246022.2	pink
ENSG00000230373.4	yellow
ENSG00000173846.8	tan
ENSG00000243069.3	blue
ENSG00000232637.3	grey
ENSG00000069712.9	turquoise
ENSG00000238102.1	grey
ENSG00000005981.8	grey
ENSG00000147113.12	red
ENSG00000106384.6	grey
ENSG00000269936.2	grey
ENSG00000250608.1	pink
ENSG00000236383.3	brown
ENSG00000213424.4	grey
ENSG00000155066.11	peru
ENSG00000119514.5	red
ENSG00000157765.7	red
ENSG00000169851.11	grey
ENSG00000141854.3	grey
ENSG00000229729.3	lightyellow
ENSG00000215458.4	brown
ENSG00000230415.1	brown
ENSG00000241170.2	brown
ENSG00000099284.9	grey
ENSG00000243509.4	brown
ENSG00000188206.5	turquoise
ENSG00000147180.12	turquoise
ENSG00000124772.7	coral
ENSG00000019549.4	pink
ENSG00000243970.1	brown
ENSG00000167536.9	tan
ENSG00000213062.3	grey
ENSG00000117560.6	grey60
ENSG00000165949.8	navy
ENSG00000130700.6	red
ENSG00000237188.3	blue
ENSG00000165905.12	blue
ENSG00000237517.4	grey
ENSG00000112379.8	red
ENSG00000270933.1	pink
ENSG00000228766.3	blue
ENSG00000265893.1	grey
ENSG00000227543.3	brown
ENSG00000179304.12	brown
ENSG00000108405.3	grey
ENSG00000228506.1	grey
ENSG00000259158.1	blue
ENSG00000105808.13	grey
ENSG00000272374.1	grey
ENSG00000139044.6	grey
ENSG00000177459.6	grey
ENSG00000181227.2	grey
[truncated: 13,529 more rows]

## Sheet: LIV, statins no
geneName	cluster_id
ENSG00000134184.8	grey
ENSG00000213058.3	grey
ENSG00000229807.5	lightcyan
ENSG00000129824.11	lightcyan
ENSG00000012817.11	lightcyan
ENSG00000067048.12	lightcyan
ENSG00000183878.11	lightcyan
ENSG00000131002.7	lightcyan
ENSG00000226278.1	grey
ENSG00000198692.5	lightcyan
ENSG00000067646.7	lightcyan
ENSG00000205866.2	grey
ENSG00000196436.7	grey
ENSG00000114374.8	lightcyan
ENSG00000002726.15	grey
ENSG00000184674.8	grey
ENSG00000204792.2	grey
ENSG00000176728.3	lightcyan
ENSG00000122121.6	grey
ENSG00000165246.8	lightcyan
ENSG00000099725.10	lightcyan
ENSG00000197582.5	grey
ENSG00000169688.10	grey
ENSG00000240668.1	grey
ENSG00000204876.4	grey
ENSG00000189266.7	grey
ENSG00000170160.12	brown
ENSG00000233864.3	lightcyan
ENSG00000095932.5	grey
ENSG00000253301.1	grey
ENSG00000234449.2	grey
ENSG00000255798.1	grey
ENSG00000139352.3	lightcyan
ENSG00000260197.1	lightcyan
ENSG00000213908.3	grey
ENSG00000224114.1	grey
ENSG00000154620.5	lightcyan
ENSG00000211677.2	blue
ENSG00000273295.1	grey
ENSG00000092377.9	lightcyan
ENSG00000211940.2	grey
ENSG00000225774.1	grey
ENSG00000105695.10	grey
ENSG00000267586.2	red
ENSG00000188257.6	magenta
ENSG00000213025.2	grey
ENSG00000188000.2	grey
ENSG00000185559.9	red
ENSG00000237400.1	grey
ENSG00000211939.2	grey
ENSG00000196104.6	grey
ENSG00000106541.7	red
ENSG00000100867.10	grey
ENSG00000261275.1	grey
ENSG00000118972.1	purple
ENSG00000160181.4	red
ENSG00000254704.3	purple
ENSG00000219438.4	salmon
ENSG00000142609.13	grey
ENSG00000166796.7	grey
ENSG00000086548.8	red
ENSG00000132164.5	grey
ENSG00000254521.2	grey
ENSG00000157423.13	lightcyan
ENSG00000183729.3	grey
ENSG00000235290.1	grey
ENSG00000180440.3	red
ENSG00000223603.1	purple
ENSG00000267909.1	gold
ENSG00000166923.6	grey
ENSG00000198074.5	grey
ENSG00000232346.1	grey
ENSG00000166006.8	grey
ENSG00000172478.13	grey
ENSG00000142623.8	grey
ENSG00000133433.6	grey
ENSG00000229391.3	grey
ENSG00000156234.7	grey
ENSG00000167723.10	grey
ENSG00000126838.5	lightcyan
ENSG00000254859.1	yellow
ENSG00000186081.7	red
ENSG00000174564.8	grey
ENSG00000102854.10	red
ENSG00000128313.2	grey
ENSG00000134339.4	purple
ENSG00000259108.2	grey
ENSG00000260802.1	lightcyan
ENSG00000250137.1	gold
ENSG00000060709.9	grey
ENSG00000237541.3	grey
ENSG00000236078.1	grey
ENSG00000174473.11	gold
ENSG00000129910.3	lightcyan
ENSG00000167105.3	grey
ENSG00000236333.3	grey
ENSG00000260318.1	grey
ENSG00000226291.1	coral
ENSG00000184557.3	purple
ENSG00000181143.11	red
ENSG00000228273.2	grey
ENSG00000099984.6	grey
ENSG00000112246.5	blue
ENSG00000248636.2	grey
ENSG00000148942.10	grey
ENSG00000239265.1	lightcyan
ENSG00000214039.4	grey
ENSG00000211638.2	midnightblue
ENSG00000189057.6	lightgreen
ENSG00000251177.2	grey
ENSG00000172137.14	red
ENSG00000134827.3	red
ENSG00000078549.10	red
ENSG00000114638.3	red
ENSG00000109182.7	grey
ENSG00000224982.2	grey
ENSG00000196188.6	red
ENSG00000189223.9	grey
ENSG00000145934.11	grey
ENSG00000221947.3	grey
ENSG00000168702.12	grey
ENSG00000236700.1	purple
ENSG00000164266.6	grey
ENSG00000179914.4	red
ENSG00000204385.6	red
ENSG00000219607.2	grey
ENSG00000101405.3	grey
ENSG00000144407.5	lightcyan
ENSG00000161896.6	salmon
ENSG00000197888.2	lightcyan
ENSG00000164308.12	blue
ENSG00000211935.2	midnightblue
ENSG00000062038.9	red
ENSG00000171772.11	grey
ENSG00000096006.7	black
ENSG00000188234.9	green
ENSG00000146147.10	grey
ENSG00000116183.6	lightcyan
ENSG00000259261.2	midnightblue
ENSG00000120337.7	grey
ENSG00000218537.1	grey
ENSG00000243566.2	red
ENSG00000115009.7	magenta
ENSG00000134762.12	red
ENSG00000239839.1	grey
ENSG00000114737.11	purple
ENSG00000064655.14	grey
ENSG00000211642.2	midnightblue
ENSG00000142973.8	red
ENSG00000178363.3	grey
ENSG00000158859.9	purple
ENSG00000133048.8	magenta
ENSG00000105509.6	red
ENSG00000228842.2	grey
ENSG00000211936.2	midnightblue
ENSG00000236257.1	grey
ENSG00000072657.4	grey
ENSG00000262003.1	brown
ENSG00000132693.8	purple
ENSG00000255986.2	purple
ENSG00000205358.3	grey
ENSG00000254415.3	grey
ENSG00000243753.1	grey
ENSG00000105697.3	grey
ENSG00000163491.12	grey
ENSG00000101187.11	purple
ENSG00000198203.5	grey
ENSG00000166743.5	grey
ENSG00000171798.13	pink
ENSG00000197406.6	red
ENSG00000184434.7	blue
ENSG00000166897.10	grey
ENSG00000223648.2	midnightblue
ENSG00000272787.1	grey
ENSG00000225946.1	grey
ENSG00000146678.5	magenta
ENSG00000173432.6	purple
ENSG00000260528.2	grey
ENSG00000128965.7	grey
ENSG00000234155.1	pink
ENSG00000186807.9	red
ENSG00000215210.3	grey
ENSG00000110244.5	blue
ENSG00000116147.12	grey
ENSG00000248810.1	red
ENSG00000176532.3	red
ENSG00000234502.2	blue
ENSG00000175084.7	red
ENSG00000214855.5	grey
ENSG00000153132.8	grey
ENSG00000074410.9	red
ENSG00000250535.1	cyan
ENSG00000257940.1	red
ENSG00000211934.2	midnightblue
ENSG00000136002.12	grey
ENSG00000203799.6	brown
ENSG00000163734.4	purple
ENSG00000174945.9	grey
ENSG00000164638.6	grey
ENSG00000243384.1	grey
ENSG00000185087.7	magenta
ENSG00000179296.9	green
ENSG00000161905.8	red
ENSG00000120738.7	grey
ENSG00000211959.2	midnightblue
ENSG00000121871.3	grey
ENSG00000108700.4	grey
ENSG00000139445.13	sienna
ENSG00000211946.2	midnightblue
ENSG00000205578.4	grey
ENSG00000179388.8	black
ENSG00000226306.6	grey
ENSG00000115602.12	magenta
ENSG00000104549.7	lightyellow
ENSG00000108551.4	purple
ENSG00000105550.4	grey
ENSG00000232629.4	grey
ENSG00000134222.12	grey
ENSG00000235199.1	grey
ENSG00000204632.7	grey
ENSG00000137968.12	turquoise
ENSG00000143502.10	grey
ENSG00000184937.8	red
ENSG00000127831.6	lightcyan
ENSG00000130427.2	purple
ENSG00000167757.9	red
ENSG00000135476.7	lightcyan
ENSG00000255026.1	green
ENSG00000156886.11	grey
ENSG00000134243.7	grey
ENSG00000134460.11	grey
ENSG00000117600.8	red
ENSG00000211669.2	midnightblue
ENSG00000183856.6	lightgreen
ENSG00000232216.1	midnightblue
ENSG00000198910.8	red
ENSG00000218819.3	turquoise
ENSG00000256528.1	yellow
ENSG00000120833.9	blue
ENSG00000243587.6	brown
ENSG00000223975.1	grey
ENSG00000197262.8	grey
ENSG00000188660.3	grey
ENSG00000123560.9	red
ENSG00000230438.5	brown
ENSG00000154654.10	red
ENSG00000117983.13	red
ENSG00000250266.1	grey
ENSG00000165507.8	purple
ENSG00000099985.3	grey
ENSG00000172927.3	grey
ENSG00000163017.9	red
ENSG00000161055.3	red
ENSG00000153234.9	grey
ENSG00000138079.9	lightcyan
ENSG00000156510.11	salmon
ENSG00000119508.13	black
ENSG00000134121.5	salmon
ENSG00000164379.4	grey
ENSG00000246985.3	blue
ENSG00000100558.4	lightcyan
ENSG00000118094.7	grey
ENSG00000260762.1	grey
ENSG00000113739.6	purple
ENSG00000188910.7	grey
ENSG00000238102.1	grey
ENSG00000203900.2	yellow
ENSG00000012124.10	grey
ENSG00000185338.4	purple
ENSG00000198796.6	grey
ENSG00000125851.5	red
ENSG00000123358.15	grey
ENSG00000175592.4	purple
ENSG00000242265.1	lightcyan
ENSG00000185186.4	grey
ENSG00000237975.2	grey
ENSG00000137193.9	purple
ENSG00000247844.1	brown
ENSG00000204949.4	lightcyan
ENSG00000125740.9	grey
ENSG00000170345.5	grey
ENSG00000130513.6	grey
ENSG00000130173.9	pink
ENSG00000108231.7	grey
ENSG00000230628.1	grey
ENSG00000163873.5	red
ENSG00000197991.10	grey
ENSG00000264462.1	blue
ENSG00000141639.7	lightcyan
ENSG00000165731.13	sienna
ENSG00000179915.16	red
ENSG00000007001.8	grey
ENSG00000099625.8	grey
ENSG00000211670.2	midnightblue
ENSG00000266066.1	grey
ENSG00000140465.9	grey
ENSG00000101204.11	yellow
ENSG00000169594.8	red
ENSG00000142178.7	grey
ENSG00000182771.13	grey
ENSG00000205360.5	grey
ENSG00000080573.6	grey
ENSG00000141434.7	salmon
ENSG00000250508.1	grey
ENSG00000162391.7	grey
ENSG00000169429.6	grey
ENSG00000166104.10	green
ENSG00000171345.9	red
ENSG00000172346.10	red
ENSG00000197253.9	turquoise
ENSG00000229425.1	turquoise
ENSG00000166206.9	grey
ENSG00000269964.2	blue
ENSG00000122877.9	black
ENSG00000179869.10	lightcyan
[truncated: 15,213 more rows]

## Sheet: LIV, statins yes, HbA1c high
geneName	cluster_id
[truncated: 15,528 more rows]

[truncated: 3 more sheets: LIV, statins yes, HbA1c low, LIV, statins no, HbA1c high, LIV, statins no, HbA1c low]
