# Supplementary material for: An integrative multiomic network model links lipid metabolism to glucose regulation in coronary artery disease
Source: Nat Commun. 2021 Jan 22;12:547. doi: 10.1038/s41467-020-20750-8 (PMC7822923; doi:10.1038/s41467-020-20750-8)
Supplement: Supplementary file 7 — Supplementary Data 4 [file 41467_2020_20750_MOESM7_ESM.xlsx]

## Sheet: PC 1
tissue	module	Plasma Cholesterol r	Plasma Cholesterol P-value	Plasma Cholesterol FDR	LDL r	LDL P-value	LDL FDR	HDL r	HDL P-value	HDL FDR	TG r	TG P-value	TG FDR	LDL:HDL ratio r	LDL:HDL ratio P-value	LDL:HDL ratio FDR	HbA1c r	HbA1c P-value	HbA1c FDR	Blood Glucose r	Blood Glucose P-value	Blood Glucose FDR	Hyperlipidemia r	Hyperlipidemia P-value	Hyperlipidemia FDR	Statins r	Statins P-value	Statins FDR	Insulin r	Insulin P-value	Insulin FDR	Diabetes r	Diabetes P-value	Diabetes FDR	Anti-Diabetics r	Anti-Diabetics P-value	Anti-Diabetics FDR
LIV	gold	-0.230215	2.43104e-07	2.72277e-05	-0.169516	0.00015818	0.00408833	-0.0694635	0.123874	0.438123	0.0700365	0.120797	0.431784	-0.0990011	0.028109	0.185921	0.233809	1.55589e-07	2.6139e-05	0.154421	0.000587868	0.0131682		1.75656e-06	9.83674e-05		8.0673e-11	2.71061e-08		0.0291828	0.188566		2.99746e-06	0.000143878		3.03854e-05	0.00127619
LIV	black	-0.0104049	0.817928	0.936999	0.0340076	0.451676	0.794572	0.016312	0.718158	0.886858	-0.172907	0.000115926	0.00324593	-0.0297695	0.510033	0.808817	-0.182866	4.49753e-05	0.00151117	-0.0890266	0.0484269	0.25033		0.130036	0.450436		0.284428	0.641395		0.0337514	0.210009		0.00181683	0.0277479		0.00558679	0.0647297
LIV	midnightblue	-0.0176363	0.696368	0.886858	0.0170672	0.705702	0.886858	0.0279581	0.536125	0.817037	-0.180445	5.68877e-05	0.00173766	-0.030519	0.499434	0.808817	-0.119553	0.00794014	0.0860609	0.0623362	0.16743	0.50229		0.112454	0.419829		0.0675994	0.312061		0.40294	0.73941		0.00271392	0.036475		0.00222036	0.0324366
LIV	seashell	-0.074618	0.0982898	0.384016	0.00331731	0.941492	0.984207	-0.0222401	0.622637	0.851805	-0.215848	1.34726e-06	9.05357e-05	-0.0476347	0.291654	0.648978	-0.155591	0.000533178	0.0127963	-0.0753529	0.0950122	0.375578		0.0588429	0.284772		0.533708	0.817037		0.0263024	0.183609		0.00309309	0.0399722		0.0012066	0.0213378
LIV	bisque	0.0860203	0.0565587	0.279467	0.0166485	0.712599	0.886858	0.00158974	0.971942	0.984207	0.225478	4.32991e-07	3.63712e-05	0.0567279	0.209081	0.571148	0.145833	0.00117921	0.0213378	0.116942	0.00942599	0.0931509		0.0282202	0.185921		0.0873632	0.362395		0.00921068	0.0931509		0.0015691	0.026361		0.00387633	0.0482387
LIV	pink	0.118946	0.00826555	0.0867883	0.0624266	0.166813	0.50229	0.0814324	0.0711275	0.322958	-0.0412975	0.360673	0.700498	0.0107431	0.812118	0.936999	-0.0569881	0.206997	0.571148	-0.0445761	0.323779	0.674403		0.0472668	0.25033		0.221453	0.59054		0.158538	0.493228		0.0410568	0.237846		0.154195	0.4842
VAF	salmon	0.0188911	0.708538	0.920898	-0.0121759	0.809613	0.950415	-0.0745423	0.139682	0.412702	0.285873	7.58668e-09	8.19361e-07	0.122115	0.0152957	0.0835017	0.246962	6.92051e-07	2.76297e-05	0.258044	2.05844e-07	1.11156e-05		0.234992	0.563982		0.751435	0.920898		0.0466468	0.188678		2.13246e-05	0.000575763		0.000213414	0.00329267
VAF	yellow	0.00198371	0.968691	0.995487	-0.0180328	0.721217	0.920898	-0.0406243	0.421317	0.749212	0.190022	0.000147951	0.00266312	0.100058	0.0471696	0.188678	0.164193	0.00107168	0.011023	0.045631	0.366344	0.714579		0.258914	0.588689		0.783834	0.930264		0.00819903	0.0592964		0.000169739	0.00282027		0.00399712	0.035939
VAF	black	0.0165246	0.743679	0.920898	0.0140403	0.78115	0.930264	0.113712	0.0239906	0.117772	-0.209873	2.67514e-05	0.000642033	-0.132404	0.00850371	0.0592964	-0.273307	3.52649e-08	2.53907e-06	-0.136818	0.00652955	0.0522364		0.205364	0.523548		0.995487	0.995487		0.000359241	0.00517307		6.51271e-10	1.40675e-07		7.6749e-07	2.76297e-05
VAF	lightgreen	0.00677395	0.893376	0.989586	-0.0446136	0.377139	0.714579	-0.016351	0.746281	0.920898	0.237764	1.81411e-06	5.59781e-05	0.0470912	0.351191	0.714579	0.155089	0.00201949	0.0198277	0.196772	8.42728e-05	0.00182029		0.206053	0.523548		0.467912	0.780459		0.276148	0.602118		0.0283996	0.133355		0.0260976	0.125269
VAF	lightcyan	-0.00394073	0.93785	0.995487	0.00613805	0.903334	0.990457	0.0546994	0.278758	0.602118	-0.169814	0.000712794	0.00962271	-0.11561	0.0217212	0.111709	-0.190729	0.000139608	0.00266312	-0.121917	0.0154633	0.0835017		0.0418107	0.180622		0.616007	0.881176		0.0710332	0.260054		0.00827257	0.0592964		0.0126805	0.0760827
SF	tan	-0.0642045	0.180844	0.379927	-0.103388	0.030898	0.126978	-0.06375	0.183957	0.383244	0.293753	3.98419e-10	2.98814e-08	0.0591934	0.217379	0.420734	0.252122	9.5132e-08	2.03854e-06	0.0316658	0.509595	0.714475		0.00188362	0.0137826		0.0136807	0.0720038		0.0206714	0.0925587		1.55175e-09	6.65035e-08		1.92183e-08	5.76548e-07
SF	brown	0.0150699	0.753685	0.853229	-0.0550275	0.251556	0.460163	-0.000187746	0.996881	0.996881	0.285668	1.24104e-09	6.2052e-08	0.0608282	0.20492	0.407125	0.282685	1.8704e-09	7.01401e-08	0.0713406	0.136948	0.324061		0.084359	0.23007		0.483428	0.699705		0.000124215	0.00133088		3.06008e-10	2.98814e-08		3.35002e-08	8.37505e-07
SF	salmon	-0.070242	0.143113	0.332822	0.0289722	0.546277	0.721983	-0.0213783	0.656203	0.790606	-0.133624	0.00519516	0.0324697	-0.060106	0.210358	0.415181	-0.0963152	0.0444288	0.161724	-0.0869096	0.06984	0.213796		0.32787	0.537492		0.286275	0.500759		0.858813	0.940306		0.014036	0.0726002		0.00653978	0.0400395
SF	lightcyan	0.0498247	0.299257	0.513012	0.0314832	0.51204	0.714475	0.150046	0.00167876	0.0132534	-0.298509	2.00763e-10	2.98814e-08	-0.163754	0.000597692	0.00578412	-0.211283	8.61189e-06	0.000123027	-0.0806792	0.0924645	0.245481		0.134262	0.324061		0.541853	0.721983		0.0370033	0.146066		2.75282e-07	5.16153e-06		3.22317e-08	8.37505e-07
SF	sienna	-0.0857006	0.0738352	0.219313	-0.0840014	0.079763	0.223634	-0.123054	0.0101154	0.0561968	0.310984	3.13132e-11	9.39397e-09	0.117009	0.0145009	0.0736253	0.228432	1.43565e-06	2.5335e-05	0.0422581	0.378732	0.588702		0.0147251	0.0736253		0.119119	0.295336		0.0882983	0.236513		1.16142e-08	3.87139e-07		6.23907e-10	3.74344e-08
SF	chocolate	-0.0266143	0.579425	0.727312	0.015325	0.749654	0.853229	0.0438742	0.360754	0.576842	-0.217743	4.45952e-06	6.68927e-05	-0.123834	0.00964554	0.0545974	-0.1213	0.0112478	0.0613518	-0.0552476	0.249662	0.4595		0.313902	0.52317		0.593093	0.735239		0.39154	0.605027		0.00253951	0.016886		0.000738634	0.00671486
SF	lightgreen	0.000383815	0.993624	0.996881	-0.0492978	0.304403	0.515938	0.00486283	0.919354	0.976622	0.219606	3.67475e-06	5.80223e-05	0.0560059	0.243212	0.451821	0.147067	0.00207845	0.0148461	0.0275929	0.565554	0.721983		0.973221	0.996881		0.751884	0.853229		0.00755984	0.0444696		2.44424e-05	0.000333305		8.34089e-05	0.00096992
SF	wheat	0.00568421	0.90579	0.973968	0.0897155	0.0612463	0.199471	-0.0185392	0.699473	0.822909	-0.128107	0.00739921	0.0443953	-0.00474631	0.92128	0.976622	-0.161644	0.000704463	0.00660434	-0.0961737	0.0447437	0.161724		0.148889	0.337152		0.0618359	0.199471		0.441924	0.656323		0.000112278	0.00124754		1.63433e-06	2.72389e-05
SF	cyan	-0.0854036	0.0748446	0.220131	0.0409856	0.393267	0.605027	-0.149176	0.00178747	0.013406	-0.11215	0.0191587	0.0887964	0.097039	0.042847	0.161724	-0.0828244	0.0840909	0.23007	0.111492	0.0198801	0.0903642		0.00220963	0.015416		0.26763	0.477911		0.0712843	0.216013		0.0631332	0.201489		0.0691961	0.213796
SF	peru	0.0276052	0.56538	0.721983	-0.0510937	0.287102	0.500759	0.0771571	0.107647	0.278396	0.187203	8.40597e-05	0.00096992	-0.00298695	0.950411	0.993461	0.157219	0.000988039	0.00801113	0.0691889	0.149221	0.337152		0.706451	0.82465		0.70582	0.82465		0.0192392	0.0887964		0.00504037	0.0321726		0.0123976	0.0664156
MAM	brown	-0.0358389	0.425324	0.664205	0.0910938	0.0423659	0.209988	-0.165238	0.000215659	0.00351216	-0.000213192	0.996217	0.996217	0.135027	0.00255741	0.0253518	-0.0391579	0.383699	0.633937	-0.15001	0.000794127	0.0106506		0.302922	0.570795		0.379342	0.633937		0.55369	0.76049		0.00842609	0.0600359		0.0477153	0.214776

## Sheet: PC 2
tissue	module	Plasma Cholesterol r	Plasma Cholesterol P-value	Plasma Cholesterol FDR	LDL r	LDL P-value	LDL FDR	HDL r	HDL P-value	HDL FDR	TG r	TG P-value	TG FDR	LDL:HDL ratio r	LDL:HDL ratio P-value	LDL:HDL ratio FDR	HbA1c r	HbA1c P-value	HbA1c FDR	Blood Glucose r	Blood Glucose P-value	Blood Glucose FDR	Hyperlipidemia r	Hyperlipidemia P-value	Hyperlipidemia FDR	Statins r	Statins P-value	Statins FDR	Insulin r	Insulin P-value	Insulin FDR	Diabetes r	Diabetes P-value	Diabetes FDR	Anti-Diabetics r	Anti-Diabetics P-value	Anti-Diabetics FDR
LIV	gold	0.138774	0.00203362	0.0273565	0.0558348	0.21635	0.59944	0.0636156	0.158865	0.533786	0.128516	0.00430072	0.0516087	0.0401304	0.374417	0.735697	0.00195974	0.965416	0.989297	-0.0457624	0.311056	0.685794		0.0408001	0.246341		0.207885	0.59944		0.751217	0.938322		0.360182	0.724812		0.958508	0.989297
LIV	black	-0.0303839	0.501336	0.811111	-0.032012	0.478674	0.799594	-0.041334	0.360249	0.724812	0.0887123	0.0492285	0.275192	0.00930607	0.83687	0.968503	0.0192474	0.670194	0.897153	-0.0760458	0.0920027	0.429346		0.0742228	0.382113		0.514571	0.813441		0.402247	0.753579		0.00696456	0.0688263		0.0105965	0.0809184
LIV	midnightblue	-0.0338414	0.453892	0.793126	0.00196982	0.965238	0.989297	-0.00953033	0.832997	0.968503	-0.0700165	0.120903	0.483612	-0.0106558	0.813618	0.96259	-0.0286823	0.525613	0.813441	-0.0103062	0.819625	0.962916		0.139685	0.506236		0.590888	0.874619		0.62869	0.887738		0.915927	0.979275		0.516393	0.813441
LIV	seashell	0.0646574	0.152138	0.531862	0.0592969	0.189156	0.58038	-0.00777727	0.863381	0.968503	0.06495	0.150288	0.531545	0.0816273	0.0704519	0.375743	0.00128652	0.977292	0.989297	-0.0537621	0.233917	0.622726		0.132311	0.502		0.951545	0.989297		0.401554	0.753579		0.0410568	0.246341		0.144857	0.517786
LIV	bisque	-0.0599455	0.184354	0.574269	-0.0197335	0.662373	0.893804	-0.0208964	0.643812	0.887738	-0.144976	0.00126153	0.0235485	-0.0376266	0.404974	0.753579	-0.141474	0.00165575	0.0264919	-0.117347	0.00918052	0.0763017		0.107427	0.445624		0.875304	0.968503		0.161472	0.537174		0.00203545	0.0273565		0.00294372	0.0380419
LIV	pink	-0.0367421	0.416114	0.759861	-0.0742738	0.0998553	0.430146	-0.0377751	0.403121	0.753579	0.22393	5.21493e-07	4.38054e-05	0.01767	0.695817	0.91326	0.17277	0.000117402	0.00397837	0.151931	0.000722064	0.0142714		0.345171	0.724812		0.271708	0.663896		0.00931062	0.0763017		2.09556e-05	0.000880134		0.000121502	0.00397837
VAF	salmon	-0.00529389	0.916576	0.995116	-0.0179364	0.722647	0.897078	0.0827983	0.100778	0.317311	-0.0816118	0.10577	0.317311	-0.0999493	0.0474121	0.20482	-0.0976648	0.0527374	0.223358	-0.0509677	0.312916	0.558594		0.215159	0.471791		0.190395	0.442207		0.0254842	0.161807		0.00158192	0.0284745		0.0097606	0.0843316
VAF	yellow	-0.0531583	0.292546	0.546393	-0.0794338	0.115443	0.336967	0.0745338	0.139727	0.372333	0.0366948	0.467654	0.737323	-0.0922354	0.067414	0.260025	0.0345303	0.494333	0.768172	-0.0538159	0.286607	0.543045		0.524247	0.787147		0.300629	0.550303		0.235167	0.488424		0.822362	0.934896		0.70859	0.884714
VAF	black	0.00610424	0.903864	0.995116	0.029672	0.557049	0.811313	-0.0208961	0.679238	0.880062	-0.219338	1.11528e-05	0.000346865	-0.00908317	0.857367	0.964538	-0.141809	0.00480021	0.0450802	-0.116255	0.0209943	0.146283		0.0708205	0.268372		0.205496	0.457599		0.00356741	0.0441389		0.0424964	0.199548		0.268567	0.527368
VAF	lightgreen	-0.0845688	0.0936767	0.312326	-0.0524422	0.299105	0.550303	-0.112399	0.0256784	0.161807	0.1256	0.0125938	0.10075	0.0690022	0.171647	0.421314	0.22531	6.29416e-06	0.000271908	0.121344	0.0159579	0.114897		0.670587	0.880062		0.992478	0.996799		0.00431975	0.0444317		1.21857e-06	0.000199667		3.76261e-06	0.000203181
VAF	lightcyan	0.131236	0.00910802	0.0819722	0.0899208	0.0746157	0.272807	0.0314482	0.533679	0.794997	0.100777	0.0455973	0.201	0.0571248	0.257964	0.511195	-0.0572551	0.256878	0.511195	0.0291948	0.563412	0.811313		0.955923	0.996799		0.252832	0.511195		0.309297	0.557134		0.0361646	0.180045		0.198412	0.449611
SF	tan	-0.00594158	0.901546	0.945677	0.030546	0.524688	0.760417	-0.0488448	0.308873	0.568391	-0.0178537	0.710075	0.878717	0.0101483	0.832653	0.932075	0.00771085	0.87245	0.945648	-0.0111669	0.816143	0.932075		0.0744127	0.23254		0.00927583	0.0592074		0.363206	0.615531		0.894791	0.945648		0.32579	0.588777
SF	brown	-0.0428433	0.372159	0.620265	0.0421241	0.380247	0.628651	-0.0991105	0.0385795	0.156404	0.0659565	0.169207	0.399702	0.075501	0.115435	0.298538	0.00963235	0.841045	0.933121	-0.04357	0.364097	0.615531		0.492639	0.731643		0.0623935	0.203457		0.50484	0.739392		0.727763	0.884809		0.382536	0.628651
SF	salmon	0.0769672	0.108518	0.285574	-0.00720539	0.880746	0.945648	0.122153	0.0106838	0.0647072	-0.123703	0.00972325	0.0607703	-0.0774105	0.106493	0.282724	-0.178369	0.000181244	0.0038838	-0.0118221	0.805564	0.932075		0.0252434	0.115518		0.0165276	0.0885406		0.00210443	0.0263054		2.55767e-05	0.000852557		0.0085055	0.0568711
SF	lightcyan	0.033294	0.488061	0.730599	-0.0161068	0.737341	0.884809	0.053132	0.268282	0.526044	0.178749	0.000175477	0.0038838	-0.0267525	0.577455	0.802021	-0.00708683	0.882694	0.945648	-0.0323373	0.500654	0.739392		0.190193	0.42436		0.274565	0.534867		0.678439	0.862123		0.10537	0.282724		0.190903	0.42436
SF	sienna	0.0127247	0.791051	0.932075	-0.00197356	0.967223	0.970458	0.00466738	0.922585	0.95438	-0.178852	0.000173939	0.0038838	-0.00868823	0.856447	0.941151	0.00698795	0.88432	0.945648	0.0163204	0.733988	0.884809		0.795846	0.932075		0.348185	0.6073		0.679477	0.862123		0.895466	0.945648		0.368455	0.617522
SF	chocolate	-0.0919911	0.0549353	0.187279	-0.0441047	0.358234	0.615531	-0.112826	0.0184415	0.0937703	0.221584	2.98688e-06	0.000112008	0.0331839	0.489501	0.730599	0.141974	0.00296768	0.0295542	-0.125424	0.00874742	0.0570484		0.0890267	0.256808		0.11158	0.291077		0.0529312	0.182521		0.00162328	0.0222157		0.0161395	0.0880334
SF	lightgreen	-0.0142139	0.767262	0.913407	-0.00413683	0.931362	0.956878	-0.00447605	0.925749	0.95438	0.0486589	0.310721	0.568391	0.0191142	0.690626	0.863282	-0.03843	0.423459	0.66862	-0.0233811	0.626346	0.835128		0.210019	0.443701		0.303152	0.568391		0.0242602	0.115518		0.00586998	0.0503141		0.0252038	0.115518
SF	wheat	-0.0279822	0.560081	0.788846	-0.0201866	0.674237	0.862123	0.039881	0.406155	0.646499	-0.0789869	0.0995304	0.27843	-0.0776045	0.105616	0.282724	-0.08375	0.0806717	0.242063	-0.170799	0.00034031	0.00638081		0.637795	0.842901		0.256786	0.510314		0.679477	0.862123		0.153713	0.371887		0.00655895	0.0517812
SF	cyan	-0.0837456	0.0806877	0.242063	-0.046037	0.337544	0.601516	-0.189997	6.54369e-05	0.00178464	0.320606	7.02896e-12	2.10869e-09	0.175788	0.000225332	0.00450664	0.165446	0.000523129	0.00923168	0.0438194	0.361355	0.615531		0.144109	0.354992		0.338854	0.601516		0.531453	0.763362		1.14172e-07	6.85033e-06		2.32387e-08	1.7429e-06
SF	peru	-0.0402472	0.401855	0.646499	0.0250583	0.601801	0.816925	-0.0648372	0.176575	0.41064	0.0878654	0.0668081	0.21551	0.0871581	0.0690409	0.220343	0.0509377	0.288579	0.552792	0.00631283	0.895428	0.945648		0.8455	0.933121		0.583762	0.807045		0.00626675	0.0508115		0.0157185	0.0873251		0.198229	0.430932
MAM	brown	0.0318675	0.478431	0.858916	-0.0653585	0.145681	0.510576	0.152655	0.000638561	0.0242653	0.0106776	0.812309	0.973108	-0.0913672	0.0417477	0.307047	0.0622664	0.165751	0.541045	0.0508291	0.25804	0.692153		0.0513089	0.314187		0.376477	0.809781		0.35632	0.803578		0.941082	0.988906		0.599076	0.927511

## Sheet: PC 3
tissue	module	Plasma Cholesterol r	Plasma Cholesterol P-value	Plasma Cholesterol FDR	LDL r	LDL P-value	LDL FDR	HDL r	HDL P-value	HDL FDR	TG r	TG P-value	TG FDR	LDL:HDL ratio r	LDL:HDL ratio P-value	LDL:HDL ratio FDR	HbA1c r	HbA1c P-value	HbA1c FDR	Blood Glucose r	Blood Glucose P-value	Blood Glucose FDR	Hyperlipidemia r	Hyperlipidemia P-value	Hyperlipidemia FDR	Statins r	Statins P-value	Statins FDR	Insulin r	Insulin P-value	Insulin FDR	Diabetes r	Diabetes P-value	Diabetes FDR	Anti-Diabetics r	Anti-Diabetics P-value	Anti-Diabetics FDR
LIV	gold	0.0983569	0.0291536	0.327724	0.0463058	0.305339	0.714835	0.0228259	0.613503	0.837289	0.0520896	0.248809	0.707159	0.0368948	0.414178	0.747565	-0.000583872	0.989693	0.991853	0.00731103	0.871498	0.947595		0.501563	0.7875		0.0891073	0.50777		0.331626	0.714835		0.0749107	0.474905		0.0973216	0.52742
LIV	black	0.031958	0.479417	0.772367	0.0429669	0.341571	0.72181	0.0399739	0.376285	0.726653	-0.162444	0.000296793	0.0332408	-0.043452	0.336142	0.714835	-0.137491	0.00223967	0.0767123	-0.0514515	0.254661	0.707159		0.120913	0.597455		0.557228	0.805648		0.305305	0.714835		0.00180802	0.075937		0.00137712	0.075937
LIV	midnightblue	0.0257716	0.568487	0.805648	-0.0138721	0.758897	0.909466	0.0314804	0.486013	0.773935	0.066863	0.138613	0.605454	0.0167548	0.710846	0.901299	0.0152247	0.736223	0.907461	-0.0153132	0.734746	0.907461		0.43081	0.761114		0.893756	0.947595		0.760595	0.909466		0.173546	0.663145		0.0132011	0.201616
LIV	seashell	-0.0413877	0.359625	0.725658	-0.00751081	0.868018	0.947595	-0.0376665	0.404476	0.747565	-0.0191953	0.671035	0.877307	-0.0142897	0.751873	0.908739	0.113158	0.0120167	0.201616	0.071281	0.114318	0.590938		0.909461	0.959147		0.38279	0.726653		0.00106044	0.075937		0.0096246	0.201616		0.0906732	0.50777
LIV	bisque	0.0375066	0.406475	0.747565	0.0412979	0.360669	0.725658	0.0586566	0.193987	0.672244	-0.0456676	0.312061	0.714835	-0.00873104	0.846822	0.947595	-0.0368134	0.415209	0.747565	-0.00407568	0.928149	0.966246		0.233267	0.707159		0.325305	0.714835		0.378431	0.726653		0.45344	0.772367		0.479572	0.772367
LIV	pink	-0.0664271	0.141209	0.608287	-0.0265526	0.55682	0.805648	0.000461535	0.991853	0.991853	-0.113313	0.011899	0.201616	-0.0669085	0.138344	0.605454	-0.0196428	0.66383	0.874331	0.0454458	0.314419	0.714835		0.617015	0.837289		0.295383	0.714835		0.708567	0.901299		0.0816955	0.490173		0.0131415	0.201616
VAF	salmon	0.130163	0.0096966	0.0566072	0.0360968	0.474944	0.666155	0.160869	0.00135574	0.0162689	-0.00799168	0.874355	0.934954	-0.0898668	0.0747911	0.243475	-0.163205	0.00114976	0.0155218	-0.151581	0.00255557	0.0230001		0.326152	0.533704		0.681751	0.846311		0.101369	0.292093		0.0181833	0.0913393		0.0233136	0.109473
VAF	yellow	-0.0953005	0.058764	0.21155	-0.0674792	0.181323	0.385545	-0.0524312	0.299206	0.50491	0.0691758	0.170568	0.372149	0.066819	0.185641	0.388589	0.0335235	0.507014	0.702019	0.0831672	0.0992637	0.292093		0.929915	0.947154		0.868965	0.934954		0.442032	0.632311		0.154573	0.35519		0.0657489	0.221903
VAF	black	0.064349	0.202467	0.404934	0.059608	0.237811	0.45059	0.0665987	0.187098	0.388589	-0.0328604	0.515458	0.708363	-0.0315488	0.532371	0.718701	-0.129115	0.0103037	0.0570664	-0.107624	0.0327043	0.147169		0.780801	0.915179		0.321793	0.533704		0.613323	0.798058		0.154282	0.35519		0.0156461	0.0804655
VAF	lightgreen	0.0394754	0.434579	0.625794	-0.0409248	0.417887	0.609889	0.0537693	0.287026	0.492044	0.176426	0.000434056	0.00721201	0.00895862	0.859302	0.934954	0.156592	0.00182304	0.0188979	0.0780588	0.121897	0.325058		0.872089	0.934954		0.891274	0.940172		0.0458925	0.173909		0.000696951	0.0100361		0.0018373	0.0188979
VAF	lightcyan	-0.00821706	0.870842	0.934954	-0.0455998	0.366672	0.555787	0.0133177	0.792149	0.919915	0.00971396	0.847579	0.934954	-0.0276057	0.584846	0.765616	0.0575924	0.254082	0.464378	0.0609931	0.227064	0.44587		0.338132	0.545048		0.572293	0.753751		0.357426	0.555787		0.758796	0.905524		0.825592	0.934954
SF	tan	-0.0994439	0.0379275	0.153684	-0.0232245	0.62866	0.795772	-0.148033	0.00194022	0.0137213	-0.0116353	0.808576	0.902291	0.0994173	0.0379793	0.153684	0.148634	0.0018585	0.0135988	0.15202	0.00145412	0.0111855		0.940607	0.976409		0.637322	0.803347		0.203831	0.478911		0.000181253	0.00236417		0.00107446	0.00948055
SF	brown	-0.125192	0.00887374	0.0458987	-0.0407907	0.395523	0.630694	-0.0492559	0.304814	0.578138	-0.0520904	0.277792	0.54469	0.0197995	0.680135	0.843143	-0.0763301	0.111482	0.340298	0.0423277	0.377947	0.626289		0.157605	0.411144		0.547141	0.73963		0.207384	0.482288		0.550921	0.741149		0.748632	0.876225
SF	salmon	0.000521857	0.991331	0.995403	0.0416031	0.386172	0.626289	0.0475608	0.321779	0.585713	-0.31776	1.09956e-11	1.64934e-09	-0.090586	0.0587648	0.214993	-0.158485	0.000897689	0.00868731	-0.0114194	0.812061	0.902291		0.0368875	0.153684		0.201473	0.478911		0.427752	0.651399		0.000433889	0.00482099		1.50191e-05	0.000281608
SF	lightcyan	-0.0402714	0.401571	0.630694	-0.0700474	0.144227	0.394925	-0.0408988	0.394271	0.630694	0.157385	0.000975704	0.00887004	-0.0045133	0.925133	0.967038	0.204013	1.76337e-05	0.000311184	0.017309	0.71854	0.858813		0.224979	0.514494		0.750676	0.876225		0.00935413	0.0475634		1.98157e-07	5.9447e-06		5.12501e-07	1.24787e-05
SF	sienna	0.0686047	0.152694	0.409001	0.0555207	0.247325	0.532737	-0.00900455	0.851281	0.935473	0.0239203	0.618409	0.786113	0.0265787	0.579932	0.763068	0.00614092	0.89826	0.957087	-0.055224	0.249864	0.532737		0.596296	0.766947		0.380165	0.626289		0.186727	0.459165		0.411777	0.636768		0.597092	0.766947
SF	chocolate	-0.0145024	0.762678	0.878007	0.0527243	0.271978	0.540353	-0.139838	0.00343457	0.021028	0.147843	0.00196672	0.0137213	0.116549	0.0148946	0.0744729	0.144079	0.00256501	0.0167283	0.15255	0.00139877	0.0110429		0.481352	0.702795		0.381897	0.626289		0.265545	0.537632		0.0153902	0.0756893		0.00231419	0.0157786
SF	lightgreen	0.052978	0.269674	0.539348	-0.0118667	0.804845	0.902291	0.105661	0.0273756	0.122577	0.0555869	0.246761	0.532737	-0.0884977	0.0648625	0.228659	-0.0339106	0.480036	0.702795	-0.0396383	0.409019	0.635781		0.402723	0.630694		0.14197	0.394925		0.216727	0.500139		0.262611	0.537632		0.0585334	0.214993
SF	wheat	-0.0439827	0.359565	0.616398	-0.0314735	0.512171	0.722231	-0.0386851	0.420386	0.643449	-0.0128786	0.788582	0.899523	-0.0162157	0.735632	0.874548	-0.0476314	0.321061	0.585713	-0.0292929	0.541843	0.73963		0.317852	0.585713		0.0828333	0.279213		0.582835	0.763539		0.801939	0.902291		0.811011	0.902291
SF	cyan	-0.0882728	0.065549	0.228659	-0.0574055	0.231615	0.522441	-0.0288966	0.547326	0.73963	-0.0461799	0.336045	0.592338	-0.0419849	0.381825	0.626289	-0.0714694	0.136238	0.38558	-0.0368629	0.442623	0.667271		0.484928	0.702795		0.199792	0.478911		0.0366196	0.153684		0.30834	0.578138		0.562638	0.746816
SF	peru	-0.0899237	0.060645	0.219199	-0.00758184	0.874566	0.943776	-0.0780656	0.103554	0.32733	0.0114816	0.811057	0.902291	0.0189374	0.693342	0.852469	0.0281922	0.557139	0.746168	-0.0327468	0.495244	0.705854		0.403644	0.630694		0.494934	0.705854		0.397838	0.630694		0.307126	0.578138		0.105309	0.32909
MAM	brown	-0.0387889	0.3882	0.663313	-0.181092	4.89426e-05	0.00737163	0.162029	0.000286638	0.0163384	0.0903078	0.044186	0.201488	-0.175484	8.39414e-05	0.00737163	-0.00532131	0.905804	0.969849	-0.0453523	0.312958	0.600865		0.358428	0.643478		0.384389	0.663313		0.796978	0.936365		0.649094	0.853795		0.793112	0.936365
