# Supplementary material for: An integrative multiomic network model links lipid metabolism to glucose regulation in coronary artery disease
Source: Nat Commun. 2021 Jan 22;12:547. doi: 10.1038/s41467-020-20750-8 (PMC7822923; doi:10.1038/s41467-020-20750-8)
Supplement: Supplementary file 8 — Supplementary Data 5 [file 41467_2020_20750_MOESM8_ESM.xlsx]

## Sheet: mSigDB_Results
path	Set Size	# Gold in Set	Pvalue	FDR	Fold Enrichment
REACTOME_CHOLESTEROL_BIOSYNTHESIS	21	18	2.91e-42	6.2e-39	218.088
KEGG_STEROID_BIOSYNTHESIS	16	12	6.74e-27	7.18e-24	190.827
REACTOME_METABOLISM_OF_LIPIDS_AND_LIPOPROTEINS	420	25	5.7e-24	4.05e-21	15.145
KEGG_TERPENOID_BACKBONE_BIOSYNTHESIS	14	7	3.28e-14	1.75e-11	127.218
GSE15930_NAIVE_VS_72H_IN_VITRO_STIM_IL12_CD8_TCELL_DN	187	12	6.05e-12	2.87e-09	16.3275
GSE39820_CTRL_VS_IL1B_IL6_CD4_TCELL_UP	179	11	8.09e-11	3.45e-08	15.6358
GSE15930_NAIVE_VS_72H_IN_VITRO_STIM_CD8_TCELL_DN	181	11	9.12e-11	3.54e-08	15.463
GSE17974_0.5H_VS_72H_IL4_AND_ANTI_IL12_ACT_CD4_TCELL_DN	172	9	2.03e-08	7.22e-06	13.3135
GSE15930_NAIVE_VS_72H_IN_VITRO_STIM_TRICHOSTATINA_CD8_TCELL_DN	183	9	3.48e-08	1.14e-05	12.5133
GSE15930_NAIVE_VS_24H_IN_VITRO_STIM_CD8_TCELL_DN	187	9	4.2e-08	1.19e-05	12.2456
GSE15930_NAIVE_VS_24H_IN_VITRO_STIM_INFAB_CD8_TCELL_DN	187	9	4.2e-08	1.19e-05	12.2456
GSE360_DC_VS_MAC_B_MALAYI_HIGH_DOSE_DN	181	8	4.86e-07	0.000129617	11.2458
GSE15930_NAIVE_VS_72H_IN_VITRO_STIM_IFNAB_CD8_TCELL_DN	186	8	5.98e-07	0.000150086	10.9435
KEGG_BIOSYNTHESIS_OF_UNSATURATED_FATTY_ACIDS	20	4	9.87e-07	0.00022163	50.8873
REACTOME_FATTY_ACID_TRIACYLGLYCEROL_AND_KETONE_BODY_METABOLISM	162	7	3.11e-06	0.000632386	10.9942
GSE17721_PAM3CSK4_VS_GADIQUIMOD_24H_BMDM_UP	172	7	4.63e-06	0.00089773	10.355
GSE17721_LPS_VS_PAM3CSK4_24H_BMDM_DN	181	7	6.48e-06	0.00110035	9.84008
GSE17721_LPS_VS_GARDIQUIMOD_24H_BMDM_DN	180	7	6.25e-06	0.00110035	9.89475
GSE20715_0H_VS_48H_OZONE_TLR4_KO_LUNG_DN	183	7	6.97e-06	0.00110035	9.73254
GSE22886_UNSTIM_VS_IL2_STIM_NKCELL_DN	182	7	6.72e-06	0.00110035	9.78601
GSE360_DC_VS_MAC_L_DONOVANI_DN	183	7	6.97e-06	0.00110035	9.73254
GSE15930_NAIVE_VS_24H_IN_VITRO_STIM_IL12_CD8_TCELL_DN	185	7	7.48e-06	0.00113951	9.62732
GSE17721_CTRL_VS_POLYIC_6H_BMDM_UP	187	7	8.03e-06	0.00118056	9.52436
GSE22886_UNSTIM_VS_IL15_STIM_NKCELL_DN	189	7	8.61e-06	0.00122353	9.42357
GSE360_L_DONOVANI_VS_T_GONDII_DC_DN	151	6	2.68e-05	0.00368529	10.1101
REACTOME_PPARA_ACTIVATES_GENE_EXPRESSION	101	5	4.63e-05	0.00581044	12.5959
GSE32423_CTRL_VS_IL4_MEMORY_CD8_TCELL_DN	165	6	4.41e-05	0.00581044	9.25223
GSE17721_POLYIC_VS_CPG_16H_BMDM_DN	173	6	5.74e-05	0.00699974	8.82438
GSE17721_CTRL_VS_CPG_12H_BMDM_UP	180	6	7.16e-05	0.00832519	8.48121
GSE17721_LPS_VS_PAM3CSK4_16H_BMDM_DN	181	6	7.38e-05	0.00832519	8.43435
GSE39820_CTRL_VS_IL1B_IL6_IL23A_CD4_TCELL_UP	182	6	7.61e-05	0.00832519	8.38801
GSE7460_CTRL_VS_TGFB_TREATED_ACT_FOXP3_HET_TCONV_UP	182	6	7.61e-05	0.00832519	8.38801
GSE17721_CTRL_VS_GARDIQUIMOD_24H_BMDM_UP	183	6	7.85e-05	0.00836704	8.34218
GSE17721_PAM3CSK4_VS_GADIQUIMOD_6H_BMDM_UP	187	6	8.84e-05	0.00919917	8.16373
GSE20715_WT_VS_TLR4_KO_48H_OZONE_LUNG_DN	189	6	9.38e-05	0.00952293	8.07734
GSE10239_MEMORY_VS_DAY4.5_EFF_CD8_TCELL_DN	190	6	9.65e-05	0.00957596	8.03483
GSE15930_NAIVE_VS_48H_IN_VITRO_STIM_IFNAB_CD8_TCELL_DN	191	6	9.94e-05	0.00963285	7.99277
KEGG_BUTANOATE_METABOLISM	29	3	0.000195254	0.0181035	26.321
GSE17721_LPS_VS_POLYIC_1H_BMDM_UP	163	5	0.000438362	0.039779	7.8048
GSE17721_0.5H_VS_24H_POLYIC_BMDM_UP	169	5	0.000517079	0.0459446	7.5277
GSE17721_LPS_VS_PAM3CSK4_1H_BMDM_UP	170	5	0.000531169	0.0462334	7.48342
GSE24634_IL4_VS_CTRL_TREATED_NAIVE_CD4_TCELL_DAY3_UP	174	5	0.00059044	0.049377	7.31139
GSE26669_CTRL_VS_COSTIM_BLOCK_MLR_CD4_TCELL_UP	174	5	0.00059044	0.049377	7.31139

## Sheet: Supplemental_Table2_GOEnrichmen
module	GO.ID	Term	Annotated	Significant	Expected	fold_enrichment	classic	BH
gold	GO:0044283	small molecule biosynthetic process	403	29	1.85	15.6757	6.1e-29	1.49389e-25
gold	GO:0046165	alcohol biosynthetic process	123	20	0.57	35.0877	1e-26	1.42858e-23
gold	GO:0006694	steroid biosynthetic process	125	20	0.57	35.0877	1.4e-26	1.84617e-23
gold	GO:1901617	organic hydroxy compound biosynthetic pr...	154	21	0.71	29.5775	2.1e-26	2.40002e-23
gold	GO:0008202	steroid metabolic process	244	23	1.12	20.5357	3.4e-25	2.42859e-22
gold	GO:0006629	lipid metabolic process	1008	35	4.63	7.5594	5e-25	3.4286e-22
gold	GO:1901615	organic hydroxy compound metabolic proce...	391	26	1.8	14.4444	9.6e-25	6.09529e-22
gold	GO:0006066	alcohol metabolic process	315	24	1.45	16.5517	4.1e-24	2.51023e-21
gold	GO:0008610	lipid biosynthetic process	499	27	2.29	11.7904	2.2e-23	1.10925e-20
gold	GO:0044711	single-organism biosynthetic process	1181	35	5.43	6.44567	1.1e-22	4.83521e-20
gold	GO:0044281	small molecule metabolic process	2417	39	11.11	3.51035	1.8e-16	3.18118e-14
gold	GO:0044710	single-organism metabolic process	3999	46	18.38	2.50272	2.3e-15	3.10464e-13
gold	GO:0044255	cellular lipid metabolic process	760	22	3.49	6.30372	4.6e-13	4.23967e-11
gold	GO:0008299	isoprenoid biosynthetic process	22	7	0.1	70	4.6e-12	3.55215e-10
gold	GO:0032787	monocarboxylic acid metabolic process	397	14	1.82	7.69231	1.8e-09	8.8164e-08
gold	GO:0006720	isoprenoid metabolic process	85	8	0.39	20.5128	4.2e-09	1.85092e-07
gold	GO:0006732	coenzyme metabolic process	189	10	0.87	11.4943	1.1e-08	4.31517e-07
gold	GO:0006631	fatty acid metabolic process	277	11	1.27	8.66142	3.8e-08	1.31337e-06
gold	GO:0006633	fatty acid biosynthetic process	115	8	0.53	15.0943	4.6e-08	1.56154e-06
gold	GO:0072330	monocarboxylic acid biosynthetic process	167	9	0.77	11.6883	5.7e-08	1.87553e-06
gold	GO:0051186	cofactor metabolic process	243	10	1.12	8.92857	1.2e-07	3.62815e-06
gold	GO:0019752	carboxylic acid metabolic process	800	16	3.68	4.34783	3.1e-07	8.30364e-06
gold	GO:1901576	organic substance biosynthetic process	4346	38	19.97	1.90285	3.9e-07	1.03016e-05
gold	GO:0009058	biosynthetic process	4415	38	20.29	1.87284	6.2e-07	1.54711e-05
gold	GO:0043436	oxoacid metabolic process	895	16	4.11	3.89294	1.4e-06	3.19577e-05
gold	GO:0006082	organic acid metabolic process	908	16	4.17	3.83693	1.7e-06	3.7125e-05
gold	GO:0016053	organic acid biosynthetic process	269	9	1.24	7.25806	3.2e-06	6.40112e-05
gold	GO:0046394	carboxylic acid biosynthetic process	269	9	1.24	7.25806	3.2e-06	6.40112e-05
gold	GO:0009108	coenzyme biosynthetic process	102	6	0.47	12.766	6.7e-06	0.000120019
gold	GO:0044699	single-organism process	9062	52	41.64	1.2488	9.4e-06	0.000162117
gold	GO:0006637	acyl-CoA metabolic process	66	5	0.3	16.6667	1.2e-05	0.000200895
gold	GO:0035383	thioester metabolic process	66	5	0.3	16.6667	1.2e-05	0.000200895
gold	GO:0035384	thioester biosynthetic process	33	4	0.15	26.6667	1.5e-05	0.000243278
gold	GO:0071616	acyl-CoA biosynthetic process	33	4	0.15	26.6667	1.5e-05	0.000243278
gold	GO:0051188	cofactor biosynthetic process	129	6	0.59	10.1695	2.6e-05	0.000388595
gold	GO:0055088	lipid homeostasis	84	5	0.39	12.8205	3.9e-05	0.000547117
gold	GO:0035338	long-chain fatty-acyl-CoA biosynthetic p...	15	3	0.07	42.8571	4e-05	0.000558404
gold	GO:0008152	metabolic process	8104	49	37.24	1.31579	4.5e-05	0.000617148
gold	GO:0015936	coenzyme A metabolic process	17	3	0.08	37.5	5.9e-05	0.000772679
gold	GO:0046949	fatty-acyl-CoA biosynthetic process	17	3	0.08	37.5	5.9e-05	0.000772679
gold	GO:0035336	long-chain fatty-acyl-CoA metabolic proc...	20	3	0.09	33.3333	9.9e-05	0.00117017
gold	GO:0071704	organic substance metabolic process	7659	47	35.2	1.33523	0.00012	0.00135966
gold	GO:0042632	cholesterol homeostasis	56	4	0.26	15.3846	0.00012	0.00135966
gold	GO:0055092	sterol homeostasis	57	4	0.26	15.3846	0.00013	0.0014528
gold	GO:0006766	vitamin metabolic process	109	5	0.5	10	0.00014	0.0015365
gold	GO:1901362	organic cyclic compound biosynthetic pro...	3091	27	14.2	1.90141	0.00014	0.0015365
gold	GO:0044238	primary metabolic process	7415	46	34.07	1.35016	0.00016	0.0017186
gold	GO:0035337	fatty-acyl-CoA metabolic process	24	3	0.11	27.2727	0.00017	0.00180564
gold	GO:0006644	phospholipid metabolic process	267	7	1.23	5.69106	0.0002	0.00205552
gold	GO:0031667	response to nutrient levels	267	7	1.23	5.69106	0.0002	0.00205552
gold	GO:0006869	lipid transport	189	6	0.87	6.89655	0.00022	0.0022107
gold	GO:1901360	organic cyclic compound metabolic proces...	4806	35	22.08	1.58514	0.00026	0.00251109
gold	GO:0006084	acetyl-CoA metabolic process	28	3	0.13	23.0769	0.00028	0.00267263
gold	GO:0009991	response to extracellular stimulus	289	7	1.33	5.26316	0.00033	0.00305959
gold	GO:0001676	long-chain fatty acid metabolic process	74	4	0.34	11.7647	0.00036	0.00327747
gold	GO:0033865	nucleoside bisphosphate metabolic proces...	32	3	0.15	20	0.00041	0.00365694
gold	GO:0033875	ribonucleoside bisphosphate metabolic pr...	32	3	0.15	20	0.00041	0.00365694
gold	GO:0034032	purine nucleoside bisphosphate metabolic...	32	3	0.15	20	0.00041	0.00365694
gold	GO:0007584	response to nutrient	139	5	0.64	7.8125	0.00043	0.00378802
gold	GO:0006767	water-soluble vitamin metabolic process	79	4	0.36	11.1111	0.00046	0.00398876
gold	GO:0010876	lipid localization	218	6	1	6	0.00046	0.00398876
gold	GO:0051262	protein tetramerization	83	4	0.38	10.5263	0.00056	0.00468068
gold	GO:0019637	organophosphate metabolic process	1193	14	5.48	2.55474	0.00073	0.00575639
gold	GO:0090407	organophosphate biosynthetic process	436	8	2	4	0.00077	0.00599188
gold	GO:0006641	triglyceride metabolic process	96	4	0.44	9.09091	0.00096	0.00712745
gold	GO:0036109	alpha-linolenic acid metabolic process	11	2	0.05	40	0.00111	0.00797182
gold	GO:0071397	cellular response to cholesterol	11	2	0.05	40	0.00111	0.00797182
gold	GO:0006639	acylglycerol metabolic process	100	4	0.46	8.69565	0.00112	0.00802682
gold	GO:0006638	neutral lipid metabolic process	101	4	0.46	8.69565	0.00117	0.00829843
gold	GO:0048878	chemical homeostasis	587	9	2.7	3.33333	0.00127	0.00883947
gold	GO:0036315	cellular response to sterol	13	2	0.06	33.3333	0.00156	0.0103335
gold	GO:0015850	organic hydroxy compound transport	110	4	0.51	7.84314	0.0016	0.0105414
gold	GO:0051289	protein homotetramerization	52	3	0.24	12.5	0.00173	0.0112424
gold	GO:0055114	oxidation-reduction process	495	8	2.27	3.52423	0.00175	0.0113465
gold	GO:0019432	triglyceride biosynthetic process	53	3	0.24	12.5	0.00182	0.0116724
gold	GO:0042594	response to starvation	115	4	0.53	7.54717	0.00188	0.0119899
gold	GO:0046460	neutral lipid biosynthetic process	54	3	0.25	12	0.00192	0.0121725
gold	GO:0046463	acylglycerol biosynthetic process	54	3	0.25	12	0.00192	0.0121725
gold	GO:0015918	sterol transport	55	3	0.25	12	0.00203	0.0126455
gold	GO:0030301	cholesterol transport	55	3	0.25	12	0.00203	0.0126455
gold	GO:0008654	phospholipid biosynthetic process	197	5	0.91	5.49451	0.00203	0.0126455
gold	GO:0006733	oxidoreduction coenzyme metabolic proces...	60	3	0.28	10.7143	0.0026	0.0151863
gold	GO:0070723	response to cholesterol	18	2	0.08	25	0.00302	0.0169577
gold	GO:0006721	terpenoid metabolic process	67	3	0.31	9.67742	0.00356	0.0191494
gold	GO:0036314	response to sterol	20	2	0.09	22.2222	0.00373	0.0198151
gold	GO:0009110	vitamin biosynthetic process	21	2	0.1	20	0.00411	0.0214222
gold	GO:0032369	negative regulation of lipid transport	21	2	0.1	20	0.00411	0.0214222
gold	GO:1901661	quinone metabolic process	25	2	0.11	18.1818	0.00581	0.027575
gold	GO:0033559	unsaturated fatty acid metabolic process	83	3	0.38	7.89474	0.00649	0.029884
gold	GO:0014070	response to organic cyclic compound	490	7	2.25	3.11111	0.00676	0.0308291
gold	GO:0046546	development of primary male sexual chara...	85	3	0.39	7.69231	0.00694	0.0313415
gold	GO:0046661	male sex differentiation	92	3	0.42	7.14286	0.00862	0.0368418
gold	GO:0009267	cellular response to starvation	93	3	0.43	6.97674	0.00888	0.0377273
gold	GO:0001889	liver development	94	3	0.43	6.97674	0.00914	0.0385644
gold	GO:0042592	homeostatic process	938	10	4.31	2.32019	0.00938	0.0392965
gold	GO:0033344	cholesterol efflux	32	2	0.15	13.3333	0.00941	0.0393713
gold	GO:0071407	cellular response to organic cyclic comp...	181	4	0.83	4.81928	0.00943	0.0393713
gold	GO:0061008	hepaticobiliary system development	96	3	0.44	6.81818	0.00968	0.0401608
gold	GO:0014074	response to purine-containing compound	102	3	0.47	6.38298	0.01142	0.0453074
