# Supplementary material for: An integrative multiomic network model links lipid metabolism to glucose regulation in coronary artery disease
Source: Nat Commun. 2021 Jan 22;12:547. doi: 10.1038/s41467-020-20750-8 (PMC7822923; doi:10.1038/s41467-020-20750-8)
Supplement: Supplementary file 9 — Supplementary Data 6 [file 41467_2020_20750_MOESM9_ESM.xlsx]

## Sheet: trait_correlations
Statins	HbA1c	LDL (r-value)	LDL (p-value)	LDL (FDR)	HDL (r-value)	HDL (p-value)	HDL (FDR)	TG (r-value)	TG (p-value)	TG (FDR)	Plasma Cholesterol (r-value)	Plasma Cholesterol (p-avalue)	Plasma Cholesterol (FDR)	HbA1c (r-value)	HbA1c (p-value)	HbA1c (FDR)	Blood Glucose (r-value)	Blood Glucose (p-value)	Blood Glucose (FDR)
yes	all	-0.135441	0.0132336	0.0198503	-0.084045	0.125292	0.150351	0.077615	0.156985	0.156985	-0.192542	0.000401926	0.00120578	0.241617	7.98839e-06	4.79303e-05	0.159939	0.00337953	0.00675906
no	all	-0.111832	0.133919	0.200878	-0.0278774	0.709501	0.709501	0.0321241	0.667703	0.709501	-0.157961	0.0336892	0.0673784	0.22917	0.00191435	0.00574304	0.244207	0.00092299	0.00553794
yes	high	-0.13179	0.129036	0.258072	-0.0745488	0.391958	0.470349	0.0858622	0.323918	0.470349	-0.192077	0.0261914	0.0785743	0.205716	0.0170984	0.0785743	0.0479677	0.582058	0.582058
yes	low	-0.123932	0.0946268	0.189254	-0.105981	0.153323	0.229985	-0.00621192	0.933487	0.933487	-0.201524	0.00622637	0.0373582	0.0665923	0.370431	0.444518	0.124608	0.0928273	0.189254
no	high	-0.0220288	0.859554	0.859554	-0.0963354	0.438041	0.657061	0.0241826	0.845983	0.859554	-0.130458	0.292684	0.585368	0.13953	0.26011	0.585368	0.397785	0.0008578	0.0051468
no	low	-0.0815947	0.38812	0.769459	-0.0269591	0.775856	0.835508	0.0196623	0.835508	0.835508	-0.119435	0.205622	0.654917	0.116188	0.218306	0.654917	-0.0618963	0.512973	0.769459
