# Supplementary material for: An integrative multiomic network model links lipid metabolism to glucose regulation in coronary artery disease
Source: Nat Commun. 2021 Jan 22;12:547. doi: 10.1038/s41467-020-20750-8 (PMC7822923; doi:10.1038/s41467-020-20750-8)
Supplement: Supplementary file 10 — Supplementary Data 7 [file 41467_2020_20750_MOESM10_ESM.xlsx]

## Sheet: Metabolites_GoldME_Statins.txt
Metabolite	logFC	AveExpr	t	P.Value	FDR	Beta	LipidLowering FDR <5%	LipidYes_Mean expression	LipidNo_Mean expression	correlation R w/ GoLD Module (at FDR<5%, all other values=0)
ApoB.ApoA1	-0.571199	-5.12541e-16	-6.8743	6.2657e-12	9.71184e-10	16.605	TRUE	-0.185992	0.385206	-0.257954
XS.VLDL.CE	-0.541778	1.55041e-16	-6.52022	7.05355e-11	5.4665e-09	14.2827	TRUE	-0.176412	0.365365	-0.241357
IDL.PL	-0.513683	-2.16318e-17	-6.1821	6.34963e-10	1.55354e-08	12.1797	TRUE	-0.167264	0.346419	-0.285116
IDL.CE	-0.519865	-1.2668e-16	-6.25651	3.95285e-10	1.55354e-08	12.6329	TRUE	-0.169277	0.350588	-0.27437
IDL.L	-0.513286	2.12236e-17	-6.17733	6.54451e-10	1.55354e-08	12.1508	TRUE	-0.167135	0.346151	-0.27197
IDL.P	-0.513736	1.64903e-16	-6.18274	6.32398e-10	1.55354e-08	12.1836	TRUE	-0.167281	0.346454	-0.268515
XS.VLDL.C	-0.512372	1.7328e-16	-6.16633	7.01601e-10	1.55354e-08	12.0844	TRUE	-0.166837	0.345535	-0.237483
IDL.C	-0.510506	-9.33538e-17	-6.14387	8.08372e-10	1.56622e-08	11.949	TRUE	-0.166229	0.344276	-0.277957
Remnant.C	-0.506208	2.83665e-16	-6.09215	1.11807e-09	1.92557e-08	11.6391	TRUE	-0.16483	0.341378	-0.239676
L.LDL.C	-0.482915	-8.55984e-18	-5.81182	6.19849e-09	6.00479e-08	10.0051	TRUE	-0.157245	0.325669	-0.276581
L.LDL.CE	-0.483352	-2.19682e-16	-5.81708	6.00648e-09	6.00479e-08	10.0351	TRUE	-0.157388	0.325964	-0.274666
L.LDL.L	-0.483974	3.39934e-16	-5.82457	5.74356e-09	6.00479e-08	10.0778	TRUE	-0.15759	0.326384	-0.270773
L.LDL.PL	-0.488176	3.44535e-17	-5.87514	4.23815e-09	6.00479e-08	10.3675	TRUE	-0.158959	0.329218	-0.269789
L.LDL.P	-0.485854	-4.28594e-17	-5.84718	5.01509e-09	6.00479e-08	10.207	TRUE	-0.158202	0.327651	-0.269064
ApoB	-0.485549	-2.71688e-16	-5.84352	5.12664e-09	6.00479e-08	10.1861	TRUE	-0.158103	0.327446	-0.234057
XS.VLDL.L	-0.484834	-9.12657e-17	-5.83492	5.39814e-09	6.00479e-08	10.1369	TRUE	-0.15787	0.326964	-0.217457
XS.VLDL.P	-0.480432	1.92285e-16	-5.78194	7.40646e-09	6.75295e-08	9.83549	TRUE	-0.156437	0.323995	-0.210147
L.LDL.FC	-0.47766	2.10362e-16	-5.74857	9.02592e-09	7.77232e-08	9.64714	TRUE	-0.155534	0.322126	-0.282485
IDL.FC	-0.476875	-5.83809e-17	-5.73913	9.54388e-09	7.7858e-08	9.594	TRUE	-0.155279	0.321596	-0.281659
XS.VLDL.PL	-0.475529	1.39811e-16	-5.72293	1.05e-08	8.13747e-08	9.5031	TRUE	-0.15484	0.320689	-0.235184
S.VLDL.CE	-0.469721	6.47095e-17	-5.65303	1.58072e-08	1.16672e-07	9.11373	TRUE	-0.152949	0.316772	-0.231287
M.LDL.PL	-0.464426	3.55827e-16	-5.5893	2.28577e-08	1.61043e-07	8.76292	TRUE	-0.151225	0.313201	-0.249997
M.VLDL.CE	-0.458832	-4.24525e-17	-5.52198	3.36021e-08	2.26449e-07	8.39668	TRUE	-0.149404	0.309428	-0.186477
LDL.C	-0.456638	-1.31282e-16	-5.49558	3.90371e-08	2.52115e-07	8.25424	TRUE	-0.148689	0.307949	-0.273421
VLDL.C	-0.449403	-6.84787e-18	-5.40851	6.36962e-08	3.94917e-07	7.78936	TRUE	-0.146333	0.30307	-0.182922
M.LDL.P	-0.447168	-3.63574e-16	-5.38161	7.39874e-08	4.41079e-07	7.64724	TRUE	-0.145606	0.301562	-0.263195
M.LDL.L	-0.445165	1.86338e-16	-5.3575	8.45679e-08	4.68144e-07	7.52044	TRUE	-0.144953	0.300211	-0.264257
XXL.VLDL.CE	-0.445221	7.04564e-17	-5.35818	8.42493e-08	4.68144e-07	7.52402	TRUE	-0.144972	0.30025	-0.149434
M.LDL.CE	-0.436072	2.13443e-16	-5.24806	1.54017e-07	8.23197e-07	6.95216	TRUE	-0.141992	0.294079	-0.269592
M.LDL.C	-0.435205	1.50249e-16	-5.23763	1.62979e-07	8.4206e-07	6.89858	TRUE	-0.14171	0.293494	-0.269144
S.VLDL.C	-0.43226	1.21586e-16	-5.20219	1.97342e-07	9.86712e-07	6.71741	TRUE	-0.140751	0.291508	-0.203852
FreeC	-0.431004	-6.16309e-17	-5.18708	2.14029e-07	1.0367e-06	6.64057	TRUE	-0.140342	0.290662	-0.221592
S.LDL.CE	-0.427917	-1.29175e-16	-5.14993	2.61079e-07	1.22628e-06	6.45251	TRUE	-0.139337	0.28858	-0.271443
M.LDL.FC	-0.424281	-2.06047e-16	-5.10617	3.29351e-07	1.50145e-06	6.23277	TRUE	-0.138153	0.286128	-0.262954
S.LDL.P	-0.419054	2.89209e-16	-5.04326	4.58462e-07	2.03033e-06	5.92013	TRUE	-0.136451	0.282603	-0.257561
S.LDL.C	-0.417292	-1.42226e-16	-5.02206	5.12088e-07	2.20482e-06	5.81562	TRUE	-0.135878	0.281415	-0.268277
S.LDL.L	-0.416152	6.5352e-17	-5.00833	5.49966e-07	2.30391e-06	5.74822	TRUE	-0.135506	0.280646	-0.258601
XS.VLDL.FC	-0.414361	-2.40457e-16	-4.98678	6.14957e-07	2.50838e-06	5.64275	TRUE	-0.134923	0.279438	-0.212349
Serum.C	-0.40234	1.10321e-16	-4.84211	1.28658e-06	5.11332e-06	4.94649	TRUE	-0.131009	0.271331	-0.232692
LA	-0.39085	-1.87352e-16	-4.70383	2.55661e-06	9.90685e-06	4.30017	TRUE	-0.127268	0.263583	-0.185449
S.LDL.PL	-0.379092	2.62511e-17	-4.56232	5.06508e-06	1.91485e-05	3.65811	TRUE	-0.123439	0.255653	-0.22419
EstC	-0.375793	-3.66966e-16	-4.52262	6.11482e-06	2.25666e-05	3.4815	TRUE	-0.122365	0.253428	-0.21185
M.VLDL.C	-0.373362	2.12611e-17	-4.49336	7.01849e-06	2.52992e-05	3.35234	TRUE	-0.121573	0.251789	-0.130268
LA.FA	-0.359882	5.38741e-16	-4.33113	1.48491e-05	5.23093e-05	2.65134	TRUE	-0.117184	0.242698	-0.249935
S.LDL.FC	-0.357828	-4.12455e-16	-4.30641	1.66081e-05	5.72057e-05	2.5468	TRUE	-0.116515	0.241313	-0.245482
L.LDL.TG	-0.355633	-1.50359e-16	-4.27999	1.87073e-05	6.30356e-05	2.43573	TRUE	-0.1158	0.239832	-0.139287
FAw6	-0.354016	2.16969e-16	-4.26054	2.04118e-05	6.73155e-05	2.35439	TRUE	-0.115274	0.238743	-0.160084
LDL.TG	-0.347746	-2.51603e-16	-4.18507	2.85315e-05	9.21331e-05	2.0423	TRUE	-0.113232	0.234514	-0.143401
XXL.VLDL.C	-0.346557	5.74386e-17	-4.17076	3.03836e-05	9.61115e-05	1.98375	TRUE	-0.112845	0.233712	0
S.HDL.PL	0.339692	-5.70505e-17	4.08816	4.35156e-05	0.000134898	1.64968	TRUE	0.11061	-0.229083	0.230578
S.HDL.FC	0.338604	9.27194e-17	4.07506	4.60378e-05	0.000139919	1.59734	TRUE	0.110255	-0.228349	0.173588
M.LDL.TG	-0.336792	2.40254e-16	-4.05324	5.05503e-05	0.000147836	1.51052	TRUE	-0.109665	0.227126	-0.148474
S.VLDL.L	-0.337154	-2.56437e-16	-4.0576	4.96162e-05	0.000147836	1.52783	TRUE	-0.109783	0.227371	-0.127714
XL.HDL.TG	-0.332918	-9.42105e-17	-4.00662	6.16375e-05	0.000176923	1.32652	TRUE	-0.108404	0.224514	-0.162681
IDL.TG	-0.329701	1.56661e-16	-3.96791	7.25559e-05	0.000204476	1.17536	TRUE	-0.107356	0.222345	0
M.HDL.CE	0.321966	-2.61145e-16	3.87482	0.000106773	0.000295531	0.817871	TRUE	0.104838	-0.217128	0.172415
S.VLDL.P	-0.321101	1.4199e-16	-3.8644	0.000111431	0.000303015	0.778406	TRUE	-0.104556	0.216545	0
S.LDL.TG	-0.315021	1.64609e-16	-3.79124	0.000149985	0.00039735	0.504148	TRUE	-0.102576	0.212445	-0.137545
S.VLDL.FC	-0.314848	-1.80502e-16	-3.78915	0.00015125	0.00039735	0.496407	TRUE	-0.10252	0.212328	-0.130413
L.VLDL.CE	-0.312273	-1.98248e-17	-3.75817	0.00017126	0.000442423	0.381889	TRUE	-0.101682	0.210592	0
M.HDL.C	0.30681	1.14245e-16	3.69242	0.000222251	0.000564737	0.142024	TRUE	0.0999026	-0.206907	0.164134
HDL.TG	-0.305186	-1.31512e-16	-3.67287	0.000239967	0.000599917	0.071531	TRUE	-0.0993737	0.205812	0
XL.VLDL.CE	-0.304534	6.27606e-17	-3.66503	0.000247441	0.000608783	0.0433502	TRUE	-0.0991615	0.205372	0
S.VLDL.PL	-0.303709	1.74409e-16	-3.6551	0.000257217	0.000622947	0.00775809	TRUE	-0.0988928	0.204816	0
PUFA	-0.301991	3.17155e-16	-3.63442	0.000278746	0.000664702	-0.0660407	TRUE	-0.0983334	0.203657	-0.130702
SM	-0.300676	2.97125e-16	-3.61859	0.000296357	0.00069599	-0.122256	TRUE	-0.0979051	0.20277	-0.172741
TotFA	-0.289685	-3.38137e-16	-3.48633	0.000489914	0.00113338	-0.582396	TRUE	-0.0943265	0.195359	0
XL.VLDL.C	-0.287281	-2.4424e-17	-3.45739	0.000545653	0.00124377	-0.680762	TRUE	-0.0935438	0.193738	0
XS.VLDL.TG	-0.281031	-1.76471e-17	-3.38217	0.000719425	0.0016161	-0.932677	TRUE	-0.0915086	0.189522	0
SFA	-0.279612	-5.01389e-16	-3.3651	0.000765454	0.00169493	-0.989089	TRUE	-0.0910466	0.188566	0
M.HDL.TG	-0.275663	-1.67047e-16	-3.31757	0.000908355	0.00198303	-1.1446	TRUE	-0.0897608	0.185903	0
M.VLDL.PL	-0.266534	-1.10439e-16	-3.20771	0.00133839	0.00288126	-1.49562	TRUE	-0.0867882	0.179746	0
XL.VLDL.FC	-0.265075	-8.7807e-19	-3.19014	0.00142246	0.00302029	-1.55065	TRUE	-0.086313	0.178762	0
LDL.D	-0.260172	1.31459e-14	-3.13114	0.00174181	0.00364839	-1.73329	TRUE	-0.0847165	0.175455	0
L.VLDL.C	-0.250262	3.13856e-17	-3.01188	0.00259703	0.0053672	-2.09201	TRUE	-0.0814898	0.168773	0
FAw6.FA	-0.247352	-8.43798e-16	-2.97684	0.00291302	0.00580046	-2.19474	TRUE	-0.0805419	0.16681	-0.210831
M.VLDL.L	-0.247603	7.10862e-17	-2.97987	0.00288441	0.00580046	-2.18592	TRUE	-0.0806238	0.166979	0
M.HDL.L	0.2473	3.89504e-16	2.97622	0.00291894	0.00580046	-2.19655	TRUE	0.0805251	-0.166775	0.151102
M.HDL.FC	0.240931	-3.61369e-16	2.89958	0.00373746	0.00733299	-2.41706	TRUE	0.0784514	-0.16248	0.13025
MUFA	-0.23946	-3.59993e-16	-2.88187	0.00395408	0.00766102	-2.46719	TRUE	-0.0779723	0.161488	0
Serum.TG	-0.2375	1.02421e-16	-2.85829	0.00426023	0.00812633	-2.53347	TRUE	-0.0773342	0.160166	0
XL.VLDL.PL	-0.237261	-3.31846e-17	-2.8554	0.00429909	0.00812633	-2.54154	TRUE	-0.0772562	0.160005	0
M.HDL.P	0.236941	-3.14071e-17	2.85155	0.00435153	0.00812635	-2.5523	TRUE	0.077152	-0.159789	0.149364
M.VLDL.FC	-0.236011	6.12695e-17	-2.84037	0.00450709	0.00831665	-2.58348	TRUE	-0.0768494	0.159162	0
M.VLDL.P	-0.234776	3.78213e-17	-2.8255	0.00472161	0.00861	-2.62472	TRUE	-0.0764472	0.158329	0
XXL.VLDL.L	-0.225054	7.21463e-17	-2.7085	0.00676004	0.0121838	-2.94177	TRUE	-0.0732815	0.151773	0
L.HDL.TG	-0.224212	-9.41978e-17	-2.69836	0.0069693	0.0124166	-2.96859	TRUE	-0.0730073	0.151205	0
XXL.VLDL.P	-0.219618	-3.05049e-17	-2.64307	0.00821698	0.0143105	-3.1132	TRUE	-0.0715114	0.148107	0
M.HDL.PL	0.219793	3.17321e-16	2.64518	0.00816609	0.0143105	-3.10775	TRUE	0.0715683	-0.148224	0.143798
S.HDL.L	0.218056	-9.78984e-16	2.62428	0.00868453	0.0149567	-3.16167	TRUE	0.0710029	-0.147053	0
S.HDL.P	0.212294	5.82673e-16	2.55493	0.0106223	0.018093	-3.33754	TRUE	0.0691266	-0.143167	0
DHA.FA	0.210925	-1.80154e-16	2.53846	0.0111358	0.0187614	-3.37863	TRUE	0.0686808	-0.142244	0
S.HDL.TG	-0.207223	1.10693e-16	-2.4939	0.0126365	0.0210608	-3.48842	TRUE	-0.0674753	0.139747	0
S.VLDL.TG	-0.20347	9.73587e-17	-2.44874	0.0143375	0.0236416	-3.59772	TRUE	-0.0662534	0.137217	0
HDL2.C	0.201629	-2.24872e-19	2.42658	0.0152436	0.0248712	-3.65061	TRUE	0.0656539	-0.135975	0
L.VLDL.PL	-0.199627	-1.32653e-16	-2.40248	0.016286	0.026295	-3.70759	TRUE	-0.065002	0.134625	0
XXL.VLDL.TG	-0.197868	1.44255e-16	-2.38131	0.0172529	0.0275691	-3.75718	TRUE	-0.0644291	0.133439	0
XL.VLDL.L	-0.196937	1.5658e-17	-2.37011	0.0177847	0.0281289	-3.78324	TRUE	-0.064126	0.132811	0
FAw3.FA	0.190147	4.84138e-16	2.28839	0.0221168	0.0346273	-3.96964	TRUE	0.0619151	-0.128232	0
XL.VLDL.P	-0.187191	-8.58688e-17	-2.25283	0.0242723	0.0376221	-4.04873	TRUE	-0.0609528	0.126239	0
XXL.VLDL.FC	-0.185328	2.39917e-17	-2.2304	0.0257231	0.039476	-4.09795	TRUE	-0.0603461	0.124982	0
XXL.VLDL.PL	-0.183253	-7.3707e-17	-2.20542	0.0274269	0.0416781	-4.15221	TRUE	-0.0596702	0.123582	0
L.VLDL.FC	-0.182847	-6.41312e-17	-2.20054	0.0277707	0.0417908	-4.16273	TRUE	-0.0595382	0.123309	0
L.HDL.CE	0.182457	8.1797e-17	2.19585	0.028105	0.0418873	-4.17284	TRUE	0.0594112	-0.123046	0
VLDL.TG	-0.181698	1.52069e-16	-2.18671	0.0287657	0.0424636	-4.19244	TRUE	-0.0591641	0.122534	0
L.HDL.C	0.179601	3.91517e-17	2.16148	0.0306609	0.0448343	-4.24617	TRUE	0.0584812	-0.12112	0
TotPG	-0.177904	-3.96202e-19	-2.14105	0.0322726	0.0467501	-4.28921	TRUE	-0.0579285	0.119975	0
TotCho	-0.177529	7.23631e-16	-2.13654	0.032638	0.0468416	-4.29866	TRUE	-0.0578065	0.119722	0
HDL.C	0.176843	5.71602e-17	2.12828	0.0333164	0.0473765	-4.3159	TRUE	0.057583	-0.11926	0
L.VLDL.L	-0.176073	9.75514e-18	-2.11901	0.034092	0.0480388	-4.33518	TRUE	-0.0573323	0.11874	0
L.HDL.FC	0.170955	-1.75823e-16	2.05742	0.0396485	0.055365	-4.46113	FALSE	0.0556658	-0.115289	0
L.VLDL.P	-0.169164	-9.99072e-17	-2.03587	0.0417664	0.0578018	-4.50433	FALSE	-0.0550827	0.114081	0
SFA.FA	0.165596	2.1812e-15	1.99293	0.046272	0.0634705	-4.58903	FALSE	0.053921	-0.111675	0
M.VLDL.TG	-0.164888	-2.6235e-19	-1.9844	0.0472135	0.0641938	-4.60563	FALSE	-0.0536903	0.111198	0
Gp	-0.161033	-2.98383e-16	-1.93801	0.0526249	0.0709292	-4.69474	FALSE	-0.0524351	0.108598	0
L.HDL.PL	0.158584	-1.76936e-16	1.90853	0.056325	0.0752618	-4.75025	FALSE	0.0516376	-0.106946	0
PC	-0.156831	-4.3178e-17	-1.88744	0.0591035	0.0782995	-4.78945	FALSE	-0.051067	0.105764	0
XL.VLDL.TG	-0.154037	-5.5827e-17	-1.85381	0.0637692	0.0837647	-4.85107	FALSE	-0.050157	0.10388	0
L.HDL.L	0.151636	6.05681e-17	1.82492	0.0680165	0.088593	-4.90311	FALSE	0.0493752	-0.102261	0
Crea	-0.148725	1.47261e-16	-1.78988	0.073476	0.0949065	-4.96512	FALSE	-0.0484273	0.100297	0
L.HDL.P	0.143764	-7.17032e-17	1.73018	0.083602	0.107094	-5.06803	FALSE	0.0468119	-0.0969516	0
L.VLDL.TG	-0.136771	-1.03493e-16	-1.64603	0.0997615	0.126746	-5.20714	FALSE	-0.0445351	0.0922363	0
PUFA.FA	-0.126183	-1.1855e-15	-1.5186	0.128867	0.162394	-5.4046	FALSE	-0.0410874	0.0850956	-0.137252
TG.PG	-0.112851	-3.6857e-16	-1.35814	0.174421	0.218027	-5.63061	FALSE	-0.0367461	0.0761046	0
XL.HDL.FC	-0.107119	1.33204e-16	-1.28917	0.197343	0.244706	-5.72003	FALSE	-0.0348799	0.0722393	0
XL.HDL.P	-0.104722	-3.21004e-17	-1.26031	0.207559	0.255331	-5.75604	FALSE	-0.0340992	0.0706226	0
XL.HDL.L	-0.102025	7.42103e-17	-1.22785	0.219505	0.267899	-5.79559	FALSE	-0.033221	0.0688037	0
XL.HDL.C	-0.101263	1.13935e-16	-1.21868	0.222967	0.269999	-5.80658	FALSE	-0.0329729	0.0682898	0
Tyr	-0.0993112	-1.03117e-16	-1.1952	0.232013	0.278775	-5.83434	FALSE	-0.0323374	0.0669738	0
XL.HDL.CE	-0.0986629	1.70185e-16	-1.1874	0.235074	0.280281	-5.84344	FALSE	-0.0321264	0.0665366	0
UnSat	0.0866316	2.30669e-15	1.0426	0.297136	0.351573	-6.00154	FALSE	0.0282087	-0.0584228	0
Glc	-0.0816476	1.18323e-16	-0.982618	0.325798	0.382565	-6.06102	FALSE	-0.0265859	0.0550617	0.165466
Lac	0.0811848	-7.20017e-17	0.977049	0.328547	0.382893	-6.06637	FALSE	0.0264352	-0.0547496	0
Ala	-0.0772948	-3.53882e-16	-0.930233	0.352253	0.405981	-6.11009	FALSE	-0.0251685	0.0521263	0
Phe	-0.0770794	3.29086e-16	-0.92764	0.353596	0.405981	-6.11245	FALSE	-0.0250984	0.051981	0
XL.HDL.PL	-0.071466	1.60783e-16	-0.860085	0.389744	0.444194	-6.17158	FALSE	-0.0232706	0.0481955	0
Ace	-0.0704379	-1.80101e-16	-0.847711	0.396601	0.448709	-6.18193	FALSE	-0.0229358	0.0475021	0
His	0.0643682	-2.49494e-17	0.774663	0.438541	0.492564	-6.23996	FALSE	0.0209594	-0.0434088	0
HDL3.C	-0.0602902	6.42115e-16	-0.725585	0.468095	0.521977	-6.27601	FALSE	-0.0196315	0.0406587	0
AcAce	0.0571137	6.98561e-17	0.687356	0.49186	0.544559	-6.30246	FALSE	0.0185972	-0.0385165	0
FAw3	-0.0466338	1.9037e-16	-0.561232	0.574641	0.629531	-6.37957	FALSE	-0.0151848	0.031449	0
S.HDL.C	0.0461952	-3.98847e-16	0.555953	0.578244	0.629531	-6.38245	FALSE	0.0150419	-0.0311532	0
MUFA.FA	0.0458857	-6.02977e-17	0.552228	0.580793	0.629531	-6.38447	FALSE	0.0149412	-0.0309445	0.144204
DHA	-0.0447461	2.58324e-16	-0.538514	0.590223	0.63531	-6.3918	FALSE	-0.0145701	0.030176	0
Cit	-0.0425754	-2.32448e-17	-0.51239	0.608379	0.650337	-6.40524	FALSE	-0.0138633	0.0287121	0
Gln	0.0400527	4.03489e-16	0.482029	0.629786	0.668609	-6.42003	FALSE	0.0130418	-0.0270108	0
Ile	-0.0383115	-1.128e-16	-0.461074	0.644747	0.679835	-6.4297	FALSE	-0.0124749	0.0258366	0
HDL.D	-0.0355322	-4.31854e-15	-0.427626	0.668925	0.695861	-6.44426	FALSE	-0.0115699	0.0239623	0
S.HDL.CE	-0.0357762	2.51698e-16	-0.430562	0.666788	0.695861	-6.44302	FALSE	-0.0116493	0.0241268	0
VLDL.D	0.0314682	2.28429e-15	0.378716	0.7049	0.728396	-6.46357	FALSE	0.0102466	-0.0212216	0
Leu	0.0249446	3.29464e-17	0.300205	0.764022	0.784261	-6.48967	FALSE	0.00812238	-0.0168222	0.131975
ApoA1	0.0154318	2.07979e-16	0.185719	0.852665	0.869494	-6.51691	FALSE	0.00502485	-0.0104069	0
Val	0.00948378	5.83809e-17	0.114136	0.90913	0.921014	-6.52742	FALSE	0.00308808	-0.0063957	0.129738
Alb	0.00676736	1.88787e-16	0.0814443	0.935089	0.941161	-6.53055	FALSE	0.00220357	-0.00456379	0
bOHBut	0.00545435	-1.51826e-16	0.0656424	0.947663	0.947663	-6.53169	FALSE	0.00177603	-0.00367832	0
L.LDL.C_.	NA	NA	NA	NA	NA	NA	NotTested	NA	NA	-0.322652
S.LDL.CE_.	NA	NA	NA	NA	NA	NA	NotTested	NA	NA	-0.317732
L.LDL.CE_.	NA	NA	NA	NA	NA	NA	NotTested	NA	NA	-0.312815
S.LDL.C_.	NA	NA	NA	NA	NA	NA	NotTested	NA	NA	-0.312382
M.LDL.CE_.	NA	NA	NA	NA	NA	NA	NotTested	NA	NA	-0.311489
M.LDL.C_.	NA	NA	NA	NA	NA	NA	NotTested	NA	NA	-0.301042
M.VLDL.CE_.	NA	NA	NA	NA	NA	NA	NotTested	NA	NA	-0.269117
S.VLDL.CE_.	NA	NA	NA	NA	NA	NA	NotTested	NA	NA	-0.264937
IDL.C_.	NA	NA	NA	NA	NA	NA	NotTested	NA	NA	-0.261737
S.VLDL.C_.	NA	NA	NA	NA	NA	NA	NotTested	NA	NA	-0.257639
M.VLDL.C_.	NA	NA	NA	NA	NA	NA	NotTested	NA	NA	-0.253274
L.VLDL.CE_.	NA	NA	NA	NA	NA	NA	NotTested	NA	NA	-0.252964
S.HDL.CE_.	NA	NA	NA	NA	NA	NA	NotTested	NA	NA	-0.232377
S.HDL.C_.	NA	NA	NA	NA	NA	NA	NotTested	NA	NA	-0.223097
XL.VLDL.C_.	NA	NA	NA	NA	NA	NA	NotTested	NA	NA	-0.211787
XS.VLDL.PL_.	NA	NA	NA	NA	NA	NA	NotTested	NA	NA	-0.208947
IDL.CE_.	NA	NA	NA	NA	NA	NA	NotTested	NA	NA	-0.20479
IDL.FC_.	NA	NA	NA	NA	NA	NA	NotTested	NA	NA	-0.201296
L.VLDL.C_.	NA	NA	NA	NA	NA	NA	NotTested	NA	NA	-0.200442
XL.VLDL.FC_.	NA	NA	NA	NA	NA	NA	NotTested	NA	NA	-0.19451
L.HDL.TG_.	NA	NA	NA	NA	NA	NA	NotTested	NA	NA	-0.191658
XL.VLDL.PL_.	NA	NA	NA	NA	NA	NA	NotTested	NA	NA	-0.142102
M.HDL.TG_.	NA	NA	NA	NA	NA	NA	NotTested	NA	NA	-0.139221
M.HDL.PL_.	NA	NA	NA	NA	NA	NA	NotTested	NA	NA	-0.135075
S.HDL.TG_.	NA	NA	NA	NA	NA	NA	NotTested	NA	NA	0
XL.HDL.TG_.	NA	NA	NA	NA	NA	NA	NotTested	NA	NA	0
tag_abnormal_macromolecule_a	NA	NA	NA	NA	NA	NA	NotTested	NA	NA	0
tag_low_protein_content	NA	NA	NA	NA	NA	NA	NotTested	NA	NA	0
tag_polysaccharides	NA	NA	NA	NA	NA	NA	NotTested	NA	NA	0
tag_isopropyl_alcohol	NA	NA	NA	NA	NA	NA	NotTested	NA	NA	0
tag_high_ethanol	NA	NA	NA	NA	NA	NA	NotTested	NA	NA	0
tag_low_glutamine_high_glutamate	NA	NA	NA	NA	NA	NA	NotTested	NA	NA	0
L.VLDL.FC_.	NA	NA	NA	NA	NA	NA	NotTested	NA	NA	0
XXL.VLDL.FC_.	NA	NA	NA	NA	NA	NA	NotTested	NA	NA	0
M.HDL.FC_.	NA	NA	NA	NA	NA	NA	NotTested	NA	NA	0
L.HDL.FC_.	NA	NA	NA	NA	NA	NA	NotTested	NA	NA	0
XXL.VLDL.PL_.	NA	NA	NA	NA	NA	NA	NotTested	NA	NA	0
XL.HDL.FC_.	NA	NA	NA	NA	NA	NA	NotTested	NA	NA	0
M.VLDL.FC_.	NA	NA	NA	NA	NA	NA	NotTested	NA	NA	0
IDL.PL_.	NA	NA	NA	NA	NA	NA	NotTested	NA	NA	0
M.VLDL.PL_.	NA	NA	NA	NA	NA	NA	NotTested	NA	NA	0
L.LDL.FC_.	NA	NA	NA	NA	NA	NA	NotTested	NA	NA	0
XL.VLDL.CE_.	NA	NA	NA	NA	NA	NA	NotTested	NA	NA	0
XS.VLDL.FC_.	NA	NA	NA	NA	NA	NA	NotTested	NA	NA	0
L.VLDL.PL_.	NA	NA	NA	NA	NA	NA	NotTested	NA	NA	0
S.VLDL.FC_.	NA	NA	NA	NA	NA	NA	NotTested	NA	NA	0
XXL.VLDL.C_.	NA	NA	NA	NA	NA	NA	NotTested	NA	NA	0
XXL.VLDL.CE_.	NA	NA	NA	NA	NA	NA	NotTested	NA	NA	0
XL.HDL.CE_.	NA	NA	NA	NA	NA	NA	NotTested	NA	NA	0
XS.VLDL.CE_.	NA	NA	NA	NA	NA	NA	NotTested	NA	NA	0
L.HDL.C_.	NA	NA	NA	NA	NA	NA	NotTested	NA	NA	0
XL.HDL.C_.	NA	NA	NA	NA	NA	NA	NotTested	NA	NA	0
XS.VLDL.C_.	NA	NA	NA	NA	NA	NA	NotTested	NA	NA	0
L.HDL.PL_.	NA	NA	NA	NA	NA	NA	NotTested	NA	NA	0
XL.HDL.PL_.	NA	NA	NA	NA	NA	NA	NotTested	NA	NA	0
XXL.VLDL.TG_.	NA	NA	NA	NA	NA	NA	NotTested	NA	NA	0
L.HDL.CE_.	NA	NA	NA	NA	NA	NA	NotTested	NA	NA	0.127751
M.HDL.CE_.	NA	NA	NA	NA	NA	NA	NotTested	NA	NA	0.162101
M.HDL.C_.	NA	NA	NA	NA	NA	NA	NotTested	NA	NA	0.162537
L.VLDL.TG_.	NA	NA	NA	NA	NA	NA	NotTested	NA	NA	0.177318
S.LDL.TG_.	NA	NA	NA	NA	NA	NA	NotTested	NA	NA	0.186616
S.VLDL.PL_.	NA	NA	NA	NA	NA	NA	NotTested	NA	NA	0.188805
M.LDL.TG_.	NA	NA	NA	NA	NA	NA	NotTested	NA	NA	0.196419
L.LDL.TG_.	NA	NA	NA	NA	NA	NA	NotTested	NA	NA	0.211692
XS.VLDL.TG_.	NA	NA	NA	NA	NA	NA	NotTested	NA	NA	0.21493
S.HDL.FC_.	NA	NA	NA	NA	NA	NA	NotTested	NA	NA	0.220731
IDL.TG_.	NA	NA	NA	NA	NA	NA	NotTested	NA	NA	0.228403
S.VLDL.TG_.	NA	NA	NA	NA	NA	NA	NotTested	NA	NA	0.230046
XL.VLDL.TG_.	NA	NA	NA	NA	NA	NA	NotTested	NA	NA	0.232104
M.VLDL.TG_.	NA	NA	NA	NA	NA	NA	NotTested	NA	NA	0.242867
S.HDL.PL_.	NA	NA	NA	NA	NA	NA	NotTested	NA	NA	0.263352
S.LDL.FC_.	NA	NA	NA	NA	NA	NA	NotTested	NA	NA	0.291072
M.LDL.FC_.	NA	NA	NA	NA	NA	NA	NotTested	NA	NA	0.30151
M.LDL.PL_.	NA	NA	NA	NA	NA	NA	NotTested	NA	NA	0.30396
L.LDL.PL_.	NA	NA	NA	NA	NA	NA	NotTested	NA	NA	0.316716
S.LDL.PL_.	NA	NA	NA	NA	NA	NA	NotTested	NA	NA	0.31747
tag_low_glucose	NA	NA	NA	NA	NA	NA	NotTested	NA	NA	NA
tag_high_lactate	NA	NA	NA	NA	NA	NA	NotTested	NA	NA	NA
