# Supplementary material for: An integrative multiomic network model links lipid metabolism to glucose regulation in coronary artery disease
Source: Nat Commun. 2021 Jan 22;12:547. doi: 10.1038/s41467-020-20750-8 (PMC7822923; doi:10.1038/s41467-020-20750-8)
Supplement: Supplementary file 11 — Supplementary Data 8 [file 41467_2020_20750_MOESM11_ESM.xlsx]

## Sheet: MGH_STARNET_overlap
STARNET LIV Module	Obese Tissue	Obese Module	Fisher's Test P-value	OR	Obese Module Size	# overlap with STARNET module	Total STARNET module in obese cohort	FDR
gold	LIV	bisque	2.66781e-72	2510.8	39	28	67	1.01377e-70
greenyellow	LIV	salmon	2.65697e-73	1862.6	93	30	40	1.00965e-71
lightyellow	LIV	forestgreen	1.08416e-59	1246.97	38	25	85	4.11982e-58
greenyellow	VAF	midnightblue	4.26133e-54	809.855	98	24	40	1.2784e-52
tan	SF	violet	6.7523e-71	744.864	61	32	91	3.64624e-69
chocolate	LIV	lightcyan	8.39015e-45	674.364	78	20	41	3.18826e-43
greenyellow	SF	hotpink	6.14889e-34	582.878	56	15	40	3.3204e-32
tan	VAF	purple	6.97391e-96	383.029	178	50	91	2.09217e-94
black	LIV	pink	9.05399e-183	292.377	149	112	525	3.44051e-181
chocolate	VAF	sienna	5.96912e-17	286.817	42	8	41	1.79074e-15
cyan	LIV	cyan	3.90329e-45	245.044	90	24	84	1.48325e-43
cyan	SF	green	1.62889e-88	226.265	358	53	84	8.79603e-87
cyan	VAF	lightgreen	1.59359e-35	217.659	73	19	84	4.78076e-34
coral	LIV	brown	7.83799e-87	209.913	390	53	83	2.97844e-85
purple	LIV	brown	1.74427e-126	178.165	390	80	138	6.62823e-125
midnightblue	VAF	red	1.49839e-62	146.357	267	39	86	4.49518e-61
cyan	VAF	cyan	4.0753e-28	119.177	103	17	84	6.11294e-27
coral	VAF	yellow	5.65789e-54	109.212	318	36	83	1.69737e-52
tan	LIV	brown	1.78562e-64	108.344	390	44	91	6.78536e-63
midnightblue	SF	chocolate	2.20714e-21	105.754	81	13	86	1.19185e-19
purple	VAF	yellow	7.9242e-82	104.729	318	56	138	2.37726e-80
yellow	SF	purple	6.44316e-124	89.1275	180	93	571	3.47931e-122
pink	VAF	turquoise	7.87351e-227	64.2745	1374	207	315	2.36205e-225
pink	LIV	violetred	1.11752e-12	56.3926	30	9	315	1.06164e-11
purple	VAF	purple	1.42752e-31	55.0776	178	24	138	2.14128e-30
red	LIV	magenta	1.77949e-60	52.2457	142	50	466	6.76205e-59
pink	LIV	wheat	2.11339e-18	50.5547	51	14	315	2.67696e-17
pink	SF	tan	2.47567e-51	49.7768	166	42	315	4.45621e-50
blue	LIV	peru	6.35685e-32	49.1816	59	27	711	2.4156e-30
lightcyan	SF	beige	4.65502e-05	48.8492	39	3	72	0.000837904
chocolate	SF	blue	3.18986e-23	45.945	844	20	41	1.72253e-21
pink	SF	magenta	6.25957e-59	45.5993	216	50	315	1.69008e-57
pink	LIV	blue	5.19093e-96	42.9838	435	86	315	1.97255e-94
coral	SF	blue	5.36821e-40	39.5973	844	37	83	2.89883e-38
lightcyan	SF	red2	0.00148346	38.5836	32	2	72	0.0200267
purple	SF	blue	8.52847e-62	37.7656	844	59	138	4.60538e-60
black	LIV	violet	3.29877e-13	37.2829	34	11	525	6.26767e-12
red	SF	black	5.45363e-70	31.4077	290	69	466	2.94496e-68
yellow	VAF	seashell	1.92073e-11	31.0112	33	10	571	2.88109e-10
yellow	SF	lightyellow	3.10063e-33	30.8101	109	32	571	5.58113e-32
red	VAF	black	5.44225e-55	30.6501	225	54	466	1.63267e-53
pink	LIV	tan	8.94081e-20	30.1	99	18	315	1.69875e-18
greenyellow	SF	lightgreen	0.000191877	29.8278	113	3	40	0.00518068
black	VAF	gold	3.35772e-12	28.5751	41	11	525	1.00732e-10
red	SF	navy	4.60105e-16	27.7799	63	15	466	1.24228e-14
purple	SF	violet	2.14365e-06	27.1463	61	5	138	3.85857e-05
greenyellow	VAF	grey60	0.00291387	26.989	81	2	40	0.043708
pink	SF	goldenrod	3.31215e-07	26.0509	36	6	315	2.98093e-06
yellow	SF	thistle	1.93527e-14	25.1406	54	14	571	2.61261e-13
lightyellow	VAF	coral	0.000305503	25.1128	62	3	85	0.00458255
tan	VAF	grey60	3.43053e-05	24.1593	81	4	91	0.00051458
pink	SF	brown	1.87771e-86	24.0269	842	98	315	1.01396e-84
black	SF	greenyellow	1.24923e-36	23.7539	174	39	525	6.74587e-35
sienna	LIV	turquoise	1.97131e-33	22.9545	2010	41	76	7.49098e-32
brown	LIV	cyan	6.78281e-21	22.4799	90	22	597	2.57747e-19
sienna	VAF	tan	5.14458e-06	22.4248	132	5	76	7.71688e-05
brown	VAF	cyan	1.76661e-23	22.3818	103	25	597	5.29983e-22
pink	SF	seashell	3.32096e-11	21.1057	80	11	315	3.58664e-10
turquoise	LIV	turquoise	0	20.788	2010	919	2423	0
blue	LIV	purple	1.31623e-30	20.2152	137	35	711	2.50084e-29
lightcyan	SF	pink	1.4838e-07	20.1147	223	7	72	4.00626e-06
blue	SF	darkcyan	1.01561e-09	19.6195	39	10	711	2.74214e-08
pink	SF	grey60	3.5722e-14	19.1427	120	15	315	4.82247e-13
yellow	LIV	lightyellow	7.57626e-14	18.9304	72	15	571	2.87898e-12
turquoise	SF	snow	3.88529e-16	18.5464	39	21	2423	1.04903e-14
turquoise	VAF	blue	0	18.5455	1122	540	2423	0
magenta	SF	sienna	2.50334e-07	18.3627	105	7	164	1.3518e-05
red	LIV	purple	3.10625e-20	18.2398	137	23	466	5.90188e-19
pink	VAF	lightcyan	1.56891e-10	17.9702	92	11	315	2.35337e-09
magenta	VAF	green	2.50274e-15	17.6074	281	17	164	7.50821e-14
lightcyan	SF	brown	3.53278e-16	17.3082	842	19	72	1.9077e-14
sienna	SF	turquoise	2.43358e-22	16.5922	1483	29	76	1.31413e-20
cyan	VAF	coral	0.0073667	16.4549	62	2	84	0.0442002
turquoise	SF	turquoise	0	16.2237	1483	646	2423	0
magenta	SF	peru	3.63854e-06	16.1354	101	6	164	9.82405e-05
turquoise	LIV	gold	3.27593e-23	15.9797	66	33	2423	6.22426e-22
lightcyan	VAF	brown	2.24886e-08	15.6872	375	9	72	6.74659e-07
midnightblue	SF	salmon	2.69332e-05	15.6767	164	5	86	0.000727197
black	SF	salmon	1.43161e-19	14.3795	164	25	525	3.86535e-18
pink	SF	yellow2	0.00176553	13.839	31	3	315	0.00953384
grey60	SF	pink	5.27472e-05	13.61	223	5	73	0.00284835
purple	SF	green	2.58958e-11	13.172	358	14	138	6.99185e-10
salmon	LIV	purple	0.00033594	13.0598	137	4	97	0.0127657
red	SF	orchid	2.77236e-06	13.0163	54	7	466	4.99024e-05
yellow	VAF	turquoise	2.59322e-104	12.9374	1374	164	571	7.77965e-103
purple	VAF	lightgreen	0.00200301	12.8289	73	3	138	0.0200301
red	SF	darkcyan	8.10202e-05	12.8007	39	5	466	0.00109377
green	LIV	greenyellow	1.21248e-11	12.6557	99	15	579	2.30371e-10
yellow	SF	brown2	9.22576e-05	12.6307	33	5	571	0.000996382
sienna	VAF	blue	1.78596e-13	11.9223	1122	19	76	5.35788e-12
cyan	VAF	purple	0.000522507	11.6005	178	4	84	0.00522507
midnightblue	SF	greenyellow	0.000524469	11.5844	174	4	86	0.00944044
grey60	VAF	brown	5.20257e-06	11.5823	375	7	73	0.000156077
magenta	SF	forestgreen	0.00266832	11.581	68	3	164	0.0360224
purple	VAF	grey60	0.00269402	11.5133	81	3	138	0.0202051
brown	SF	green	2.78748e-31	11.2027	358	48	597	1.50524e-29
red	VAF	wheat	0.000751916	10.8571	36	4	466	0.0112787
blue	SF	navy	1.39956e-07	10.7327	63	10	711	2.5192e-06
turquoise	LIV	midnightblue	1.68932e-18	10.2145	82	32	2423	2.1398e-17
green	SF	red2	0.00106854	9.94429	32	4	579	0.00824304
green	LIV	gold	4.49784e-06	9.6583	66	8	579	5.69727e-05
red	VAF	navy	0.00483308	9.63272	30	3	466	0.0483308
lightyellow	VAF	red	0.000251983	9.60728	267	5	85	0.00458255
cyan	LIV	brown	1.7058e-05	9.53397	390	7	84	0.000324102
green	SF	peru	2.35632e-08	9.50179	101	12	579	1.27241e-06
red	SF	thistle	0.00038652	8.87712	54	5	466	0.00347868
blue	VAF	black	7.11336e-17	8.61822	225	29	711	2.13401e-15
brown	LIV	navy	0.00187085	8.43224	36	4	597	0.0236974
red	SF	bisque	0.000143342	8.30279	69	6	466	0.00154809
yellow	SF	brown	5.27171e-41	8.27022	842	79	571	1.42336e-39
tan	SF	blue	5.27207e-08	7.96485	844	13	91	1.42346e-06
black	SF	orchid	0.000662908	7.86091	54	5	525	0.00894926
yellow	SF	plum	0.000236571	7.58701	62	6	571	0.00212914
tan	VAF	yellow	0.000763095	7.47279	318	5	91	0.00763095
cyan	SF	blue	1.36043e-06	7.18322	844	11	84	3.67315e-05
green	SF	thistle	0.00102654	7.11043	54	5	579	0.00824304
turquoise	SF	coral	6.7852e-15	6.99174	105	32	2423	1.22134e-13
blue	SF	black	1.27001e-15	6.98041	290	31	711	6.85804e-14
green	SF	cyan	1.96923e-07	6.89351	146	13	579	5.31691e-06
brown	SF	orchid	0.00117562	6.89202	54	5	597	0.0211612
pink	SF	midnightblue	0.00044805	6.55925	125	6	315	0.00302434
cyan	VAF	yellow	0.00434444	6.40674	318	4	84	0.0325833
pink	SF	lightyellow	0.00164119	6.23656	109	5	315	0.00953384
pink	SF	pink	1.08426e-05	6.17326	223	10	315	8.36426e-05
red	LIV	lightgreen	0.00183829	6.12503	76	5	466	0.023285
black	SF	bisque	0.00201136	6.01621	69	5	525	0.0217227
black	VAF	black	4.8254e-08	6.00093	225	16	525	7.2381e-07
green	SF	coral	0.000134493	5.77136	105	8	579	0.00181565
yellow	SF	seashell	0.000935181	5.73858	80	6	571	0.00721425
green	SF	forestgreen	0.00287582	5.53018	68	5	579	0.0194118
magenta	SF	red	0.00127054	5.31755	293	6	164	0.0228698
turquoise	VAF	tan	1.30194e-12	5.31535	132	33	2423	1.30194e-11
brown	VAF	yellow	2.72839e-09	5.13646	318	22	597	4.09258e-08
turquoise	SF	thistle	1.28626e-05	5.02157	54	13	2423	0.000111403
brown	VAF	lightyellow	0.00444854	4.96425	73	5	597	0.0444854
turquoise	SF	navy	3.27487e-06	4.95274	63	15	2423	4.42108e-05
green	VAF	green	1.51793e-07	4.85457	281	18	579	4.55378e-06
blue	LIV	lightgreen	0.00217645	4.84539	76	6	711	0.0275684
pink	VAF	brown	8.80818e-06	4.7514	375	13	315	8.80818e-05
black	SF	black	1.47335e-06	4.57037	290	16	525	2.65204e-05
yellow	VAF	pink	1.63541e-05	4.4859	220	13	571	0.000163541
blue	SF	pink	2.36723e-06	4.41688	223	16	711	3.19576e-05
turquoise	VAF	green	1.77978e-17	4.27105	281	59	2423	2.66968e-16
brown	LIV	brown	1.05084e-07	4.12501	390	22	597	1.99659e-06
turquoise	SF	beige	0.00184169	4.08029	39	8	2423	0.0124314
black	VAF	red	5.15572e-05	3.98416	267	13	525	0.000515572
green	VAF	tan	0.00293303	3.90939	132	7	579	0.0219977
turquoise	LIV	lightgreen	3.66014e-05	3.89645	76	15	2423	0.000347713
green	VAF	brown	2.40324e-06	3.78376	375	19	579	2.40324e-05
turquoise	SF	peru	7.38609e-06	3.67517	101	19	2423	7.97698e-05
green	SF	pink	0.000392898	3.64013	223	11	579	0.0042433
green	LIV	turquoise	1.90337e-21	3.60573	2010	89	579	7.23282e-20
blue	VAF	brown	1.01799e-06	3.57912	375	22	711	1.52698e-05
lightcyan	LIV	turquoise	0.000787957	3.47888	2010	11	72	0.0299424
turquoise	LIV	seashell	0.00470021	3.4179	45	8	2423	0.029768
brown	SF	blue	5.23368e-09	3.21201	844	37	597	1.41309e-07
yellow	VAF	brown	0.000969454	2.76439	375	14	571	0.00727091
green	VAF	blue	3.99748e-07	2.5991	1122	39	579	5.99622e-06
turquoise	LIV	magenta	0.000805637	2.44755	142	19	2423	0.00612284
turquoise	SF	red	1.44411e-05	2.29929	293	37	2423	0.000111403
green	SF	turquoise	2.07428e-06	2.26327	1483	45	579	3.7337e-05
blue	SF	brown	0.000230375	2.12203	842	30	711	0.00248805
