# Supplementary material for: An integrative multiomic network model links lipid metabolism to glucose regulation in coronary artery disease
Source: Nat Commun. 2021 Jan 22;12:547. doi: 10.1038/s41467-020-20750-8 (PMC7822923; doi:10.1038/s41467-020-20750-8)
Supplement: Supplementary file 12 — Supplementary Data 9 [file 41467_2020_20750_MOESM12_ESM.xlsx]

## Sheet: STARNET_LIV_MetaXcan_Results.tx
gene	gene_name	zscore	effect size	pvalue	var g	pred perf r2	pred perf pval	pred perf qval	# snps used	# snps in cov	# snps in model	qvalue (global)	qvalue (locally: gold genes)	test	var explained	Used As BN Prior?
ENSG00000172893.11	DHCR7	2.59922	0.327957	0.00934355	0.000853473	0.117511	7.71e-16	7.89e-16	7	17	17	0.155627	0.0283586	TC	0.107556	Yes
ENSG00000110921.7	MVK	-4.53701	-0.205557	5.71e-06	0.00436252	0.0410781	3.04e-06	1.71e-06	7	9	9	0.000394191	2.1663e-05	TC	0.0422536	Yes
ENSG00000134824.9	FADS2	9.08041	0.125999	1.08e-19	0.0577566	0.125458	7.11e-17	7.74e-17	15	39	39	2.46365e-17	8.19477e-19	TC	0.0158758	Yes
ENSG00000139428.7	MMAB	-4.62591	-0.0991164	3.73e-06	0.0176184	0.101902	7.88e-14	7.28e-14	5	19	19	0.000268083	1.88682e-05	TC	0.00982405	Yes
ENSG00000149485.12	FADS1	10.6309	0.0936498	2.14e-26	0.119404	0.260493	5.74e-36	1.42e-35	21	27	27	6.23771e-24	3.24756e-25	TC	0.00877029	Yes
ENSG00000160285.10	LSS	2.89142	0.509929	0.003835	0.000455476	0.0266454	0.000179907	8.77e-05	1	8	8	0.107369	0.0220552	LDL	0.260028	Yes
ENSG00000134824.9	FADS2	9.15236	0.131503	5.57e-20	0.0577566	0.125458	7.11e-17	7.74e-17	15	39	39	1.79336e-17	4.80498e-19	LDL	0.017293	Yes
ENSG00000149485.12	FADS1	11.1132	0.102278	1.08e-28	0.119404	0.260493	5.74e-36	1.42e-35	21	27	27	3.97401e-26	1.86333e-27	LDL	0.0104607	Yes
ENSG00000110921.7	MVK	-6.9413	-0.297404	3.88e-12	0.00436252	0.0410781	3.04e-06	1.71e-06	7	9	9	6.69956e-10	1.23979e-11	HDL	0.0884494	Yes
ENSG00000162769.8	FLVCR1	-2.7238	-0.21465	0.00645361	0.00205177	0.0990906	1.8e-13	1.63e-13	10	35	35	0.15892	0.0164971	HDL	0.0460746	Yes
ENSG00000139428.7	MMAB	-7.42099	-0.148498	1.16e-13	0.0176184	0.101902	7.88e-14	7.28e-14	5	19	19	2.5037e-11	4.94211e-13	HDL	0.0220516	Yes
ENSG00000134824.9	FADS2	8.40387	0.112612	4.32e-17	0.0577566	0.125458	7.11e-17	7.74e-17	15	39	39	1.17778e-14	4.51181e-16	HDL	0.0126814	Yes
ENSG00000149485.12	FADS1	8.34598	0.0710632	7.06e-17	0.119404	0.260493	5.74e-36	1.42e-35	21	27	27	1.82857e-14	4.51181e-16	HDL	0.00504998	Yes
ENSG00000162769.8	FLVCR1	-2.57083	-0.0830739	0.0101456	0.00332857	0.0990906	1.8e-13	1.63e-13	12	35	35	0.308502	0.0498359	HbA1c_METAL_European	0.00690127	Yes
ENSG00000149485.12	FADS1	4.6741	0.029269	2.95e-06	0.036709	0.260493	5.74e-36	1.42e-35	12	27	27	0.0018062	4.3472e-05	HbA1c_METAL_European	0.000856674	Yes
ENSG00000134824.9	FADS2	3.10617	0.0230479	0.00189529	0.0319385	0.125458	7.11e-17	7.74e-17	10	39	39	0.121006	0.0139647	HbA1c_METAL_European	0.000531205	Yes
ENSG00000149485.12	FADS1	-10.5857	-0.0878195	3.4712e-26	0.119404	0.260493	5.73502e-36	1.42083e-35	21	27	27	2.54545e-23	6.59528e-25	TG	0.00771226	Yes
ENSG00000134824.9	FADS2	-9.38919	-0.128344	6.04651e-21	0.0577566	0.125458	7.10982e-17	7.74089e-17	15	39	39	2.21697e-18	5.74419e-20	TG	0.0164721	Yes
ENSG00000176428.5	VPS37D	-2.79943	-0.108064	0.00511925	0.00728102	0.124508	9.46321e-17	1.02241e-16	4	9	9	0.157352	0.0324219	TG	0.0116778
