# Supplementary material for: An integrative multiomic network model links lipid metabolism to glucose regulation in coronary artery disease
Source: Nat Commun. 2021 Jan 22;12:547. doi: 10.1038/s41467-020-20750-8 (PMC7822923; doi:10.1038/s41467-020-20750-8)
Supplement: Supplementary file 13 — Supplementary Data 10 [file 41467_2020_20750_MOESM13_ESM.zip]

Archive with 5 entries (4 files):
- SF2_Cytoscape_Files/
- SF2_Cytoscape_Files/BN_LivModExpanded.cys
- SF2_Cytoscape_Files/LIV_Gold_Bon_BH_Expanded_CYTO.cys
- SF2_Cytoscape_Files/LIV_gold_genes_CIT_results_network.cys
- SF2_Cytoscape_Files/LIV_gold_metabolites_clinInfo.BN_edges_allData_eqtl_priors_contUsed_CITPriors.cys
