# Supplementary material for: An integrative multiomic network model links lipid metabolism to glucose regulation in coronary artery disease
Source: Nat Commun. 2021 Jan 22;12:547. doi: 10.1038/s41467-020-20750-8 (PMC7822923; doi:10.1038/s41467-020-20750-8)
Supplement: Supplementary file 14 — Supplementary Data 11 [file 41467_2020_20750_MOESM14_ESM.xlsx]

## Sheet: GoldOnlyBN
Ensembl ID	gene symbol	total downstream nodes	total nodes in network
ENSG00000160285.10	LSS	53	60
ENSG00000172893.11	DHCR7	39	60
ENSG00000112972.10	HMGCS1	32	60
ENSG00000001630.11	CYP51A1	10	60

## Sheet: MultiscaleBN
Ensembl ID	gene symbol	total downstream nodes	total nodes in network
ENSG00000160285.10	LSS	170	255
ENSG00000260630.2	SNAI3-AS1	115	255
ENSG00000112972.10	HMGSC1	39	255

## Sheet: GoldExpandedBN
module	keydrivers	geneName	in module	downstream nodes in module	total downstream nodes	nodes in module	total nodes in network	most enriched downstream distance	fold enrichment	p-value for enrichment	Bonferroni corrected p-value
gold	ENSG00000172893.11	DHCR7	1	51	102	60	3156	5	26.3	4.15813e-73	1.3123e-69
gold	ENSG00000160285.10	LSS	1	54	158	60	3156	4	17.9772	1.29427e-67	4.08472e-64
gold	ENSG00000112972.10	HMGCS1	1	30	33	60	3156	5	47.8182	2.02846e-52	6.40181e-49
gold	ENSG00000109084.9	TMEM97	1	29	37	60	3156	6	41.227	1.37849e-46	4.35053e-43
gold	ENSG00000067064.6	IDI1	1	27	31	60	3156	6	45.8129	1.07967e-45	3.40743e-42
gold	ENSG00000109929.5	SC5D	1	28	35	60	3156	6	42.08	2.36479e-45	7.46327e-42
gold	ENSG00000115020.12	PIKFYVE	0	24	227	60	3156	5	5.56123	4.02861e-13	1.27143e-09
gold	ENSG00000082781.7	ITGB5	0	14	70	60	3156	4	10.52	1.42415e-11	4.49462e-08
gold	ENSG00000108443.9	RPS6KB1	0	31	793	60	3156	6	2.05624	7.55496e-06	0.0238434
gold	ENSG00000156096.8	UGT2B4	0	9	79	60	3156	4	5.99241	1.27954e-05	0.0403821

## Sheet: GlobalBN
module	keydrivers	geneName	in module	downstream nodes in module	total downstream nodes	nodes in module	total nodes in network	most enriched downstream distance	fold enrichment	p-value for enrichment	Bonferroni corrected p-value
gold	ENSG00000160285.10	LSS	1	55	122	60	8724	4	65.5492	3.07661e-102	2.68403e-98
gold	ENSG00000172893.11	DHCR7	1	47	83	60	8724	5	82.3349	3.59809e-90	3.13898e-86
gold	ENSG00000076555.11	ACACB	0	56	259	60	8724	5	31.4378	2.51025e-83	2.18994e-79
gold	ENSG00000110921.7	MVK	1	48	119	60	8724	6	58.6487	6.64371e-83	5.79597e-79
gold	ENSG00000139428.7	MMAB	1	46	118	60	8724	6	56.6814	7.11133e-78	6.20392e-74
gold	ENSG00000112972.10	HMGCS1	1	34	46	60	8724	6	107.47	8.57189e-69	7.47812e-65
gold	ENSG00000116898.7	MRPS15	0	39	96	60	8724	6	59.0688	3.81324e-65	3.32667e-61
gold	ENSG00000149177.8	PTPRJ	0	57	621	60	8724	6	13.3459	9.15336e-63	7.98539e-59
gold	ENSG00000091262.10	ABCC6	0	56	640	60	8724	6	12.7225	1.08474e-59	9.46327e-56
gold	ENSG00000067064.6	IDI1	1	29	37	60	8724	6	113.962	2.08598e-59	1.81981e-55
gold	ENSG00000109929.5	SC5D	1	30	42	60	8724	6	103.857	2.1036e-59	1.83518e-55
gold	ENSG00000001630.11	CYP51A1	1	29	40	60	8724	6	105.415	1.23618e-57	1.07844e-53
gold	ENSG00000109084.9	TMEM97	1	29	41	60	8724	6	102.844	4.20904e-57	3.67196e-53
gold	ENSG00000197912.9	SPG7	0	44	566	60	8724	6	11.3032	6.13732e-40	5.3542e-36
gold	ENSG00000164976.8	KIAA1161	0	44	721	60	8724	6	8.87323	2.79655e-35	2.43971e-31
gold	ENSG00000090266.8	NDUFB2	0	29	287	60	8724	6	14.692	1.11845e-27	9.75733e-24
gold	ENSG00000140740.6	UQCRC2	0	17	206	60	8724	6	11.999	1.80488e-14	1.57458e-10
gold	ENSG00000014824.9	SLC30A9	0	19	357	60	8724	6	7.73838	1.16201e-12	1.01374e-08
gold	ENSG00000183617.4	MRPL54	0	22	530	60	8724	6	6.03547	1.82278e-12	1.59019e-08
gold	ENSG00000140983.9	RHOT2	0	34	1797	60	8724	6	2.75103	8.5434e-10	7.45326e-06
gold	ENSG00000116288.8	PARK7	0	15	309	60	8724	6	7.05825	1.55481e-09	1.35641e-05
gold	ENSG00000066654.8	THUMPD1	0	19	694	60	8724	6	3.98069	9.20621e-08	0.00080315
gold	ENSG00000125304.8	TM9SF2	0	10	183	60	8724	5	7.94536	3.92007e-07	0.00341987
gold	ENSG00000141429.9	GALNT1	0	11	272	60	8724	6	5.88015	1.95019e-06	0.0170135
gold	ENSG00000165629.15	ATP5C1	0	15	563	60	8724	6	3.87389	4.09702e-06	0.0357424
gold	ENSG00000167283.3	ATP5L	0	15	569	60	8724	6	3.83304	4.66793e-06	0.040723
bisque	ENSG00000142182.4	DNMT3L	1	28	150	30	8776	6	54.6062	9.89665e-49	8.6853e-45
bisque	ENSG00000062282.10	DGAT2	0	27	173	30	8776	5	45.6555	4.29618e-44	3.77033e-40
bisque	ENSG00000102858.8	MGRN1	1	24	106	30	8776	5	66.234	3.21284e-42	2.81959e-38
bisque	ENSG00000164403.10	SHROOM1	0	24	106	30	8776	6	66.234	3.21284e-42	2.81959e-38
bisque	ENSG00000176155.14	CCDC57	1	23	95	30	8776	5	70.8239	6.73722e-41	5.91258e-37
bisque	ENSG00000163702.14	IL17RC	0	27	228	30	8776	6	34.6421	1.24695e-40	1.09432e-36
bisque	ENSG00000187045.12	TMPRSS6	0	24	232	30	8776	6	30.2621	2.11197e-33	1.85347e-29
bisque	ENSG00000141959.12	PFKL	0	26	533	30	8776	6	14.2699	2.84604e-28	2.49768e-24
bisque	ENSG00000160072.15	ATAD3B	0	22	280	30	8776	6	22.9848	2.49208e-27	2.18705e-23
bisque	ENSG00000063854.8	HAGH	0	21	387	30	8776	6	15.8739	1.99311e-22	1.74916e-18
bisque	ENSG00000146826.10	C7orf43	0	18	259	30	8776	6	20.3305	1.01016e-20	8.8652e-17
bisque	ENSG00000204351.7	SKIV2L	0	18	319	30	8776	6	16.5066	4.45363e-19	3.9085e-15
bisque	ENSG00000168397.12	ATG4B	0	18	340	30	8776	6	15.4871	1.40669e-18	1.23451e-14
bisque	ENSG00000183020.9	AP2A2	0	15	211	30	8776	5	20.7962	3.55873e-17	3.12314e-13
bisque	ENSG00000125912.6	NCLN	0	22	841	30	8776	6	7.65248	8.43057e-17	7.39867e-13
bisque	ENSG00000076555.11	ACACB	0	17	382	30	8776	6	13.0185	3.63518e-16	3.19024e-12
bisque	ENSG00000091262.10	ABCC6	0	18	640	30	8776	6	8.2275	1.02065e-13	8.95722e-10
bisque	ENSG00000103249.13	CLCN7	0	13	349	30	8776	5	10.8967	3.23844e-11	2.84205e-07
bisque	ENSG00000158863.17	FAM160B2	0	11	229	30	8776	6	14.0518	1.06151e-10	9.31577e-07
bisque	ENSG00000173327.3	MAP3K11	0	15	584	30	8776	6	7.5137	1.13524e-10	9.96286e-07
bisque	ENSG00000140400.10	MAN2C1	0	11	231	30	8776	6	13.9302	1.16582e-10	1.02313e-06
bisque	ENSG00000149177.8	PTPRJ	0	15	621	30	8776	6	7.06602	2.70748e-10	2.37609e-06
bisque	ENSG00000197912.9	SPG7	0	14	566	30	8776	6	7.23581	1.0222e-09	8.97085e-06
bisque	ENSG00000164976.8	MYORG	0	15	721	30	8776	6	6.08599	2.19217e-09	1.92385e-05
bisque	ENSG00000269881.1	AC004754.1	0	14	653	30	8776	6	6.27177	6.60497e-09	5.79652e-05
bisque	ENSG00000099814.11	CEP170B	0	11	346	30	8776	6	9.30019	8.5134e-09	7.47136e-05
bisque	ENSG00000161048.7	NAPEPLD	0	10	307	30	8776	6	9.52877	3.82644e-08	0.000335808
bisque	ENSG00000078808.12	SDF4	0	9	234	30	8776	6	11.2513	5.13034e-08	0.000450239
bisque	ENSG00000073578.12	SDHA	0	9	246	30	8776	6	10.7024	7.89765e-08	0.000693098
bisque	ENSG00000099800.3	TIMM13	0	10	350	30	8776	6	8.3581	1.31888e-07	0.00115745
bisque	ENSG00000131584.14	ACAP3	0	11	452	30	8776	6	7.11917	1.34398e-07	0.00117947
bisque	ENSG00000100726.10	TELO2	0	21	2242	30	8776	6	2.74005	3.96715e-07	0.00348157
bisque	ENSG00000167792.7	NDUFV1	0	13	814	30	8776	6	4.67191	9.18177e-07	0.00805792
bisque	ENSG00000160285.10	LSS	0	7	181	30	8776	5	11.3134	1.92689e-06	0.0169104
bisque	ENSG00000140983.9	RHOT2	0	18	1797	30	8776	6	2.93022	2.51327e-06	0.0220564
bisque	ENSG00000170802.11	FOXN2	0	9	373	30	8776	6	7.05845	2.65802e-06	0.0233268
bisque	ENSG00000164880.11	INTS1	0	13	929	30	8776	6	4.09358	4.1317e-06	0.0362598
bisque	ENSG00000184840.7	TMED9	0	8	299	30	8776	6	7.82698	5.02945e-06	0.0441385
